# Supplementary material for: Deep representation features from DreamDIAXMBD improve the analysis of data-independent acquisition proteomics
Source: Commun Biol. 2021 Oct 14;4:1190. doi: 10.1038/s42003-021-02726-6 (PMC8517002; doi:10.1038/s42003-021-02726-6)
Supplement: Supplementary file 4 — Supplementary Data 1 [file 42003_2021_2726_MOESM4_ESM.xlsx]

## Sheet: DreamDIA
FDR	N_mouse_precursors
0.00017304	5778
0.000303352	6591
0.000402685	7447
0.00048216	8292
0.00050844	9829
0.000412655	14534
0.000392179	17842
0.000423057	18902
0.000470072	19137
0.000522275	19137
0.000558206	19695
0.000603045	19887
0.000574408	22619
0.000566274	24709
0.000604157	24813
0.000620203	25782
0.000646314	26286
0.000684307	26286
0.000720024	26369
0.00075543	26455
0.000772116	27177
0.000725163	30316
0.000729002	31527
0.000760673	31527
0.000789939	31623
0.000767233	33862
0.000763618	35331
0.000768028	36429
0.000781903	37060
0.000805953	37193
0.000801323	38655
0.000800721	39932
0.000824691	39982
0.000848812	40022
0.000840699	41597
0.000845031	42566
0.000867933	42593
0.000887477	42780
0.000893	43634
0.000872657	45797
0.000871099	47026
0.000869781	48246
0.000884646	48564
0.000897154	49000
0.000905724	49639
0.000924586	49706
0.000930933	50440
0.000941786	50919
0.000957761	51112
0.00094636	52784
0.000962373	52943
0.00096939	53590
0.000979106	54078
0.000981925	54940
0.000993102	55327
0.00100905	55442
0.00102081	55781
0.00103642	55904
0.00104277	56521
0.00105973	56558
0.00107445	56712
0.00108405	57131
0.00110053	57182
0.0011075	57724
0.00112433	57747
0.00114108	57774
0.00115535	57924
0.00116728	58187
0.00115533	59654
0.00116936	59792
0.00118567	59811
0.00120184	59836
0.00120777	60369
0.00121739	60712
0.00123365	60720
0.00124918	60764
0.00126431	60826
0.00127944	60886
0.0012915	61090
0.00130651	61152
0.00132172	61203
0.00133725	61238
0.00135085	61360
0.00136697	61366
0.00138223	61410
0.00139556	61538
0.00140998	61616
0.00142556	61642
0.00144132	61660
0.0014561	61719
0.0014698	61822
0.0014826	61961
0.00149633	62059
0.00150948	62179
0.00152547	62181
0.00154128	62190
0.00155728	62191
0.00157326	62193
0.00158868	62217
0.00160372	62255
0.00161942	62267
0.00163289	62364
0.001645	62511
0.00166002	62546
0.00167368	62631
0.00168854	62670
0.00170436	62673
0.0017201	62679
0.00173476	62724
0.00175034	62735
0.00176611	62739
0.00178157	62754
0.00179613	62800
0.0018109	62838
0.0018263	62854
0.0018418	62866
0.00185735	62876
0.00187319	62876
0.00188754	62926
0.0019025	62955
0.00191674	63007
0.00193185	63030
0.00194623	63076
0.00196159	63090
0.00197735	63091
0.00199298	63096
0.00200857	63102
0.00202301	63144
0.00203714	63195
0.00205284	63197
0.00206784	63220
0.00208284	63243
0.00209822	63254
0.00211373	63261
0.0021294	63263
0.00214494	63269
0.00216034	63279
0.0021736	63351
0.00218894	63362
0.00220386	63385
0.00221869	63410
0.00223432	63412
0.00224981	63418
0.00226522	63426
0.00228038	63441
0.00229571	63451
0.00230809	63542
0.00232343	63551
0.00233869	63562
0.00235412	63568
0.00236971	63570
0.00238413	63603
0.00239921	63618
0.00241444	63629
0.00242954	63643
0.00244514	63644
0.00246062	63648
0.00247544	63669
0.0024908	63676
0.00250599	63687
0.00252086	63706
0.00253628	63711
0.0025519	63711
0.00256695	63725
0.00258212	63736
0.00259769	63737
0.00261285	63748
0.00262829	63752
0.00264339	63764
0.00265874	63770
0.00267313	63799
0.00268863	63801
0.0027038	63811
0.0027193	63813
0.00273403	63833
0.00274923	63842
0.0027642	63856
0.00277956	63861
0.00279474	63870
0.00280995	63878
0.00282552	63878
0.00284051	63891
0.00285598	63893
0.00287114	63902
0.00288652	63906
0.00290199	63908
0.00291723	63915
0.00293246	63922
0.00294774	63928
0.00296278	63939
0.00297823	63941
0.00299369	63943
0.00300881	63952
0.00302397	63960
0.00303947	63961
0.00305491	63963
0.00307016	63969
0.00308541	63975
0.00310065	63981
0.00311546	63996
0.00313094	63997
0.00314647	63997
0.00316194	63998
0.00317742	63999
0.0031927	64004
0.00320812	64006
0.00322324	64014
0.00323831	64023
0.00325363	64027
0.00326904	64029
0.00328456	64029
0.00329951	64040
0.0033143	64054
0.00332867	64076
0.00334401	64079
0.0033592	64085
0.00337418	64095
0.00338946	64099
0.0034049	64100
0.00341992	64109
0.00343541	64109
0.00345042	64118
0.00346559	64124
0.00348102	64125
0.00349645	64126
0.00351177	64129
0.00352725	64129
0.00354246	64134
0.00355789	64135
0.00357298	64142
0.00358846	64142
0.00360394	64142
0.00361925	64145
0.00363473	64145
0.00364986	64151
0.00366505	64156
0.0036803	64160
0.00369565	64162
0.00371112	64162
0.00372642	64165
0.0037416	64170
0.00375683	64174
0.00377177	64183
0.00378717	64184
0.00380258	64185
0.00381774	64190
0.00383308	64192
0.00384842	64194
0.00386364	64198
0.00387898	64200
0.00389401	64207
0.00390934	64209
0.00392412	64220
0.00393945	64222
0.00395478	64224
0.00396979	64231
0.00398511	64233
0.00400056	64233
0.004016	64233
0.00403126	64236
0.00404657	64238
0.00406202	64238
0.00407714	64243
0.00409258	64243
0.00410789	64245
0.0041232	64247
0.00413851	64249
0.00415362	64254
0.00416899	64255
0.0041841	64260
0.00419921	64265
0.00421457	64266
0.00422993	64267
0.00424536	64267
0.00426073	64268
0.00427615	64268
0.00429111	64275
0.00430621	64280
0.00432123	64286
0.00433645	64289
0.00435139	64296
0.00436674	64297
0.00438169	64304
0.0043969	64307
0.00441197	64312
0.00442718	64315
0.00444162	64329
0.00445703	64329
0.00447244	64329
0.00448722	64338
0.00450248	64340
0.00451719	64350
0.00453259	64350
0.0045477	64354
0.00456275	64359
0.00457765	64366
0.00459304	64366
0.00460844	64366
0.00462304	64377
0.00463843	64377
0.00465354	64381
0.00466871	64384
0.00468359	64391
0.00469897	64391
0.00471436	64391
0.00472886	64403
0.00474388	64408
0.00475904	64411
0.00477419	64414
0.00478927	64418
0.00480383	64429
0.00481913	64430
0.00483428	64433
0.00484957	64434
0.00486479	64436
0.00488016	64436
0.00489545	64437
0.00491067	64439
0.00492596	64440
0.00494132	64440
0.00495653	64442
0.00497128	64450
0.00498641	64453
0.00500139	64458
0.00501667	64459
0.00503203	64459
0.00504731	64460
0.00506204	64468
0.005077	64473
0.00509204	64477
0.00510739	64477
0.00512275	64477
0.00513778	64481
0.00515281	64485
0.00516816	64485
0.00518311	64490
0.00519837	64491
0.00521364	64492
0.00522882	64494
0.00524376	64499
0.0052591	64499
0.00527444	64499
0.00528946	64503
0.00530414	64511
0.00531882	64519
0.00533383	64523
0.00534908	64524
0.00536408	64528
0.00537941	64528
0.00539474	64528
0.00540899	64541
0.00542373	64548
0.00543905	64548
0.00545429	64549
0.00546945	64551
0.00548469	64552
0.00550001	64552
0.00551533	64552
0.00553065	64552
0.00554597	64552
0.00556129	64552
0.00557618	64557
0.0055915	64557
0.00560673	64558
0.00562204	64558
0.00563727	64559
0.0056525	64560
0.00566747	64564
0.00568261	64566
0.0056973	64573
0.00571244	64575
0.00572775	64575
0.00574306	64575
0.00575819	64577
0.00577349	64577
0.0057888	64577
0.00580384	64580
0.00581897	64582
0.00583427	64582
0.00584939	64584
0.0058647	64584
0.005879	64595
0.00589412	64597
0.00590915	64600
0.00592435	64601
0.00593956	64602
0.00595485	64602
0.00596997	64604
0.00598508	64606
0.006	64610
0.00601529	64610
0.0060304	64612
0.00604569	64612
0.00606089	64613
0.00607618	64613
0.00609146	64613
0.00610675	64613
0.00612166	64617
0.00613686	64618
0.00615195	64620
0.00616714	64621
0.00618167	64629
0.00619657	64633
0.00621147	64637
0.00622675	64637
0.00624193	64638
0.00625721	64638
0.00627248	64638
0.00628766	64639
0.00630294	64639
0.00631812	64640
0.00633339	64640
0.00634857	64641
0.00636355	64644
0.00637863	64646
0.0063939	64646
0.00640907	64647
0.00642434	64647
0.00643922	64651
0.00645449	64651
0.00646976	64651
0.00648492	64652
0.00649989	64655
0.00651496	64657
0.00652982	64661
0.00654499	64662
0.00655974	64667
0.00657501	64667
0.00659017	64668
0.00660522	64670
0.00662048	64670
0.00663564	64671
0.00665069	64673
0.00666585	64674
0.006681	64675
0.00669595	64678
0.0067112	64678
0.00672635	64679
0.00674161	64679
0.00675634	64684
0.00677149	64685
0.00678664	64686
0.00680189	64686
0.00681693	64688
0.00683217	64688
0.00684742	64688
0.00686256	64689
0.00687781	64689
0.00689306	64689
0.0069083	64689
0.00692291	64695
0.00693784	64698
0.00695254	64703
0.00696779	64703
0.00698292	64704
0.00699816	64704
0.00701318	64706
0.0070282	64708
0.00704344	64708
0.00705868	64708
0.00707392	64708
0.00708915	64708
0.00710417	64710
0.00711929	64711
0.00713453	64711
0.00714965	64712
0.00716444	64716
0.00717968	64716
0.00719491	64716
0.00721014	64716
0.00722492	64720
0.00724015	64720
0.00725516	64722
0.00727038	64722
0.00728539	64724
0.00730039	64726
0.0073155	64727
0.00733073	64727
0.00734584	64728
0.00736083	64730
0.00737594	64731
0.00739116	64731
0.00740639	64731
0.00742149	64732
0.00743648	64734
0.00745102	64740
0.007466	64742
0.00748122	64742
0.00749644	64742
0.00751154	64743
0.00752675	64743
0.00754162	64746
0.00755671	64747
0.00757193	64747
0.0075869	64749
0.00760212	64749
0.00761721	64750
0.00763242	64750
0.00764763	64750
0.00766284	64750
0.00767793	64751
0.00769313	64751
0.00770787	64755
0.00772295	64756
0.00773804	64757
0.00775324	64757
0.00776797	64761
0.00778282	64764
0.00779802	64764
0.00781322	64764
0.00782806	64767
0.0078429	64770
0.00785761	64774
0.00787269	64775
0.0078874	64779
0.0079026	64779
0.00791779	64779
0.00793262	64782
0.00794781	64782
0.007963	64782
0.00797807	64783
0.00799326	64783
0.00800821	64785
0.0080234	64785
0.00803859	64785
0.00805353	64787
0.00806871	64787
0.00808353	64790
0.00809872	64790
0.0081139	64790
0.00812871	64793
0.0081439	64793
0.00815858	64797
0.00817376	64797
0.00818894	64797
0.008204	64798
0.00821918	64798
0.00823398	64801
0.00824903	64802
0.00826408	64803
0.00827901	64805
0.00829393	64807
0.0083091	64807
0.00832428	64807
0.00833882	64812
0.00835386	64813
0.00836891	64814
0.00838382	64816
0.00839848	64820
0.00841326	64823
0.00842843	64823
0.00844308	64827
0.00845824	64827
0.00847315	64829
0.00848832	64829
0.00850348	64829
0.00851864	64829
0.00853302	64835
0.00854818	64835
0.00856308	64837
0.00857824	64837
0.00859288	64841
0.00860764	64844
0.00862214	64849
0.00863703	64851
0.00865219	64851
0.00866734	64851
0.00868249	64851
0.00869738	64853
0.00871213	64856
0.00872728	64856
0.00874243	64856
0.00875745	64857
0.00877247	64858
0.00878667	64865
0.00880182	64865
0.0088167	64867
0.0088313	64871
0.00884604	64874
0.00886105	64875
0.00887592	64877
0.00889052	64881
0.00890552	64882
0.00892066	64882
0.00893566	64883
0.0089508	64883
0.00896594	64883
0.00898108	64883
0.00899621	64883
0.00901038	64890
0.00902552	64890
0.00904051	64891
0.00905565	64891
0.0090705	64893
0.00908536	64895
0.00910049	64895
0.00911548	64896
0.00913061	64896
0.00914574	64896
0.00916072	64897
0.00917585	64897
0.00919084	64898
0.00920597	64898
0.00922067	64901
0.0092358	64901
0.00925092	64901
0.00926604	64901
0.00928117	64901
0.00929615	64902
0.00931127	64902
0.00932597	64905
0.0093408	64907
0.00935592	64907
0.00937061	64910
0.00938544	64912
0.00940042	64913
0.00941553	64913
0.00942979	64919
0.0094449	64919
0.00946002	64919
0.00947499	64920
0.0094901	64920
0.00950507	64921
0.00952018	64921
0.009535	64923
0.00955011	64923
0.00956522	64923
0.00958018	64924
0.009595	64926
0.0096101	64926
0.00962521	64926
0.00964032	64926
0.00965542	64926
0.00967053	64926
0.00968564	64926
0.00970045	64928
0.00971481	64933
0.00972976	64934
0.00974486	64934
0.00975967	64936
0.00977462	64937
0.00978972	64937
0.00980482	64937
0.00981992	64937
0.00983502	64937
0.00984996	64938
0.00986491	64939
0.00987986	64940
0.0098948	64941
0.00990975	64942
0.00992469	64943
0.00993963	64944
0.00995427	64947
0.00996936	64947
0.00998445	64947
0.00999939	64948
0.0100145	64948
0.0100296	64948
0.0100444	64950
0.0100594	64950
0.0100745	64950
0.0100892	64953
0.0101042	64953
0.0101193	64953
0.0101344	64953
0.0101495	64953
0.0101644	64954
0.0101792	64956
0.0101938	64959
0.0102089	64959
0.010224	64959
0.0102386	64962
0.0102534	64964
0.0102683	64965
0.0102832	64966
0.0102978	64969
0.0103129	64969
0.0103278	64970
0.0103429	64970
0.010358	64970
0.010373	64970
0.0103881	64970
0.0104032	64970
0.0104181	64971
0.0104332	64971
0.0104482	64971
0.0104633	64971
0.0104784	64971
0.0104931	64973
0.0105082	64973
0.0105233	64973
0.0105369	64982
0.010552	64982
0.0105669	64983
0.0105819	64983
0.010597	64983
0.0106119	64984
0.010627	64984
0.0106417	64986
0.0106568	64986
0.0106718	64986
0.0106869	64986
0.0107019	64986
0.010717	64986
0.0107319	64987
0.010747	64987
0.010762	64987
0.0107771	64987
0.010792	64988
0.0108069	64989
0.0108219	64989
0.0108368	64990
0.0108515	64992
0.0108666	64992
0.0108815	64993
0.0108965	64993
0.0109116	64993
0.0109263	64995
0.0109412	64996
0.0109562	64996
0.0109711	64997
0.010986	64998
0.011001	64998
0.0110161	64998
0.0110308	65000
0.0110459	65000
0.0110609	65000
0.0110759	65000
0.0110908	65001
0.0111057	65002
0.0111207	65002
0.0111356	65003
0.0111507	65003
0.0111657	65003
0.0111804	65005
0.0111954	65005
0.0112101	65007
0.0112252	65007
0.0112402	65007
0.0112551	65008
0.0112701	65008
0.011284	65015
0.0112988	65016
0.0113139	65016
0.0113289	65016
0.0113439	65016
0.011359	65016
0.0113737	65018
0.0113885	65019
0.0114034	65020
0.0114177	65024
0.0114327	65024
0.0114478	65024
0.0114628	65024
0.0114777	65025
0.0114923	65027
0.0115074	65027
0.0115224	65027
0.0115372	65028
0.0115523	65028
0.0115662	65034
0.0115811	65035
0.0115957	65037
0.0116108	65037
0.0116258	65037
0.0116408	65037
0.0116558	65037
0.0116707	65038
0.0116855	65039
0.0117	65042
0.011715	65042
0.01173	65042
0.011745	65042
0.0117599	65043
0.0117749	65043
0.0117899	65043
0.0118049	65043
0.0118199	65043
0.0118349	65043
0.0118498	65044
0.0118648	65044
0.0118796	65045
0.0118946	65045
0.0119095	65046
0.0119245	65046
0.0119395	65046
0.0119543	65047
0.0119688	65050
0.0119836	65051
0.0119981	65054
0.0120131	65054
0.0120279	65055
0.0120425	65057
0.0120575	65057
0.0120725	65057
0.0120875	65057
0.0121025	65057
0.0121172	65059
0.0121316	65062
0.0121464	65063
0.0121612	65064
0.0121762	65064
0.012191	65065
0.0122057	65067
0.0122205	65068
0.0122355	65068
0.0122505	65068
0.0122655	65068
0.0122801	65070
0.0122949	65071
0.0123097	65072
0.0123247	65072
0.0123395	65073
0.0123543	65074
0.0123689	65076
0.0123839	65076
0.0123989	65076
0.0124131	65080
0.0124281	65080
0.0124431	65080
0.0124581	65080
0.0124727	65082
0.0124875	65083
0.0125025	65083
0.0125174	65083
0.0125324	65083
0.0125474	65083
0.0125622	65084
0.0125768	65086
0.0125914	65088
0.0126064	65088
0.0126214	65088
0.0126363	65088
0.0126513	65088
0.0126659	65090
0.0126807	65091
0.0126955	65092
0.0127105	65092
0.0127248	65095
0.0127398	65095
0.0127548	65095
0.0127698	65095
0.0127843	65097
0.0127993	65097
0.0128143	65097
0.0128293	65097
0.0128442	65097
0.0128592	65097
0.0128742	65097
0.0128891	65097
0.0129035	65100
0.0129185	65100
0.0129333	65101
0.0129482	65101
0.012963	65102
0.0129778	65103
0.0129923	65105
0.0130073	65105
0.0130219	65107
0.0130368	65107
0.0130518	65107
0.0130665	65108
0.0130813	65109
0.0130963	65109
0.0131112	65109
0.0131258	65111
0.0131407	65111
0.0131557	65111
0.0131703	65113
0.013185	65114
0.0132	65114
0.0132149	65114
0.0132295	65116
0.0132444	65116
0.0132592	65117
0.0132741	65117
0.0132891	65117
0.0133038	65118
0.0133188	65118
0.0133335	65119
0.0133485	65119
0.0133634	65119
0.0133784	65119
0.0133931	65120
0.0134081	65120
0.013423	65120
0.0134378	65121
0.0134527	65121
0.0134677	65121
0.0134824	65122
0.0134973	65122
0.0135121	65123
0.0135268	65124
0.0135418	65124
0.0135567	65124
0.0135714	65125
0.0135862	65126
0.0136011	65126
0.0136161	65126
0.013631	65126
0.0136459	65126
0.0136609	65126
0.0136758	65126
0.0136907	65126
0.0137049	65130
0.0137196	65131
0.0137345	65131
0.0137495	65131
0.0137644	65131
0.0137793	65131
0.0137936	65134
0.0138081	65136
0.0138231	65136
0.0138378	65137
0.0138527	65137
0.0138674	65138
0.013882	65140
0.0138962	65143
0.013911	65144
0.0139259	65144
0.0139408	65144
0.0139557	65144
0.0139707	65144
0.0139856	65144
0.0140005	65144
0.0140154	65144
0.0140301	65145
0.0140451	65145
0.0140589	65150
0.0140738	65150
0.0140888	65150
0.0141035	65151
0.014118	65153
0.0141327	65154
0.0141476	65154
0.0141625	65154
0.0141772	65155
0.0141921	65155
0.0142068	65156
0.0142213	65158
0.0142362	65158
0.0142509	65159
0.0142658	65159
0.0142803	65161
0.014295	65162
0.0143099	65162
0.0143248	65162
0.0143397	65162
0.0143546	65162
0.0143691	65164
0.014384	65164
0.0143989	65164
0.0144138	65164
0.0144287	65164
0.0144437	65164
0.0144586	65164
0.0144735	65164
0.0144882	65165
0.0145031	65165
0.0145175	65167
0.0145324	65167
0.0145467	65170
0.0145616	65170
0.0145762	65171
0.0145909	65172
0.0146058	65172
0.0146203	65174
0.0146352	65174
0.0146501	65174
0.014665	65174
0.0146792	65177
0.0146937	65179
0.0147083	65180
0.0147232	65180
0.0147381	65180
0.014753	65180
0.0147679	65180
0.0147828	65180
0.0147975	65181
0.0148117	65184
0.0148266	65184
0.0148415	65184
0.0148561	65185
0.014871	65185
0.0148857	65186
0.0149006	65186
0.0149139	65193
0.0149285	65194
0.0149432	65195
0.0149581	65195
0.014973	65195
0.0149869	65199
0.0150018	65199
0.0150167	65199
0.0150311	65201
0.0150455	65203
0.0150602	65204
0.0150751	65204
0.01509	65204
0.0151046	65205
0.0151195	65205
0.0151344	65205
0.0151492	65205
0.0151639	65206
0.0151781	65209
0.0151927	65210
0.0152076	65210
0.0152224	65210
0.0152366	65213
0.0152515	65213
0.0152664	65213
0.0152812	65213
0.0152956	65215
0.0153105	65215
0.0153254	65215
0.0153402	65215
0.0153551	65215
0.01537	65215
0.0153848	65215
0.0153997	65215
0.0154146	65215
0.0154292	65216
0.0154441	65216
0.0154589	65216
0.0154738	65216
0.0154887	65216
0.0155035	65216
0.0155184	65216
0.0155332	65216
0.0155476	65218
0.0155625	65218
0.0155774	65218
0.0155922	65218
0.0156071	65218
0.0156219	65218
0.0156366	65219
0.0156512	65220
0.015666	65220
0.0156807	65221
0.0156953	65222
0.0157101	65222
0.015725	65222
0.0157398	65222
0.0157547	65222
0.0157693	65223
0.0157839	65224
0.0157988	65224
0.0158136	65224
0.0158282	65225
0.0158431	65225
0.0158577	65226
0.0158723	65227
0.0158869	65228
0.0159013	65230
0.0159161	65230
0.015931	65230
0.0159458	65230
0.0159607	65230
0.0159753	65231
0.0159901	65231
0.0160049	65231
0.0160198	65231
0.0160346	65231
0.0160495	65231
0.0160643	65231
0.0160792	65231
0.016094	65231
0.0161081	65234
0.016123	65234
0.0161378	65234
0.0161526	65234
0.0161665	65238
0.0161813	65238
0.0161949	65243
0.0162095	65244
0.0162244	65244
0.0162392	65244
0.016254	65244
0.0162686	65245
0.0162835	65245
0.016298	65246
0.0163129	65246
0.0163277	65246
0.0163423	65247
0.0163571	65247
0.0163719	65247
0.0163868	65247
0.0164016	65247
0.0164164	65247
0.0164313	65247
0.0164461	65247
0.0164609	65247
0.0164755	65248
0.0164901	65249
0.0165049	65249
0.0165197	65249
0.0165345	65249
0.0165494	65249
0.0165642	65249
0.0165787	65250
0.0165936	65250
0.0166084	65250
0.0166232	65250
0.016638	65250
0.0166529	65250
0.0166677	65250
0.0166825	65250
0.0166973	65250
0.0167119	65251
0.0167267	65251
0.0167415	65251
0.0167556	65254
0.0167704	65254
0.0167852	65254
0.0168	65254
0.0168146	65255
0.0168294	65255
0.0168442	65255
0.016859	65255
0.0168736	65256
0.0168884	65256
0.0169032	65256
0.016918	65256
0.0169326	65257
0.0169474	65257
0.0169622	65257
0.016977	65257
0.0169918	65257
0.0170066	65257
0.0170214	65257
0.0170362	65257
0.0170508	65258
0.0170653	65259
0.0170799	65260
0.0170947	65260
0.0171095	65260
0.0171243	65260
0.0171391	65260
0.0171539	65260
0.0171687	65260
0.0171832	65261
0.0171978	65262
0.0172126	65262
0.0172274	65262
0.0172422	65262
0.017257	65262
0.0172718	65262
0.0172863	65263
0.0173011	65263
0.0173159	65263
0.0173307	65263
0.0173455	65263
0.0173603	65263
0.0173748	65264
0.0173896	65264
0.0174044	65264
0.0174189	65265
0.0174337	65265
0.0174485	65265
0.017463	65266
0.0174776	65267
0.0174924	65267
0.0175072	65267
0.0175219	65267
0.0175365	65268
0.0175513	65268
0.017566	65268
0.01758	65271
0.0175946	65272
0.0176093	65272
0.0176241	65272
0.0176389	65272
0.0176537	65272
0.0176685	65272
0.0176833	65272
0.017698	65272
0.0177128	65272
0.0177273	65273
0.0177416	65275
0.0177564	65275
0.0177712	65275
0.0177859	65275
0.0178004	65276
0.017815	65277
0.0178295	65278
0.0178437	65280
0.0178585	65280
0.0178733	65280
0.017888	65280
0.0179028	65280
0.0179173	65281
0.0179318	65282
0.0179466	65282
0.0179611	65283
0.0179756	65284
0.0179904	65284
0.0180051	65284
0.0180199	65284
0.0180347	65284
0.0180495	65284
0.018064	65285
0.0180782	65287
0.0180929	65287
0.0181077	65287
0.0181225	65287
0.0181372	65287
0.018152	65287
0.0181662	65289
0.0181807	65290
0.0181955	65290
0.0182103	65290
0.0182247	65291
0.0182395	65291
0.0182543	65291
0.018269	65291
0.0182835	65292
0.0182983	65292
0.018313	65292
0.0183278	65292
0.0183426	65292
0.018357	65293
0.0183718	65293
0.0183863	65294
0.018401	65294
0.0184158	65294
0.0184303	65295
0.018445	65295
0.0184598	65295
0.0184743	65296
0.018489	65296
0.0185035	65297
0.0185182	65297
0.018533	65297
0.0185475	65298
0.0185622	65298
0.018577	65298
0.0185917	65298
0.0186062	65299
0.0186207	65300
0.0186348	65302
0.018649	65304
0.0186638	65304
0.0186782	65305
0.018693	65305
0.0187077	65305
0.0187225	65305
0.0187372	65305
0.018752	65305
0.0187667	65305
0.0187815	65305
0.0187959	65306
0.0188107	65306
0.0188246	65309
0.0188393	65309
0.018854	65309
0.0188688	65309
0.0188835	65309
0.0188983	65309
0.0189127	65310
0.0189272	65311
0.0189419	65311
0.0189566	65311
0.0189714	65311
0.0189861	65311
0.0190006	65312
0.0190153	65312
0.01903	65312
0.0190445	65313
0.0190589	65314
0.0190737	65314
0.0190875	65317
0.019102	65318
0.0191167	65318
0.0191314	65318
0.0191462	65318
0.0191609	65318
0.0191753	65319
0.0191901	65319
0.0192048	65319
0.0192195	65319
0.0192342	65319
0.019249	65319
0.0192637	65319
0.0192784	65319
0.0192931	65319
0.0193079	65319
0.0193223	65320
0.0193367	65321
0.0193514	65321
0.0193662	65321
0.01938	65324
0.0193947	65324
0.0194095	65324
0.0194242	65324
0.0194389	65324
0.0194536	65324
0.0194683	65324
0.0194828	65325
0.0194972	65326
0.0195119	65326
0.0195266	65326
0.0195413	65326
0.019556	65326
0.0195708	65326
0.0195849	65328
0.0195996	65328
0.019614	65329
0.0196284	65330
0.0196432	65330
0.0196579	65330
0.0196714	65334
0.0196858	65335
0.0197005	65335
0.0197149	65336
0.0197296	65336
0.019744	65337
0.0197588	65337
0.0197735	65337
0.0197876	65339
0.0198023	65339
0.019817	65339
0.0198317	65339
0.0198464	65339
0.0198611	65339
0.0198758	65339
0.0198905	65339
0.0199052	65339
0.0199199	65339
0.0199346	65339
0.0199493	65339
0.019964	65339
0.0199787	65339
0.0199928	65341
0.0200075	65341
0.0200222	65341
0.0200366	65342
0.0200513	65342
0.020066	65342
0.0200807	65342
0.0200954	65342
0.0201101	65342
0.0201248	65342
0.0201395	65342
0.0201542	65342
0.0201688	65342
0.0201835	65342
0.0201979	65343
0.0202123	65344
0.020227	65344
0.0202417	65344
0.0202564	65344
0.0202702	65347
0.0202849	65347
0.0202995	65347
0.0203136	65349
0.0203283	65349
0.020343	65349
0.0203577	65349
0.0203724	65349
0.0203867	65350
0.0204011	65351
0.0204158	65351
0.0204302	65352
0.0204449	65352
0.0204596	65352
0.0204742	65352
0.0204889	65352
0.020503	65354
0.0205177	65354
0.020532	65355
0.0205467	65355
0.0205614	65355
0.0205761	65355
0.0205907	65355
0.0206054	65355
0.0206201	65355
0.0206348	65355
0.0206495	65355
0.0206638	65356
0.0206785	65356
0.0206922	65359
0.0207066	65360
0.0207213	65360
0.0207359	65360
0.0207506	65360
0.020765	65361
0.0207796	65361
0.0207943	65361
0.020809	65361
0.0208237	65361
0.0208377	65363
0.0208524	65363
0.020867	65363
0.0208817	65363
0.0208964	65363
0.020911	65363
0.0209254	65364
0.0209401	65364
0.0209547	65364
0.0209694	65364
0.020984	65364
0.0209981	65366
0.0210124	65367
0.0210268	65368
0.0210414	65368
0.0210561	65368
0.0210708	65368
0.0210854	65368
0.0211001	65368
0.0211147	65368
0.0211294	65368
0.0211434	65370
0.0211578	65371
0.0211724	65371
0.0211868	65372
0.0212014	65372
0.0212161	65372
0.0212307	65372
0.0212454	65372
0.02126	65372
0.0212747	65372
0.021289	65373
0.0213034	65374
0.021318	65374
0.0213327	65374
0.0213473	65374
0.021361	65377
0.0213753	65378
0.02139	65378
0.0214046	65378
0.0214193	65378
0.0214326	65382
0.021447	65383
0.0214616	65383
0.0214762	65383
0.0214906	65384
0.0215046	65386
0.0215192	65386
0.0215339	65386
0.0215485	65386
0.0215631	65386
0.0215778	65386
0.0215921	65387
0.0216067	65387
0.0216214	65387
0.021636	65387
0.02165	65389
0.0216646	65389
0.0216793	65389
0.0216936	65390
0.0217079	65391
0.0217222	65392
0.0217369	65392
0.0217515	65392
0.0217661	65392
0.0217808	65392
0.0217954	65392
0.02181	65392
0.0218247	65392
0.021838	65396
0.0218526	65396
0.0218672	65396
0.0218819	65396
0.0218965	65396
0.0219111	65396
0.0219258	65396
0.0219404	65396
0.021955	65396
0.0219696	65396
0.0219843	65396
0.0219989	65396
0.0220135	65396
0.0220278	65397
0.0220424	65397
0.0220571	65397
0.0220714	65398
0.0220857	65399
0.0220999	65400
0.0221146	65400
0.0221292	65400
0.0221431	65402
0.0221578	65402
0.0221724	65402
0.022187	65402
0.0222016	65402
0.0222162	65402
0.0222309	65402
0.0222455	65402
0.0222601	65402
0.0222747	65402
0.0222893	65402
0.0223036	65403
0.0223182	65403
0.0223325	65404
0.0223471	65404
0.0223617	65404
0.0223763	65404
0.022391	65404
0.0224056	65404
0.0224195	65406
0.0224341	65406
0.0224484	65407
0.022463	65407
0.0224776	65407
0.0224909	65411
0.0225048	65413
0.0225191	65414
0.0225337	65414
0.0225483	65414
0.0225629	65414
0.0225775	65414
0.0225921	65414
0.0226067	65414
0.0226206	65416
0.0226353	65416
0.0226499	65416
0.0226641	65417
0.0226787	65417
0.0226933	65417
0.0227079	65417
0.0227222	65418
0.0227368	65418
0.0227514	65418
0.022766	65418
0.0227806	65418
0.0227952	65418
0.0228094	65419
0.022824	65419
0.0228386	65419
0.0228519	65423
0.0228661	65424
0.0228807	65424
0.0228949	65425
0.0229095	65425
0.0229238	65426
0.0229384	65426
0.022953	65426
0.0229672	65427
0.0229818	65427
0.0229964	65427
0.023011	65427
0.0230256	65427
0.0230391	65430
0.0230534	65431
0.023068	65431
0.0230826	65431
0.0230964	65433
0.023111	65433
0.0231256	65433
0.0231402	65433
0.0231544	65434
0.023169	65434
0.0231836	65434
0.0231982	65434
0.0232128	65434
0.0232273	65434
0.0232419	65434
0.0232565	65434
0.0232711	65434
0.0232846	65437
0.0232992	65437
0.0233134	65438
0.023328	65438
0.0233422	65439
0.0233568	65439
0.0233714	65439
0.0233853	65441
0.0233998	65441
0.0234144	65441
0.023429	65441
0.0234436	65441
0.0234581	65441
0.0234727	65441
0.0234862	65444
0.0235008	65444
0.0235154	65444
0.0235299	65444
0.0235445	65444
0.0235591	65444
0.0235726	65447
0.0235872	65447
0.0236017	65447
0.0236163	65447
0.0236309	65447
0.0236454	65447
0.02366	65447
0.0236742	65448
0.0236884	65449
0.0237023	65451
0.0237168	65451
0.023731	65452
0.0237456	65452
0.0237598	65453
0.023774	65454
0.0237886	65454
0.0238031	65454
0.0238177	65454
0.0238322	65454
0.0238468	65454
0.0238607	65456
0.0238752	65456
0.0238898	65456
0.0239043	65456
0.0239189	65456
0.0239334	65456
0.023948	65456
0.0239625	65456
0.0239771	65456
0.0239916	65456
0.0240058	65457
0.0240204	65457
0.0240349	65457
0.0240495	65457
0.0240641	65457
0.0240786	65457
0.0240932	65457
0.0241077	65457
0.0241223	65457
0.0241364	65458
0.024151	65458
0.0241655	65458
0.0241797	65459
0.0241939	65460
0.0242085	65460
0.0242226	65461
0.0242372	65461
0.0242517	65461
0.0242663	65461
0.0242801	65463
0.0242946	65463
0.0243092	65463
0.0243234	65464
0.0243379	65464
0.0243521	65465
0.0243666	65465
0.0243812	65465
0.0243953	65466
0.0244099	65466
0.0244244	65466
0.0244389	65466
0.0244524	65469
0.0244669	65469
0.0244815	65469
0.024496	65469
0.0245105	65469
0.0245251	65469
0.0245396	65469
0.0245541	65469
0.0245683	65470
0.0245828	65470
0.0245974	65470
0.0246119	65470
0.0246264	65470
0.024641	65470
0.0246555	65470
0.02467	65470
0.0246842	65471
0.0246983	65472
0.0247129	65472
0.0247274	65472
0.0247419	65472
0.0247565	65472
0.024771	65472
0.0247851	65473
0.0247993	65474
0.0248138	65474
0.024828	65475
0.0248425	65475
0.024857	65475
0.0248715	65475
0.0248861	65475
0.0249006	65475
0.0249147	65476
0.0249289	65477
0.024943	65478
0.0249576	65478
0.0249721	65478
0.0249866	65478
0.0250007	65479
0.0250153	65479
0.0250298	65479
0.0250443	65479
0.0250584	65480
0.025073	65480
0.0250875	65480
0.0251012	65482
0.0251158	65482
0.0251299	65483
0.0251444	65483
0.0251589	65483
0.0251734	65483
0.0251879	65483
0.0252025	65483
0.025217	65483
0.0252315	65483
0.025246	65483
0.0252605	65483
0.025275	65483
0.0252895	65483
0.025304	65483
0.0253185	65483
0.025333	65483
0.0253475	65483
0.025362	65483
0.0253766	65483
0.0253911	65483
0.0254056	65483
0.0254201	65483
0.0254346	65483
0.0254491	65483
0.0254632	65484
0.0254777	65484
0.0254922	65484
0.0255067	65484
0.0255212	65484
0.0255357	65484
0.0255502	65484
0.0255647	65484
0.0255792	65484
0.0255937	65484
0.0256082	65484
0.0256227	65484
0.0256364	65486
0.0256509	65486
0.0256654	65486
0.0256792	65488
0.0256929	65490
0.025707	65491
0.0257215	65491
0.0257352	65493
0.0257493	65494
0.0257638	65494
0.0257783	65494
0.0257928	65494
0.0258073	65494
0.0258218	65494
0.0258363	65494
0.0258508	65494
0.0258653	65494
0.0258798	65494
0.0258939	65495
0.025908	65496
0.0259225	65496
0.0259369	65496
0.025951	65497
0.0259655	65497
0.02598	65497
0.0259941	65498
0.0260086	65498
0.0260231	65498
0.0260376	65498
0.026052	65498
0.0260665	65498
0.026081	65498
0.0260955	65498
0.0261096	65499
0.0261241	65499
0.0261385	65499
0.026153	65499
0.0261675	65499
0.0261808	65502
0.0261953	65502
0.0262098	65502
0.0262239	65503
0.0262379	65504
0.0262524	65504
0.0262653	65508
0.0262798	65508
0.0262943	65508
0.026308	65510
0.026322	65511
0.0263365	65511
0.026351	65511
0.0263651	65512
0.0263795	65512
0.0263936	65513
0.0264081	65513
0.0264226	65513
0.026437	65513
0.0264515	65513
0.026466	65513
0.0264804	65513
0.0264949	65513
0.026509	65514
0.0265234	65514
0.0265375	65515
0.0265516	65516
0.026566	65516
0.0265805	65516
0.026595	65516
0.0266094	65516
0.0266239	65516
0.0266379	65517
0.0266524	65517
0.0266669	65517
0.0266813	65517
0.0266954	65518
0.0267091	65520
0.0267235	65520
0.026738	65520
0.0267524	65520
0.0267669	65520
0.0267813	65520
0.0267958	65520
0.0268102	65520
0.0268247	65520
0.0268392	65520
0.0268536	65520
0.0268673	65522
0.0268817	65522
0.0268962	65522
0.0269106	65522
0.0269235	65526
0.0269375	65527
0.026952	65527
0.0269664	65527
0.0269801	65529
0.0269945	65529
0.027009	65529
0.0270234	65529
0.0270375	65530
0.0270519	65530
0.0270664	65530
0.0270808	65530
0.0270952	65530
0.0271093	65531
0.0271237	65531
0.0271382	65531
0.0271522	65532
0.0271662	65533
0.0271807	65533
0.0271951	65533
0.0272096	65533
0.027224	65533
0.0272385	65533
0.0272529	65533
0.0272673	65533
0.0272818	65533
0.0272962	65533
0.0273106	65533
0.0273251	65533
0.0273395	65533
0.027354	65533
0.0273684	65533
0.0273828	65533
0.0273973	65533
0.0274117	65533
0.0274261	65533
0.0274406	65533
0.027455	65533
0.027469	65534
0.0274826	65536
0.0274971	65536
0.0275115	65536
0.0275259	65536
0.0275404	65536
0.0275548	65536
0.0275692	65536
0.0275836	65536
0.0275981	65536
0.0276125	65536
0.0276269	65536
0.0276414	65536
0.0276558	65536
0.0276702	65536
0.0276842	65537
0.0276987	65537
0.0277131	65537
0.0277275	65537
0.0277419	65537
0.0277559	65538
0.0277704	65538
0.0277844	65539
0.0277984	65540
0.027812	65542
0.0278264	65542
0.02784	65544
0.0278544	65544
0.0278688	65544
0.0278832	65544
0.0278977	65544
0.0279121	65544
0.0279261	65545
0.0279405	65545
0.0279549	65545
0.0279689	65546
0.0279825	65548
0.0279969	65548
0.0280113	65548
0.0280257	65548
0.0280402	65548
0.0280546	65548
0.028069	65548
0.0280834	65548
0.0280978	65548
0.0281122	65548
0.0281266	65548
0.0281406	65549
0.0281542	65551
0.0281682	65552
0.0281826	65552
0.028197	65552
0.028211	65553
0.0282254	65553
0.0282398	65553
0.0282542	65553
0.0282686	65553
0.028283	65553
0.0282974	65553
0.0283114	65554
0.0283258	65554
0.0283398	65555
0.0283542	65555
0.0283686	65555
0.0283826	65556
0.028397	65556
0.0284114	65556
0.0284253	65557
0.0284393	65558
0.0284537	65558
0.0284677	65559
0.0284821	65559
0.0284965	65559
0.0285109	65559
0.0285253	65559
0.0285397	65559
0.0285541	65559
0.0285685	65559
0.0285824	65560
0.0285968	65560
0.0286112	65560
0.0286256	65560
0.02864	65560
0.0286544	65560
0.0286688	65560
0.0286832	65560
0.0286976	65560
0.028712	65560
0.0287264	65560
0.0287407	65560
0.0287547	65561
0.0287691	65561
0.0287835	65561
0.0287974	65562
0.0288114	65563
0.0288249	65565
0.0288389	65566
0.0288533	65566
0.0288677	65566
0.028882	65566
0.0288964	65566
0.0289108	65566
0.0289248	65567
0.0289391	65567
0.0289535	65567
0.0289679	65567
0.0289823	65567
0.0289967	65567
0.0290106	65568
0.029025	65568
0.0290385	65570
0.0290529	65570
0.0290673	65570
0.0290816	65570
0.029096	65570
0.0291104	65570
0.0291243	65571
0.0291387	65571
0.0291531	65571
0.0291675	65571
0.0291814	65572
0.0291958	65572
0.0292102	65572
0.0292241	65573
0.0292385	65573
0.0292528	65573
0.0292672	65573
0.0292811	65574
0.0292946	65576
0.0293086	65577
0.029323	65577
0.0293373	65577
0.0293517	65577
0.0293656	65578
0.02938	65578
0.0293944	65578
0.0294078	65580
0.0294218	65581
0.0294357	65582
0.0294501	65582
0.0294644	65582
0.0294788	65582
0.0294932	65582
0.0295075	65582
0.0295219	65582
0.0295362	65582
0.0295506	65582
0.029565	65582
0.0295793	65582
[truncated: 1,468 more rows]

## Sheet: DIA-NN
FDR	N_mouse_precursors
0.000217344	4600
0.000260858	7665
0.000339136	8843
0.000228977	17465
0.000204859	24402
0.000220119	27252
0.000256796	27252
0.000285002	28062
0.000312598	28782
0.00033919	29472
0.000365619	30075
0.000385641	31105
0.000417765	31105
0.000449886	31105
0.000474804	31577
0.000506441	31577
0.000538077	31577
0.000562834	31963
0.000594084	31963
0.000595717	33553
0.000612781	34249
0.000630084	34894
0.000635412	36174
0.00058753	40825
0.000595905	41928
0.000616713	42133
0.000631195	42749
0.00064923	43100
0.000656034	44176
0.000674673	44436
0.00066618	46503
0.000680446	46996
0.000683654	48237
0.000704357	48237
0.00071978	48591
0.000737614	48770
0.000751406	49204
0.000767057	49502
0.000782143	49824
0.000777892	51381
0.000794297	51577
0.000810654	51768
0.000829491	51796
0.000844189	52077
0.000853566	52675
0.000868236	52935
0.000877734	53500
0.000891381	53801
0.000900371	54373
0.000916977	54477
0.000928252	54891
0.000943499	55062
0.000953769	55516
0.000971188	55548
0.000987912	55618
0.00100447	55695
0.00102226	55702
0.00103831	55802
0.0010476	56260
0.00106424	56318
0.00108076	56381
0.0010981	56399
0.00111278	56552
0.00112861	56643
0.0011458	56664
0.00116189	56738
0.00117554	56928
0.00119212	56973
0.00120855	57024
0.00122588	57032
0.00124245	57074
0.00125953	57092
0.00127642	57118
0.00129213	57196
0.00130901	57220
0.00132573	57251
0.0013428	57266
0.0013599	57279
0.00137717	57285
0.00139334	57336
0.00141017	57359
0.00142604	57420
0.0014431	57432
0.00145558	57625
0.0014724	57644
0.00148938	57656
0.00150649	57663
0.0015237	57666
0.00153953	57721
0.00155661	57728
0.00157328	57750
0.00158944	57790
0.00160652	57796
0.00162312	57819
0.0016396	57846
0.00165554	57891
0.00167207	57915
0.00168855	57940
0.00170531	57955
0.00172209	57969
0.00173922	57971
0.00175599	57985
0.00177299	57991
0.00179005	57995
0.00180608	58032
0.00182312	58036
0.00184029	58036
0.00185628	58073
0.00187301	58086
0.00188958	58104
0.00190643	58113
0.00192347	58116
0.00194005	58133
0.00195688	58142
0.00197401	58142
0.0019909	58149
0.00200796	58151
0.00202495	58155
0.00204208	58155
0.00205842	58177
0.00207547	58179
0.00209241	58184
0.00210916	58194
0.00212624	58195
0.00214298	58205
0.00216001	58207
0.00217712	58207
0.00219422	58207
0.00221133	58207
0.00222824	58212
0.0022448	58226
0.0022619	58226
0.00227841	58241
0.00229515	58250
0.00231216	58252
0.00232893	58260
0.00234601	58260
0.00236297	58263
0.00237887	58292
0.00239595	58292
0.00241302	58292
0.00242993	58296
0.00244662	58305
0.00246364	58306
0.0024805	58311
0.00249739	58315
0.00251445	58315
0.00253126	58321
0.00254827	58322
0.00256511	58327
0.00258195	58332
0.00259838	58346
0.00261512	58353
0.00263167	58364
0.00264844	58370
0.00266548	58370
0.0026822	58377
0.0026991	58380
0.00271591	58385
0.00273289	58386
0.00274974	58390
0.00276672	58391
0.00278376	58391
0.00280002	58407
0.00281656	58417
0.00283354	58418
0.00285041	58421
0.00286743	58421
0.0028844	58422
0.00290137	58423
0.00291814	58428
0.00293495	58432
0.00295156	58440
0.00296857	58440
0.00298548	58442
0.00300218	58448
0.00301919	58448
0.00303583	58455
0.00305242	58463
0.00306921	58467
0.00308621	58467
0.003103	58471
0.00311989	58473
0.00313656	58479
0.00315334	58483
0.00316979	58493
0.00318645	58499
0.00320322	58503
0.0032202	58503
0.00323685	58509
0.00325378	58510
0.00327059	58513
0.00328757	58513
0.00330426	58518
0.00332056	58530
0.00333697	58540
0.00335382	58542
0.0033705	58547
0.00338746	58547
0.00340437	58548
0.00342133	58548
0.00343795	58554
0.00345491	58554
0.00347163	58558
0.00348841	58561
0.00350537	58561
0.00352215	58564
0.00353892	58567
0.00355533	58576
0.00357191	58582
0.00358886	58582
0.0036055	58587
0.00362239	58588
0.00363921	58590
0.00365603	58592
0.00367247	58600
0.00368928	58602
0.00370616	58603
0.00372284	58607
0.00373978	58607
0.00375646	58611
0.00377333	58612
0.00378975	58620
0.00380642	58624
0.00382328	58625
0.00384021	58625
0.003857	58627
0.00387366	58631
0.00389059	58631
0.00390751	58631
0.0039243	58633
0.00394115	58634
0.00395767	58640
0.00397385	58651
0.00399076	58651
0.00400768	58651
0.00402452	58652
0.00404136	58653
0.00405786	58659
0.00407463	58661
0.00409133	58664
0.00410782	58670
0.00412417	58678
0.00414107	58678
0.0041574	58686
0.00417423	58687
0.00419106	58688
0.00420788	58689
0.00422464	58691
0.00424146	58692
0.00425799	58697
0.00427488	58697
0.00429177	58697
0.00430866	58697
0.00432541	58699
0.00434229	58699
0.00435881	58704
0.0043757	58704
0.00439259	58704
0.00440932	58706
0.0044256	58714
0.00444249	58714
0.00445937	58714
0.00447609	58716
0.00449282	58718
0.00450947	58721
0.00452619	58723
0.00454307	58723
0.00455994	58723
0.00457666	58725
0.00459345	58726
0.00461001	58730
0.00462657	58734
0.00464249	58746
0.00465936	58746
0.00467567	58753
0.00469245	58754
0.00470899	58758
0.00472569	58760
0.00474255	58760
0.0047594	58760
0.00477626	58760
0.00479312	58760
0.00480965	58764
0.0048265	58764
0.00484335	58764
0.00486004	58766
0.00487631	58773
0.00489283	58777
0.00490968	58777
0.00492611	58782
0.00494295	58782
0.0049598	58782
0.00497664	58782
0.00499315	58786
0.00500982	58788
0.00502666	58788
0.0050435	58788
0.00506033	58788
0.00507717	58788
0.00509401	58788
0.00511085	58788
0.00512734	58792
0.00514409	58793
0.00516057	58797
0.0051774	58797
0.00519371	58803
0.00521054	58803
0.00522737	58803
0.00524393	58806
0.00526022	58812
0.00527687	58814
0.00529369	58814
0.00531051	58814
0.00532725	58815
0.00534407	58815
0.0053608	58816
0.00537744	58818
0.00539425	58818
0.0054108	58821
0.00542761	58821
0.00544443	58821
0.00546125	58821
0.00547806	58821
0.00549469	58823
0.00551141	58824
0.00552813	58825
0.00554485	58826
0.00556166	58826
0.00557819	58829
0.00559481	58831
0.00561114	58836
0.00562795	58836
0.00564447	58839
0.00566098	58842
0.0056775	58845
0.0056942	58846
0.005711	58846
0.0057278	58846
0.0057446	58846
0.0057613	58847
0.00577781	58850
0.00579451	58851
0.0058113	58851
0.0058279	58853
0.0058444	58856
0.00586109	58857
0.00587778	58858
0.00589437	58860
0.00591116	58860
0.00592735	58866
0.00594414	58866
0.00596082	58867
0.00597751	58868
0.00599429	58868
0.00601098	58869
0.00602705	58876
0.00604383	58876
0.00606061	58876
0.00607728	58877
0.00609396	58878
0.00611022	58883
0.00612689	58884
0.00614367	58884
0.00616023	58886
0.00617701	58886
0.00619367	58887
0.00621045	58887
0.00622711	58888
0.00624378	58889
0.00626055	58889
0.00627732	58889
0.00629408	58889
0.00631053	58892
0.0063273	58892
0.00634396	58893
0.00636008	58899
0.00637684	58899
0.0063936	58899
0.00641015	58901
0.0064268	58902
0.00644356	58902
0.00646032	58902
0.00647708	58902
0.00649373	58903
0.00651026	58905
0.00652702	58905
0.00654366	58906
0.00656042	58906
0.00657717	58906
0.00659393	58906
0.00661068	58906
0.00662743	58906
0.00664385	58909
0.00666048	58910
0.00667712	58911
0.00669376	58912
0.0067105	58912
0.00672725	58912
0.00674377	58914
0.00676029	58916
0.00677669	58919
0.00679343	58919
0.00681006	58920
0.00682623	58925
0.00684285	58926
0.00685947	58927
0.0068761	58928
0.0068926	58930
0.00690899	58933
0.00692572	58933
0.00694246	58933
0.00695919	58933
0.00697592	58933
0.00699265	58933
0.00700939	58933
0.00702541	58939
0.00704213	58939
0.00705863	58941
0.00707511	58943
0.00709184	58943
0.00710857	58943
0.00712517	58944
0.00714189	58944
0.00715838	58946
0.0071751	58946
0.00719182	58946
0.00720842	58947
0.00722514	58947
0.00724186	58947
0.00725858	58947
0.00727518	58948
0.00729177	58949
0.00730824	58951
0.00732496	58951
0.00734167	58951
0.00735826	58952
0.00737498	58952
0.00739169	58952
0.00740828	58953
0.00742499	58953
0.00744158	58954
0.00745816	58955
0.00747487	58955
0.00749158	58955
0.00750816	58956
0.00752475	58957
0.00754133	58958
0.0075579	58959
0.00757448	58960
0.00759119	58960
0.00760725	58965
0.00762395	58965
0.00764014	58969
0.00765684	58969
0.00767315	58972
0.00768985	58972
0.00770564	58979
0.00772233	58979
0.00773903	58979
0.00775572	58979
0.00777228	58980
0.00778897	58980
0.00780567	58980
0.00782196	58983
0.00783852	58984
0.00785508	58985
0.00787163	58986
0.00788832	58986
0.00790487	58987
0.00792156	58987
0.00793824	58987
0.00795493	58987
0.00797161	58987
0.00798803	58989
0.00800457	58990
0.00802126	58990
0.00803794	58990
0.00805462	58990
0.00807116	58991
0.00808784	58991
0.00810452	58991
0.00812106	58992
0.0081376	58993
0.00815428	58993
0.00817095	58993
0.00818763	58993
0.00820416	58994
0.00822084	58994
0.00823737	58995
0.00825404	58995
0.00827016	58999
0.00828683	58999
0.00830322	59001
0.00831989	59001
0.00833641	59002
0.00835308	59002
0.00836975	59002
0.00838641	59002
0.00840308	59002
0.0084196	59003
0.00843612	59004
0.0084525	59006
0.00846916	59006
0.00848568	59007
0.00850234	59007
0.00851872	59009
0.00853538	59009
0.00855189	59010
0.0085684	59011
0.00858492	59012
0.00860143	59013
0.00861794	59014
0.00863459	59014
0.00865125	59014
0.0086679	59014
0.00868441	59015
0.00870106	59015
0.00871771	59015
0.00873436	59015
0.00875071	59017
0.00876736	59017
0.00878372	59019
0.00880021	59020
0.00881671	59021
0.00883336	59021
0.00885	59021
0.00886665	59021
0.00888299	59023
0.00889934	59025
0.00891568	59027
0.00893172	59031
0.00894821	59032
0.00896454	59034
0.00898088	59036
0.00899752	59036
0.00901415	59036
0.00903048	59038
0.00904712	59038
0.00906344	59040
0.00908008	59040
0.00909671	59040
0.00911318	59041
0.00912981	59041
0.00914644	59041
0.00916276	59043
0.00917939	59043
0.00919571	59045
0.00921156	59050
0.00922788	59052
0.00924435	59053
0.00926081	59054
0.00927728	59055
0.0092939	59055
0.00931036	59056
0.00932667	59058
0.00934329	59058
0.0093599	59058
0.00937652	59058
0.00939314	59058
0.00940959	59059
0.00942621	59059
0.00944282	59059
0.00945944	59059
0.00947605	59059
0.00949234	59061
0.00950864	59063
0.00952525	59063
0.00954186	59063
0.00955831	59064
0.00957491	59064
0.00959136	59065
0.00960797	59065
0.00962457	59065
0.00964118	59065
0.00965746	59067
0.00967407	59067
0.00969067	59067
0.00970711	59068
0.00972339	59070
0.00973999	59070
0.00975642	59071
0.00977286	59072
0.00978946	59072
0.00980606	59072
0.00982233	59074
0.00983892	59074
0.00985552	59074
0.00987212	59074
0.00988871	59074
0.0099053	59074
0.0099219	59074
0.00993833	59075
0.00995475	59076
0.00997067	59080
0.0099871	59081
0.010003	59085
0.0100196	59085
0.0100362	59085
0.0100524	59087
0.010069	59087
0.0100856	59087
0.0101022	59087
0.0101188	59087
0.0101354	59087
0.0101516	59089
0.0101682	59089
0.0101848	59089
0.0102008	59092
0.0102174	59092
0.0102336	59094
0.0102502	59094
0.0102668	59094
0.0102834	59094
0.0103	59094
0.0103164	59095
0.0103329	59095
0.0103495	59095
0.0103661	59095
0.0103827	59095
0.010399	59096
0.0104156	59096
0.0104322	59096
0.0104486	59097
0.0104652	59097
0.0104817	59097
0.0104983	59097
0.0105143	59100
0.0105309	59100
0.0105475	59100
0.010564	59100
0.0105806	59100
0.0105972	59100
0.0106137	59100
0.0106299	59102
0.0106465	59102
0.0106629	59103
0.0106793	59104
0.0106958	59104
0.0107124	59104
0.0107288	59105
0.0107453	59105
0.0107619	59105
0.0107784	59105
0.010795	59105
0.0108115	59105
0.0108281	59105
0.0108446	59105
0.0108612	59105
0.0108774	59107
0.0108936	59109
0.0109099	59110
0.0109263	59111
0.0109429	59111
0.0109594	59111
0.010976	59111
0.0109921	59113
0.0110085	59114
0.011025	59114
0.0110414	59115
0.0110579	59115
0.0110745	59115
0.0110909	59116
0.011107	59118
0.0111236	59118
0.0111401	59118
0.0111565	59119
0.0111728	59120
0.0111893	59120
0.0112059	59120
0.0112224	59120
0.0112386	59122
0.0112551	59122
0.0112717	59122
0.0112882	59122
0.0113047	59122
0.0113213	59122
0.0113378	59122
0.0113543	59122
0.0113707	59123
0.0113864	59127
0.011403	59127
0.0114195	59127
0.011436	59127
0.0114526	59127
0.0114691	59127
0.0114856	59127
0.0115021	59127
0.0115187	59127
0.0115352	59127
0.0115513	59129
0.0115678	59129
0.0115844	59129
0.0116007	59130
0.0116172	59130
0.0116332	59133
0.0116497	59133
0.0116662	59133
0.0116823	59135
0.0116988	59135
0.0117152	59136
0.0117317	59136
0.0117482	59136
0.0117645	59137
0.0117808	59138
0.0117969	59140
0.0118135	59140
0.01183	59140
0.0118465	59140
0.0118628	59141
0.0118793	59141
0.0118958	59141
0.0119123	59141
0.0119288	59141
0.0119453	59141
0.0119616	59142
0.0119779	59143
0.0119945	59143
0.0120108	59144
0.0120273	59144
0.0120438	59144
0.0120603	59144
0.0120762	59147
0.0120927	59147
0.0121092	59147
0.0121257	59147
0.0121422	59147
0.0121585	59148
0.012175	59148
0.0121915	59148
0.012208	59148
0.0122244	59148
0.0122407	59149
0.0122572	59149
0.0122737	59149
0.0122902	59149
0.0123067	59149
0.0123232	59149
0.0123397	59149
0.0123562	59149
0.0123725	59150
0.0123886	59152
0.012405	59152
0.0124215	59152
0.012438	59152
0.0124539	59155
0.01247	59157
0.0124864	59157
0.0125029	59157
0.0125194	59157
0.0125359	59157
0.012552	59159
0.0125684	59159
0.0125849	59159
0.0126012	59160
0.0126177	59160
0.0126341	59160
0.0126506	59160
0.0126671	59160
0.0126834	59161
0.0126996	59162
0.0127161	59162
0.0127319	59165
0.0127484	59165
0.0127649	59165
0.0127809	59167
0.0127974	59167
0.0128128	59172
0.0128293	59172
0.0128458	59172
0.0128622	59172
0.0128787	59172
0.0128949	59173
0.0129114	59173
0.0129279	59173
0.0129441	59174
0.0129602	59176
0.0129766	59176
0.0129929	59177
0.0130093	59177
0.0130258	59177
0.0130422	59177
0.0130587	59177
0.0130752	59177
0.0130916	59177
0.0131079	59178
0.0131243	59178
0.0131408	59178
0.0131572	59178
0.0131735	59179
0.0131899	59179
0.0132062	59180
0.0132224	59181
0.0132386	59182
0.0132551	59182
0.0132715	59182
0.0132878	59183
0.0133042	59183
0.0133207	59183
0.0133371	59183
0.0133533	59184
0.0133698	59184
0.013386	59185
0.0134025	59185
0.0134189	59185
0.0134351	59186
0.0134516	59186
0.013468	59186
0.0134845	59186
0.0135009	59186
0.0135173	59186
0.0135338	59186
0.0135502	59186
0.0135667	59186
0.0135831	59186
0.0135991	59188
0.0136155	59188
0.0136317	59189
0.0136482	59189
0.0136646	59189
0.0136811	59189
0.0136975	59189
0.0137139	59189
0.0137304	59189
0.0137466	59190
0.0137628	59191
0.0137792	59191
0.0137956	59191
0.0138118	59192
0.0138283	59192
0.0138447	59192
0.0138611	59192
0.0138776	59192
0.013894	59192
0.0139104	59192
0.0139261	59195
0.0139426	59195
0.0139585	59197
0.0139747	59198
0.0139911	59198
0.0140076	59198
0.014024	59198
0.0140404	59198
0.0140568	59198
0.0140732	59198
0.0140892	59200
0.0141054	59201
0.0141216	59202
0.0141377	59203
0.0141539	59204
0.0141703	59204
0.0141865	59205
0.0142027	59206
0.0142191	59206
0.0142355	59206
0.0142519	59206
0.0142679	59208
0.0142838	59210
0.0143002	59210
0.0143166	59210
0.0143326	59212
0.0143487	59213
0.0143649	59214
0.0143808	59216
0.014397	59217
0.0144132	59218
0.0144296	59218
0.014446	59218
0.0144624	59218
0.0144788	59218
0.0144952	59218
0.0145113	59219
0.0145275	59220
0.0145434	59222
0.0145598	59222
0.0145762	59222
0.0145926	59222
0.014609	59222
0.0146251	59223
0.0146413	59224
0.0146577	59224
0.0146741	59224
0.01469	59226
0.0147064	59226
0.0147228	59226
0.0147392	59226
0.0147555	59226
0.0147719	59226
0.0147883	59226
0.0148047	59226
0.0148211	59226
0.014837	59228
0.0148534	59228
0.0148698	59228
0.0148859	59229
0.0149023	59229
0.0149187	59229
0.0149351	59229
0.0149514	59229
0.0149678	59229
0.0149842	59229
0.0150006	59229
0.015017	59229
0.0150333	59229
0.0150497	59229
0.0150661	59229
0.0150825	59229
0.0150989	59229
0.015115	59230
0.0151314	59230
0.0151477	59230
0.0151639	59231
0.0151802	59231
0.0151966	59231
0.015213	59231
0.0152291	59232
0.0152455	59232
0.0152618	59232
0.0152777	59234
0.0152938	59235
0.0153102	59235
0.0153266	59235
0.0153429	59235
0.0153593	59235
0.0153757	59235
0.015392	59235
0.0154084	59235
0.0154248	59235
0.0154411	59235
0.0154575	59235
0.0154739	59235
0.0154902	59235
0.0155066	59235
0.0155229	59235
0.0155393	59235
0.0155554	59236
0.0155718	59236
0.0155881	59236
0.0156045	59236
0.0156206	59237
0.0156367	59238
0.0156528	59239
0.0156689	59240
0.015685	59241
0.0157013	59241
0.0157177	59241
0.0157335	59243
0.0157493	59245
0.0157657	59245
0.015782	59245
0.0157984	59245
0.0158147	59245
0.0158311	59245
0.0158472	59246
0.0158635	59246
0.0158799	59246
0.0158962	59246
0.0159123	59247
0.0159284	59248
0.0159447	59248
0.0159608	59249
0.0159771	59249
0.0159935	59249
0.0160098	59249
0.0160259	59250
0.0160422	59250
0.0160586	59250
0.0160749	59250
0.016091	59251
0.0161073	59251
0.0161237	59251
0.01614	59251
0.0161563	59251
0.0161727	59251
0.016189	59251
0.0162054	59251
0.0162217	59251
0.016238	59251
0.0162544	59251
0.0162707	59251
0.0162865	59253
0.0163025	59254
0.0163189	59254
0.0163349	59255
0.016351	59256
0.0163673	59256
0.0163836	59256
0.0164	59256
0.016416	59257
0.0164324	59257
0.0164487	59257
0.016465	59257
0.0164813	59257
0.0164974	59258
0.0165137	59258
0.01653	59258
0.0165463	59258
0.0165624	59259
0.0165784	59260
0.0165948	59260
0.0166111	59260
0.0166271	59261
0.0166434	59261
0.0166598	59261
0.0166758	59262
0.0166921	59262
0.0167084	59262
0.0167247	59262
0.0167411	59262
0.0167574	59262
0.0167737	59262
0.01679	59262
0.0168063	59262
0.0168226	59262
0.0168389	59262
0.016855	59263
0.0168713	59263
0.0168876	59263
0.0169039	59263
0.0169199	59264
0.0169359	59265
0.0169522	59265
0.0169686	59265
0.0169849	59265
0.0170012	59265
0.0170175	59265
0.0170338	59265
0.0170501	59265
0.0170664	59265
0.0170827	59265
0.017099	59265
0.0171153	59265
0.0171313	59266
0.0171476	59266
0.0171636	59267
0.0171799	59267
0.0171956	59269
0.0172116	59270
0.0172279	59270
0.017244	59271
0.0172602	59271
0.0172763	59272
0.0172925	59272
0.017308	59275
0.0173243	59275
0.0173406	59275
0.0173569	59275
0.0173731	59275
0.0173894	59275
0.0174054	59276
0.0174217	59276
0.0174377	59277
0.0174537	59278
0.01747	59278
0.017486	59279
0.0175023	59279
0.0175186	59279
0.0175346	59280
0.0175508	59280
0.0175665	59282
0.0175828	59282
0.0175991	59282
0.0176154	59282
0.0176308	59285
0.0176471	59285
0.0176633	59285
0.0176796	59285
0.0176956	59286
0.0177119	59286
0.0177276	59288
0.0177438	59288
0.0177601	59288
0.0177764	59288
0.0177927	59288
0.0178089	59288
0.0178252	59288
0.0178415	59288
0.0178571	59290
0.0178734	59290
0.0178897	59290
0.0179059	59290
0.0179222	59290
0.0179382	59291
0.0179545	59291
0.0179707	59291
0.017987	59291
0.0180032	59291
0.0180195	59291
0.0180355	59292
0.0180514	59293
0.0180677	59293
0.018084	59293
0.0180999	59294
0.0181162	59294
0.0181324	59294
0.0181487	59294
0.018165	59294
0.0181812	59294
0.0181975	59294
0.0182137	59294
0.01823	59294
0.0182462	59294
0.0182616	59297
0.0182778	59297
0.0182941	59297
0.01831	59298
0.0183263	59298
0.0183425	59298
0.0183588	59298
0.018375	59298
0.0183913	59298
0.0184075	59298
0.0184238	59298
0.01844	59298
0.0184563	59298
0.0184722	59299
0.0184885	59299
0.0185047	59299
0.018521	59299
0.0185366	59301
0.0185528	59301
0.0185691	59301
0.0185853	59301
0.0186013	59302
0.0186172	59303
0.0186334	59303
0.0186497	59303
0.0186659	59303
0.0186822	59303
0.0186984	59303
0.0187143	59304
0.0187306	59304
0.0187468	59304
0.018763	59304
0.018779	59305
0.0187952	59305
0.0188114	59305
0.0188277	59305
0.0188439	59305
0.0188601	59305
0.0188757	59307
0.018892	59307
0.0189082	59307
0.0189244	59307
0.0189406	59307
0.0189569	59307
0.0189731	59307
0.0189893	59307
0.0190056	59307
0.0190218	59307
0.0190377	59308
0.0190539	59308
0.0190701	59308
0.0190864	59308
0.0191026	59308
0.0191185	59309
0.0191341	59311
0.0191503	59311
0.0191665	59311
0.0191827	59311
0.019199	59311
0.0192149	59312
0.0192311	59312
0.019247	59313
0.0192629	59314
0.0192791	59314
0.0192953	59314
0.0193115	59314
0.0193274	59315
0.0193436	59315
0.0193595	59316
0.0193757	59316
0.019392	59316
0.0194082	59316
0.0194244	59316
0.0194406	59316
0.0194565	59317
0.0194727	59317
0.0194889	59317
0.0195051	59317
0.0195213	59317
0.0195369	59319
0.0195531	59319
0.0195693	59319
0.0195855	59319
0.0196017	59319
0.0196179	59319
0.0196341	59319
0.0196503	59319
0.0196662	59320
0.019682	59321
0.0196976	59323
0.0197138	59323
0.01973	59323
0.0197462	59323
0.0197624	59323
0.0197786	59323
0.0197948	59323
0.019811	59323
0.0198272	59323
0.019843	59324
0.0198592	59324
0.0198754	59324
0.0198913	59325
0.0199075	59325
0.0199233	59326
0.0199395	59326
0.0199554	59327
0.0199716	59327
0.0199878	59327
0.020004	59327
0.0200202	59327
0.0200363	59327
0.0200525	59327
0.0200684	59328
0.0200842	59329
0.0201004	59329
0.0201166	59329
0.0201328	59329
0.020149	59329
0.0201652	59329
0.0201813	59329
0.0201975	59329
0.0202137	59329
0.0202299	59329
0.0202461	59329
0.0202622	59329
0.0202784	59329
0.0202946	59329
0.0203108	59329
0.0203269	59329
0.0203431	59329
0.0203593	59329
0.0203751	59330
0.0203913	59330
0.0204075	59330
0.0204233	59331
0.0204395	59331
0.0204557	59331
0.0204718	59331
0.020488	59331
0.0205042	59331
0.0205204	59331
0.0205365	59331
0.0205527	59331
0.0205689	59331
0.020585	59331
0.0206012	59331
0.0206174	59331
0.0206335	59331
0.0206497	59331
0.0206659	59331
0.020682	59331
0.0206982	59331
0.020714	59332
0.0207302	59332
0.0207457	59334
0.0207618	59334
0.020778	59334
0.0207941	59334
0.0208103	59334
0.0208265	59334
0.0208426	59334
0.0208588	59334
0.0208749	59334
0.0208911	59334
0.0209072	59334
0.0209231	59335
0.0209392	59335
0.0209554	59335
0.0209715	59335
0.0209877	59335
0.0210038	59335
0.02102	59335
0.0210358	59336
0.0210516	59337
0.0210677	59337
0.0210839	59337
0.0211	59337
0.0211162	59337
0.021132	59338
0.0211478	59339
0.0211639	59339
0.0211797	59340
0.0211959	59340
0.021212	59340
0.0212282	59340
0.0212443	59340
0.0212605	59340
0.0212762	59341
0.0212924	59341
0.0213085	59341
0.0213247	59341
0.0213405	59342
0.0213566	59342
0.0213724	59343
0.0213882	59344
0.0214043	59344
0.0214201	59345
0.0214362	59345
0.0214524	59345
0.0214685	59345
0.0214846	59345
0.0215008	59345
0.0215158	59348
0.021532	59348
0.0215481	59348
0.0215639	59349
0.02158	59349
0.0215961	59349
0.0216123	59349
0.021628	59350
0.0216438	59351
0.0216599	59351
0.0216761	59351
0.0216922	59351
0.0217083	59351
0.0217244	59351
0.0217406	59351
0.0217563	59352
0.0217721	59353
0.0217882	59353
0.0218043	59353
0.0218205	59353
0.0218366	59353
0.0218523	59354
0.0218681	59355
0.0218835	59357
0.0218996	59357
0.0219154	59358
0.0219311	59359
0.0219472	59359
0.021963	59360
0.0219787	59361
0.0219949	59361
0.022011	59361
0.0220271	59361
0.0220432	59361
0.0220593	59361
0.0220754	59361
0.0220915	59361
0.0221076	59361
0.0221237	59361
0.0221399	59361
0.022156	59361
0.0221721	59361
0.0221882	59361
0.0222043	59361
0.02222	59362
0.0222358	59363
0.0222519	59363
0.022268	59363
0.0222841	59363
0.0223002	59363
0.0223163	59363
0.0223324	59363
0.0223481	59364
0.0223642	59364
0.0223803	59364
0.0223964	59364
0.0224125	59364
0.0224286	59364
0.0224447	59364
0.0224608	59364
0.0224769	59364
0.022493	59364
0.0225091	59364
0.0225252	59364
0.0225413	59364
0.0225574	59364
0.0225735	59364
0.0225896	59364
0.0226057	59364
0.0226214	59365
0.0226375	59365
0.0226536	59365
0.0226697	59365
0.0226857	59365
0.0227018	59365
0.0227179	59365
0.022734	59365
0.0227501	59365
0.0227658	59366
0.0227819	59366
0.022798	59366
0.0228141	59366
0.0228301	59366
0.0228462	59366
0.0228623	59366
0.0228784	59366
0.0228945	59366
0.0229106	59366
0.0229266	59366
0.0229427	59366
0.0229588	59366
0.0229749	59366
0.0229906	59367
0.0230063	59368
0.0230224	59368
0.0230377	59370
0.0230538	59370
0.0230698	59370
0.0230855	59371
0.0231016	59371
0.0231177	59371
0.0231338	59371
0.0231498	59371
0.0231659	59371
0.023182	59371
0.0231977	59372
0.0232137	59372
0.0232298	59372
0.0232459	59372
0.0232616	59373
0.0232776	59373
0.0232933	59374
0.0233094	59374
0.0233254	59374
0.0233415	59374
0.0233576	59374
0.0233736	59374
0.0233893	59375
0.0234054	59375
0.0234214	59375
0.0234375	59375
0.0234536	59375
0.0234696	59375
0.0234857	59375
0.0235017	59375
0.0235178	59375
0.0235339	59375
0.0235499	59375
0.023566	59375
0.023582	59375
0.0235977	59376
0.0236134	59377
0.0236294	59377
0.0236455	59377
0.0236615	59377
0.0236776	59377
0.0236936	59377
0.0237097	59377
0.0237257	59377
0.0237418	59377
0.0237579	59377
0.0237739	59377
0.02379	59377
0.0238052	59379
0.0238213	59379
0.0238373	59379
0.0238534	59379
0.0238694	59379
0.0238855	59379
0.0239015	59379
0.0239175	59379
0.0239336	59379
0.0239496	59379
0.0239657	59379
0.0239817	59379
0.0239978	59379
0.0240138	59379
0.0240298	59379
0.0240455	59380
0.0240615	59380
0.0240776	59380
0.0240936	59380
0.0241097	59380
0.0241257	59380
0.0241413	59381
0.0241574	59381
0.0241734	59381
0.0241894	59381
0.0242055	59381
0.0242215	59381
0.0242375	59381
0.0242536	59381
0.0242696	59381
0.0242856	59381
0.0243017	59381
0.0243177	59381
0.0243337	59381
0.0243498	59381
0.0243658	59381
0.0243818	59381
0.0243979	59381
0.0244139	59381
0.0244299	59381
0.0244459	59381
0.024462	59381
0.024478	59381
0.024494	59381
0.02451	59381
0.0245261	59381
0.0245421	59381
0.0245581	59381
0.0245741	59381
0.0245902	59381
0.0246062	59381
0.0246222	59381
0.0246382	59381
0.0246542	59381
0.0246703	59381
0.0246863	59381
0.0247023	59381
0.0247183	59381
0.0247343	59381
0.0247504	59381
0.0247664	59381
0.0247824	59381
0.0247984	59381
0.0248144	59381
0.0248304	59381
0.024846	59382
0.0248621	59382
0.0248781	59382
0.0248941	59382
0.0249101	59382
0.0249261	59382
0.0249421	59382
0.0249581	59382
0.0249741	59382
0.0249901	59382
0.0250062	59382
0.0250222	59382
0.0250382	59382
0.0250542	59382
0.0250702	59382
0.0250862	59382
0.0251022	59382
0.0251182	59382
0.0251342	59382
0.0251498	59383
0.025165	59385
0.0251806	59386
0.0251966	59386
0.0252126	59386
0.0252282	59387
0.0252442	59387
0.0252602	59387
0.0252762	59387
0.0252921	59387
0.0253077	59388
0.0253237	59388
0.0253397	59388
0.0253557	59388
0.0253713	59389
0.0253873	59389
0.0254033	59389
0.0254193	59389
0.0254349	59390
0.0254508	59390
0.0254668	59390
0.0254828	59390
0.0254988	59390
0.0255148	59390
0.0255308	59390
0.0255468	59390
0.0255628	59390
0.0255783	59391
0.0255943	59391
0.0256103	59391
0.0256263	59391
0.0256423	59391
0.0256583	59391
0.0256738	59392
0.0256898	59392
0.0257058	59392
0.0257218	59392
0.0257378	59392
0.0257537	59392
0.0257697	59392
0.0257857	59392
0.0258017	59392
0.0258177	59392
0.0258336	59392
0.0258496	59392
0.0258656	59392
0.0258816	59392
0.0258971	59393
0.0259131	59393
0.0259291	59393
0.0259451	59393
0.025961	59393
0.025977	59393
0.025993	59393
0.0260085	59394
0.0260245	59394
0.0260405	59394
0.0260564	59394
0.0260724	59394
0.0260884	59394
0.0261044	59394
0.0261199	59395
0.0261359	59395
0.0261518	59395
0.0261678	59395
0.0261838	59395
0.0261997	59395
0.0262157	59395
0.0262317	59395
0.0262476	59395
0.0262636	59395
0.0262791	59396
0.0262951	59396
0.026311	59396
0.0263266	59397
0.0263425	59397
0.0263585	59397
0.026374	59398
0.02639	59398
0.0264059	59398
0.0264215	59399
0.0264374	59399
0.0264534	59399
0.0264693	59399
0.0264853	59399
0.0265012	59399
0.0265172	59399
0.0265332	59399
0.0265491	59399
0.0265646	59400
0.0265801	59401
0.0265961	59401
0.026612	59401
0.026628	59401
0.0266439	59401
0.0266595	59402
0.0266754	59402
0.0266914	59402
0.0267073	59402
0.0267232	59402
0.0267392	59402
0.0267551	59402
0.0267711	59402
0.0267866	59403
0.0268021	59404
0.026818	59404
0.026834	59404
0.0268495	59405
0.0268654	59405
0.0268805	59407
0.0268964	59407
0.0269124	59407
0.0269283	59407
0.0269442	59407
0.0269597	59408
0.0269757	59408
0.0269912	59409
0.0270067	59410
0.0270226	59410
0.0270385	59410
0.0270545	59410
0.0270704	59410
0.0270859	59411
0.0271014	59412
0.0271173	59412
0.0271328	59413
0.0271487	59413
0.0271647	59413
0.0271801	59414
0.0271961	59414
0.0272116	59415
0.0272275	59415
0.0272434	59415
0.0272593	59415
0.0272753	59415
0.0272912	59415
0.0273062	59417
0.0273217	59418
0.0273372	59419
0.0273526	59420
0.0273686	59420
0.0273845	59420
0.0274004	59420
0.0274163	59420
0.0274322	59420
0.0274482	59420
0.0274641	59420
0.02748	59420
0.0274959	59420
0.0275118	59420
0.0275277	59420
0.0275437	59420
0.0275596	59420
0.0275755	59420
0.0275914	59420
0.0276073	59420
0.0276232	59420
0.0276387	59421
0.0276546	59421
0.0276705	59421
0.0276864	59421
0.0277023	59421
0.0277182	59421
0.0277341	59421
0.0277501	59421
0.0277655	59422
0.0277814	59422
0.0277973	59422
0.0278119	59425
0.0278278	59425
0.0278437	59425
0.0278596	59425
0.0278755	59425
0.0278914	59425
0.0279073	59425
0.0279232	59425
0.0279382	59427
0.0279541	59427
0.02797	59427
0.0279859	59427
0.0280018	59427
0.0280177	59427
0.0280336	59427
0.0280495	59427
0.0280654	59427
0.0280813	59427
0.0280971	59427
0.028113	59427
0.0281289	59427
0.0281444	59428
0.0281603	59428
0.0281762	59428
0.028192	59428
0.0282079	59428
0.0282238	59428
0.0282397	59428
0.0282551	59429
0.028271	59429
0.0282869	59429
0.0283023	59430
0.0283182	59430
0.0283341	59430
0.02835	59430
0.0283659	59430
0.0283818	59430
0.0283972	59431
0.0284131	59431
0.028429	59431
0.0284449	59431
0.0284607	59431
0.0284766	59431
0.0284925	59431
0.0285084	59431
0.0285243	59431
0.0285401	59431
0.028556	59431
0.0285719	59431
0.0285878	59431
0.0286037	59431
0.0286191	59432
0.0286349	59432
0.0286503	59433
0.0286662	59433
0.0286821	59433
0.028698	59433
0.0287129	59435
0.0287288	59435
0.0287446	59435
0.0287605	59435
0.0287764	59435
0.0287923	59435
0.0288081	59435
0.0288235	59436
0.0288394	59436
0.0288553	59436
0.0288711	59436
0.028887	59436
0.0289029	59436
0.0289187	59436
0.0289346	59436
0.0289505	59436
0.0289663	59436
0.0289822	59436
0.0289981	59436
0.0290139	59436
0.0290298	59436
0.0290456	59436
0.0290615	59436
0.0290774	59436
0.0290932	59436
0.0291091	59436
0.0291249	59436
0.0291403	59437
0.0291562	59437
0.029172	59437
0.0291879	59437
0.0292038	59437
0.0292196	59437
0.0292355	59437
0.0292508	59438
0.0292667	59438
0.0292826	59438
0.0292979	59439
0.0293138	59439
0.0293296	59439
0.0293455	59439
0.0293613	59439
0.0293772	59439
0.029393	59439
0.0294084	59440
0.0294243	59440
0.0294401	59440
0.0294555	59441
0.0294713	59441
0.0294872	59441
0.029503	59441
0.0295188	59441
0.0295347	59441
0.0295501	59442
0.0295659	59442
0.0295817	59442
0.0295976	59442
0.0296134	59442
0.0296293	59442
0.0296451	59442
0.0296609	59442
0.0296758	59444
0.0296917	59444
0.0297075	59444
0.0297233	59444
0.0297392	59444
0.029755	59444
0.0297704	59445
0.0297862	59445
0.029802	59445
0.0298179	59445
0.0298337	59445
0.0298495	59445
0.0298649	59446
0.0298807	59446
0.0298965	59446
0.0299124	59446
0.0299282	59446
0.029944	59446
0.0299599	59446
0.0299757	59446
0.029991	59447
0.0300064	59448
0.0300222	59448
0.030038	59448
0.0300534	59449
0.0300687	59450
0.0300845	59450
0.0301003	59450
0.0301162	59450
0.030132	59450
0.0301478	59450
0.0301636	59450
0.0301794	59450
0.0301953	59450
0.0302111	59450
0.0302269	59450
0.0302427	59450
0.0302585	59450
0.0302739	59451
0.0302897	59451
0.0303055	59451
0.0303213	59451
0.0303371	59451
0.0303529	59451
0.0303688	59451
0.0303846	59451
0.0303994	59453
0.0304152	59453
0.030431	59453
0.0304468	59453
0.0304626	59453
0.0304785	59453
0.0304943	59453
0.0305096	59454
0.0305254	59454
0.0305412	59454
0.0305565	59455
0.0305723	59455
0.0305881	59455
0.0306039	59455
0.0306197	59455
0.0306355	59455
0.0306513	59455
0.0306671	59455
0.0306829	59455
0.0306983	59456
0.0307141	59456
0.0307299	59456
0.0307457	59456
0.0307615	59456
0.0307773	59456
0.0307931	59456
0.0308089	59456
0.0308247	59456
0.0308399	59457
0.0308557	59457
0.0308715	59457
0.0308873	59457
0.0309031	59457
0.0309189	59457
0.0309347	59457
0.03095	59458
0.0309658	59458
0.0309806	59460
0.0309954	59462
0.0310112	59462
0.031027	59462
0.0310427	59462
0.031058	59463
0.0310738	59463
0.0310896	59463
0.0311054	59463
0.0311212	59463
0.031137	59463
0.0311527	59463
0.0311685	59463
0.0311838	59464
0.0311996	59464
0.0312154	59464
0.0312312	59464
0.0312469	59464
0.0312627	59464
0.0312785	59464
0.0312938	59465
0.0313096	59465
0.0313253	59465
0.0313411	59465
0.0313569	59465
0.0313727	59465
0.0313885	59465
0.0314037	59466
0.0314195	59466
0.0314353	59466
0.031451	59466
0.0314668	59466
0.0314826	59466
0.0314984	59466
0.0315136	59467
0.0315294	59467
0.0315452	59467
0.0315609	59467
0.0315767	59467
0.0315925	59467
0.0316083	59467
0.031624	59467
0.0316398	59467
0.0316551	59468
0.0316708	59468
0.0316866	59468
0.0317024	59468
0.0317181	59468
0.0317339	59468
0.0317496	59468
0.0317654	59468
0.0317812	59468
0.0317969	59468
0.0318127	59468
0.0318285	59468
0.0318442	59468
0.03186	59468
0.0318758	59468
0.0318915	59468
0.0319073	59468
0.0319215	59471
0.0319372	59471
0.0319525	59472
0.0319682	59472
0.031984	59472
0.0319992	59473
0.032015	59473
0.0320307	59473
0.032046	59474
0.0320617	59474
0.0320775	59474
0.0320932	59474
0.032109	59474
0.0321247	59474
0.0321405	59474
0.0321562	59474
0.032172	59474
0.0321877	59474
0.0322035	59474
0.0322187	59475
0.0322344	59475
0.0322502	59475
0.0322659	59475
0.0322812	59476
0.0322969	59476
0.0323126	59476
0.0323284	59476
0.0323441	59476
0.0323599	59476
0.0323756	59476
0.0323914	59476
0.0324066	59477
0.0324223	59477
0.0324381	59477
0.0324538	59477
0.0324695	59477
0.0324853	59477
0.032501	59477
0.0325168	59477
[truncated: 1,139 more rows]

## Sheet: OpenSWATH
FDR	N_mouse_precursors
0.00176056	567
0.000571592	3497
0.000767853	3904
0.000807103	4952
0.000945537	5283
0.00109031	5497
0.000877963	7966
0.000854336	9356
0.00093594	9607
0.000866551	11530
0.00094893	11581
0.00102819	11659
0.000777977	16697
0.000834177	16769
0.00084469	17743
0.000869046	18395
0.000869254	19540
0.000896414	20062
0.000864894	21949
0.00090086	22181
0.000929533	22571
0.000940613	23367
0.000967606	23747
0.00100435	23872
0.00103657	24093
0.00104881	24764
0.00106876	25236
0.00109563	25528
0.00106637	27166
0.00105016	28537
0.00108233	28611
0.00109743	29127
0.00104226	31629
0.00104596	32472
0.00107583	32498
0.00107453	33467
0.00109209	33843
0.00109855	34553
0.00112085	34756
0.0011486	34785
0.00115007	35609
0.00117099	35825
0.0011661	36832
0.00117928	37267
0.0011639	38618
0.00118285	38843
0.00114288	41077
0.00115685	41444
0.00116956	41847
0.0011863	42098
0.00120556	42253
0.00122037	42558
0.00124139	42641
0.00126065	42781
0.00124997	43946
0.00126924	44065
0.00128119	44433
0.00129107	44866
0.00129936	45348
0.00131657	45513
0.00132623	45934
0.00134266	46115
0.00136131	46216
0.00138122	46272
0.00140119	46324
0.00140996	46744
0.00140529	47610
0.0014217	47762
0.00144038	47835
0.00146055	47857
0.00147723	47992
0.00149747	48009
0.0015178	48023
0.00153664	48083
0.00155611	48122
0.00157673	48125
0.0015893	48372
0.00160957	48382
0.00162749	48462
0.00164426	48574
0.00166205	48654
0.00168215	48665
0.00170096	48713
0.00171804	48809
0.00173725	48843
0.00174864	49095
0.00176847	49108
0.00178764	49139
0.00180674	49171
0.001825	49225
0.00184483	49236
0.0018642	49259
0.00188198	49323
0.00189949	49393
0.00191671	49469
0.0019358	49496
0.00195572	49501
0.00197342	49562
0.00199215	49596
0.00201001	49651
0.00202567	49759
0.00204532	49768
0.00206165	49857
0.00208162	49857
0.00210139	49862
0.0021186	49927
0.00213748	49952
0.00215582	49989
0.00217461	50015
0.00218923	50136
0.00220869	50145
0.00222837	50149
0.00224594	50200
0.00226406	50238
0.00228347	50247
0.00230287	50256
0.0023223	50264
0.00233599	50396
0.00235476	50417
0.0023721	50468
0.00239045	50497
0.00240912	50519
0.00242776	50541
0.00244677	50555
0.00246626	50559
0.00248477	50583
0.00250315	50609
0.00252078	50650
0.00253872	50684
0.0025583	50685
0.00257463	50750
0.00258616	50909
0.00260534	50916
0.00262092	50993
0.00263992	51003
0.00265937	51004
0.00267427	51092
0.00269127	51139
0.00270976	51157
0.0027292	51157
0.00274822	51165
0.00276728	51172
0.00278557	51193
0.00280445	51203
0.0028209	51257
0.00283842	51291
0.0028567	51311
0.0028758	51316
0.0028941	51335
0.00291302	51343
0.00293175	51354
0.00294877	51395
0.00296759	51404
0.00298629	51415
0.00300557	51416
0.00302185	51468
0.00304081	51474
0.00306012	51474
0.00307841	51491
0.00309442	51546
0.0031134	51551
0.00313152	51570
0.00314654	51640
0.0031656	51643
0.00317993	51723
0.00319606	51773
0.00321444	51786
0.00322779	51880
0.00324501	51911
0.00326296	51930
0.00328209	51930
0.00329957	51956
0.00331824	51963
0.00333691	51970
0.00335564	51976
0.00337475	51976
0.00339295	51990
0.00341205	51990
0.00343017	52005
0.003449	52009
0.0034675	52018
0.00348652	52019
0.00350474	52032
0.003522	52059
0.00354094	52061
0.00355988	52063
0.00357867	52067
0.00359657	52084
0.00361473	52097
0.00363365	52099
0.00365166	52114
0.00367015	52122
0.00368863	52130
0.00370731	52135
0.00372557	52146
0.00373989	52212
0.00375825	52221
0.00377445	52260
0.00379344	52260
0.00381221	52263
0.00383018	52277
0.00384894	52280
0.00386711	52291
0.00388586	52294
0.00390327	52315
0.00392142	52326
0.00393836	52353
0.00395655	52363
0.00397535	52365
0.00398936	52430
0.00400798	52434
0.00402651	52439
0.00404297	52471
0.00406072	52486
0.00407946	52488
0.00409821	52490
0.00411671	52495
0.00413545	52497
0.0041541	52500
0.00417291	52501
0.00419053	52517
0.00420885	52524
0.00422773	52524
0.00424564	52536
0.00426443	52537
0.00428225	52550
0.00430087	52553
0.00431859	52567
0.00433712	52571
0.00435474	52586
0.00437293	52594
0.00439161	52596
0.00441012	52600
0.00442821	52609
0.00444596	52622
0.00446454	52625
0.00448278	52632
0.00449999	52651
0.00451873	52652
0.00453746	52653
0.00455602	52656
0.00457441	52661
0.00459323	52661
0.00461152	52667
0.00462605	52716
0.0046444	52721
0.00466266	52727
0.00468137	52728
0.00469661	52768
0.00471494	52773
0.0047313	52800
0.00474862	52816
0.00476693	52821
0.00478478	52831
0.00480325	52834
0.00482028	52853
0.00483883	52855
0.00485537	52879
0.00487401	52880
0.00489117	52897
0.00490989	52897
0.00492833	52900
0.00494631	52908
0.00496399	52919
0.00498233	52923
0.005	52934
0.00501851	52936
0.00503561	52953
0.00505402	52956
0.00507223	52961
0.00509064	52964
0.00510741	52984
0.00512541	52991
0.00514409	52991
0.0051618	53001
0.00517775	53029
0.00519563	53037
0.00521322	53048
0.00522962	53071
0.00524679	53086
0.00526513	53089
0.00528357	53091
0.00529715	53142
0.00531517	53148
0.00533249	53161
0.00535009	53171
0.0053683	53175
0.00538539	53190
0.00540237	53206
0.00542046	53211
0.00543691	53232
0.00545397	53247
0.00547111	53261
0.00548968	53261
0.00550692	53274
0.00552548	53274
0.00554353	53279
0.00556209	53279
0.00557971	53288
0.00559795	53291
0.00561651	53291
0.00563485	53293
0.00565214	53305
0.00566879	53323
0.0056869	53327
0.00570417	53339
0.00572185	53347
0.00574006	53350
0.00575773	53358
0.00577604	53360
0.00579446	53361
0.00581287	53362
0.00583031	53372
0.00584872	53373
0.00586691	53376
0.00588542	53376
0.0059035	53380
0.00592146	53385
0.00593952	53389
0.00595759	53393
0.0059742	53410
0.00598858	53447
0.00600361	53478
0.00602152	53483
0.00603999	53483
0.00605712	53495
0.00607558	53495
0.00609258	53508
0.00611093	53509
0.00612802	53521
0.00614556	53529
0.00616367	53532
0.00618189	53534
0.00620034	53534
0.00621844	53537
0.00623677	53538
0.00625476	53542
0.00627297	53544
0.00629059	53551
0.00630669	53571
0.00632407	53580
0.00634097	53593
0.00635703	53613
0.00637533	53614
0.00639315	53619
0.00641061	53627
0.00642866	53630
0.00644695	53631
0.00646464	53637
0.00648304	53637
0.00649928	53655
0.00651767	53655
0.00653534	53661
0.00655349	53663
0.00657103	53670
0.00658808	53681
0.00660402	53701
0.00662141	53709
0.00663917	53714
0.00665594	53727
0.00667394	53730
0.00669156	53736
0.00670856	53747
0.00672691	53747
0.00674415	53756
0.006761	53768
0.00677885	53772
0.00679682	53775
0.00681516	53775
0.00683338	53776
0.00685172	53776
0.00687006	53776
0.00688776	53781
0.0069047	53792
0.00692073	53810
0.00693868	53813
0.00695623	53819
0.0069743	53821
0.00699185	53827
0.00700965	53831
0.00702719	53837
0.0070455	53837
0.00706316	53842
0.00708134	53843
0.00709913	53847
0.00711718	53849
0.00713522	53851
0.00715313	53854
0.00717143	53854
0.0071896	53855
0.00720711	53861
0.00722474	53866
0.00724304	53866
0.00726093	53869
0.00727842	53875
0.00729671	53875
0.00731379	53884
0.00733195	53885
0.00735023	53885
0.0073673	53894
0.0073849	53899
0.00740222	53906
0.00742036	53907
0.00743796	53912
0.00745554	53917
0.00747381	53917
0.00749098	53925
0.00750883	53928
0.00752682	53930
0.00754467	53933
0.00756265	53935
0.00758092	53935
0.00759848	53940
0.00761603	53945
0.00763387	53948
0.00765142	53953
0.00766967	53953
0.00768764	53955
0.00770518	53960
0.00772329	53961
0.00774039	53969
0.00775721	53979
0.00777545	53979
0.00779197	53991
0.0078102	53991
0.00782772	53996
0.00784407	54009
0.00786057	54021
0.00787879	54021
0.00789686	54022
0.00791261	54039
0.00793068	54040
0.00794743	54050
0.00796564	54050
0.00798326	54054
0.00800103	54057
0.00801864	54061
0.00803684	54061
0.00805475	54063
0.00807295	54063
0.00809115	54063
0.00810875	54067
0.0081268	54068
0.00814455	54071
0.00816184	54077
0.00817958	54080
0.00819777	54080
0.00821536	54084
0.00823234	54092
0.00825007	54095
0.00826825	54095
0.00828598	54098
0.00830309	54105
0.00832081	54108
0.00833853	54111
0.00835624	54114
0.0083741	54116
0.00839212	54117
0.00841029	54117
0.008428	54120
0.00844601	54121
0.00846371	54124
0.00848187	54124
0.00850004	54124
0.00851758	54128
0.00853511	54132
0.00855061	54149
0.00856845	54151
0.00858581	54156
0.0086027	54164
0.00862085	54164
0.00863836	54168
0.0086565	54168
0.00867369	54174
0.00869183	54174
0.00870774	54188
0.00872588	54188
0.00874369	54190
0.00876102	54195
0.00877899	54196
0.00879615	54202
0.00881363	54206
0.00883063	54213
0.00884843	54215
0.00886509	54224
0.00888239	54229
0.00890034	54230
0.00891764	54235
0.00893542	54237
0.0089519	54247
0.00896984	54248
0.00898663	54256
0.00900276	54268
0.00902003	54273
0.00903664	54282
0.00905473	54282
0.00907199	54287
0.00908942	54291
0.0091075	54291
0.00912509	54294
0.009143	54295
0.00915875	54309
0.00917632	54312
0.0091944	54312
0.0092123	54313
0.00923004	54315
0.00924794	54316
0.00926517	54321
0.00928307	54322
0.00930029	54327
0.00931836	54327
0.00933574	54331
0.00935295	54336
0.00937101	54336
0.00938839	54340
0.0094061	54342
0.00942416	54342
0.00944187	54344
0.00945855	54352
0.00947625	54354
0.00949413	54355
0.00951201	54356
0.00952884	54363
0.00954689	54363
0.00956493	54363
0.00958245	54366
0.00959997	54369
0.00961696	54375
0.00963482	54376
0.00965269	54377
0.00967019	54380
0.00968699	54387
0.00970273	54400
0.0097204	54402
0.00973843	54402
0.00975628	54403
0.00977394	54405
0.00979143	54408
0.00980945	54408
0.00982729	54409
0.00984531	54409
0.00986279	54412
0.00988045	54414
0.00989739	54420
0.00991522	54421
0.00992962	54441
0.00994708	54444
0.00996509	54444
0.00998091	54456
0.00999818	54460
0.0100155	54464
0.0100334	54464
0.0100514	54464
0.0100691	54466
0.0100861	54471
0.0101016	54485
0.0101186	54490
0.0101353	54497
0.0101527	54500
0.0101707	54500
0.0101885	54501
0.0102061	54503
0.0102232	54508
0.0102408	54510
0.010258	54514
0.0102758	54515
0.0102932	54518
0.0103111	54518
0.0103286	54521
0.0103446	54531
0.0103624	54532
0.0103804	54532
0.0103983	54532
0.0104155	54536
0.0104335	54536
0.0104492	54548
0.0104667	54550
0.0104841	54553
0.0105015	54556
0.0105194	54556
0.0105374	54556
0.0105551	54557
0.0105731	54557
0.0105908	54558
0.010608	54562
0.0106256	54564
0.0106431	54566
0.0106609	54567
0.0106761	54581
0.010694	54581
0.010712	54581
0.0107297	54582
0.0107476	54582
0.0107644	54588
0.0107809	54595
0.0107981	54599
0.0108152	54603
0.0108329	54604
0.0108503	54607
0.0108682	54607
0.0108861	54607
0.0109032	54611
0.010919	54622
0.0109359	54627
0.0109538	54627
0.0109715	54628
0.0109894	54628
0.0110073	54628
0.0110246	54631
0.0110423	54632
0.011059	54638
0.0110759	54643
0.0110936	54644
0.0111111	54646
0.011129	54646
0.0111467	54647
0.0111646	54647
0.0111795	54662
0.0111969	54664
0.0112146	54665
0.0112325	54665
0.0112502	54666
0.0112679	54667
0.0112855	54668
0.0113034	54668
0.0113213	54668
0.0113392	54668
0.0113566	54670
0.0113723	54681
0.0113899	54682
0.0114078	54682
0.0114255	54683
0.0114421	54689
0.0114587	54695
0.0114766	54695
0.0114945	54695
0.0115121	54696
0.0115287	54702
0.0115422	54723
0.0115594	54726
0.0115769	54728
0.0115947	54728
0.0116122	54730
0.0116296	54732
0.0116472	54733
0.0116649	54734
0.0116821	54737
0.0116999	54737
0.0117173	54739
0.0117333	54748
0.0117507	54750
0.0117677	54754
0.0117853	54755
0.0118025	54758
0.0118203	54758
0.0118362	54767
0.0118524	54775
0.0118702	54775
0.0118874	54778
0.0119041	54783
0.0119209	54788
0.0119383	54790
0.0119561	54790
0.0119726	54796
0.0119885	54805
0.0120063	54805
0.0120237	54807
0.0120412	54808
0.0120591	54808
0.0120751	54816
0.0120929	54816
0.0121064	54836
0.0121222	54845
0.0121389	54850
0.0121567	54850
0.0121743	54851
0.0121918	54852
0.0122096	54852
0.0122259	54859
0.0122425	54864
0.0122586	54872
0.0122755	54876
0.0122932	54876
0.0123101	54880
0.0123279	54880
0.0123455	54881
0.012363	54882
0.0123806	54883
0.0123979	54885
0.0124148	54889
0.012431	54896
0.0124487	54896
0.0124665	54896
0.012484	54897
0.0125018	54897
0.0125196	54897
0.0125371	54898
0.0125542	54901
0.0125713	54904
0.0125888	54905
0.0126066	54905
0.0126243	54905
0.0126418	54906
0.0126591	54908
0.0126769	54908
0.012694	54911
0.0127115	54912
0.012729	54913
0.0127468	54913
0.0127631	54919
0.0127809	54919
0.0127975	54924
0.0128145	54927
0.0128323	54927
0.01285	54927
0.0128675	54928
0.0128846	54931
0.0129021	54932
0.0129191	54935
0.0129361	54938
0.0129536	54939
0.0129709	54941
0.0129879	54944
0.0130031	54955
0.0130204	54957
0.0130379	54958
0.0130539	54965
0.0130703	54971
0.013088	54971
0.0131057	54971
0.0131232	54972
0.0131399	54976
0.0131574	54977
0.013174	54982
0.0131917	54982
0.0132094	54982
0.0132266	54984
0.0132434	54988
0.0132611	54988
0.0132781	54991
0.0132948	54995
0.0133116	54999
0.0133271	55008
0.0133448	55008
0.0133623	55009
0.0133795	55011
0.0133972	55011
0.0134142	55014
0.0134311	55017
0.0134476	55022
0.0134653	55022
0.013482	55026
0.0134992	55028
0.0135169	55028
0.0135343	55029
0.0135515	55031
0.0135687	55033
0.0135862	55034
0.0136039	55034
0.0136208	55037
0.0136385	55037
0.0136557	55039
0.0136733	55039
0.0136898	55044
0.0137072	55045
0.0137249	55045
0.0137426	55045
0.0137602	55045
0.0137779	55045
0.0137956	55045
0.0138132	55045
0.0138309	55045
0.0138483	55046
0.013866	55046
0.0138837	55046
0.0139003	55050
0.0139165	55056
0.0139339	55057
0.0139516	55057
0.0139692	55057
0.0139861	55060
0.0140038	55060
0.0140202	55065
0.0140373	55067
0.0140535	55073
0.0140709	55074
0.014088	55076
0.0141052	55078
0.0141216	55083
0.0141392	55083
0.0141566	55084
0.014174	55085
0.0141916	55085
0.014209	55086
0.0142264	55087
0.0142407	55100
0.0142563	55108
0.0142734	55110
0.0142903	55113
0.0143079	55113
0.0143243	55118
0.0143417	55119
0.0143565	55130
0.0143738	55131
0.0143914	55131
0.0144083	55134
0.0144257	55135
0.0144425	55138
0.0144601	55138
0.0144775	55139
0.0144946	55141
0.0145119	55142
0.0145295	55142
0.0145471	55142
0.014564	55145
0.0145816	55145
0.0145984	55148
0.0146158	55149
0.0146331	55150
0.0146489	55157
0.0146646	55164
0.0146822	55164
0.0146996	55165
0.0147172	55165
0.0147345	55166
0.0147521	55166
0.0147684	55171
0.0147847	55176
0.0148017	55178
0.014819	55179
0.0148364	55180
0.0148516	55189
0.0148692	55189
0.0148857	55193
0.014903	55194
0.0149203	55195
0.0149379	55195
0.0149555	55195
0.0149731	55195
0.0149906	55195
0.0150069	55200
0.0150244	55200
0.0150396	55209
0.0150561	55213
0.0150737	55213
0.0150907	55215
0.015108	55216
0.0151253	55217
0.0151426	55218
0.0151599	55219
0.0151766	55222
0.0151939	55223
0.0152112	55224
0.0152288	55224
0.0152458	55226
0.0152623	55230
0.015279	55233
0.0152963	55234
0.0153122	55240
0.0153298	55240
0.0153473	55240
0.0153646	55241
0.0153819	55242
0.0153994	55242
0.0154156	55247
0.015432	55251
0.0154496	55251
0.0154671	55251
0.0154838	55254
0.0155003	55258
0.0155178	55258
0.0155354	55258
0.0155526	55259
0.0155702	55259
0.0155849	55269
0.0156008	55275
0.015618	55276
0.0156353	55277
0.0156528	55277
0.0156701	55278
0.0156873	55279
0.0157037	55283
0.0157213	55283
0.0157382	55285
0.0157557	55285
0.0157733	55285
0.0157908	55285
0.015808	55286
0.0158253	55287
0.0158419	55290
0.0158586	55293
0.0158758	55294
0.0158928	55296
0.0159103	55296
0.0159275	55297
0.015945	55297
0.0159623	55298
0.0159795	55299
0.015997	55299
0.0160139	55301
0.016028	55313
0.0160453	55314
0.0160628	55314
0.0160797	55316
0.0160969	55317
0.0161144	55317
0.0161319	55317
0.0161491	55318
0.0161637	55328
0.0161812	55328
0.0161979	55331
0.0162148	55333
0.016232	55334
0.0162495	55334
0.0162658	55338
0.0162833	55338
0.0163008	55338
0.0163183	55338
0.0163355	55339
0.0163526	55340
0.0163666	55352
0.0163835	55354
0.016401	55354
0.0164185	55354
0.016436	55354
0.0164534	55354
0.01647	55357
0.0164875	55357
0.0165047	55358
0.0165222	55358
0.0165382	55363
0.0165556	55363
0.0165725	55365
0.0165894	55367
0.0166054	55372
0.0166226	55373
0.01664	55373
0.0166572	55374
0.0166747	55374
0.0166912	55377
0.0167084	55378
0.0167247	55382
0.0167383	55395
0.0167551	55397
0.0167726	55397
0.0167894	55399
0.0168069	55399
0.0168243	55399
0.0168412	55401
0.0168586	55401
0.0168758	55402
0.0168923	55405
0.0169086	55409
0.0169257	55410
0.0169422	55413
0.0169582	55418
0.0169756	55418
0.016993	55418
0.0170102	55419
0.0170273	55420
0.0170447	55420
0.0170613	55423
0.0170784	55424
0.0170955	55425
0.017113	55425
0.0171304	55425
0.0171472	55427
0.0171643	55428
0.0171815	55429
0.0171961	55438
0.0172133	55439
0.0172292	55444
0.0172444	55451
0.01726	55457
0.0172762	55461
0.0172936	55461
0.017311	55461
0.0173284	55461
0.0173459	55461
0.017363	55462
0.0173804	55462
0.0173978	55462
0.0174152	55462
0.0174326	55462
0.0174491	55465
0.0174655	55468
0.0174808	55475
0.0174976	55477
0.017515	55477
0.0175317	55479
0.0175491	55479
0.0175665	55479
0.0175836	55480
0.0176001	55483
0.0176165	55486
0.0176336	55487
0.0176504	55489
0.0176665	55493
0.0176839	55493
0.0176985	55502
0.0177149	55505
0.0177323	55505
0.0177497	55505
0.0177668	55506
0.0177841	55506
0.0178006	55509
0.017818	55509
0.0178353	55509
0.0178524	55510
0.0178691	55512
0.0178862	55513
0.0179036	55513
0.017921	55513
0.017938	55514
0.0179554	55514
0.0179721	55516
0.0179895	55516
0.0180059	55519
0.0180223	55522
0.0180387	55525
0.0180561	55525
0.0180735	55525
0.0180908	55525
0.0181072	55528
0.0181243	55529
0.0181416	55529
0.018159	55529
0.0181764	55529
0.0181927	55532
0.0182098	55533
0.0182271	55533
0.0182439	55535
0.0182612	55535
0.0182776	55538
0.0182949	55538
0.018311	55542
0.0183284	55542
0.0183457	55542
0.0183618	55546
0.0183788	55547
0.0183958	55548
0.0184131	55548
0.0184282	55555
0.0184452	55556
0.0184626	55556
0.0184793	55558
0.0184963	55559
0.0185133	55560
0.01853	55562
0.0185473	55562
0.0185643	55563
0.018581	55565
0.018598	55566
0.0186143	55569
0.0186317	55569
0.018649	55569
0.0186644	55575
0.0186817	55575
0.018699	55575
0.0187163	55575
0.018731	55583
0.018748	55584
0.0187643	55587
0.0187813	55588
0.0187983	55589
0.018814	55594
0.0188313	55594
0.0188469	55599
0.0188639	55600
0.0188809	55601
0.0188976	55603
0.0189145	55604
0.0189315	55605
0.0189488	55605
0.0189661	55605
0.0189834	55605
0.0189994	55609
0.0190157	55612
0.019033	55612
0.0190496	55614
0.0190656	55618
0.0190815	55622
0.0190988	55622
0.0191158	55623
0.0191294	55634
0.0191467	55634
0.019163	55637
0.0191803	55637
0.0191972	55638
0.0192125	55644
0.0192294	55645
0.0192464	55646
0.0192636	55646
0.0192809	55646
0.0192982	55646
0.0193148	55648
0.0193321	55648
0.0193494	55648
0.0193663	55649
0.0193836	55649
0.0193999	55652
0.0194168	55653
0.0194341	55653
0.019451	55654
0.0194672	55657
0.0194838	55659
0.0195011	55659
0.019518	55660
0.0195346	55662
0.0195519	55662
0.0195692	55662
0.0195864	55662
0.019603	55664
0.0196199	55665
0.0196365	55667
0.0196527	55670
0.0196696	55671
0.0196869	55671
0.0197042	55671
0.0197194	55677
0.0197363	55678
0.0197532	55679
0.0197694	55682
0.0197866	55682
0.0198032	55684
0.0198187	55689
0.019836	55689
0.0198532	55689
0.0198698	55691
0.0198863	55693
0.0199036	55693
0.0199208	55693
0.0199381	55693
0.0199553	55693
0.0199715	55696
0.0199884	55697
0.0200056	55697
0.0200229	55697
0.0200387	55701
0.0200549	55704
0.0200721	55704
0.0200883	55707
0.0201045	55710
0.0201214	55711
0.0201386	55711
0.0201555	55712
0.020172	55714
0.0201892	55714
0.0202065	55714
0.0202237	55714
0.0202406	55715
0.0202578	55715
0.020275	55715
0.0202912	55718
0.0203084	55718
0.0203256	55718
0.0203429	55718
0.0203576	55725
0.0203744	55726
0.0203917	55726
0.0204082	55728
0.020425	55729
0.0204419	55730
0.0204573	55735
0.0204745	55735
0.0204917	55735
0.0205079	55738
0.0205247	55739
0.0205419	55739
0.0205591	55739
0.020576	55740
0.0205928	55741
0.0206097	55742
0.0206269	55742
0.020643	55745
0.0206588	55749
0.0206756	55750
0.0206921	55752
0.0207089	55753
0.0207254	55755
0.0207426	55755
0.0207591	55757
0.0207759	55758
0.0207931	55758
0.0208103	55758
0.0208271	55759
0.0208443	55759
0.0208615	55759
0.0208783	55760
0.0208955	55760
0.0209127	55760
0.0209299	55760
0.0209471	55760
0.0209643	55760
0.0209796	55765
0.0209965	55766
0.0210136	55766
0.0210308	55766
0.021048	55766
0.0210648	55767
0.0210805	55771
0.0210977	55771
0.0211145	55772
0.021131	55774
0.0211455	55781
0.021162	55783
0.0211792	55783
0.0211963	55783
0.0212135	55783
0.0212292	55787
0.021246	55788
0.0212624	55790
0.0212792	55791
0.0212953	55794
0.0213106	55799
0.0213277	55799
0.0213434	55803
0.0213598	55805
0.0213758	55808
0.0213922	55810
0.0214087	55812
0.0214221	55822
0.0214392	55822
0.0214564	55822
0.0214728	55824
0.0214899	55824
0.0215063	55826
0.0215227	55828
0.0215399	55828
0.0215566	55829
0.021573	55831
0.0215902	55831
0.0216066	55833
0.0216237	55833
0.0216397	55836
0.0216557	55839
0.0216729	55839
0.0216896	55840
0.0217068	55840
0.0217239	55840
0.0217407	55841
0.0217578	55841
0.0217745	55842
0.0217917	55842
0.0218081	55844
0.0218252	55844
0.0218412	55847
0.0218575	55849
0.0218743	55850
0.0218907	55852
0.0219078	55852
0.0219245	55853
0.0219417	55853
0.0219584	55854
0.0219755	55854
0.0219926	55854
0.0220098	55854
0.0220269	55854
0.0220432	55856
0.0220604	55856
0.0220775	55856
0.0220946	55856
0.0221117	55856
0.0221289	55856
0.0221448	55859
0.0221619	55859
0.022179	55859
0.0221958	55860
0.0222117	55863
0.0222288	55863
0.0222459	55863
0.0222631	55863
0.0222802	55863
0.0222969	55864
0.0223136	55865
0.0223307	55865
0.0223463	55869
0.022363	55870
0.0223801	55870
0.0223968	55871
0.0224139	55871
0.022431	55871
0.0224477	55872
0.0224648	55872
0.02248	55877
0.0224971	55877
0.0225138	55878
0.0225309	55878
0.022548	55878
0.0225651	55878
0.0225814	55880
0.0225977	55882
0.0226144	55883
0.0226303	55886
0.0226474	55886
0.0226645	55886
0.0226816	55886
0.0226987	55886
0.0227153	55887
0.0227316	55889
0.0227483	55890
0.022765	55891
0.0227821	55891
0.022798	55894
0.0228147	55895
0.0228314	55896
0.0228485	55896
0.0228651	55897
0.0228822	55897
0.0228993	55897
0.0229164	55897
0.0229327	55899
0.0229493	55900
0.0229652	55903
0.0229819	55904
0.022999	55904
0.0230152	55906
0.0230315	55908
0.0230482	55909
0.0230652	55909
0.0230815	55911
0.0230982	55912
0.0231152	55912
0.0231323	55912
0.0231473	55917
0.023164	55918
0.0231811	55918
0.0231981	55918
0.023214	55921
0.023231	55921
0.0232481	55921
0.0232639	55924
0.023281	55924
0.0232972	55926
0.0233131	55929
0.0233301	55929
0.0233472	55929
0.0233638	55930
0.0233809	55930
0.0233975	55931
0.0234134	55934
0.0234304	55934
0.0234466	55936
0.023462	55940
0.0234791	55940
0.0234957	55941
0.0235124	55942
0.023529	55943
0.023546	55943
0.0235631	55943
0.0235789	55946
0.0235955	55947
0.0236122	55948
0.0236288	55949
0.0236446	55952
0.0236616	55952
0.0236778	55954
0.0236949	55954
0.0237119	55954
0.0237289	55954
0.023746	55954
0.0237618	55957
0.0237784	55958
0.0237946	55960
0.0238116	55960
0.0238282	55961
0.0238452	55961
0.0238623	55961
0.0238785	55963
0.0238955	55963
0.0239117	55965
0.0239258	55972
0.0239428	55972
0.0239594	55973
0.023976	55974
0.023993	55974
0.02401	55974
0.0240266	55975
0.0240437	55975
0.0240594	55978
0.0240764	55978
0.024093	55979
0.02411	55979
0.0241271	55979
0.0241441	55979
0.0241598	55982
0.0241764	55983
0.0241934	55983
0.0242104	55983
0.0242274	55983
0.0242444	55983
0.0242614	55983
0.0242784	55983
0.0242954	55983
0.0243125	55983
0.0243295	55983
0.0243465	55983
0.0243635	55983
0.0243775	55990
0.0243941	55991
0.0244106	55992
0.0244276	55992
0.0244442	55993
0.0244612	55993
0.0244774	55995
0.0244943	55995
0.0245113	55995
0.0245283	55995
0.0245449	55996
0.0245615	55997
0.0245767	56001
0.0245929	56003
0.0246094	56004
0.0246256	56006
0.0246426	56006
0.0246587	56008
0.0246752	56009
0.0246914	56011
0.0247083	56011
0.0247245	56013
0.024741	56014
0.024758	56014
0.024775	56014
0.0247919	56014
0.0248089	56014
0.0248259	56014
0.0248429	56014
0.0248599	56014
0.0248764	56015
0.0248929	56016
0.0249099	56016
0.0249256	56019
0.0249404	56024
0.0249552	56029
0.0249717	56030
0.0249878	56032
0.0250048	56032
0.0250218	56032
0.0250387	56032
0.0250557	56032
0.0250713	56035
0.0250883	56035
0.0251044	56037
0.0251213	56037
0.0251383	56037
0.0251553	56037
0.0251722	56037
0.0251866	56043
0.0252026	56045
0.0252196	56045
0.0252352	56048
0.0252513	56050
0.0252682	56050
0.0252852	56050
0.0253021	56050
0.0253182	56052
0.025333	56057
0.025349	56059
0.0253655	56060
0.025382	56061
0.0253985	56062
0.0254155	56062
0.0254324	56062
0.0254485	56064
0.025465	56065
0.025481	56067
0.025494	56076
0.0255109	56076
0.0255278	56076
0.0255434	56079
0.0255577	56085
0.0255746	56085
0.0255898	56089
0.0256067	56089
0.0256228	56091
0.0256397	56091
0.0256553	56094
0.0256722	56094
0.0256887	56095
0.0257047	56097
0.0257216	56097
0.0257386	56097
0.025755	56098
0.0257702	56102
0.0257866	56103
0.0258035	56103
0.02582	56104
0.025836	56106
0.0258529	56106
0.0258694	56107
0.0258854	56109
0.0259023	56109
0.0259192	56109
0.0259357	56110
0.0259517	56112
0.0259686	56112
0.0259855	56112
0.0260024	56112
0.0260193	56112
0.0260349	56115
0.0260513	56116
0.0260669	56119
0.0260838	56119
0.0261002	56120
0.0261171	56120
0.026134	56120
0.02615	56122
0.0261665	56123
0.026182	56126
0.0261984	56127
0.0262153	56127
0.0262318	56128
0.0262482	56129
0.0262642	56131
0.0262793	56135
0.0262957	56136
0.0263121	56137
0.026329	56137
0.0263459	56137
0.0263628	56137
0.0263792	56138
0.0263952	56140
0.0264121	56140
0.026429	56140
0.0264459	56140
0.0264627	56140
0.0264782	56143
0.0264951	56143
0.0265115	56144
0.026528	56145
0.0265448	56145
0.0265617	56145
0.0265763	56150
0.0265922	56152
0.0266087	56153
0.0266251	56154
0.0266419	56154
0.0266583	56155
0.0266752	56155
0.0266916	56156
0.0267085	56156
0.0267254	56156
0.0267413	56158
0.0267577	56159
0.0267746	56159
0.0267914	56159
0.0268069	56162
0.0268233	56163
0.0268397	56164
0.0268556	56166
0.026872	56167
0.0268889	56167
0.0269058	56167
0.0269226	56167
0.026939	56168
0.0269549	56170
0.0269718	56170
0.0269886	56170
0.027005	56171
0.0270219	56171
0.0270383	56172
0.0270551	56172
0.0270701	56176
0.0270869	56176
0.0271024	56179
0.0271183	56181
0.0271351	56181
0.027152	56181
0.0271688	56181
0.0271857	56181
0.0272016	56183
0.027218	56184
0.0272348	56184
0.0272516	56184
0.0272675	56186
0.027283	56189
0.0272998	56189
0.0273162	56190
0.027333	56190
0.0273494	56191
0.0273657	56192
0.0273826	56192
0.0273984	56194
0.0274153	56194
0.0274321	56194
0.0274475	56197
0.0274643	56197
0.0274788	56202
0.0274952	56203
0.027512	56203
0.0275288	56203
0.0275456	56203
0.027562	56204
0.0275783	56205
0.0275952	56205
0.027612	56205
0.0276278	56207
0.0276447	56207
0.0276605	56209
0.0276774	56209
0.0276937	56210
0.0277105	56210
0.0277268	56211
0.0277437	56211
0.0277605	56211
0.0277773	56211
0.0277927	56214
0.0278095	56214
0.0278263	56214
0.0278421	56216
0.027859	56216
0.0278758	56216
0.0278926	56216
0.0279094	56216
0.0279262	56216
0.027943	56216
0.0279598	56216
0.0279757	56218
0.027992	56219
0.0280088	56219
0.0280241	56222
0.02804	56224
0.0280558	56226
0.0280726	56226
0.0280889	56227
0.0281057	56227
0.0281225	56227
0.0281393	56227
0.0281561	56227
0.0281724	56228
0.0281878	56231
0.0282036	56233
0.0282199	56234
0.0282367	56234
0.0282535	56234
0.0282698	56235
0.0282856	56237
0.0283024	56237
0.0283172	56241
0.0283325	56244
0.0283493	56244
0.0283656	56245
0.0283819	56246
0.0283987	56246
0.028415	56247
0.0284318	56247
0.0284481	56248
0.0284639	56250
0.0284801	56251
0.0284969	56251
0.0285137	56251
0.0285305	56251
0.0285473	56251
0.028564	56251
0.0285808	56251
0.0285971	56252
0.0286139	56252
0.0286301	56253
0.0286464	56254
0.0286627	56255
0.0286785	56257
0.0286948	56258
0.0287115	56258
0.0287283	56258
0.0287436	56261
0.0287574	56267
0.0287741	56267
0.0287909	56267
0.0288067	56269
0.0288229	56270
0.0288397	56270
0.0288564	56270
0.0288727	56271
0.028889	56272
0.0289052	56273
0.028922	56273
0.0289387	56273
0.0289555	56273
0.0289688	56280
0.0289855	56280
0.0290023	56280
0.029018	56282
0.0290348	56282
0.0290515	56282
0.0290683	56282
0.029085	56282
0.0291018	56282
0.0291185	56282
0.0291353	56282
0.029152	56282
0.0291688	56282
0.029184	56285
0.0292002	56286
0.029217	56286
0.0292307	56292
0.0292474	56292
0.0292642	56292
0.0292809	56292
0.0292976	56292
0.0293144	56292
0.0293311	56292
0.0293479	56292
0.0293646	56292
0.0293813	56292
0.0293981	56292
0.0294143	56293
0.0294305	56294
0.0294473	56294
0.0294635	56295
0.0294797	56296
0.0294954	56298
0.0295122	56298
0.0295289	56298
0.0295456	56298
0.0295623	56298
0.0295791	56298
0.0295953	56299
0.029612	56299
0.0296282	56300
0.029645	56300
0.0296607	56302
0.0296774	56302
0.0296931	56304
0.0297098	56304
0.0297265	56304
0.0297427	56305
0.0297594	56305
0.0297762	56305
0.0297929	56305
0.0298075	56309
0.0298237	56310
0.0298405	56310
0.0298572	56310
0.0298739	56310
0.0298906	56310
0.0299073	56310
0.029922	56314
0.0299387	56314
0.0299554	56314
0.0299716	56315
0.0299867	56318
0.0300024	56320
0.0300191	56320
0.0300358	56320
0.030052	56321
0.0300672	56324
0.0300839	56324
0.030099	56327
0.0301152	56328
0.0301319	56328
0.0301481	56329
0.0301648	56329
0.0301799	56332
0.0301966	56332
0.0302128	56333
0.030229	56334
0.0302456	56334
0.0302623	56334
0.030278	56336
0.0302947	56336
0.0303109	56337
0.030327	56338
0.0303432	56339
0.0303599	56339
0.0303766	56339
0.0303917	56342
0.0304084	56342
0.0304245	56343
0.0304407	56344
0.0304574	56344
0.0304741	56344
0.0304902	56345
0.0305069	56345
0.0305225	56347
0.0305387	56348
0.0305548	56349
0.0305715	56349
0.0305882	56349
0.0306049	56349
0.030621	56350
0.0306366	56352
0.0306533	56352
0.03067	56352
0.0306867	56352
0.0307033	56352
0.03072	56352
0.0307367	56352
0.0307534	56352
0.03077	56352
0.0307867	56352
0.0308034	56352
0.030819	56354
0.0308346	56356
0.0308512	56356
0.0308679	56356
0.0308835	56358
0.0308996	56359
0.0309163	56359
0.030933	56359
0.030948	56362
0.0309647	56362
0.0309814	56362
0.030998	56362
0.0310147	56362
0.0310313	56362
0.031048	56362
0.0310636	56364
0.0310802	56364
0.0310958	56366
0.031112	56367
0.0311281	56368
0.0311447	56368
0.0311614	56368
0.031178	56368
0.0311947	56368
0.0312113	56368
0.0312269	56370
0.031243	56371
0.0312597	56371
0.0312763	56371
0.0312913	56374
0.0313075	56375
0.031323	56377
0.0313391	56378
0.0313558	56378
0.0313724	56378
0.0313891	56378
0.0314057	56378
0.0314223	56378
0.031439	56378
0.0314556	56378
0.0314712	56380
0.0314873	56381
0.0315039	56381
0.0315189	56384
0.0315356	56384
0.0315516	56385
0.0315677	56386
0.0315844	56386
0.0315999	56388
0.0316165	56388
0.0316332	56388
0.0316498	56388
0.0316659	56389
0.0316809	56392
0.0316975	56392
0.0317141	56392
0.0317308	56392
0.0317474	56392
0.031764	56392
0.0317806	56392
0.0317945	56397
0.0318112	56397
0.0318261	56400
0.0318422	56401
0.0318566	56405
0.0318716	56408
0.0318882	56408
0.0319049	56408
0.0319209	56409
0.0319375	56409
0.0319541	56409
0.0319702	56410
0.0319857	56412
0.0320018	56413
0.0320173	56415
0.0320339	56415
0.0320505	56415
0.0320671	56415
0.0320837	56415
0.0320998	56416
0.0321164	56416
0.0321324	56417
0.0321485	56418
0.0321651	56418
0.0321811	56419
0.0321977	56419
0.0322144	56419
0.0322304	56420
0.032247	56420
0.0322636	56420
0.0322796	56421
0.0322962	56421
0.0323128	56421
0.0323278	56424
0.0323444	56424
0.0323604	56425
0.032377	56425
0.0323936	56425
0.0324096	56426
0.0324262	56426
0.0324428	56426
0.0324594	56426
0.032476	56426
0.032492	56427
0.0325081	56428
0.032523	56431
0.0325357	56438
0.03255	56442
0.0325638	56447
0.0325798	56448
0.0325964	56448
0.0326119	56450
0.0326284	56450
0.0326439	56452
0.0326605	56452
0.0326765	56453
0.0326925	56454
0.0327091	56454
0.0327257	56454
0.0327422	56454
0.0327582	56455
0.0327748	56455
0.0327914	56455
0.0328079	56455
0.0328245	56455
0.03284	56457
0.0328565	56457
0.0328725	56458
0.0328891	56458
0.0329057	56458
0.0329205	56461
0.0329371	56461
0.0329537	56461
0.0329702	56461
0.0329862	56462
0.0330022	56463
0.0330188	56463
0.0330353	56463
0.0330519	56463
0.0330685	56463
0.033085	56463
0.0330999	56466
0.0331164	56466
0.0331324	56467
0.033149	56467
0.0331655	56467
0.0331804	56470
0.0331969	56470
0.0332135	56470
0.0332289	56472
0.0332443	56474
0.0332609	56474
0.0332774	56474
0.0332928	56476
0.0333088	56477
0.0333253	56477
0.0333407	56479
0.0333573	56479
0.0333738	56479
0.0333904	56479
0.0334046	56483
0.0334212	56483
0.0334377	56483
0.0334543	56483
0.0334708	56483
0.0334873	56483
0.0335039	56483
0.0335204	56483
0.033537	56483
0.0335529	56484
0.0335683	56486
0.0335848	56486
0.0336014	56486
0.0336168	56488
0.0336333	56488
0.0336498	56488
0.033664	56492
0.03368	56493
0.0336959	56494
0.0337125	56494
0.033729	56494
0.033745	56495
0.0337615	56495
0.033778	56495
0.0337945	56495
0.0338093	56498
0.0338253	56499
0.0338406	56501
0.0338572	56501
0.0338725	56503
0.0338873	56506
0.0339032	56507
0.0339192	56508
0.0339345	56510
0.033951	56510
0.0339676	56510
0.0339841	56510
0.0340006	56510
0.0340171	56510
0.0340336	56510
0.0340501	56510
0.0340649	56513
0.0340796	56516
0.034095	56518
0.0341115	56518
0.034128	56518
0.0341445	56518
0.034161	56518
[truncated: 1,009 more rows]

## Sheet: Skyline
FDR	N_mouse_precursors
0.0028968	8261
0.00297194	8387
0.00302115	8580
0.00313698	8580
0.00324638	8597
0.00336193	8597
0.00347745	8597
0.00321777	9603
0.00305431	10445
0.00298373	11027
0.00301739	11234
0.00298737	11681
0.00301104	11920
0.00307309	12003
0.00313066	12100
0.00294606	13199
0.00288976	13802
0.00293171	13944
0.00300043	13956
0.00305723	14022
0.00298649	14689
0.0030006	14952
0.00284812	16105
0.00290752	16118
0.00294515	16250
0.00273255	17883
0.00271651	18356
0.00274371	18537
0.00271201	19122
0.0027352	19324
0.00275173	19570
0.00279046	19655
0.00279455	19983
0.00284403	19985
0.00281212	20567
0.00283586	20746
0.00271949	22003
0.00265575	22908
0.0026481	23351
0.002559	24556
0.00255601	24975
0.00258398	25090
0.00260078	25311
0.0026067	25636
0.00264057	25684
0.00259486	26522
0.00262773	26569
0.00265599	26661
0.00267877	26806
0.00271587	26806
0.00271281	27204
0.00274303	27267
0.00277271	27334
0.00280387	27385
0.00283884	27398
0.00287513	27398
0.00289908	27515
0.00291514	27705
0.00294044	27805
0.00297619	27805
0.00301172	27807
0.00303052	27963
0.00304554	28152
0.00307801	28178
0.00308783	28411
0.00312095	28428
0.00315435	28442
0.00318505	28480
0.00321994	28480
0.00324891	28532
0.00327995	28565
0.00331126	28595
0.00334541	28600
0.0033718	28671
0.00339265	28788
0.00342466	28809
0.00345543	28840
0.00348769	28858
0.00351955	28879
0.00354622	28942
0.00357523	28985
0.00358252	29204
0.00360728	29279
0.00364119	29279
0.00366948	29324
0.00369742	29371
0.00371233	29521
0.00374557	29524
0.00377473	29559
0.00379284	29680
0.00382166	29716
0.00384358	29805
0.003861	29928
0.00388808	29975
0.00392092	29977
0.00395257	29988
0.00396013	30182
0.00399274	30184
0.00401369	30274
0.00403967	30325
0.00407238	30325
0.00410051	30359
0.00413318	30359
0.00415467	30441
0.00418342	30469
0.00421169	30500
0.00423591	30560
0.0042671	30569
0.00429911	30572
0.0043307	30578
0.00436312	30578
0.0043951	30581
0.00442104	30626
0.00444719	30669
0.0044795	30669
0.00450903	30688
0.00453823	30709
0.00457021	30711
0.00460247	30711
0.00463443	30713
0.00466578	30719
0.00469803	30719
0.00472614	30746
0.0047559	30762
0.00477959	30817
0.00480847	30838
0.00484058	30838
0.00486422	30892
0.00489533	30898
0.00492738	30898
0.00495878	30902
0.00499082	30902
0.00501705	30938
0.00504904	30938
0.00507908	30950
0.00511024	30955
0.00514106	30962
0.00517302	30962
0.00520248	30977
0.00523375	30981
0.00526569	30981
0.00529627	30989
0.00532615	31001
0.00535548	31016
0.00537824	31069
0.005408	31081
0.00543983	31081
0.00547112	31084
0.00550013	31100
0.00553193	31100
0.00556195	31110
0.00559177	31121
0.00561636	31161
0.00564809	31161
0.00567982	31161
0.00570663	31188
0.00573468	31208
0.00576617	31209
0.0057971	31213
0.00582172	31251
0.00584758	31282
0.00587227	31319
0.00589971	31341
0.00593067	31344
0.00595804	31366
0.00598859	31371
0.00601856	31379
0.0060466	31397
0.0060771	31402
0.00610856	31402
0.00613788	31413
0.00616932	31413
0.00620077	31413
0.00623181	31415
0.00626325	31415
0.0062915	31431
0.00632171	31437
0.00635312	31437
0.00638372	31441
0.00641208	31456
0.00644346	31456
0.00646321	31513
0.00649228	31524
0.00652359	31524
0.00655448	31526
0.00658434	31533
0.00661438	31539
0.00663898	31571
0.00666792	31582
0.00669917	31582
0.00672596	31603
0.00675612	31608
0.00678733	31608
0.0068149	31625
0.00684287	31640
0.00687404	31640
0.00690023	31663
0.00692768	31680
0.00695314	31706
0.00698162	31718
0.00701008	31730
0.00703807	31744
0.00705721	31798
0.0070818	31827
0.00710878	31845
0.00712818	31897
0.00715374	31921
0.00717703	31955
0.00720788	31955
0.00723872	31955
0.00726934	31956
0.00729791	31966
0.00732828	31968
0.00735911	31968
0.00738878	31973
0.00740879	32020
0.00743771	32028
0.00746569	32040
0.00749644	32040
0.00752718	32040
0.00755558	32050
0.0075849	32056
0.00761445	32061
0.0076428	32071
0.00767161	32079
0.00769468	32111
0.00772535	32111
0.00775385	32120
0.00778042	32137
0.00780768	32151
0.00783588	32161
0.007866	32163
0.00789587	32166
0.00792647	32166
0.00795682	32167
0.00798003	32197
0.0080106	32197
0.00804116	32197
0.00806352	32230
0.00809405	32230
0.00812458	32230
0.00815284	32239
0.00818336	32239
0.00821387	32239
0.00824362	32242
0.00826649	32272
0.00829468	32281
0.00832514	32281
0.00835278	32292
0.00838195	32297
0.0084031	32333
0.00843144	32341
0.00845614	32363
0.00847561	32405
0.00850491	32409
0.00853368	32415
0.00856269	32420
0.00859301	32420
0.00862122	32428
0.00865152	32428
0.00867918	32438
0.00870309	32462
0.00870704	32561
0.00873721	32561
0.00876472	32571
0.00879087	32586
0.00882102	32586
0.00884794	32598
0.00887808	32598
0.00890767	32600
0.00893373	32615
0.00896275	32619
0.00899204	32622
0.0090216	32624
0.00904758	32639
0.00907573	32646
0.00910581	32646
0.0091309	32664
0.00916068	32665
0.00918043	32702
0.00920041	32738
0.0092304	32738
0.00925926	32742
0.0092853	32756
0.00931386	32761
0.00934325	32763
0.00936584	32789
0.00938358	32832
0.00941347	32832
0.0094425	32835
0.00947238	32835
0.00950226	32835
0.00953214	32835
0.00956086	32839
0.00958813	32848
0.00961799	32848
0.00964785	32848
0.00967538	32856
0.00970259	32865
0.00973243	32865
0.00975669	32884
0.00978415	32892
0.00979744	32948
0.00982602	32952
0.00985518	32954
0.00987988	32971
0.00990693	32980
0.0099295	33004
0.00995443	33020
0.00998411	33020
0.0100108	33030
0.0100399	33032
0.0100692	33033
0.0100844	33081
0.0101061	33107
0.0101333	33115
0.0101629	33115
0.0101885	33128
0.0102181	33128
0.0102293	33188
0.0102479	33224
0.0102773	33224
0.0103053	33229
0.0103231	33267
0.0103494	33277
0.0103789	33277
0.010403	33294
0.010429	33305
0.0104584	33305
0.0104854	33313
0.0105147	33313
0.0105432	33316
0.0105726	33316
0.0106004	33321
0.0106222	33345
0.0106509	33347
0.0106793	33350
0.0107087	33350
0.0107183	33412
0.0107476	33412
0.0107769	33412
0.0108014	33427
0.0108236	33449
0.0108512	33454
0.010877	33465
0.0109062	33465
0.0109351	33466
0.0109643	33466
0.0109851	33492
0.0110143	33492
0.0110393	33505
0.011061	33528
0.0110823	33552
0.0111082	33562
0.0111363	33565
0.01115	33612
0.0111758	33622
0.0112049	33622
0.0112287	33638
0.0112525	33654
0.0112726	33681
0.011294	33704
0.011318	33719
0.011347	33719
0.0113693	33739
0.0113966	33744
0.0114256	33744
0.0114518	33752
0.0114764	33765
0.0115054	33765
0.0115336	33767
0.0115626	33767
0.0115857	33784
0.0116112	33794
0.0116395	33796
0.011667	33800
0.0116959	33800
0.0117248	33800
0.0117461	33822
0.0117747	33823
0.0118011	33830
0.0118286	33834
0.011853	33847
0.0118801	33852
0.0119089	33852
0.0119357	33858
0.0119645	33858
0.0119895	33869
0.0120176	33871
0.0120299	33918
0.0120587	33918
0.0120875	33918
0.0121089	33939
0.0121369	33941
0.0121639	33946
0.0121785	33986
0.0121969	34015
0.0122256	34015
0.0122479	34033
0.0122609	34077
0.0122884	34080
0.0123171	34080
0.0123457	34080
0.0123743	34080
0.0123983	34093
0.0124247	34099
0.0124533	34099
0.0124815	34100
0.0125029	34120
0.0125268	34133
0.0125553	34133
0.0125748	34158
0.0126015	34163
0.0126301	34163
0.0126586	34163
0.0126871	34163
0.0127146	34166
0.0127431	34166
0.0127664	34180
0.012795	34180
0.0128172	34197
0.0128397	34213
0.0128512	34259
0.0128752	34271
0.0129036	34271
0.0129168	34312
0.0129366	34335
0.012965	34335
0.0129926	34337
0.0130199	34340
0.0130366	34371
0.0130635	34375
0.0130741	34422
0.0131009	34426
0.0131285	34428
0.013156	34430
0.013182	34436
0.0132088	34440
0.0132371	34440
0.0132619	34449
0.0132902	34449
0.0133184	34449
0.0133448	34454
0.013373	34454
0.0133982	34462
0.0134265	34462
0.0134532	34466
0.0134779	34475
0.0135004	34490
0.0135286	34490
0.013556	34492
0.0135827	34496
0.0136089	34501
0.0136282	34524
0.0136279	34597
0.0136561	34597
0.0136842	34597
0.0137096	34604
0.0137334	34615
0.0137611	34616
0.0137884	34618
0.0138165	34618
0.013841	34627
0.0138691	34627
0.0138715	34692
0.0138853	34728
0.0139125	34730
0.0139405	34730
0.0139685	34730
0.0139953	34733
0.0140217	34737
0.0140378	34767
0.0140602	34781
0.0140881	34781
0.0141033	34813
0.0141236	34832
0.0141515	34832
0.0141774	34837
0.0142053	34837
0.014232	34840
0.0142598	34840
0.0142877	34840
0.0143144	34843
0.0143366	34857
0.0143645	34857
0.014385	34875
0.0144125	34876
0.0144363	34886
0.0144641	34886
0.0144919	34886
0.0145198	34886
0.0145476	34886
0.0145746	34888
0.0145959	34904
0.0146237	34904
0.0146408	34930
0.0146685	34930
0.014691	34943
0.0147142	34954
0.0147378	34964
0.0147656	34964
0.0147875	34978
0.0148136	34982
0.0148396	34986
0.0148649	34992
0.0148926	34992
0.0149161	35002
0.0149329	35028
0.0149602	35029
0.0149816	35044
0.0150093	35044
0.015037	35044
0.0150638	35046
0.0150915	35046
0.0151192	35046
0.0151468	35046
0.0151741	35047
0.0151996	35052
0.0152217	35065
0.0152494	35065
0.015277	35065
0.0152974	35082
0.015325	35082
0.0153505	35087
0.0153781	35087
0.015404	35091
0.0154265	35103
0.0154541	35103
0.0154817	35103
0.0155054	35112
0.015533	35112
0.015551	35134
0.0155786	35134
0.0156057	35135
0.0156211	35163
0.0156451	35171
0.0156705	35176
0.0156967	35179
0.0157163	35197
0.0157438	35197
0.01577	35200
0.0157976	35200
0.0158127	35228
0.0158402	35228
0.0158659	35232
0.015893	35233
0.0159107	35255
0.0159364	35259
0.0159607	35266
0.0159837	35276
0.0160103	35278
0.016035	35284
0.0160625	35284
0.0160773	35312
0.0161048	35312
0.0161322	35312
0.0161573	35317
0.0161847	35317
0.0162108	35320
0.0162382	35320
0.0162656	35320
0.0162912	35324
0.0163168	35328
0.0163378	35342
0.0163652	35342
0.016388	35352
0.016414	35355
0.0164358	35367
0.0164623	35369
0.0164896	35369
0.0165161	35371
0.0165434	35371
0.0165629	35388
0.0165902	35388
0.0166153	35393
0.0166426	35393
0.0166699	35393
0.0166954	35397
0.0167213	35400
0.0167477	35402
0.0167708	35411
0.0167948	35418
0.0168165	35430
0.0168387	35441
0.0168659	35441
0.0168932	35441
0.0169205	35441
0.0169473	35442
0.0169745	35442
0.0170018	35442
0.0170272	35446
0.0170544	35446
0.0170817	35446
0.0171042	35456
0.0171229	35474
0.0171463	35482
0.0171655	35499
0.0171927	35499
0.0172156	35508
0.0172271	35541
0.0172543	35541
0.0172771	35550
0.0173043	35550
0.0173315	35550
0.0173524	35563
0.0173795	35563
0.0174057	35565
0.0174285	35574
0.0174484	35589
0.0174756	35589
0.0175022	35590
0.0175279	35593
0.017555	35593
0.0175792	35599
0.0176063	35599
0.0176325	35601
0.0176576	35605
0.0176847	35605
0.0177108	35607
0.0177257	35632
0.0177528	35632
0.0177789	35634
0.0178055	35635
0.0178291	35642
0.0178562	35642
0.0178734	35662
0.0179004	35662
0.017921	35675
0.0179436	35684
0.0179692	35687
0.0179947	35690
0.0180217	35690
0.0180488	35690
0.0180743	35693
0.0180978	35700
0.0181248	35700
0.0181518	35700
0.0181783	35701
0.0181958	35720
0.0182228	35720
0.0182473	35725
0.0182717	35730
0.0182987	35730
0.0183146	35752
0.0183416	35752
0.0183655	35758
0.0183874	35768
0.0184133	35770
0.0184403	35770
0.0184555	35793
0.0184774	35803
0.0185018	35808
0.0185205	35824
0.0185429	35833
0.0185677	35837
0.0185864	35853
0.0186133	35853
0.0186361	35861
0.0186604	35866
0.0186847	35871
0.01871	35874
0.0187363	35875
0.0187632	35875
0.0187869	35881
0.0188055	35897
0.0188308	35900
0.0188576	35900
0.0188829	35903
0.0189071	35908
0.0189334	35909
0.0189571	35915
0.0189823	35918
0.0190091	35918
0.0190307	35928
0.0190533	35936
0.0190791	35938
0.0191027	35944
0.0191284	35946
0.0191552	35946
0.0191814	35947
0.0192061	35951
0.0192329	35951
0.0192591	35952
0.0192859	35952
0.0193058	35965
0.019332	35966
0.0193566	35970
0.0193765	35983
0.0193984	35992
0.0194236	35995
0.0194503	35995
0.0194759	35997
0.0194968	36008
0.0195235	36008
0.0195497	36009
0.0195758	36010
0.0196014	36012
0.0196185	36030
0.0196452	36030
0.0196697	36034
0.0196926	36041
0.0197134	36052
0.0197336	36064
0.0197592	36066
0.0197831	36071
0.0198098	36071
0.0198305	36082
0.019856	36084
0.0198762	36096
0.0199028	36096
0.0199218	36110
0.0199436	36119
0.0199702	36119
0.0199962	36120
0.0200228	36120
0.0200494	36120
0.0200754	36121
0.020102	36121
0.0201231	36131
0.0201497	36131
0.0201752	36133
0.0201946	36146
0.0202206	36147
0.0202472	36147
0.0202716	36151
0.0202981	36151
0.0203186	36162
0.0203435	36165
0.02037	36165
0.020391	36175
0.0204159	36178
0.0204424	36178
0.0204689	36178
0.0204949	36179
0.0205214	36179
0.0205446	36185
0.0205683	36190
0.0205921	36195
0.0206163	36199
0.0206411	36202
0.0206676	36202
0.0206941	36202
0.0207206	36202
0.0207449	36206
0.0207652	36217
0.0207917	36217
0.0208176	36218
0.020844	36218
0.0208688	36221
0.0208942	36223
0.0209178	36228
0.020938	36239
0.0209526	36260
0.020979	36260
0.0210055	36260
0.021029	36265
0.0210555	36265
0.0210785	36271
0.0211049	36271
0.0211313	36271
0.0211566	36273
0.021183	36273
0.0212071	36277
0.0212318	36280
0.0212582	36280
0.0212841	36281
0.0213087	36284
0.0213351	36284
0.0213615	36284
0.021385	36289
0.0214114	36289
0.0214378	36289
0.0214625	36292
0.021486	36297
0.0215106	36300
0.021537	36300
0.0215633	36300
0.0215897	36300
0.0216155	36301
0.0216401	36304
0.0216665	36304
0.0216929	36304
0.0217192	36304
0.0217403	36313
0.0217649	36316
0.0217912	36316
0.0218164	36318
0.0218404	36322
0.021862	36330
0.0218884	36330
0.0219147	36330
0.0219399	36332
0.0219632	36337
0.0219896	36337
0.0220159	36337
0.0220422	36337
0.022065	36343
0.0220841	36355
0.0221104	36355
0.022135	36358
0.0221583	36363
0.0221804	36370
0.0222061	36371
0.0222324	36371
0.0222521	36382
0.0222754	36387
0.0223016	36387
0.0223255	36391
0.0223476	36398
0.0223738	36398
0.0223989	36400
0.0224251	36400
0.0224514	36400
0.0224776	36400
0.0225039	36400
0.0225277	36404
0.0225509	36409
0.0225748	36413
0.0226004	36414
0.0226266	36414
0.0226516	36416
0.0226602	36445
0.0226755	36463
0.0227017	36463
0.02272	36476
0.0227461	36476
0.0227693	36481
0.0227955	36481
0.0228216	36481
0.0228478	36481
0.0228679	36491
0.0228922	36494
0.0229159	36498
0.022939	36503
0.0229627	36507
0.0229888	36507
0.0230131	36510
0.0230374	36513
0.0230518	36532
0.023078	36532
0.0230979	36542
0.023124	36542
0.0231501	36542
0.0231731	36547
0.0231986	36548
0.0232229	36551
0.0232453	36557
0.0232713	36557
0.0232974	36557
0.0233235	36557
0.0233484	36559
0.0233645	36575
0.0233899	36576
0.023416	36576
0.0234421	36576
0.0234682	36576
0.0234942	36576
0.0235178	36580
0.023542	36583
0.023568	36583
0.0235941	36583
0.0236183	36586
0.0236443	36586
0.023666	36593
0.0236851	36604
0.0237111	36604
0.0237346	36608
0.0237606	36608
0.0237867	36608
0.0238127	36608
0.0238381	36609
0.0238597	36616
0.0238812	36623
0.0239072	36623
0.0239218	36641
0.0239478	36641
0.0239738	36641
0.0239985	36643
0.0240239	36644
0.0240492	36645
0.0240733	36648
0.024098	36650
0.024124	36650
0.02415	36650
0.0241708	36658
0.0241961	36659
0.0242221	36659
0.0242448	36664
0.0242669	36670
0.0242929	36670
0.0243117	36681
0.0243351	36685
0.0243578	36690
0.0243753	36703
0.0244	36705
0.024422	36711
0.0244427	36719
0.0244687	36719
0.0244946	36719
0.0245166	36725
0.0245425	36725
0.0245684	36725
0.0245923	36728
0.0246182	36728
0.0246441	36728
0.02467	36728
0.0246959	36728
0.0247186	36733
0.0247445	36733
0.0247611	36747
0.0247844	36751
0.0248096	36752
0.0248342	36754
0.02486	36754
0.024878	36766
0.0249039	36766
0.0249205	36780
0.0249463	36780
0.0249722	36780
0.024998	36780
0.0250172	36790
0.0250431	36790
0.0250689	36790
0.0250934	36792
0.0251166	36796
0.0251424	36796
0.0251656	36800
0.0251887	36804
0.0252145	36804
0.0252383	36807
0.0252642	36807
0.0252893	36808
0.0253151	36808
0.0253396	36810
0.0253627	36814
0.0253872	36816
0.025413	36816
0.0254347	36822
0.0254605	36822
0.0254863	36822
0.0255121	36822
0.0255365	36824
0.0255616	36825
0.0255874	36825
0.0256105	36829
0.0256322	36835
0.025658	36835
0.0256838	36835
0.0257095	36835
0.0257292	36844
0.0257549	36844
0.02578	36845
0.0258058	36845
0.0258315	36845
0.0258559	36847
0.0258803	36849
0.0259061	36849
0.0259304	36851
0.0259548	36853
0.0259805	36853
0.0260056	36854
0.02603	36856
0.0260557	36856
0.0260814	36856
0.026101	36865
0.0261246	36868
0.0261497	36869
0.026174	36871
0.0261997	36871
0.0262213	36877
0.0262456	36879
0.0262679	36884
0.0262936	36884
0.0263193	36884
0.026345	36884
0.0263707	36884
0.0263845	36901
0.0264095	36902
0.0264324	36906
0.0264581	36906
0.0264796	36912
0.0265053	36912
0.0265288	36915
0.026551	36920
0.0265767	36920
0.0266023	36920
0.026628	36920
0.0266537	36920
0.0266765	36924
0.0267022	36924
0.0267278	36924
0.0267535	36924
0.0267791	36924
0.0268041	36925
0.0268276	36928
0.0268497	36933
0.0268753	36933
0.0268882	36951
0.026911	36955
0.0269338	36959
0.0269594	36959
0.0269836	36961
0.0270092	36961
0.027032	36965
0.0270569	36966
0.0270804	36969
0.0271053	36970
0.0271309	36970
0.0271558	36971
0.0271785	36975
0.0272041	36975
0.0272275	36978
0.0272531	36978
0.0272766	36981
0.0273021	36981
0.027327	36982
0.0273519	36983
0.0273774	36983
0.027403	36983
0.0274286	36983
0.0274527	36985
0.0274783	36985
0.027501	36989
0.0275266	36989
0.0275478	36995
0.0275719	36997
0.0275974	36997
0.027623	36997
0.0276471	36999
0.0276727	36999
0.0276982	36999
0.027723	37000
0.0277442	37006
0.0277683	37008
0.0277938	37008
0.0278194	37008
0.0278434	37010
0.027869	37010
0.0278945	37010
0.02792	37010
0.0279456	37010
0.0279711	37010
0.0279966	37010
0.0280207	37012
0.0280433	37016
0.0280688	37016
0.0280943	37016
0.0281198	37016
0.0281439	37018
0.0281694	37018
0.0281934	37020
0.0282189	37020
0.0282422	37023
0.0282662	37025
0.0282903	37027
0.0283158	37027
0.0283412	37027
0.0283638	37031
0.0283893	37031
0.0284148	37031
0.0284402	37031
0.0284657	37031
0.0284882	37035
0.0285085	37042
0.0285302	37047
0.0285549	37048
0.0285774	37052
0.0286014	37054
0.0286246	37057
0.0286486	37059
0.0286725	37061
0.028698	37061
0.0287159	37071
0.0287376	37076
0.0287623	37077
0.0287877	37077
0.0288132	37077
0.0288371	37079
0.0288625	37079
0.028888	37079
0.0289088	37085
0.0289343	37085
0.0289597	37085
0.0289851	37085
0.0290106	37085
0.0290322	37090
0.0290576	37090
0.0290815	37092
0.0291069	37092
0.02913	37095
0.0291509	37101
0.0291763	37101
0.0291971	37107
0.0292225	37107
0.0292456	37110
0.029271	37110
0.0292964	37110
0.0293187	37114
0.0293441	37114
0.0293679	37116
0.0293933	37116
0.0294187	37116
0.0294433	37117
0.0294648	37122
0.0294856	37128
0.0295094	37130
0.0295348	37130
0.0295586	37132
0.0295839	37132
0.029607	37135
0.0296323	37135
0.0296577	37135
0.0296823	37136
0.0297006	37145
0.0297206	37152
0.0297459	37152
0.0297712	37152
0.0297966	37152
0.0298211	37153
0.0298465	37153
0.0298687	37157
0.029894	37157
0.0299193	37157
0.0299447	37157
0.0299692	37158
0.0299945	37158
0.0300175	37161
0.0300405	37164
0.030065	37165
0.0300746	37185
0.0300968	37189
0.0301221	37189
0.0301473	37189
0.0301719	37190
0.0301916	37197
0.0302169	37197
0.0302406	37199
0.0302659	37199
0.0302912	37199
0.0303133	37203
0.030333	37210
0.0303551	37214
0.0303693	37228
0.0303946	37228
0.0304198	37228
0.0304451	37228
0.0304687	37230
0.0304916	37233
0.0305073	37245
0.0305318	37246
0.030557	37246
0.0305822	37246
0.0306075	37246
0.0306327	37246
0.0306571	37247
0.0306824	37247
0.0307076	37247
0.0307328	37247
0.0307564	37249
0.03078	37251
0.0308053	37251
0.0308225	37261
0.0308477	37261
0.0308705	37264
0.0308957	37264
0.0309201	37265
0.0309453	37265
0.0309705	37265
0.0309916	37270
0.0310168	37270
0.031042	37270
0.0310672	37270
0.0310884	37275
0.0311127	37276
0.0311379	37276
0.0311566	37284
0.031181	37285
0.0312062	37285
0.0312289	37288
0.0312541	37288
0.0312776	37290
0.0313028	37290
0.0313255	37293
0.031349	37295
0.0313725	37297
0.0313977	37297
0.0314229	37297
0.0314439	37302
0.0314691	37302
0.0314942	37302
0.0315177	37304
0.031538	37310
0.0315631	37310
0.0315882	37310
0.0316126	37311
0.0316369	37312
0.0316604	37314
0.0316838	37316
0.031709	37316
0.0317341	37316
0.0317592	37316
0.0317843	37316
0.031807	37319
0.0318304	37321
0.0318539	37323
0.0318774	37325
0.0319025	37325
0.0319276	37325
0.0319527	37325
0.031977	37326
0.0319988	37330
0.0320239	37330
0.032049	37330
0.0320732	37331
0.0320925	37338
0.0321151	37341
0.0321393	37342
0.0321644	37342
0.032187	37345
0.0322121	37345
0.0322372	37345
0.0322606	37347
0.0322856	37347
0.0323107	37347
0.0323341	37349
0.0323533	37356
0.0323784	37356
0.0324009	37359
0.032426	37359
0.0324511	37359
0.0324761	37359
0.0325003	37360
0.0325254	37360
0.0325504	37360
0.0325755	37360
0.0326005	37360
0.0326247	37361
0.0326498	37361
0.0326748	37361
0.0326973	37364
0.0327224	37364
0.0327474	37364
0.0327725	37364
0.0327975	37364
0.0328225	37364
0.0328459	37366
0.0328709	37366
0.0328959	37366
0.0329201	37367
0.0329451	37367
0.0329693	37368
0.0329943	37368
0.0330194	37368
0.0330444	37368
0.0330626	37376
0.0330833	37381
0.0331083	37381
0.033129	37386
0.033154	37386
0.0331747	37391
0.0331997	37391
0.0332247	37391
0.0332497	37391
0.0332713	37395
0.033286	37407
0.0333084	37410
0.0333333	37410
0.0333583	37410
0.0333833	37410
0.0334083	37410
0.0334332	37410
0.0334573	37411
0.0334823	37411
0.0335073	37411
0.0335323	37411
0.0335572	37411
0.0335822	37411
0.0336037	37415
0.0336278	37416
0.0336466	37423
0.0336707	37424
0.0336948	37425
0.0337198	37425
0.0337438	37426
0.0337679	37427
0.0337911	37429
0.0338134	37432
0.0338384	37432
0.0338633	37432
0.0338874	37433
0.0339106	37435
0.0339355	37435
0.0339595	37436
0.0339845	37436
0.0340068	37439
0.0340317	37439
0.0340531	37443
0.0340754	37446
0.0341003	37446
0.0341243	37447
0.0341431	37454
0.0341662	37456
0.0341911	37456
0.0342134	37459
0.0342383	37459
0.0342605	37462
0.0342854	37462
0.0343103	37462
0.0343326	37465
0.0343574	37465
0.0343814	37466
0.0344063	37466
0.0344241	37474
0.034449	37474
0.0344739	37474
0.0344988	37474
0.0345218	37476
0.0345467	37476
0.0345716	37476
0.0345965	37476
0.0346213	37476
0.0346435	37479
0.0346684	37479
0.0346932	37479
0.0347181	37479
0.034743	37479
0.0347678	37479
0.0347918	37480
0.0348166	37480
0.0348388	37483
0.0348637	37483
0.0348885	37483
0.0349089	37488
0.0349337	37488
0.0349586	37488
0.0349834	37488
0.0350082	37488
0.0350331	37488
0.0350561	37490
0.0350809	37490
0.0351013	37495
0.0351261	37495
0.0351509	37495
0.0351758	37495
0.035197	37499
0.0352209	37500
0.0352448	37501
0.0352687	37502
0.035289	37507
0.0353129	37508
0.0353359	37510
0.0353607	37510
0.0353855	37510
0.0354066	37514
0.0354315	37514
0.0354526	37518
0.0354774	37518
0.0355022	37518
0.0355261	37519
0.035549	37521
0.0355711	37524
0.0355913	37529
0.0356152	37530
0.03564	37530
0.0356647	37530
0.0356895	37530
0.0357143	37530
0.0357391	37530
0.035762	37532
0.0357868	37532
0.0358115	37532
0.0358363	37532
0.0358611	37532
0.0358822	37536
0.0359023	37541
0.0359271	37541
0.0359518	37541
0.0359757	37542
0.0360004	37542
0.0360252	37542
0.036049	37543
0.0360737	37543
0.0360985	37543
0.0361214	37545
0.0361443	37547
0.0361681	37548
0.0361928	37548
0.0362176	37548
0.0362423	37548
0.036267	37548
0.0362918	37548
0.0363137	37551
0.0363263	37564
0.0363454	37570
0.0363702	37570
0.0363949	37570
0.036414	37576
0.0364387	37576
0.0364634	37576
0.0364862	37578
0.0365109	37578
0.0365347	37579
0.0365575	37581
0.0365822	37581
0.0366069	37581
0.0366269	37586
0.0366516	37586
0.0366763	37586
0.036701	37586
0.0367229	37589
0.0367476	37589
0.0367722	37589
0.0367969	37589
0.0368159	37595
0.0368387	37597
0.036854	37607
0.0368786	37607
0.0369033	37607
0.0369232	37612
0.0369479	37612
0.0369726	37612
0.0369963	37613
0.0370209	37613
0.0370427	37616
0.0370674	37616
0.0370892	37619
0.0371138	37619
0.0371385	37619
0.0371612	37621
0.0371811	37626
0.0372048	37627
0.0372294	37627
0.037254	37627
0.0372787	37627
0.0373005	37630
0.0373251	37630
0.0373497	37630
0.0373724	37632
0.037397	37632
0.0374169	37637
0.0374415	37637
0.0374661	37637
0.0374907	37637
0.0375153	37637
0.03754	37637
0.0375646	37637
0.0375892	37637
0.0376138	37637
0.0376365	37639
0.0376592	37641
0.037677	37648
0.0376978	37652
0.0377223	37652
0.0377469	37652
0.0377686	37655
0.0377855	37663
0.0378053	37668
0.037826	37672
0.0378505	37672
0.0378732	37674
0.0378948	37677
0.0379175	37679
0.037942	37679
0.0379608	37685
0.0379795	37691
0.0380041	37691
0.0380257	37694
0.0380503	37694
0.0380748	37694
0.0380974	37696
0.038122	37696
0.0381348	37708
0.0381574	37710
0.0381751	37717
0.0381997	37717
0.0382242	37717
0.0382487	37717
0.0382732	37717
0.0382978	37717
0.0383213	37718
0.0383458	37718
0.0383684	37720
0.0383861	37727
0.0384057	37732
0.0384292	37733
0.0384537	37733
0.0384782	37733
0.0385027	37733
0.0385272	37733
0.0385517	37733
0.0385742	37735
0.0385977	37736
0.0386222	37736
0.0386467	37736
0.0386712	37736
0.0386957	37736
0.0387192	37737
0.0387437	37737
0.0387682	37737
0.0387927	37737
0.0388171	37737
0.0388377	37741
0.0388621	37741
0.0388866	37741
0.0389042	37748
0.0389276	37749
0.0389521	37749
0.0389766	37749
0.039001	37749
0.0390235	37751
0.039048	37751
0.0390724	37751
0.0390959	37752
0.0391194	37753
0.0391438	37753
0.0391673	37754
0.0391877	37758
0.0392102	37760
0.0392336	37761
0.0392581	37761
0.0392805	37763
0.039305	37763
0.0393274	37765
0.0393519	37765
0.0393763	37765
0.0394007	37765
0.0394242	37766
0.0394486	37766
0.039472	37767
0.0394964	37767
0.0395209	37767
0.0395433	37769
0.0395677	37769
0.0395911	37770
0.0396155	37770
0.03964	37770
0.0396614	37773
0.0396797	37779
0.0396981	37785
0.0397225	37785
0.0397469	37785
0.0397713	37785
0.0397957	37785
0.0398201	37785
0.0398425	37787
0.0398669	37787
0.0398882	37790
0.0399116	37791
0.039936	37791
0.0399583	37793
0.0399827	37793
0.039999	37801
0.0400234	37801
0.0400427	37806
0.040065	37808
0.0400894	37808
0.0401137	37808
0.040134	37812
0.0401584	37812
0.0401817	37813
0.0402051	37814
0.0402294	37814
0.0402487	37819
0.0402731	37819
0.0402974	37819
0.0403218	37819
0.0403369	37828
0.0403602	37829
0.0403846	37829
0.0404089	37829
0.0404332	37829
0.0404545	37832
0.0404788	37832
0.0405032	37832
0.0405275	37832
0.0405519	37832
0.0405752	37833
0.0405974	37835
0.0406207	37836
0.040643	37838
0.0406673	37838
0.0406875	37842
0.0407118	37842
0.0407361	37842
0.0407553	37847
0.0407775	37849
0.0408018	37849
0.0408251	37850
0.0408484	37851
0.0408706	37853
0.0408949	37853
0.0409161	37856
0.0409404	37856
0.0409595	37861
0.0409838	37861
0.0410081	37861
0.0410324	37861
0.0410567	37861
0.0410779	37864
0.0411021	37864
0.0411223	37868
0.0411465	37868
0.0411708	37868
0.0411951	37868
0.0412194	37868
0.0412436	37868
0.0412679	37868
0.0412922	37868
0.0413123	37872
0.0413344	37874
0.0413566	37876
0.0413756	37881
0.0413999	37881
0.0414242	37881
0.0414484	37881
0.0414727	37881
0.0414938	37884
0.041518	37884
0.0415402	37886
0.0415644	37886
0.0415887	37886
0.0416119	37887
0.041635	37888
0.0416593	37888
0.0416762	37895
0.0417004	37895
0.0417225	37897
0.0417467	37897
0.041771	37897
0.0417941	37898
0.0418152	37901
0.0418394	37901
0.0418552	37909
0.0418794	37909
0.0419025	37910
0.0419257	37911
0.0419499	37911
0.041972	37913
0.0419951	37914
0.0420194	37914
0.0420414	37916
0.0420603	37921
0.0420845	37921
0.0421087	37921
0.0421319	37922
0.042156	37922
0.0421802	37922
0.0422034	37923
0.0422276	37923
0.0422507	37924
0.0422727	37926
0.0422958	37927
0.04232	37927
0.0423442	37927
0.0423673	37928
0.0423915	37928
0.0424135	37930
0.0424377	37930
0.0424597	37932
0.0424839	37932
0.042507	37933
0.042529	37935
0.0425532	37935
0.0425774	37935
0.0425951	37941
0.0426192	37941
0.0426434	37941
0.0426675	37941
0.0426917	37941
0.0427072	37949
0.0427238	37956
0.0427447	37959
0.0427689	37959
0.042793	37959
0.0428172	37959
0.0428413	37959
0.0428654	37959
0.0428896	37959
0.0429137	37959
0.0429357	37961
0.0429587	37962
0.0429828	37962
0.0429994	37969
0.0430235	37969
0.0430476	37969
0.0430717	37969
0.0430915	37973
0.0431156	37973
0.0431365	37976
0.0431584	37978
0.0431814	37979
0.0432044	37980
0.0432253	37983
0.0432417	37990
0.0432658	37990
0.0432878	37992
0.0433118	37992
0.0433359	37992
0.0433567	37995
0.0433808	37995
0.0434049	37995
0.0434257	37998
0.0434498	37998
0.0434695	38002
0.0434925	38003
0.0435166	38003
0.0435406	38003
0.0435636	38004
0.0435877	38004
0.0436117	38004
0.0436281	38011
0.0436478	38015
0.0436719	38015
0.0436959	38015
0.0437189	38016
0.0437429	38016
0.043767	38016
0.0437877	38019
0.0438118	38019
0.0438358	38019
0.0438599	38019
0.0438828	38020
0.0439069	38020
0.0439298	38021
0.0439538	38021
0.0439779	38021
0.0439997	38023
0.0440237	38023
0.0440467	38024
0.0440674	38027
0.0440892	38029
0.0441132	38029
0.0441372	38029
0.0441613	38029
0.0441842	38030
0.044206	38032
0.04423	38032
0.0442529	38033
0.0442769	38033
0.0443009	38033
0.0443216	38036
0.0443423	38039
0.0443641	38041
0.0443881	38041
0.0444121	38041
0.0444316	38045
0.0444556	38045
0.0444751	38049
0.0444991	38049
0.0445231	38049
0.0445471	38049
0.0445689	38051
0.0445917	38052
0.0446157	38052
0.0446397	38052
0.0446615	38054
0.0446854	38054
0.0447094	38054
0.0447334	38054
0.0447551	38056
0.0447757	38059
0.0447975	38061
0.0448214	38061
0.0448454	38061
0.0448694	38061
0.0448922	38062
0.0449162	38062
0.044939	38063
0.044963	38063
0.0449824	38067
0.0450041	38069
0.0450281	38069
0.0450521	38069
0.045076	38069
0.0450988	38070
0.0451228	38070
0.0451467	38070
0.0451707	38070
0.0451946	38070
0.0452174	38071
0.0452357	38076
0.0452596	38076
0.0452836	38076
0.0453075	38076
0.0453269	38080
0.045344	38086
0.045368	38086
0.0453919	38086
0.0454135	38088
0.0454375	38088
0.0454614	38088
0.0454853	38088
0.0455047	38092
0.0455286	38092
0.0455525	38092
0.0455696	38098
0.0455935	38098
0.0456174	38098
0.0456413	38098
0.0456652	38098
0.0456891	38098
0.045713	38098
0.0457323	38102
0.0457551	38103
0.0457778	38104
0.0458017	38104
0.0458256	38104
0.0458495	38104
0.0458711	38106
0.045895	38106
0.0459108	38113
0.0459347	38113
0.045954	38117
0.0459779	38117
0.0460018	38117
0.0460222	38120
0.0460449	38121
0.0460688	38121
0.0460926	38121
0.0461165	38121
0.0461358	38125
0.0461596	38125
0.0461835	38125
0.0462027	38129
0.0462231	38132
0.0462447	38134
0.0462685	38134
0.0462924	38134
0.0463093	38140
0.0463331	38140
0.046357	38140
0.0463796	38141
0.0464035	38141
0.0464273	38141
0.0464512	38141
0.046475	38141
0.0464977	38142
0.0465215	38142
0.0465453	38142
0.0465692	38142
0.046593	38142
0.0466133	38145
0.0466325	38149
0.0466528	38152
0.0466743	38154
0.0466981	38154
0.046715	38160
0.0467388	38160
0.0467579	38164
0.0467782	38167
0.046802	38167
0.0468258	38167
0.0468473	38169
0.0468699	38170
0.0468937	38170
0.0469175	38170
0.0469413	38170
0.0469651	38170
0.0469866	38172
0.0470092	38173
0.047033	38173
0.0470568	38173
0.0470806	38173
0.0470961	38180
0.0471117	38187
0.0471354	38187
0.047151	38194
0.0471748	38194
0.0471985	38194
0.0472223	38194
0.0472461	38194
0.0472698	38194
0.0472936	38194
0.0473138	38197
0.0473376	38197
0.0473578	38200
0.0473804	38201
0.0474041	38201
0.0474279	38201
0.0474516	38201
0.0474754	38201
0.0474991	38201
0.0475229	38201
0.0475431	38204
0.0475668	38204
0.0475906	38204
0.0476107	38207
0.0476309	38210
0.0476535	38211
0.0476772	38211
0.0476986	38213
0.0477223	38213
0.0477413	38217
0.0477614	38220
0.0477851	38220
0.0478089	38220
0.0478326	38220
0.0478527	38223
0.0478764	38223
0.047899	38224
0.0479203	38226
0.0479404	38229
0.0479641	38229
0.0479878	38229
0.048008	38232
0.0480305	38233
0.0480542	38233
0.0480779	38233
0.048098	38236
0.0481205	38237
0.0481442	38237
0.0481679	38237
0.048182	38245
0.0482057	38245
0.0482198	38253
0.0482434	38253
0.0482671	38253
0.0482908	38253
0.0483145	38253
0.0483237	38265
0.0483474	38265
0.0483711	38265
0.0483935	38266
0.0484172	38266
0.0484408	38266
0.0484633	38267
0.048487	38267
0.0485106	38267
0.0485343	38267
0.0485543	38270
0.0485768	38271
0.0486004	38271
0.0486192	38275
0.0486429	38275
0.0486653	38276
0.048689	38276
0.0487126	38276
0.0487362	38276
0.0487599	38276
0.0487799	38279
0.0487999	38282
0.0488235	38282
0.0488435	38285
0.0488671	38285
0.0488847	38290
0.0489071	38291
0.0489307	38291
0.0489543	38291
0.048978	38291
0.0490016	38291
0.0490252	38291
0.0490488	38291
0.0490724	38291
0.0490961	38291
0.0491136	38296
0.0491372	38296
0.0491596	38297
0.0491832	38297
0.0492068	38297
0.0492267	38300
0.0492479	38302
0.049269	38304
0.0492914	38305
0.049315	38305
0.0493386	38305
0.0493622	38305
0.0493809	38309
0.0493996	38313
0.0494231	38313
0.0494455	38314
0.0494691	38314
0.0494914	38315
0.049515	38315
0.0495386	38315
0.0495597	38317
0.0495833	38317
0.0496056	38318
0.0496292	38318
0.0496479	38322
0.0496714	38322
0.049695	38322
0.0497186	38322
0.0497372	38326
0.0497607	38326
0.0497843	38326
0.0498079	38326
0.0498314	38326
0.0498513	38329
0.0498748	38329
0.0498959	38331
0.0499145	38335
0.049938	38335
0.0499616	38335
0.0499839	38336
