# Supplementary material for: Deep representation features from DreamDIAXMBD improve the analysis of data-independent acquisition proteomics
Source: Commun Biol. 2021 Oct 14;4:1190. doi: 10.1038/s42003-021-02726-6 (PMC8517002; doi:10.1038/s42003-021-02726-6)
Supplement: Supplementary file 5 — Supplementary Data 2 [file 42003_2021_2726_MOESM5_ESM.xlsx]

## Sheet: precursor
platform	count
DreamDIA-XMBD	64948
DreamDIA-XMBD	64335
DreamDIA-XMBD	64560
DreamDIA-XMBD	64875
DreamDIA-XMBD	65116
DreamDIA-XMBD	64450
DreamDIA-XMBD	63672
DreamDIA-XMBD	65083
DreamDIA-XMBD	65255
DreamDIA-XMBD	64585
DIA-NN	59085
DIA-NN	59123
DIA-NN	58711
DIA-NN	59455
DIA-NN	59847
DIA-NN	59726
DIA-NN	59314
DIA-NN	60156
DIA-NN	60351
DIA-NN	59764
OpenSWATH	54460
OpenSWATH	54444
OpenSWATH	53946
OpenSWATH	54748
OpenSWATH	53789
OpenSWATH	54306
OpenSWATH	51667
OpenSWATH	53951
OpenSWATH	54562
OpenSWATH	54182
Skyline	33029
Skyline	32546
Skyline	33967
Skyline	33723
Skyline	33821
Skyline	33023
Skyline	30864
Skyline	32992
Skyline	33083
Skyline	32981

## Sheet: peptide
platform	count
DreamDIA-XMBD	52118
DreamDIA-XMBD	51550
DreamDIA-XMBD	51776
DreamDIA-XMBD	51890
DreamDIA-XMBD	52242
DreamDIA-XMBD	51662
DreamDIA-XMBD	51201
DreamDIA-XMBD	52253
DreamDIA-XMBD	52251
DreamDIA-XMBD	51739
DIA-NN	47328
DIA-NN	47316
DIA-NN	47174
DIA-NN	47490
DIA-NN	47972
DIA-NN	47772
DIA-NN	47555
DIA-NN	48087
DIA-NN	48301
DIA-NN	47808
OpenSWATH	44832
OpenSWATH	44711
OpenSWATH	44424
OpenSWATH	44805
OpenSWATH	44322
OpenSWATH	44734
OpenSWATH	42798
OpenSWATH	44432
OpenSWATH	44758
OpenSWATH	44553
Skyline	24281
Skyline	23866
Skyline	25032
Skyline	24851
Skyline	24886
Skyline	24292
Skyline	22752
Skyline	24317
Skyline	24324
Skyline	24240

## Sheet: protein
platform	count
DreamDIA-XMBD	4920
DreamDIA-XMBD	4890
DreamDIA-XMBD	4916
DreamDIA-XMBD	4901
DreamDIA-XMBD	4930
DreamDIA-XMBD	4905
DreamDIA-XMBD	4883
DreamDIA-XMBD	4904
DreamDIA-XMBD	4920
DreamDIA-XMBD	4889
DIA-NN	4805
DIA-NN	4794
DIA-NN	4777
DIA-NN	4808
DIA-NN	4831
DIA-NN	4825
DIA-NN	4809
DIA-NN	4811
DIA-NN	4842
DIA-NN	4808
OpenSWATH	4656
OpenSWATH	4618
OpenSWATH	4619
OpenSWATH	4659
OpenSWATH	4628
OpenSWATH	4643
OpenSWATH	4571
OpenSWATH	4641
OpenSWATH	4612
OpenSWATH	4626
Skyline	3077
Skyline	3017
Skyline	3128
Skyline	3147
Skyline	3146
Skyline	3108
Skyline	2985
Skyline	3102
Skyline	3058
Skyline	3079
