# Supplementary material for: Deep representation features from DreamDIAXMBD improve the analysis of data-independent acquisition proteomics
Source: Commun Biol. 2021 Oct 14;4:1190. doi: 10.1038/s42003-021-02726-6 (PMC8517002; doi:10.1038/s42003-021-02726-6)
Supplement: Supplementary file 6 — Supplementary Data 3 [file 42003_2021_2726_MOESM6_ESM.xlsx]

## Sheet: figure3a
DreamDIA	DIA-NN	OpenSWATH	Skyline
VQVITHHMQR3	RILSKPIEVQVGGR3	VQVITHHMQR3	LVDNIFPEDPEDGLVK2
ITVFGSGIGASC(UniMod:4)VSLLTLSHHSEGLFQR4	LGVLHPDVITK3	ITVFGSGIGASC(UniMod:4)VSLLTLSHHSEGLFQR4	GEGTPAAGDGLGR2
RILSKPIEVQVGGR3	AHLVFDFHQAVDGLQEVQR3	RILSKPIEVQVGGR3	YVMTTTTLER2
LGVLHPDVITK3	IIAFVGSPVEDNEK2	LGVLHPDVITK3	HC(UniMod:4)DNLLR2
AHLVFDFHQAVDGLQEVQR3	SPVEEVKPKPEAK4	AHLVFDFHQAVDGLQEVQR3	VDSILLTHIGDDNLPGINSM(UniMod:35)LQR3
IIAFVGSPVEDNEK2	LPPASTPTSPSSPGLSPVPPPDKVDGFSR3	IIAFVGSPVEDNEK2	INDDLISEFPDKFGSC(UniMod:4)VPHTTRPK3
SPVEEVKPKPEAK4	E(UniMod:27)LENFFQELEK2	SPVEEVKPKPEAK4	DIGAIAQVHAENGDIIAEEQQR3
LPPASTPTSPSSPGLSPVPPPDKVDGFSR3	LASGEC(UniMod:4)K2	LPPASTPTSPSSPGLSPVPPPDKVDGFSR3	GSILDPSPEAAVVGGNVLTSQR2
E(UniMod:27)LENFFQELEK2	PQFQTWEEFSR2	LASGEC(UniMod:4)K2	KVTGTLDANR2
LASGEC(UniMod:4)K2	C(UniMod:4)QHAAEIITDLLR2	PQFQTWEEFSR2	Q(UniMod:28)MGFPLIYVEAEQVEDDR2
PQFQTWEEFSR2	AGPAGDHITLELR3	C(UniMod:4)QHAAEIITDLLR2	LGVLHPDVITK3
C(UniMod:4)QHAAEIITDLLR2	QEWESAGQQAPHPR3	AGPAGDHITLELR3	AHLVFDFHQAVDGLQEVQR3
AGPAGDHITLELR3	TADKFDENAK2	QEWESAGQQAPHPR3	NTISLLVAGLKK2
QEWESAGQQAPHPR3	LRPISMPVEYNWVGDYEDPNK3	TADKFDENAK2	SPVEEVKPKPEAK4
TADKFDENAK2	GGGHVAQIYAIR2	LRPISMPVEYNWVGDYEDPNK3	PNLATTAGHTPLHTAAR2
LRPISMPVEYNWVGDYEDPNK3	MIVIVLGHHLGK2	GGGHVAQIYAIR2	E(UniMod:27)LENFFQELEK2
GGGHVAQIYAIR2	E(UniMod:27)KELDELKK3	MIVIVLGHHLGK2	YQQGDFGYC(UniMod:4)PR2
MIVIVLGHHLGK2	DVPASELHELLSR2	DVPASELHELLSR2	LASGEC(UniMod:4)K2
E(UniMod:27)KELDELKK3	VM(UniMod:35)YGFC(UniMod:4)SVK2	VM(UniMod:35)YGFC(UniMod:4)SVK2	PQFQTWEEFSR2
DVPASELHELLSR2	WLSSEIEETKPAK2	WLSSEIEETKPAK2	AVGTQALSGAGLLK2
VM(UniMod:35)YGFC(UniMod:4)SVK2	LLKPDEAALYTDALNEVISDFITR3	LLKPDEAALYTDALNEVISDFITR3	C(UniMod:4)QHAAEIITDLLR2
AELFTQSC(UniMod:4)ADLDKWLHGLESQIQSDDYGKDLTSVNILLK5	AFLNVVDIAGLVK2	AFLNVVDIAGLVK2	FSLYFLAYEDKNDIPKDK2
LLKPDEAALYTDALNEVISDFITR3	DHENC(UniMod:4)ISGEDITHNGIVYTPK3	DHENC(UniMod:4)ISGEDITHNGIVYTPK3	PITLFVEK2
WLSSEIEETKPAK2	(UniMod:5)ADLEEQLSDEEK2	(UniMod:5)ADLEEQLSDEEK2	KGHYTEGAELVDAVLDVVR3
AFLNVVDIAGLVK2	KKEDDMETK2	KKEDDMETK2	VDHGAEIITQSPSR2
DHENC(UniMod:4)ISGEDITHNGIVYTPK3	VAAFDLDGVLALPSIAGAFR2	VAAFDLDGVLALPSIAGAFR2	PFDVRPGGVVHSFSQDVGPGNK3
(UniMod:5)ADLEEQLSDEEK2	HTVENGTGPSSAPDR3	GPDFTPAFADFPR2	TTVPEMEPLQDSHSK2
KKEDDMETK2	ETASQTVSGEVSSVR2	ETASQTVSGEVSSVR2	RGEEGHDPK2
VAAFDLDGVLALPSIAGAFR2	GPDFTPAFADFPR2	IENDVATILSR2	TADKFDENAK2
HTVENGTGPSSAPDR3	IENDVATILSR2	VFFNILEEAR2	LRPISMPVEYNWVGDYEDPNK3
ETASQTVSGEVSSVR2	VFFNILEEAR2	AWDVLLDHIQSAALSK3	GGGHVAQIYAIR2
GPDFTPAFADFPR2	AWDVLLDHIQSAALSK3	TGSESSSSAGSSGSLSR2	MIVIVLGHHLGK2
IENDVATILSR2	TGSESSSSAGSSGSLSR2	DASVAEAWLIAQEPYLASR3	AVDLIPWMEYEFR2
VFFNILEEAR2	DASVAEAWLIAQEPYLASR3	AAQLQGLSHFLR3	E(UniMod:27)KELDELKK3
AWDVLLDHIQSAALSK3	AAQLQGLSHFLR3	HNIIC(UniMod:4)LQNDHK3	DVPASELHELLSR2
TGSESSSSAGSSGSLSR2	HNIIC(UniMod:4)LQNDHK3	EHM(UniMod:35)GEILYK2	NIPGITLLNVSK2
DASVAEAWLIAQEPYLASR3	EHM(UniMod:35)GEILYK2	FVTVQTISGTGALR2	EGQGNLPVR2
AAQLQGLSHFLR3	DVLTGQEFDVR2	DVLTGQEFDVR2	NIQVDSPYDISR2
HNIIC(UniMod:4)LQNDHK3	FVTVQTISGTGALR2	GFVEFAAKPPAR3	VM(UniMod:35)YGFC(UniMod:4)SVK2
EHM(UniMod:35)GEILYK2	GFVEFAAKPPAR3	NLHQSGFSLSGSQADDHIAR2	SVSLTGAPESVQK2
DVLTGQEFDVR2	NLHQSGFSLSGSQADDHIAR2	APVISGVTK2	GAPGVSVDMNITYM(UniMod:35)SPAK2
FVTVQTISGTGALR2	APVISGVTK2	SVIGMGTGAGAYILTR3	NFLEFQR2
GFVEFAAKPPAR3	SVIGMGTGAGAYILTR3	FVTDSNAVVQLK2	WLSSEIEETKPAK2
NLHQSGFSLSGSQADDHIAR2	FVTDSNAVVQLK2	SSEEPC(UniMod:4)KK2	FKDIFQEIFDK3
APVISGVTK2	EQALHQSTYQR3	STDVAEEVYTR2	VIVEIHGVGQDVASR2
SVIGMGTGAGAYILTR3	SSEEPC(UniMod:4)KK2	GLGVHLSFVR2	KKEDDMETK2
FVTDSNAVVQLK2	STDVAEEVYTR2	TQSTVENLSK2	VAAFDLDGVLALPSIAGAFR2
EQALHQSTYQR3	GLGVHLSFVR2	DGQELHHLETTVNPSGK2	IENDVATILSR2
SSEEPC(UniMod:4)KK2	TQSTVENLSK2	MPFVPTNYYTLK2	ANAGEESVMNLDK2
STDVAEEVYTR2	LQVVLEHMPVGPDAILR3	VEKEEAGGGGGGGISEEEAAQYDR3	RTDPATPVVKPVPEAPK3
GLGVHLSFVR2	DGQELHHLETTVNPSGK2	TELDAHFENLLAR3	WKDSDEADLVLAK3
TQSTVENLSK2	MPFVPTNYYTLK2	KAVLFC(UniMod:4)LSEDKK3	DASVAEAWLIAQEPYLASR3
LQVVLEHMPVGPDAILR3	NELSGTLSGLTR2	GLALGIAK2	SQLDLFDDVGTFASGPPK2
DGQELHHLETTVNPSGK2	VEKEEAGGGGGGGISEEEAAQYDR3	LNEIVDQIK2	ETAPTSTYSSPAR2
MPFVPTNYYTLK2	TELDAHFENLLAR3	FLVTVIK2	FFDANYDGKDYNPLLAR2
MISDLIASGIQPLQNLSVLK3	KAVLFC(UniMod:4)LSEDKK3	MIVEC(UniMod:4)VM(UniMod:35)NNATC(UniMod:4)TR2	FVTVQTISGTGALR2
NELSGTLSGLTR2	GLALGIAK2	RGTAEPQGQK2	LVTFESVAVPLQQGAEQQR3
VEKEEAGGGGGGGISEEEAAQYDR3	LNEIVDQIK2	LDGHGTVPLGADQILLR2	SLPGMDPDWLIGER2
TELDAHFENLLAR3	FLVTVIK2	NELTYQMEQDHNLQSVLQER3	DVLTGQEFDVR2
KAVLFC(UniMod:4)LSEDKK3	MIVEC(UniMod:4)VM(UniMod:35)NNATC(UniMod:4)TR2	LKQQSELQSQVR2	ETELLDLSLVK2
GLALGIAK2	RGTAEPQGQK2	ILVTYSFR2	GFVEFAAKPPAR3
LNEIVDQIK2	LDGHGTVPLGADQILLR2	ELVDGAPLWLLK2	NLHQSGFSLSGSQADDHIAR2
FLVTVIK2	NELTYQMEQDHNLQSVLQER3	ITSFPESESYSYETSTK2	NMLINIVDTAQQK3
MIVEC(UniMod:4)VM(UniMod:35)NNATC(UniMod:4)TR2	ILVTYSFR2	VADSSKGPDEAK2	LPSPTAAPQQSASQATPVTQGQGR2
RGTAEPQGQK2	LKQQSELQSQVR2	(UniMod:5)AAEEPQQQK2	APVISGVTK2
LDGHGTVPLGADQILLR2	ELVDGAPLWLLK2	ELVEVIKK2	AVDPSSVAVVTLGSSK2
NELTYQMEQDHNLQSVLQER3	ITSFPESESYSYETSTK2	AWGLDYLFEK2	LNQATVTSNRPGLFYGQC(UniMod:4)SEIC(UniMod:4)GSNHSFMPIVLEMVPLK5
ILVTYSFR2	VADSSKGPDEAK2	MGPSSSPIPSPSPSPTDSKR3	SVIGMGTGAGAYILTR3
LKQQSELQSQVR2	(UniMod:5)AAEEPQQQK2	GPSTVTDLEETKR2	GSDHSASLEPGELAELVR3
ELVDGAPLWLLK2	AWGLDYLFEK2	VC(UniMod:4)LIQGTIEALNAVHGFIAEK3	EM(UniMod:35)DQTMAANAQK2
ITSFPESESYSYETSTK2	ELVEVIKK2	SLAILESMVLNSHDLYQK3	SSEEPC(UniMod:4)KK2
VADSSKGPDEAK2	MGPSSSPIPSPSPSPTDSKR3	(UniMod:5)AESAESGGPPGAQDSAADGGPAEPK2	AVVGEEALTSDDLLYLEFLQK2
MGPSSSPIPSPSPSPTDSKR3	GPSTVTDLEETKR2	NDYVAAER2	STDVAEEVYTR2
ELVEVIKK2	VC(UniMod:4)LIQGTIEALNAVHGFIAEK3	DAHSTLLSK2	GLGVHLSFVR2
AWGLDYLFEK2	SLAILESMVLNSHDLYQK3	TTIFTDAK2	TLTEINIAFLPYESQVYSLDSADSFQSFYSPHK4
(UniMod:5)AAEEPQQQK2	(UniMod:5)AESAESGGPPGAQDSAADGGPAEPK2	KEEEEEEEEYDEGSNLKR4	TQSTVENLSK2
GPSTVTDLEETKR2	NDYVAAER2	KGDIFLVR2	ELQAHGADELLKR3
VC(UniMod:4)LIQGTIEALNAVHGFIAEK3	DAHSTLLSK2	EQSGEYEC(UniMod:4)SASNDVAAPVVR3	DGQELHHLETTVNPSGK2
SLAILESMVLNSHDLYQK3	KEEEEEEEEYDEGSNLKR4	LVQAFQYTDK2	SVLGEADQK2
(UniMod:5)AESAESGGPPGAQDSAADGGPAEPK2	TTIFTDAK2	EGSSHNWQHITDQIGMFC(UniMod:4)FTGLKPEQVER3	MISDLIASGIQPLQNLSVLK3
NDYVAAER2	KGDIFLVR2	SQNVM(UniMod:35)AAASIANIVK2	THPQWYPAR2
DAHSTLLSK2	EQSGEYEC(UniMod:4)SASNDVAAPVVR3	NDQDTLMAR2	HYYEVSC(UniMod:4)HDQGLC(UniMod:4)R2
KEEEEEEEEYDEGSNLKR4	EGSSHNWQHITDQIGMFC(UniMod:4)FTGLKPEQVER3	LDDDFKEM(UniMod:35)ER2	QVAEVFTGHMGK3
TTIFTDAK2	LVQAFQYTDK2	SLEGQVENLQK2	TELDAHFENLLAR3
KGDIFLVR2	SQNVM(UniMod:35)AAASIANIVK2	YDDAERR2	KAVLFC(UniMod:4)LSEDKK3
EQSGEYEC(UniMod:4)SASNDVAAPVVR3	NDQDTLMAR2	(UniMod:5)AEASAAGADAGSAVAAHR2	VERPDSQTNKPPHPSLLSC(UniMod:4)4
EGSSHNWQHITDQIGMFC(UniMod:4)FTGLKPEQVER3	LDDDFKEM(UniMod:35)ER2	YNILEEVAK2	LNEIVDQIK2
LVQAFQYTDK2	SLEGQVENLQK2	KVAHSDKPGSTSAVSFR2	SRPLPVHVR2
ALMEAVSHVQAPFTSATHLEHVRPMFK5	YDDAERR2	AQATISVLQKPR3	LDGHGTVPLGADQILLR2
SQNVM(UniMod:35)AAASIANIVK2	(UniMod:5)AEASAAGADAGSAVAAHR2	TFEHVTSEIGAEEAEEVGVEHLLR3	NELTYQMEQDHNLQSVLQER3
NDQDTLMAR2	YNILEEVAK2	GEMTALREELK2	LWEYLLELLR2
LDDDFKEM(UniMod:35)ER2	KVAHSDKPGSTSAVSFR2	VDGLLTC(UniMod:4)C(UniMod:4)SVFINKK3	NLDKEYLPIGGLAEFC(UniMod:4)K2
SLEGQVENLQK2	AQATISVLQKPR3	GSEHTVNFK2	GTAGVVPVVPGEVEVVK2
YDDAERR2	TFEHVTSEIGAEEAEEVGVEHLLR3	AQQNNVEHK2	HHC(UniMod:4)EPYTSFC(UniMod:4)QEIYSHTKPK3
(UniMod:5)AEASAAGADAGSAVAAHR2	GEMTALREELK2	SWAMLFASGGFK2	LDDC(UniMod:4)GLTEVR2
YNILEEVAK2	KPPAKDPLADLNIK4	VC(UniMod:4)EDFGVIATFDPKPIPGNWNGAGC(UniMod:4)HTNFSTK3	FNSITSAYYR2
KVAHSDKPGSTSAVSFR2	VDGLLTC(UniMod:4)C(UniMod:4)SVFINKK3	GPGNPVPGPLAPLPDYMSEEK2	VSGFTEHIEDVK3
AQATISVLQKPR3	Q(UniMod:28)MLQLLMNHLANVANNHK3	DPSLEEIQK2	ELVDGAPLWLLK2
TFEHVTSEIGAEEAEEVGVEHLLR3	GSEHTVNFK2	ILSGPFVR2	ITSFPESESYSYETSTK2
GEMTALREELK2	AQQNNVEHK2	EMVLAQEESAR2	TLLELIPELR2
KPPAKDPLADLNIK4	SWAMLFASGGFK2	QHFISFDSDR2	AGEGHLYSR2
VDGLLTC(UniMod:4)C(UniMod:4)SVFINKK3	VC(UniMod:4)EDFGVIATFDPKPIPGNWNGAGC(UniMod:4)HTNFSTK3	LC(UniMod:4)PGSALGNPGPEQR2	AWGLDYLFEK2
Q(UniMod:28)MLQLLMNHLANVANNHK3	GPGNPVPGPLAPLPDYMSEEK2	NLEAIVQK2	ELVEVIKK2
GSEHTVNFK2	DPSLEEIQK2	VAAQVDGGAQVQQVLNIEC(UniMod:4)LR3	MGPSSSPIPSPSPSPTDSKR3
KEPVGVC(UniMod:4)GIVIPWNYPLMMLSWK3	VEKEEDGTLVAK3	LEPQIATASEYAHR3	SQGEEVDFAR2
AQQNNVEHK2	ILSGPFVR2	AAGPPTPGLGPVPGPGPGPGPGSVPR2	LEMNLGLQK2
SWAMLFASGGFK2	EMVLAQEESAR2	IGYNPDTVAFVPISGWNGDNMLEPSANMPWFK4	GLAPVQAYLHIPDIIK2
VC(UniMod:4)EDFGVIATFDPKPIPGNWNGAGC(UniMod:4)HTNFSTK3	Q(UniMod:28)HTFVETESVR2	(UniMod:5)ATLC(UniMod:4)LFDMDGTLTAPR2	THGVVIQPAYK2
GPGNPVPGPLAPLPDYMSEEK2	QHFISFDSDR2	GAAQAQAQAEAR2	GPSTVTDLEETKR2
DPSLEEIQK2	LC(UniMod:4)PGSALGNPGPEQR2	MGAQSVYHLHIHVLGGR3	VC(UniMod:4)LIQGTIEALNAVHGFIAEK3
ILSGPFVR2	NLEAIVQK2	KGYAVELPEDMEENR2	FFTGQITAAGK2
VEKEEDGTLVAK3	VAAQVDGGAQVQQVLNIEC(UniMod:4)LR3	LAEQIATLC(UniMod:4)ATLK2	GHGLRPLDVEFMK3
EMVLAQEESAR2	LEPQIATASEYAHR3	LEESEVTK2	NDYVAAER2
Q(UniMod:28)HTFVETESVR2	AAGPPTPGLGPVPGPGPGPGPGSVPR2	ALWNDEVDKAEQELR2	DLPNALDEK2
QHFISFDSDR2	IGYNPDTVAFVPISGWNGDNMLEPSANMPWFK4	LAVPVVDHK2	M(UniMod:35)VLPVDESLTEALGIR2
LC(UniMod:4)PGSALGNPGPEQR2	(UniMod:5)ATLC(UniMod:4)LFDMDGTLTAPR2	DDMAAC(UniMod:4)MK2	VMFSSFGQIEEC(UniMod:4)R2
NLEAIVQK2	GAAQAQAQAEAR2	GFAFDC(UniMod:4)DDVNFTTDNLC(UniMod:4)FVGLMSMIDPPR3	ADPQEAINC(UniMod:4)LNAAIDIYTDMGR3
VAAQVDGGAQVQQVLNIEC(UniMod:4)LR3	MGAQSVYHLHIHVLGGR3	LSFGDTLQVQNVHGAFNALGGADR3	MHTTFEHDIQALGTQVR3
LEPQIATASEYAHR3	KGYAVELPEDMEENR2	RPPSAFFLFC(UniMod:4)SEYRPK4	ALYEYLTAK2
AAGPPTPGLGPVPGPGPGPGPGSVPR2	LAEQIATLC(UniMod:4)ATLK2	KQAVIGNLDEEQYK2	TTIFTDAK2
IGYNPDTVAFVPISGWNGDNMLEPSANMPWFK4	E(UniMod:27)VSVFGAVSELFTR2	YTEVLEYDDGTPATMSQVAK2	KGDIFLVR2
GAAQAQAQAEAR2	LEESEVTK2	TC(UniMod:4)FETFPDK2	EQSGEYEC(UniMod:4)SASNDVAAPVVR3
(UniMod:5)ATLC(UniMod:4)LFDMDGTLTAPR2	ALWNDEVDKAEQELR2	LLC(UniMod:4)SNSAFLR2	EGSSHNWQHITDQIGMFC(UniMod:4)FTGLKPEQVER3
MGAQSVYHLHIHVLGGR3	Q(UniMod:28)SSGASSSSFSSSR2	VVLPTFILER2	GWFEPIVEDM(UniMod:35)HR2
KGYAVELPEDMEENR2	LAVPVVDHK2	FMDQHPEMDFSK3	SQNVM(UniMod:35)AAASIANIVK2
LAEQIATLC(UniMod:4)ATLK2	DDMAAC(UniMod:4)MK2	AAHVLMPHESTVEHTHVDINEMESPLATR4	LDDDFKEM(UniMod:35)ER2
E(UniMod:27)VSVFGAVSELFTR2	GFAFDC(UniMod:4)DDVNFTTDNLC(UniMod:4)FVGLMSMIDPPR3	TAGEHLGVTFR3	YDDAERR2
ALWNDEVDKAEQELR2	LSFGDTLQVQNVHGAFNALGGADR3	MFGMVLEK2	YNILEEVAK2
Q(UniMod:28)SSGASSSSFSSSR2	RPPSAFFLFC(UniMod:4)SEYRPK4	LSEMTEAEQQQLIDDHFLFDKPVSPLLTAAGM(UniMod:35)AR4	EEALLSVLTER2
LAVPVVDHK2	KQAVIGNLDEEQYK2	LDQEDALLGSYPVDDGC(UniMod:4)R2	KVAHSDKPGSTSAVSFR2
DDMAAC(UniMod:4)MK2	TVVVTTILESPYVMMK2	TLEDPDLNVR2	AQATISVLQKPR3
GFAFDC(UniMod:4)DDVNFTTDNLC(UniMod:4)FVGLMSMIDPPR3	TC(UniMod:4)FETFPDK2	PYGTVTAANSSFLTDGASAMLIMSEDR3	AFAM(UniMod:35)IIDKLEEDISSSMTNSTAASRPPVTLR5
LSFGDTLQVQNVHGAFNALGGADR3	LLC(UniMod:4)SNSAFLR2	TEGAIDDSLIGGNASAEGPEGEGTESTVVTGVDIVMNHHLQETSFTK3	TFEHVTSEIGAEEAEEVGVEHLLR3
RPPSAFFLFC(UniMod:4)SEYRPK4	VVLPTFILER2	LLEMNLM(UniMod:35)HAPQVADAILGNQMFTHYDR3	VTGDQTYLLR2
KQAVIGNLDEEQYK2	FMDQHPEMDFSK3	LKTENLGESK2	KPPAKDPLADLNIK4
YTEVLEYDDGTPATMSQVAK2	AAHVLMPHESTVEHTHVDINEMESPLATR4	AQAVLEEDHYGMEDVK3	VDGLLTC(UniMod:4)C(UniMod:4)SVFINKK3
TVVVTTILESPYVMMK2	TAGEHLGVTFR3	TYFSC(UniMod:4)TSAHTSTGDGTAMVTR3	SPAPSSDFADAITELEDAFSR2
TC(UniMod:4)FETFPDK2	MFGMVLEK2	WVPPLIGEM(UniMod:35)YGLR2	Q(UniMod:28)ALVAIFTHLR2
LLC(UniMod:4)SNSAFLR2	LSEMTEAEQQQLIDDHFLFDKPVSPLLTAAGM(UniMod:35)AR4	GEDEEDNNLEVR2	GSEHTVNFK2
VVLPTFILER2	LDQEDALLGSYPVDDGC(UniMod:4)R2	TVFAEHISDEC(UniMod:4)K2	VEPYSSTAQVQFDEPEATGGVPILK3
FMDQHPEMDFSK3	TLEDPDLNVR2	GGFC(UniMod:4)EVC(UniMod:4)KK2	LLLLVQSK2
AAHVLMPHESTVEHTHVDINEMESPLATR4	PYGTVTAANSSFLTDGASAMLIMSEDR3	IDVSVAAGHTDR2	AQQNNVEHK2
TAGEHLGVTFR3	TEGAIDDSLIGGNASAEGPEGEGTESTVVTGVDIVMNHHLQETSFTK3	KLYDSAFHPDTGEK3	VC(UniMod:4)EDFGVIATFDPKPIPGNWNGAGC(UniMod:4)HTNFSTK3
MFGMVLEK2	LLEMNLM(UniMod:35)HAPQVADAILGNQMFTHYDR3	SGM(UniMod:35)FWLR2	GPGNPVPGPLAPLPDYMSEEK2
LSEMTEAEQQQLIDDHFLFDKPVSPLLTAAGM(UniMod:35)AR4	LKTENLGESK2	IQTDTC(UniMod:4)HSTVVHSPEVYSVIIR3	DPSLEEIQK2
LDQEDALLGSYPVDDGC(UniMod:4)R2	AQAVLEEDHYGMEDVK3	DASGMLYNLASAIK2	FPLEMQVYC(UniMod:4)FDADR2
TLEDPDLNVR2	TYFSC(UniMod:4)TSAHTSTGDGTAMVTR3	SNELLLLTSR2	Q(UniMod:28)DPSVLHTEEMR3
PYGTVTAANSSFLTDGASAMLIMSEDR3	WVPPLIGEM(UniMod:35)YGLR2	SVLQHLEMELNR2	LFRPDNFIFGQSGAGNNWAK3
TEGAIDDSLIGGNASAEGPEGEGTESTVVTGVDIVMNHHLQETSFTK3	GEDEEDNNLEVR2	TATALFESPLSATVQDALQSFLK2	TGEAIVDAALSALR2
LLEMNLM(UniMod:35)HAPQVADAILGNQMFTHYDR3	TVFAEHISDEC(UniMod:4)K2	YC(UniMod:4)PC(UniMod:4)HGSHYDASGR3	SLDGASVSENHEIYMK3
LKTENLGESK2	GGFC(UniMod:4)EVC(UniMod:4)KK2	SLQEFAAVLR2	QHFISFDSDR2
AQAVLEEDHYGMEDVK3	IDVSVAAGHTDR2	TFIVGAQMNVK2	REEAAVDAQQQK2
TYFSC(UniMod:4)TSAHTSTGDGTAMVTR3	KLYDSAFHPDTGEK3	IGGDAGTSLNSNDYGYGGQK2	NLEAIVQK2
WVPPLIGEM(UniMod:35)YGLR2	SGM(UniMod:35)FWLR2	VNGEVVQSSNTNQMVFK2	FLAVPLVSLGFK2
GEDEEDNNLEVR2	IQTDTC(UniMod:4)HSTVVHSPEVYSVIIR3	KGIYSFNFHVVK2	VAAQVDGGAQVQQVLNIEC(UniMod:4)LR3
TVFAEHISDEC(UniMod:4)K2	DASGMLYNLASAIK2	GLQEGYENSR2	AAVESDTEFWDK2
GGFC(UniMod:4)EVC(UniMod:4)KK2	SNELLLLTSR2	DVTQPQAEGTAK2	YQPFKPLSIGGIIILK3
IDVSVAAGHTDR2	SVLQHLEMELNR2	LYVGGLPEEQVATVLDR2	Q(UniMod:28)LKPPAELYPEDINTFK2
KLYDSAFHPDTGEK3	TATALFESPLSATVQDALQSFLK2	SQPDMAIMAVNTFVK2	AAGPPTPGLGPVPGPGPGPGPGSVPR2
SGM(UniMod:35)FWLR2	YC(UniMod:4)PC(UniMod:4)HGSHYDASGR3	VMVELLGSYTEDNASQAR2	IGYNPDTVAFVPISGWNGDNMLEPSANMPWFK4
IQTDTC(UniMod:4)HSTVVHSPEVYSVIIR3	SLQEFAAVLR2	DPC(UniMod:4)PSHK2	VWDYETGDFER2
DASGMLYNLASAIK2	TFIVGAQMNVK2	NVNVQNFHISWK2	MGAQSVYHLHIHVLGGR3
SNELLLLTSR2	IGGDAGTSLNSNDYGYGGQK2	HFIVPASR2	NSQGEEVAQR2
SVLQHLEMELNR2	VNGEVVQSSNTNQMVFK2	KEEEHMIDWVEK3	QIGDTLPVSC(UniMod:4)TISASR2
TATALFESPLSATVQDALQSFLK2	KGIYSFNFHVVK2	EVLLTTAK2	VSSLPTVYLK2
YC(UniMod:4)PC(UniMod:4)HGSHYDASGR3	GLQEGYENSR2	EDEFPDLSSHNNHMAK3	KGYAVELPEDMEENR2
SLQEFAAVLR2	DVTQPQAEGTAK2	ITAEQEEAQR2	LAGIQEFQDK2
TFIVGAQMNVK2	KSSSSLAPSEGSSDGER3	YLRPPNTSLFVR3	MSVIEEGDC(UniMod:4)KR2
IGGDAGTSLNSNDYGYGGQK2	LYVGGLPEEQVATVLDR2	VMETGVIDPEIQR2	YFDGSGGNNHAVEHYR4
VNGEVVQSSNTNQMVFK2	SQPDMAIMAVNTFVK2	VPELFANR2	LAEQIATLC(UniMod:4)ATLK2
KGIYSFNFHVVK2	VMVELLGSYTEDNASQAR2	VDEIDAAIQR2	SLDAQPEQLALRPK3
GLQEGYENSR2	SGILEQTGATTGVLQSDTMDHYR3	LDSALEKDK2	AQEAEALDVSFGHSSSSAR3
DVTQPQAEGTAK2	DPC(UniMod:4)PSHK2	HVMSVHASGDASHTAR3	DITAALAAER2
KSSSSLAPSEGSSDGER3	NVNVQNFHISWK2	NVHLAPGWLMQLEK3	E(UniMod:27)VSVFGAVSELFTR2
LYVGGLPEEQVATVLDR2	HFIVPASR2	KWYYNAAGFNK2	EWSGLLEELAR2
SQPDMAIMAVNTFVK2	KEEEHMIDWVEK3	DWVC(UniMod:4)ALGLVPGHPVLLSGC(UniMod:4)R3	IVGSNAGR2
VMVELLGSYTEDNASQAR2	EVLLTTAK2	LSC(UniMod:4)VPVLIFANK2	AKNEILDEVISLSQVTPK3
SGILEQTGATTGVLQSDTMDHYR3	EDEFPDLSSHNNHMAK3	SEQGTLTSSESHSEAIPK3	EQIMLQIEQER2
DPC(UniMod:4)PSHK2	ITAEQEEAQR2	KYDTDHSGFIETEELKNFLK4	IAAFTDVGNSLAHVQHLLK3
NVNVQNFHISWK2	YLRPPNTSLFVR3	LILPVGPAGGNQMLEQYDK2	ALWNDEVDKAEQELR2
QNETENRK2	VMETGVIDPEIQR2	TFDLTAVSYLR2	SVISVIHLITAAR2
HFIVPASR2	VPELFANR2	KLEVNEAELLR3	LAVPVVDHK2
KEEEHMIDWVEK3	VDEIDAAIQR2	LQGQLLSIEHEVEAFK3	VFVTGPLPAEGR2
EVLLTTAK2	HVMSVHASGDASHTAR3	HIAELIFYMEELR2	DDMAAC(UniMod:4)MK2
EDEFPDLSSHNNHMAK3	LDSALEKDK2	MDELSEEDKLTVSR2	GFAFDC(UniMod:4)DDVNFTTDNLC(UniMod:4)FVGLMSMIDPPR3
ITAEQEEAQR2	NVHLAPGWLMQLEK3	QASGGPVDIGPEYQQDLDRELYK3	VLGHVNNILISAVLPTAFR2
YLRPPNTSLFVR3	KWYYNAAGFNK2	EIHLWFKPEELIDYK3	WNTEDKVSHVSTGGGASLELLEGK2
VMETGVIDPEIQR2	DWVC(UniMod:4)ALGLVPGHPVLLSGC(UniMod:4)R3	ESTSFQDVGPQAPVGSVYQK2	LSFGDTLQVQNVHGAFNALGGADR3
VPELFANR2	LSC(UniMod:4)VPVLIFANK2	IEEDFPHIR3	MKEIAEAYLGK3
VDEIDAAIQR2	SEQGTLTSSESHSEAIPK3	IGEEIVITAHILK2	RPPSAFFLFC(UniMod:4)SEYRPK4
HVMSVHASGDASHTAR3	KYDTDHSGFIETEELKNFLK4	DNLTLWTSDTQGDEAEAGEGGEN2	YTEVLEYDDGTPATMSQVAK2
LDSALEKDK2	LILPVGPAGGNQMLEQYDK2	QNFIDPLQNLC(UniMod:4)DK2	TVVVTTILESPYVMMK2
NVHLAPGWLMQLEK3	TFDLTAVSYLR2	LFWMPAK2	TC(UniMod:4)FETFPDK2
KWYYNAAGFNK2	HIAELIFYMEELR2	HMNSAGVLAALR3	ELFSPLHALNFGIGGDTTR3
DWVC(UniMod:4)ALGLVPGHPVLLSGC(UniMod:4)R3	LQGQLLSIEHEVEAFK3	VLTTTALSTVSSGAQR3	VVLPTFILER2
LSC(UniMod:4)VPVLIFANK2	KLEVNEAELLR3	HSPTEDDESAK2	NMQNAEEWFK2
SEQGTLTSSESHSEAIPK3	QASGGPVDIGPEYQQDLDRELYK3	DYILSHPEDGEK2	HYYTGTQGLIFVVDC(UniMod:4)ADRDR3
KYDTDHSGFIETEELKNFLK4	EIHLWFKPEELIDYK3	MVHETSYSAQFK3	TAGEHLGVTFR3
LILPVGPAGGNQMLEQYDK2	ESTSFQDVGPQAPVGSVYQK2	LQNDLDDMER2	MFGMVLEK2
TFDLTAVSYLR2	IEEDFPHIR3	FGLFAPIHK2	LSEMTEAEQQQLIDDHFLFDKPVSPLLTAAGM(UniMod:35)AR4
HIAELIFYMEELR2	E(UniMod:27)KGADFLVTEVENGGSLGSK3	RSFGGGTGSGFTSLLMER2	VFAILENKR2
KLEVNEAELLR3	IGEEIVITAHILK2	C(UniMod:4)QALDMTEMAR2	LDQEDALLGSYPVDDGC(UniMod:4)R2
LQGQLLSIEHEVEAFK3	DNLTLWTSDTQGDEAEAGEGGEN2	HSQAVEELADQLEQTKR4	TLEDPDLNVR2
MDELSEEDKLTVSR2	QNFIDPLQNLC(UniMod:4)DK2	ELFSPLHALNFGIGGDSTQHVLWR4	M(UniMod:35)DKNKDDQITLDEFK3
QASGGPVDIGPEYQQDLDRELYK3	LFWMPAK2	AHPPELK2	PYGTVTAANSSFLTDGASAMLIMSEDR3
EIHLWFKPEELIDYK3	HMNSAGVLAALR3	LSEIVTLAK2	ESQLQEADSQVDLVR2
ESTSFQDVGPQAPVGSVYQK2	VLTTTALSTVSSGAQR3	AKEELGEGSR2	TEGAIDDSLIGGNASAEGPEGEGTESTVVTGVDIVMNHHLQETSFTK3
IEEDFPHIR3	HSPTEDDESAK2	AGPLAGGVTTFVALYDYESR3	LLEMNLM(UniMod:35)HAPQVADAILGNQMFTHYDR3
E(UniMod:27)KGADFLVTEVENGGSLGSK3	DYILSHPEDGEK2	KLENEVEQR2	YYEISTEKPYLSYLMEFR3
IGEEIVITAHILK2	MVHETSYSAQFK3	NGLTPLHVAVHHNNLDIVK5	VNWQSYLQGQMISAEDC(UniMod:4)EFIQR3
DNLTLWTSDTQGDEAEAGEGGEN2	LQNDLDDMER2	ASFNNPDR2	WVPPLIGEM(UniMod:35)YGLR2
QNFIDPLQNLC(UniMod:4)DK2	FGLFAPIHK2	HNASVEK2	TYFSC(UniMod:4)TSAHTSTGDGTAMVTR3
LFWMPAK2	RSFGGGTGSGFTSLLMER2	IGSLDNITHVPGGGNK3	AQAVLEEDHYGMEDVK3
HMNSAGVLAALR3	C(UniMod:4)QALDMTEMAR2	GC(UniMod:4)GGVITLNRPK3	EM(UniMod:35)ENMYIEELK2
VLTTTALSTVSSGAQR3	HSQAVEELADQLEQTKR4	YDLFSEDYDTSEK2	NIPEEAPVKPK2
HSPTEDDESAK2	AHPPELK2	LKDLNSQADSLMTSSAFDTSQVK2	PMTAELAEAMR2
DYILSHPEDGEK2	LSEIVTLAK2	YNGTLNLDR2	ADIGVAM(UniMod:35)GIAGSDVSK2
MVHETSYSAQFK3	AKEELGEGSR2	QFC(UniMod:4)LQNAQHDPLLTGVSSSTNPFRPQK4	GEDEEDNNLEVR2
LQNDLDDMER2	AGPLAGGVTTFVALYDYESR3	THGSEIINDLQGR2	IDVSVAAGHTDR2
FGLFAPIHK2	KLENEVEQR2	GILSLIQSSTR2	GGFC(UniMod:4)EVC(UniMod:4)KK2
RSFGGGTGSGFTSLLMER2	NGLTPLHVAVHHNNLDIVK5	LKEVLEYNALGGK3	NVLC(UniMod:4)SAC(UniMod:4)SGQGGK2
C(UniMod:4)QALDMTEMAR2	ASFNNPDR2	VDYAGVTVDELGK2	LVEKPSPLTLAPHDFANIK4
HSQAVEELADQLEQTKR4	HNASVEK2	GETTTQGLDGLSER2	IAELEMGLLHLQQNIEIPEISLPIHPIITNVAK4
ELFSPLHALNFGIGGDSTQHVLWR4	IGSLDNITHVPGGGNK3	DGVSHLIQSGGLGGLQHNTVLVGWPR3	KLYDSAFHPDTGEK3
AHPPELK2	GC(UniMod:4)GGVITLNRPK3	HLVGDDAAC(UniMod:4)IAYIR2	HLGTLNFGGIR2
LSEIVTLAK2	YDLFSEDYDTSEK2	LLLQQLEVAVETGKR3	QLFALSC(UniMod:4)AAEEQGMLPEDLSGVIR3
AKEELGEGSR2	LKDLNSQADSLMTSSAFDTSQVK2	HLVYESDQNK2	SGM(UniMod:35)FWLR2
AGPLAGGVTTFVALYDYESR3	YNGTLNLDR2	AAGAGATHSPPSTLVWK2	IQTDTC(UniMod:4)HSTVVHSPEVYSVIIR3
KLENEVEQR2	QFC(UniMod:4)LQNAQHDPLLTGVSSSTNPFRPQK4	NIVDHTNEQQK2	IGSTENLK2
NGLTPLHVAVHHNNLDIVK5	THGSEIINDLQGR2	EQGYIFGDYIER2	DASGMLYNLASAIK2
ASFNNPDR2	GILSLIQSSTR2	GSEGDGQITAILDQK2	SVLQHLEMELNR2
HNASVEK2	LKEVLEYNALGGK3	PGHYDILYK2	TATALFESPLSATVQDALQSFLK2
IGSLDNITHVPGGGNK3	VDYAGVTVDELGK2	VAMANIQPQMLVAGATSIAR3	LNWLSVDFNNWK2
GC(UniMod:4)GGVITLNRPK3	GETTTQGLDGLSER2	DSVTHLFDR3	SLQEFAAVLR2
YDLFSEDYDTSEK2	DGVSHLIQSGGLGGLQHNTVLVGWPR3	QNETENR2	KGIYSFNFHVVK2
LKDLNSQADSLMTSSAFDTSQVK2	HLVGDDAAC(UniMod:4)IAYIR2	SVPMSTVFYPSDGVATEK2	RSPTSSPTPQR2
YNGTLNLDR2	HLVYESDQNK2	RPNKPLFTGLVTQC(UniMod:4)QK2	NLVDSYMAIVNK2
QFC(UniMod:4)LQNAQHDPLLTGVSSSTNPFRPQK4	LLLQQLEVAVETGKR3	GM(UniMod:35)YDGPVYEVPATPK2	GGSPHSPAWNGYTPLHIAAK3
THGSEIINDLQGR2	GLIDGVVEADLVEALQEFGPISYVVVMPK4	QLWGLLIEETEKR3	E(UniMod:27)FADSLGIPFLETSAK2
GILSLIQSSTR2	AAGAGATHSPPSTLVWK2	HANNTASMHR2	E(UniMod:27)VVAGSHELGQDYEHVTMLQER2
LKEVLEYNALGGK3	NIVDHTNEQQK2	LSTSANTGQIDDR2	NPGGWVEK2
VDYAGVTVDELGK2	EQGYIFGDYIER2	IHVIDHSGVR2	DVTQPQAEGTAK2
GETTTQGLDGLSER2	GSEGDGQITAILDQK2	RKPVEGYDISFLITNFHTEQMYK4	SVFYYEILNSPDR2
DGVSHLIQSGGLGGLQHNTVLVGWPR3	PGHYDILYK2	SSELQTIK2	LYVGGLPEEQVATVLDR2
HLVGDDAAC(UniMod:4)IAYIR2	VAMANIQPQMLVAGATSIAR3	FENAFLSHVISQH2	SQPDMAIMAVNTFVK2
HLVYESDQNK2	DSVTHLFDR3	IVTAAGAENIQKPDEK2	LQEMESAVK2
LLLQQLEVAVETGKR3	QNETENR2	ILELQQSGDMDILK2	VMVELLGSYTEDNASQAR2
GLIDGVVEADLVEALQEFGPISYVVVMPK4	SVPMSTVFYPSDGVATEK2	LAVC(UniMod:4)HQASASATPTSRP3	LTELSMQDEELMKR2
AAGAGATHSPPSTLVWK2	RPNKPLFTGLVTQC(UniMod:4)QK2	SLLDLVVFGR2	NLSLSGHVGFDSLPDQLVNK2
NIVDHTNEQQK2	GM(UniMod:35)YDGPVYEVPATPK2	AAADLMAYC(UniMod:4)EAHAK2	HFIVPASR2
EQGYIFGDYIER2	HANNTASMHR2	GSETLGGGGGGAAGTR2	KPEQPYQWLSYQEVAK3
GSEGDGQITAILDQK2	LSTSANTGQIDDR2	NSSLAEFVQSLSQTMGFPQDQIR3	EDEFPDLSSHNNHMAK3
PGHYDILYK2	QLWGLLIEETEKR3	QAVEGLGDLK2	ITAEQEEAQR2
VAMANIQPQMLVAGATSIAR3	IHVIDHSGVR2	TDMIQALGGVEGILEHTLFK2	IQVSELC(UniMod:4)K2
DSVTHLFDR3	RKPVEGYDISFLITNFHTEQMYK4	ILPAPQLGAQK2	SLADELALVDVLEDK3
QNETENR2	SSELQTIK2	VVLDDKDYFLFR3	LGEVVNTHGPVEPDKDNIR2
SVPMSTVFYPSDGVATEK2	FENAFLSHVISQH2	LPLYFGWFLTK2	EEIQESLTSDYFQIC(UniMod:4)K2
RPNKPLFTGLVTQC(UniMod:4)QK2	IVTAAGAENIQKPDEK2	IQQESGC(UniMod:4)K2	YLRPPNTSLFVR3
SMLEAQQEALEELKLESAELYAEAIKR4	ILELQQSGDMDILK2	GSLVDNIQQHFLLSDR3	VMETGVIDPEIQR2
GM(UniMod:35)YDGPVYEVPATPK2	AAADLMAYC(UniMod:4)EAHAK2	VSGGFPEDSSK2	VPELFANR2
HANNTASMHR2	LAVC(UniMod:4)HQASASATPTSRP3	GNSSMDSTAGC(UniMod:4)SGTPPIC(UniMod:4)R2	VDEIDAAIQR2
LSTSANTGQIDDR2	SLLDLVVFGR2	GIHPTIISESFQK2	GSYLTHEASGLDEQGEAR2
QLWGLLIEETEKR3	GSETLGGGGGGAAGTR2	LVDADGPLAR2	HVMSVHASGDASHTAR3
IHVIDHSGVR2	NSSLAEFVQSLSQTMGFPQDQIR3	ADC(UniMod:4)LVPSEIRK2	NVHLAPGWLMQLEK3
RKPVEGYDISFLITNFHTEQMYK4	QAVEGLGDLK2	VVSAAVQAQHSK2	KDAFQNAYLELGGLGER2
SSELQTIK2	TDMIQALGGVEGILEHTLFK2	C(UniMod:4)IFLEWDHVEK3	TDPPIIEGNMESAK2
FENAFLSHVISQH2	ILPAPQLGAQK2	SPSESAEETHTLEEK2	IVHILSNAVGEIHMK4
IVTAAGAENIQKPDEK2	VVLDDKDYFLFR3	EDINAIEMEEDKR3	VFVGYNSTGAELR2
ILELQQSGDMDILK2	LPLYFGWFLTK2	APKPDGPGGGPGGSHMGGNYGDDRR4	AVATPAKK2
AAADLMAYC(UniMod:4)EAHAK2	IQQESGC(UniMod:4)K2	IDGDITLGGLFPVHGR2	DTPENNPDTPFDFTPENYKR2
LAVC(UniMod:4)HQASASATPTSRP3	GSLVDNIQQHFLLSDR3	VFATPEDTEVSPNK2	LSC(UniMod:4)VPVLIFANK2
SLLDLVVFGR2	PAAAAAAATPAVR2	LHLGIPEAVFVEDVDSFMK3	KYDTDHSGFIETEELKNFLK4
GSETLGGGGGGAAGTR2	VSGGFPEDSSK2	IFWDFLGEK2	LILPVGPAGGNQMLEQYDK2
NSSLAEFVQSLSQTMGFPQDQIR3	GNSSMDSTAGC(UniMod:4)SGTPPIC(UniMod:4)R2	AYIVQLQIEDLTR2	HIAELIFYMEELR2
QAVEGLGDLK2	GIHPTIISESFQK2	TFFSFPAVVAPFK2	KLEVNEAELLR3
TDMIQALGGVEGILEHTLFK2	ADC(UniMod:4)LVPSEIRK2	LYNNITFEELGALLEIPAAK3	LQGQLLSIEHEVEAFK3
ILPAPQLGAQK2	LVDADGPLAR2	NILMQLYEPNPK2	EIDVEVR2
VVLDDKDYFLFR3	VVSAAVQAQHSK2	GAQAAIVVYDITNEESFAR2	QASGGPVDIGPEYQQDLDRELYK3
LPLYFGWFLTK2	C(UniMod:4)IFLEWDHVEK3	ATFYLLIGSANAAKPDLDK3	SLLNSLEEAKK3
IQQESGC(UniMod:4)K2	SPSESAEETHTLEEK2	ETVQTTEDQILK2	YLPALGYSK2
GSLVDNIQQHFLLSDR3	EDINAIEMEEDKR3	HLSAPLPIMLPLYK2	EIHLWFKPEELIDYK3
PAAAAAAATPAVR2	APKPDGPGGGPGGSHMGGNYGDDRR4	GPLLVQDVVFTDEMAHFDRER4	LVTNLSGQLSELK2
VSGGFPEDSSK2	IDGDITLGGLFPVHGR2	AIGTDEDLAHSSIR2	ESTSFQDVGPQAPVGSVYQK2
GNSSMDSTAGC(UniMod:4)SGTPPIC(UniMod:4)R2	VFATPEDTEVSPNK2	VEMEDAHTAVIGLPSGLETWSFFAVYDGHAGSQVAK4	IEEDFPHIR3
GIHPTIISESFQK2	IFWDFLGEK2	HGYPLILYDVFPDVC(UniMod:4)K3	E(UniMod:27)KGADFLVTEVENGGSLGSK3
LVDADGPLAR2	LHLGIPEAVFVEDVDSFMK3	RFDEILEASDGIMVAR3	IGEEIVITAHILK2
ADC(UniMod:4)LVPSEIRK2	AYIVQLQIEDLTR2	MGFHVPPFC(UniMod:4)SISHLHLHVIAPVK5	DNLTLWTSDTQGDEAEAGEGGEN2
VVSAAVQAQHSK2	TFFSFPAVVAPFK2	VGSAADIPINISETDLSLLTATVVPPSGR3	IEVASSVK2
C(UniMod:4)IFLEWDHVEK3	LYNNITFEELGALLEIPAAK3	ELQHVALGGAGTR2	SPSELFAQHIVTIVHHVK4
SPSESAEETHTLEEK2	NILMQLYEPNPK2	(UniMod:5)AFLDNPTIILAHIR2	ELQNAPDAIPESGVEPPPLDTAWVEATR3
EDINAIEMEEDKR3	GAQAAIVVYDITNEESFAR2	MHSVGIC(UniMod:4)GSDVHYWEHGR3	HMNSAGVLAALR3
APKPDGPGGGPGGSHMGGNYGDDRR4	ATFYLLIGSANAAKPDLDK3	GLTIVGSVLEGTFLDNHPQAQR3	VLTTTALSTVSSGAQR3
KDAQSNAAR2	ETVQTTEDQILK2	GC(UniMod:4)AFVTFTTR2	HSPTEDDESAK2
IDGDITLGGLFPVHGR2	GPLLVQDVVFTDEMAHFDRER4	FDPYEHEALFHTPVEGK3	MVHETSYSAQFK3
VFATPEDTEVSPNK2	AIGTDEDLAHSSIR2	FTDEYQLYEDIGK2	AMETLHASSR3
IFWDFLGEK2	VEMEDAHTAVIGLPSGLETWSFFAVYDGHAGSQVAK4	STVPHAYATADC(UniMod:4)DLGAVLK2	IVQMTEAEVR2
LHLGIPEAVFVEDVDSFMK3	HGYPLILYDVFPDVC(UniMod:4)K3	YEDSNNLGTSHLLR3	FGLFAPIHK2
AYIVQLQIEDLTR2	RFDEILEASDGIMVAR3	DSHEDHDTSTENADESNHDPQFEPIVSLPEQEIK5	RSFGGGTGSGFTSLLMER2
TFFSFPAVVAPFK2	VGSAADIPINISETDLSLLTATVVPPSGR3	SLETENSALQLQVTEREEVR3	HSQAVEELADQLEQTKR4
LYNNITFEELGALLEIPAAK3	ELQHVALGGAGTR2	FEDENFILK2	EAEYFELPELVR2
NILMQLYEPNPK2	(UniMod:5)AFLDNPTIILAHIR2	AAQMHSGYQR2	LATNMAVITNFSAR2
GAQAAIVVYDITNEESFAR2	GLTIVGSVLEGTFLDNHPQAQR3	DFLIPIGK2	ELFSPLHALNFGIGGDSTQHVLWR4
ATFYLLIGSANAAKPDLDK3	GC(UniMod:4)AFVTFTTR2	SAPKEDDASASTSQSSR3	AILIFNNHGKPR3
ETVQTTEDQILK2	HSLEC(UniMod:4)TLILTEGDSAK2	KFMNPFNLPNLYQK2	AHPPELK2
HLSAPLPIMLPLYK2	FDPYEHEALFHTPVEGK3	LWMGPQFHFK3	LSEIVTLAK2
GPLLVQDVVFTDEMAHFDRER4	FTDEYQLYEDIGK2	DGGQTESNEEGKENR2	TFDVYTK2
AIGTDEDLAHSSIR2	STVPHAYATADC(UniMod:4)DLGAVLK2	APEVSQHVYQAYETILK2	SSEMNVLVPQDDDYREFPIPEQFK3
VEMEDAHTAVIGLPSGLETWSFFAVYDGHAGSQVAK4	YEDSNNLGTSHLLR3	VNDVC(UniMod:4)TNGQDLIKK2	NGLTPLHVAVHHNNLDIVK5
HGYPLILYDVFPDVC(UniMod:4)K3	Q(UniMod:28)GVTPLHLASQEGHTDM(UniMod:35)VTLLLDK3	YAEC(UniMod:4)GLR2	ASFNNPDR2
RFDEILEASDGIMVAR3	DSHEDHDTSTENADESNHDPQFEPIVSLPEQEIK5	VM(UniMod:35)LALPSVR2	ASGGSSPNQASKPSASLSSHNRPPVQGR4
MGFHVPPFC(UniMod:4)SISHLHLHVIAPVK5	SLETENSALQLQVTEREEVR3	LKDFNVGDYIEAVLDR2	GATWVVLGHSER2
VGSAADIPINISETDLSLLTATVVPPSGR3	FEDENFILK2	(UniMod:5)ADLLGSILSSMEKPPSLGDQESR3	LIHLEIKPAIR3
ELQHVALGGAGTR2	AAQMHSGYQR2	DLPDPYVSVLLLPDK2	LKPIESSILAQR2
(UniMod:5)AFLDNPTIILAHIR2	SAPKEDDASASTSQSSR3	TLENLLVSAK2	ARGDGPWYQFPTPEK3
MHSVGIC(UniMod:4)GSDVHYWEHGR3	KFMNPFNLPNLYQK2	ALEQFLQEYFDGNLK3	APDWVDAEEC(UniMod:4)HR3
GLTIVGSVLEGTFLDNHPQAQR3	DGGQTESNEEGKENR2	MNVLADALK2	IGSLDNITHVPGGGNK3
GC(UniMod:4)AFVTFTTR2	LWMGPQFHFK3	LVHIIGALR2	GC(UniMod:4)GGVITLNRPK3
HSLEC(UniMod:4)TLILTEGDSAK2	APEVSQHVYQAYETILK2	NFSAIINPPQAC(UniMod:4)ILAIGASEDKLIPADNEK3	LPQNQPFVFSLGTGQVIK2
FDPYEHEALFHTPVEGK3	VNDVC(UniMod:4)TNGQDLIKK2	TGTITTFEHAH2	AHDQNLANLALQALR3
FTDEYQLYEDIGK2	YAEC(UniMod:4)GLR2	MEEQSDQLEK2	YDLFSEDYDTSEK2
STVPHAYATADC(UniMod:4)DLGAVLK2	LKDFNVGDYIEAVLDR2	AHPQEAGVQK2	IDLHMIRPY2
YEDSNNLGTSHLLR3	VM(UniMod:35)LALPSVR2	INAANIATDDERDKFAGR4	LKDLNSQADSLMTSSAFDTSQVK2
Q(UniMod:28)GVTPLHLASQEGHTDM(UniMod:35)VTLLLDK3	(UniMod:5)ADLLGSILSSMEKPPSLGDQESR3	TQINHGLMMVGPSGSGK2	ITDNELELYK2
DSHEDHDTSTENADESNHDPQFEPIVSLPEQEIK5	DLPDPYVSVLLLPDK2	TILETSFHQHR2	VATVPIKDK2
SLETENSALQLQVTEREEVR3	TLENLLVSAK2	HHPEDVEPALR2	TAFDEAIAELDTLNEDSYKDSTLIMQLLR4
FEDENFILK2	ALEQFLQEYFDGNLK3	EANELQQWITEK2	LRDTEEMLSK3
AAQMHSGYQR2	MNVLADALK2	PHFDVSHGSAQVK2	THGSEIINDLQGR2
DFLIPIGK2	LVHIIGALR2	NEEDDMREMEEER2	GILSLIQSSTR2
SAPKEDDASASTSQSSR3	NFSAIINPPQAC(UniMod:4)ILAIGASEDKLIPADNEK3	QLTEGTR2	SISTSLPVLDLIDAIAPNAVR2
KFMNPFNLPNLYQK2	TGTITTFEHAH2	(UniMod:5)TASSVLLHTGQK2	NDITPLHVASK2
LWMGPQFHFK3	MEEQSDQLEK2	ALQSLAC(UniMod:4)GKPTQR3	VDYAGVTVDELGK2
DGGQTESNEEGKENR2	AHPQEAGVQK2	AQGAIAMASISK2	DGVSHLIQSGGLGGLQHNTVLVGWPR3
APEVSQHVYQAYETILK2	INAANIATDDERDKFAGR4	AFELELSWVGELTK2	M(UniMod:35)HAIPLR2
VNDVC(UniMod:4)TNGQDLIKK2	TQINHGLMMVGPSGSGK2	GFGDHIHWR3	AVLTILLAHK2
YAEC(UniMod:4)GLR2	TILETSFHQHR2	(UniMod:5)AHIFVYGTLK2	HLVGDDAAC(UniMod:4)IAYIR2
LKDFNVGDYIEAVLDR2	HHPEDVEPALR2	TTVLAAVAFLDAFQK2	NYMPLAFSQHTIHVVDK3
VM(UniMod:35)LALPSVR2	EANELQQWITEK2	LWAGDQILEVNGVDLR2	EFC(UniMod:4)ENLSADC(UniMod:4)R2
(UniMod:5)ADLLGSILSSMEKPPSLGDQESR3	NEEDDMREMEEER2	LAASGEGGLQELSGHFENQK3	YALSLYTQATDLLIK2
DLPDPYVSVLLLPDK2	PHFDVSHGSAQVK2	FQNLSC(UniMod:4)SLDER2	TLVLEGLEK2
TLENLLVSAK2	QLTEGTR2	QELQEAQER2	AAGAGATHSPPSTLVWK2
ALEQFLQEYFDGNLK3	(UniMod:5)TASSVLLHTGQK2	TYGFHFTIPALVVEK3	NEPQNPGANSAR2
MNVLADALK2	ALQSLAC(UniMod:4)GKPTQR3	TGENVEDAFLEAAKK3	TIPGTALVEMGDEYAVER3
LVHIIGALR2	AQGAIAMASISK2	EEEHDQEGR2	EQGYIFGDYIER2
NFSAIINPPQAC(UniMod:4)ILAIGASEDKLIPADNEK3	AFELELSWVGELTK2	SVSDGQESTPPTPAPTSGIVGALMEVMQK3	GSEGDGQITAILDQK2
TGTITTFEHAH2	GFGDHIHWR3	EKEEETSGHTR3	QSFASLALR2
MEEQSDQLEK2	(UniMod:5)AHIFVYGTLK2	EC(UniMod:4)DHSNNER2	PGHYDILYK2
AHPQEAGVQK2	YDVIGDQEHLR3	PGHTTVSLGGVLNDLSWHYVR4	Q(UniMod:28)GTHITVVAHSR2
INAANIATDDERDKFAGR4	TTVLAAVAFLDAFQK2	LSQEVEYLTEDVKR3	DSVTHLFDR3
TQINHGLMMVGPSGSGK2	LWAGDQILEVNGVDLR2	PMDIEAIEASVMK2	VSILESLDKWER2
TILETSFHQHR2	LAASGEGGLQELSGHFENQK3	THGMLPGLQPYSHYALNVR3	IYFLSTESSPQGR2
HHPEDVEPALR2	FQNLSC(UniMod:4)SLDER2	QVDSSGAIDTQQHEEVELR2	SVPMSTVFYPSDGVATEK2
EANELQQWITEK2	QELQEAQER2	DSEVMEVAR2	RPNKPLFTGLVTQC(UniMod:4)QK2
FQEGQEEER2	TYGFHFTIPALVVEK3	GHAYSVTGAEEVESSGSLQK2	GM(UniMod:35)YDGPVYEVPATPK2
NEEDDMREMEEER2	TGENVEDAFLEAAKK3	TDSC(UniMod:4)DVNDC(UniMod:4)VQQVVELLQER3	QLWGLLIEETEKR3
PHFDVSHGSAQVK2	EEEHDQEGR2	YGTDLSR2	ALHLGNNVLQSLPSR2
YYEVSMEKPHLTYLTEYR3	EKEEETSGHTR3	ILYLIQAWAHAFR3	NFMESVPEPR2
QLTEGTR2	SVSDGQESTPPTPAPTSGIVGALMEVMQK3	DITQQLQSMC(UniMod:4)VALGASIQGLPSHVR3	LTEDLEYHELLDR3
ALQSLAC(UniMod:4)GKPTQR3	LSQEVEYLTEDVKR3	MLSPEQLTIFR2	RKPVEGYDISFLITNFHTEQMYK4
(UniMod:5)TASSVLLHTGQK2	PMDIEAIEASVMK2	SSPTIPSR2	RPAIFTYHDVGLNYK3
AQGAIAMASISK2	QVDSSGAIDTQQHEEVELR2	GESVC(UniMod:4)LDR2	IHVIDHSGVR2
AFELELSWVGELTK2	THGMLPGLQPYSHYALNVR3	VGQGYPHDPPK2	SSELQTIK2
GFGDHIHWR3	DSEVMEVAR2	FC(UniMod:4)PVENIAK2	AFTDVPSVQIYSSR2
(UniMod:5)AHIFVYGTLK2	E(UniMod:27)STEEKPKDAADGEAKAEEK4	MKEEMDGAQAELNALKR3	FENAFLSHVISQH2
YDVIGDQEHLR3	GHAYSVTGAEEVESSGSLQK2	TTPLKPSSLPVIPDTIK3	IVPNILLEQGK2
TTVLAAVAFLDAFQK2	TDSC(UniMod:4)DVNDC(UniMod:4)VQQVVELLQER3	QQYLQSIEDR2	LAM(UniMod:35)QEFM(UniMod:35)ILPVGAESFR3
LWAGDQILEVNGVDLR2	YGTDLSR2	NMITGTAPLDGC(UniMod:4)ILVVAANDGPM(UniMod:35)PQTR3	AAADLMAYC(UniMod:4)EAHAK2
LAASGEGGLQELSGHFENQK3	ILYLIQAWAHAFR3	KHQFLAEILQWR2	LAVC(UniMod:4)HQASASATPTSRP3
FQNLSC(UniMod:4)SLDER2	DITQQLQSMC(UniMod:4)VALGASIQGLPSHVR3	FQEHIIQAPKPVEAIK2	PVPESSLTADLLSVDAFAAPSPASTASPAK2
QELQEAQER2	MLSPEQLTIFR2	SLPVILLDEALK2	GSETLGGGGGGAAGTR2
TYGFHFTIPALVVEK3	SSPTIPSR2	KHEDFEK2	NC(UniMod:4)TC(UniMod:4)GLAEELER2
TGENVEDAFLEAAKK3	GESVC(UniMod:4)LDR2	WIDETPPVDQPSR2	HESQVDSVVK2
EEEHDQEGR2	VGQGYPHDPPK2	MVALLNK2	LLAGDHPIELLLR3
EKEEETSGHTR3	FC(UniMod:4)PVENIAK2	DLLGWVSTLAR2	LLLAANVATLGLLM(UniMod:35)AR2
SVSDGQESTPPTPAPTSGIVGALMEVMQK3	MKEEMDGAQAELNALKR3	NIKALRTDYNASVSVPDSSGPER2	VLSVDTALSIQAHPNK3
EC(UniMod:4)DHSNNER2	TTPLKPSSLPVIPDTIK3	TSGTLEAMNQPSK2	ELLKPNASVALHK2
PGHTTVSLGGVLNDLSWHYVR4	QQYLQSIEDR2	MMIGRC(UniMod:4)NRAGKPVIC(UniMod:4)ATQMLESMIK3	QAVEGLGDLK2
LSQEVEYLTEDVKR3	KHQFLAEILQWR2	ELTAVPYMAK2	ILPAPQLGAQK2
PMDIEAIEASVMK2	NMITGTAPLDGC(UniMod:4)ILVVAANDGPM(UniMod:35)PQTR3	EQLAQQQVHVEM(UniMod:35)DVAKPDLTAALR3	KHNMC(UniMod:4)GDTEEEK2
QVDSSGAIDTQQHEEVELR2	FQEHIIQAPKPVEAIK2	LLSSGSAEGLK2	EYNALVAQGVR2
THGMLPGLQPYSHYALNVR3	SLPVILLDEALK2	ALYSTAM(UniMod:35)ESIQGGAAR2	EFQLHTNVNDGTEFGGSIYQK2
DSEVMEVAR2	KHEDFEK2	FNIIQPGPIK2	QDVDLC(UniMod:4)LVSSC(UniMod:4)EFK2
E(UniMod:27)STEEKPKDAADGEAKAEEK4	WIDETPPVDQPSR2	DVAGDIFHQQC(UniMod:4)K3	VVLDDKDYFLFR3
GHAYSVTGAEEVESSGSLQK2	MVALLNK2	TVNLNLWDTAGQEEYDR2	LAHEDAEC(UniMod:4)EK2
TDSC(UniMod:4)DVNDC(UniMod:4)VQQVVELLQER3	DLLGWVSTLAR2	KIQSLGDC(UniMod:4)K2	LPHVLLLQLGTTFFK3
YGTDLSR2	NIKALRTDYNASVSVPDSSGPER2	FHGYAYDGIWVIAK3	LSPNYVVC(UniMod:4)R2
ILYLIQAWAHAFR3	TSGTLEAMNQPSK2	FSHQGVQLIDFSPC(UniMod:4)ER3	VSGGFPEDSSK2
DITQQLQSMC(UniMod:4)VALGASIQGLPSHVR3	FALEIPVEFSMVPMAK3	TYAEILEPFHPVR2	VKTDRPLPENPYHSR2
MLSPEQLTIFR2	MMIGRC(UniMod:4)NRAGKPVIC(UniMod:4)ATQMLESMIK3	VLALLDVPDMTQEK2	LDPFTIKPLDR2
SSPTIPSR2	ELTAVPYMAK2	LWIEFESEK2	PTTQQSPQDEQEK2
GESVC(UniMod:4)LDR2	EQLAQQQVHVEM(UniMod:35)DVAKPDLTAALR3	(UniMod:5)SDSLDNEEKPPAPPLR2	NVVSQFVSSMSASADVLAMSK2
VGQGYPHDPPK2	LLSSGSAEGLK2	AFMLLFLK2	GIHPTIISESFQK2
FC(UniMod:4)PVENIAK2	ALYSTAM(UniMod:35)ESIQGGAAR2	IPHLAIHLQR3	ADC(UniMod:4)LVPSEIRK2
MKEEMDGAQAELNALKR3	FNIIQPGPIK2	IDEFESMMHL2	LVDADGPLAR2
TTPLKPSSLPVIPDTIK3	DVAGDIFHQQC(UniMod:4)K3	FYPIPTLHSTGS2	DDTDDEIAK2
QQYLQSIEDR2	TVNLNLWDTAGQEEYDR2	RLTPTEVR2	VLTGEYISK2
KHQFLAEILQWR2	KIQSLGDC(UniMod:4)K2	DAANLLNDALAIR2	APKPDGPGGGPGGSHMGGNYGDDRR4
NMITGTAPLDGC(UniMod:4)ILVVAANDGPM(UniMod:35)PQTR3	FHGYAYDGIWVIAK3	LGYPNPYR2	LALTTAEFLAYQC(UniMod:4)EK2
FQEHIIQAPKPVEAIK2	E(UniMod:27)TISEGK2	IGVFPPAISISSIALLPSSVR3	TLYLQSVTSIEER2
SLPVILLDEALK2	FSHQGVQLIDFSPC(UniMod:4)ER3	YDFTSSR2	LQLETTER2
KHEDFEK2	TYAEILEPFHPVR2	PSPAC(UniMod:4)ALLLLFPLTAQHENFR3	IDGDITLGGLFPVHGR2
WIDETPPVDQPSR2	VLALLDVPDMTQEK2	YDDM(UniMod:35)AAC(UniMod:4)M(UniMod:35)K2	GAQFSVNYSQGSLR2
MVALLNK2	RGFLANEQYGALRPDLAEK3	IHISDVMPTDLPGLEDLGVQPTPLELK2	SILTEQLETIPK2
DLLGWVSTLAR2	LWIEFESEK2	IDSLMDEIAFLK3	HVPGGGNVQIQNK2
NIKALRTDYNASVSVPDSSGPER2	(UniMod:5)SDSLDNEEKPPAPPLR2	ELNIDVADVESLLVQC(UniMod:4)ILDNTIHGR3	LHLGIPEAVFVEDVDSFMK3
TSGTLEAMNQPSK2	AFMLLFLK2	SGFLSYLLLLSR2	LGFSEVELVQMVVDGVK2
MMIGRC(UniMod:4)NRAGKPVIC(UniMod:4)ATQMLESMIK3	IPHLAIHLQR3	LLQDLLSEEENQEK2	NDISSHPPVEGSYAPR3
ELTAVPYMAK2	IDEFESMMHL2	EVLLDIKR2	VSVVEPGNFIAATSLYSPER2
EQLAQQQVHVEM(UniMod:35)DVAKPDLTAALR3	Q(UniMod:28)MPVHYGC(UniMod:4)K2	DPYSGNTISLFQAMK2	AYIVQLQIEDLTR2
LLSSGSAEGLK2	RLTPTEVR2	SGFTPLHIAAHYGNVNVATLLLNR3	TFFSFPAVVAPFK2
ALYSTAM(UniMod:35)ESIQGGAAR2	DAANLLNDALAIR2	GYAYVEFENPDEAEK2	VAAPDVVVPTLDTVR3
FNIIQPGPIK2	LGYPNPYR2	SLMADGTC(UniMod:4)QDAAIVGYK2	LYNNITFEELGALLEIPAAK3
DVAGDIFHQQC(UniMod:4)K3	IGVFPPAISISSIALLPSSVR3	VHAAVQPGSLDSESGIFAC(UniMod:4)AFDR3	LGSAPEVLLVR2
TVNLNLWDTAGQEEYDR2	YDFTSSR2	LGASNSPGQPNSVK2	ITIATGQVAGTSK2
KIQSLGDC(UniMod:4)K2	Q(UniMod:28)EVPIIIVFR2	LHALVVGPGLGR2	HSSLSSSAKPER2
FHGYAYDGIWVIAK3	PSPAC(UniMod:4)ALLLLFPLTAQHENFR3	GVEVTVGHEQEEGGKWPYAGTAEAIK3	NILMQLYEPNPK2
Q(UniMod:28)IQEHEQDSALR2	YDDM(UniMod:35)AAC(UniMod:4)M(UniMod:35)K2	EVVDSYLPVILDMIK2	GAQAAIVVYDITNEESFAR2
E(UniMod:27)TISEGK2	IHISDVMPTDLPGLEDLGVQPTPLELK2	HM(UniMod:35)IPLILLTTSPK2	ATFYLLIGSANAAKPDLDK3
FSHQGVQLIDFSPC(UniMod:4)ER3	IDSLMDEIAFLK3	M(UniMod:35)QEDIEMTK2	ETVQTTEDQILK2
TYAEILEPFHPVR2	ELNIDVADVESLLVQC(UniMod:4)ILDNTIHGR3	FLYEELGLDSTDAFEALKK2	IGLSQLEGFR2
VLALLDVPDMTQEK2	SGFLSYLLLLSR2	KLEEEGEQFVK2	DNGLLAKPTHGDIIR2
RGFLANEQYGALRPDLAEK3	LLQDLLSEEENQEK2	DQPPNSVEGLLNALR3	HLSAPLPIMLPLYK2
LWIEFESEK2	EVLLDIKR2	YLATASTMDHAR2	AIGTDEDLAHSSIR2
(UniMod:5)SDSLDNEEKPPAPPLR2	DPYSGNTISLFQAMK2	IIMAEPLEKPLTK2	KWDTC(UniMod:4)APEVILHAVGGK4
AFMLLFLK2	SGFTPLHIAAHYGNVNVATLLLNR3	FVDGEWYR2	MLEMGITGPEGHVLSRPEELEAEAVFR3
IPHLAIHLQR3	GYAYVEFENPDEAEK2	ATFGDNKR2	HGYPLILYDVFPDVC(UniMod:4)K3
IDEFESMMHL2	SLMADGTC(UniMod:4)QDAAIVGYK2	QEFAQHANAFHQWIQETR4	RFDEILEASDGIMVAR3
FYPIPTLHSTGS2	VHAAVQPGSLDSESGIFAC(UniMod:4)AFDR3	DHHTADLC(UniMod:4)QEK2	VGSAADIPINISETDLSLLTATVVPPSGR3
Q(UniMod:28)MPVHYGC(UniMod:4)K2	LGASNSPGQPNSVK2	VWDSVSLSTLHVLGLGVFDR3	YTIVVSATASDAAPLQYLAPYSGC(UniMod:4)SMGEYFR4
FYTAEVVLALDAIHSMGFIHR4	LHALVVGPGLGR2	HEAIKDSVTHLFDR3	ELQHVALGGAGTR2
RLTPTEVR2	GVEVTVGHEQEEGGKWPYAGTAEAIK3	IHPVEVLVPGAEHIVHLMTK5	SIYYITGESK2
DAANLLNDALAIR2	EVVDSYLPVILDMIK2	YEELFPAFSDSR2	ELRPNEEVTWK2
LGYPNPYR2	HM(UniMod:35)IPLILLTTSPK2	MFAEYLASENQR2	MHSVGIC(UniMod:4)GSDVHYWEHGR3
IGVFPPAISISSIALLPSSVR3	M(UniMod:35)QEDIEMTK2	TAPYVVTGSVDQTVK2	GLTIVGSVLEGTFLDNHPQAQR3
YDFTSSR2	FLYEELGLDSTDAFEALKK2	DRLSASSLTMESFAFLWAGGR3	KAEEVVPPAMYQFSQYVC(UniMod:4)QQTGLEMPQLPTPPK4
PSPAC(UniMod:4)ALLLLFPLTAQHENFR3	KLEEEGEQFVK2	NAFYIGSYQQC(UniMod:4)INEAQR2	GC(UniMod:4)AFVTFTTR2
Q(UniMod:28)EVPIIIVFR2	DQPPNSVEGLLNALR3	SSDVHSSGSSDAHMDASGPSDSDMPSR3	KHSQFIGYPITLYLEK4
YDDM(UniMod:35)AAC(UniMod:4)M(UniMod:35)K2	YLATASTMDHAR2	SSMLFDTMQHHLALNR4	FTDEYQLYEDIGK2
IHISDVMPTDLPGLEDLGVQPTPLELK2	DAEDVDLTHYR3	LDHEEEPQLSEPYLSK2	VPVLGSLLNLPGIR2
IDSLMDEIAFLK3	IIMAEPLEKPLTK2	FPNQNQTK2	STVPHAYATADC(UniMod:4)DLGAVLK2
ELNIDVADVESLLVQC(UniMod:4)ILDNTIHGR3	FVDGEWYR2	AQDLDKTQDELMK3	YEDSNNLGTSHLLR3
SGFLSYLLLLSR2	DHHTADLC(UniMod:4)QEK2	MHPHLSK2	FRPTLVFR2
LLQDLLSEEENQEK2	QEFAQHANAFHQWIQETR4	VPVVFVTNAGNILQHNK3	LPDGHEFK2
EVLLDIKR2	ATFGDNKR2	GDLYMAGLAQGMYSNLPK2	Q(UniMod:28)GVTPLHLASQEGHTDM(UniMod:35)VTLLLDK3
DPYSGNTISLFQAMK2	VWDSVSLSTLHVLGLGVFDR3	DLAGALDEKELIEK3	DSHEDHDTSTENADESNHDPQFEPIVSLPEQEIK5
SGFTPLHIAAHYGNVNVATLLLNR3	HEAIKDSVTHLFDR3	DGLNEAWADLLELIDTR2	FEDENFILK2
GYAYVEFENPDEAEK2	YEELFPAFSDSR2	VIC(UniMod:4)VGLNYADHC(UniMod:4)QEQNVR3	HEWQVNGLDDIKDR2
SLMADGTC(UniMod:4)QDAAIVGYK2	MFAEYLASENQR2	HLESWC(UniMod:4)IHR3	AAQMHSGYQR2
VHAAVQPGSLDSESGIFAC(UniMod:4)AFDR3	TAPYVVTGSVDQTVK2	RSYSSSSGSLMPSLENLDLSQVAAISNDLK3	AKKDDTDDEIAK3
LGASNSPGQPNSVK2	DRLSASSLTMESFAFLWAGGR3	SEFVILR2	DFLIPIGK2
LHALVVGPGLGR2	Q(UniMod:28)MEKDETVSDC(UniMod:4)SPH2	HSTIYPSPEELEAVQNMVSTVEC(UniMod:4)ALK3	SAPKEDDASASTSQSSR3
GVEVTVGHEQEEGGKWPYAGTAEAIK3	NAFYIGSYQQC(UniMod:4)INEAQR2	IDVPANR2	VWIYPIK2
EVVDSYLPVILDMIK2	SSDVHSSGSSDAHMDASGPSDSDMPSR3	KAQDFHWLTR3	KFMNPFNLPNLYQK2
HM(UniMod:35)IPLILLTTSPK2	SSMLFDTMQHHLALNR4	DLNMDVSFHLPSR3	HELQANC(UniMod:4)YEEVKDR4
M(UniMod:35)QEDIEMTK2	LDHEEEPQLSEPYLSK2	TLSTMIASDTSGDYRK2	APEVSQHVYQAYETILK2
FLYEELGLDSTDAFEALKK2	FPNQNQTK2	KAPGFGGFGSSAVSGGSTAAMITETIIETDKPK4	VNDVC(UniMod:4)TNGQDLIKK2
KLEEEGEQFVK2	AQDLDKTQDELMK3	LC(UniMod:4)LYTAC(UniMod:4)AGIQPEK2	YAEC(UniMod:4)GLR2
DQPPNSVEGLLNALR3	MHPHLSK2	LWEAVLSSPMDSNDLK2	LKDFNVGDYIEAVLDR2
YLATASTMDHAR2	VPVVFVTNAGNILQHNK3	GLQTVHINENFAK2	VM(UniMod:35)LALPSVR2
DAEDVDLTHYR3	GDLYMAGLAQGMYSNLPK2	SISFHPSGDFILVGTQHPTLR4	GMALYEEEQVER2
IIMAEPLEKPLTK2	DGLNEAWADLLELIDTR2	ADILEDKDGK2	DLPDPYVSVLLLPDK2
FVDGEWYR2	DLAGALDEKELIEK3	MHTTFEHDIQALGTQVR4	MDPHENILLSTLEIK3
QEFAQHANAFHQWIQETR4	VIC(UniMod:4)VGLNYADHC(UniMod:4)QEQNVR3	VFSNVSIILFLNK2	TLENLLVSAK2
ATFGDNKR2	HLESWC(UniMod:4)IHR3	LKGSGNLEAIHVIK2	ALEQFLQEYFDGNLK3
DHHTADLC(UniMod:4)QEK2	RSYSSSSGSLMPSLENLDLSQVAAISNDLK3	HAYYVTVEAAPYWLQKPQSHLYGPGETAR4	NWRPQLLVLVR3
VWDSVSLSTLHVLGLGVFDR3	SEFVILR2	LVTFLQHQQR2	E(UniMod:27)HPHVSFVK3
HEAIKDSVTHLFDR3	HSTIYPSPEELEAVQNMVSTVEC(UniMod:4)ALK3	TPMSVLQQTGGSMMDGPGPR2	MNVLADALK2
IHPVEVLVPGAEHIVHLMTK5	IDVPANR2	NHMDITTPPLPPVAPEVLR3	SSTGRPIAFVR3
YEELFPAFSDSR2	DLNMDVSFHLPSR3	HAC(UniMod:4)VPVDFEEVHVSSNADEEDIR2	GWEEGVAQMSVGQR3
MFAEYLASENQR2	TLSTMIASDTSGDYRK2	HGVTVDATTR2	NFSAIINPPQAC(UniMod:4)ILAIGASEDKLIPADNEK3
TAPYVVTGSVDQTVK2	KAPGFGGFGSSAVSGGSTAAMITETIIETDKPK4	YSTHLHLAEDC(UniMod:4)M(UniMod:35)K2	TGTITTFEHAH2
DRLSASSLTMESFAFLWAGGR3	LC(UniMod:4)LYTAC(UniMod:4)AGIQPEK2	ILGSGIYSSSVLHGM(UniMod:35)VFK3	LIQTIFTTIGLLYPFPR2
Q(UniMod:28)MEKDETVSDC(UniMod:4)SPH2	LWEAVLSSPMDSNDLK2	DQGGAGEGLSR2	DVGEEKELLDFVPK3
NAFYIGSYQQC(UniMod:4)INEAQR2	GLQTVHINENFAK2	VRPC(UniMod:4)VSIEGYK2	INAANIATDDERDKFAGR4
SSDVHSSGSSDAHMDASGPSDSDMPSR3	SISFHPSGDFILVGTQHPTLR4	M(UniMod:35)GPSSSPIPSPSPSPTDSK2	KHLGTLNFGGIR3
SSMLFDTMQHHLALNR4	ADILEDKDGK2	DLVTMVEQLAR2	DMGSEHTVDGK2
LDHEEEPQLSEPYLSK2	MHTTFEHDIQALGTQVR4	LFLLINSGDAR2	AEGSDVANAVLDGADC(UniMod:4)IMLSGETAK3
FPNQNQTK2	VFSNVSIILFLNK2	C(UniMod:4)TELNQAWTSLGK2	SKYNEDIR2
AQDLDKTQDELMK3	LKGSGNLEAIHVIK2	VSNAEPEPR2	IEC(UniMod:4)ESAETTEDC(UniMod:4)IEK2
MHPHLSK2	HAYYVTVEAAPYWLQKPQSHLYGPGETAR4	FTGHALALYR2	LSYNQLVEK2
VPVVFVTNAGNILQHNK3	LVTFLQHQQR2	EVVDSYLPVILDM(UniMod:35)IK2	TILETSFHQHR2
GDLYMAGLAQGMYSNLPK2	TPMSVLQQTGGSMMDGPGPR2	VHMEVMPLFAGYLPLPDVR3	VINQILTEMDGM(UniMod:35)STK2
DGLNEAWADLLELIDTR2	NHMDITTPPLPPVAPEVLR3	SYVYGPIPHTFDR2	HHPEDVEPALR2
DLAGALDEKELIEK3	HAC(UniMod:4)VPVDFEEVHVSSNADEEDIR2	HNNC(UniMod:4)MASHLTPAVY3	SMEMLVEHQAQDILT2
VIC(UniMod:4)VGLNYADHC(UniMod:4)QEQNVR3	HGVTVDATTR2	MAADISQWAGPLC(UniMod:4)LQEVDEPPQHALR2	TENDHINLK2
HLESWC(UniMod:4)IHR3	YSTHLHLAEDC(UniMod:4)M(UniMod:35)K2	IMSIPNLR2	EANELQQWITEK2
RSYSSSSGSLMPSLENLDLSQVAAISNDLK3	ILGSGIYSSSVLHGM(UniMod:35)VFK3	VEPVDASGTEK2	PHFDVSHGSAQVK2
SEFVILR2	DQGGAGEGLSR2	ESQEQPVSDSHQQPNESSK3	QNLQIC(UniMod:4)VQVASK2
HSTIYPSPEELEAVQNMVSTVEC(UniMod:4)ALK3	VRPC(UniMod:4)VSIEGYK2	SSLLLDTVTSIPSSR3	HMLVLDPNKR3
IDVPANR2	DLVTMVEQLAR2	PEDPSSRSFFSEIISSISDVK3	NEEDDMREMEEER2
KAQDFHWLTR3	Q(UniMod:28)EDFELLC(UniMod:4)PDGTR2	ENPTTFMGHYLHEVAR4	AFELELSWVGELTK2
DLNMDVSFHLPSR3	LFLLINSGDAR2	HEEHERPPFVAYPHLR2	LATEPLEQAVR2
TLSTMIASDTSGDYRK2	C(UniMod:4)TELNQAWTSLGK2	VSETVAFTDVNSILR2	KMNLGVGAYR3
KAPGFGGFGSSAVSGGSTAAMITETIIETDKPK4	VSNAEPEPR2	RYDDPEVQKDTK2	GFGDHIHWR3
LC(UniMod:4)LYTAC(UniMod:4)AGIQPEK2	FTGHALALYR2	LLAALGGNSSPSAK2	TTVLAAVAFLDAFQK2
LWEAVLSSPMDSNDLK2	EVVDSYLPVILDM(UniMod:35)IK2	AMEGAGTDEK2	VIGTLLGTVDK2
GLQTVHINENFAK2	VHMEVMPLFAGYLPLPDVR3	DATNVGDEGGFAPNILENSEALELVK3	E(UniMod:27)LLTTDGNEPVGLKK2
SISFHPSGDFILVGTQHPTLR4	SYVYGPIPHTFDR2	VTLSFPSTLQTGTGTLK2	LAASGEGGLQELSGHFENQK3
VFSNVSIILFLNK2	HNNC(UniMod:4)MASHLTPAVY3	PEEELNEDVEEIDHAER3	FQNLSC(UniMod:4)SLDER2
MHTTFEHDIQALGTQVR4	MAADISQWAGPLC(UniMod:4)LQEVDEPPQHALR2	HVPGGGNVQIQNK3	TYGFHFTIPALVVEK3
ADILEDKDGK2	IMSIPNLR2	TGASVVAIR2	TGENVEDAFLEAAKK3
LKGSGNLEAIHVIK2	VEPVDASGTEK2	EASLLDIK2	LETHMTPEMFR2
HAYYVTVEAAPYWLQKPQSHLYGPGETAR4	AGKPAQSPSQEAGEAGGPTK3	IDVLQAEVAALK2	SSFSQHAR2
LVTFLQHQQR2	ESQEQPVSDSHQQPNESSK3	KWIVLFPEGGFLR3	PGHTTVSLGGVLNDLSWHYVR4
TPMSVLQQTGGSMMDGPGPR2	SSLLLDTVTSIPSSR3	VINQILTEMDGMSTK2	LSQEVEYLTEDVKR3
NHMDITTPPLPPVAPEVLR3	PEDPSSRSFFSEIISSISDVK3	RNQLLLEFSFWNEPQPR2	THGMLPGLQPYSHYALNVR3
HAC(UniMod:4)VPVDFEEVHVSSNADEEDIR2	ENPTTFMGHYLHEVAR4	LTLVC(UniMod:4)STAPGPLELDLTGDLESFKK4	DSEVMEVAR2
HGVTVDATTR2	HEEHERPPFVAYPHLR2	TPLTSADEHNIHSK2	GVNEDTYSGFLDC(UniMod:4)AR2
YSTHLHLAEDC(UniMod:4)M(UniMod:35)K2	VSETVAFTDVNSILR2	QHSQDLAFVSMLNDIAATPTAAMPFR3	YGTDLSR2
ILGSGIYSSSVLHGM(UniMod:35)VFK3	RYDDPEVQKDTK2	FQTVHFFR2	METSPPVK2
DQGGAGEGLSR2	LLAALGGNSSPSAK2	EKPAGSIDSYLK2	TFAPEEISAMVLTK3
VRPC(UniMod:4)VSIEGYK2	AMEGAGTDEK2	DGKDYIFEVMDC(UniMod:4)SMPLIGEHQVEDR3	LGTSAEGAHLR2
M(UniMod:35)GPSSSPIPSPSPSPTDSK2	DATNVGDEGGFAPNILENSEALELVK3	NEHNSILQSLLETLK3	DITQQLQSMC(UniMod:4)VALGASIQGLPSHVR3
LADIIHHWNANR3	VTLSFPSTLQTGTGTLK2	MDALALLGGLVNVAR2	MLSPEQLTIFR2
DLVTMVEQLAR2	HVPGGGNVQIQNK3	NLFGPVNHEELTR3	SSPTIPSR2
Q(UniMod:28)EDFELLC(UniMod:4)PDGTR2	PEEELNEDVEEIDHAER3	QEFDTMEDHAGDYTLLQDQEGDMDHGLK3	GESVC(UniMod:4)LDR2
LFLLINSGDAR2	TGASVVAIR2	TLDGHMVVR2	LLEAQVATGGIIDPVHSHR4
C(UniMod:4)TELNQAWTSLGK2	EASLLDIK2	SFYPEEVSSMVLTK2	DKDISWFSPNGEK2
VSNAEPEPR2	IDVLQAEVAALK2	SLC(UniMod:4)PVSWVSAWDDR3	DM(UniMod:35)LM(UniMod:35)QFVTK2
FTGHALALYR2	KWIVLFPEGGFLR3	LHTEGDKAFVEFLTDEIKEEK3	FC(UniMod:4)PVENIAK2
EVVDSYLPVILDM(UniMod:35)IK2	RNQLLLEFSFWNEPQPR2	EIYPYVIQELRPTLNELGISTPEELGLDKV4	KYEMFAQTLQQSR2
VHMEVMPLFAGYLPLPDVR3	VINQILTEMDGMSTK2	AFALVSQAYTSIIADDFAAFVGLPVEEAVK3	TTPLKPSSLPVIPDTIK3
SYVYGPIPHTFDR2	LTLVC(UniMod:4)STAPGPLELDLTGDLESFKK4	C(UniMod:4)YNPDFEK2	QQYLQSIEDR2
HNNC(UniMod:4)MASHLTPAVY3	TPLTSADEHNIHSK2	ELPTAFDYVEFTR2	DVNYGWLIR2
MAADISQWAGPLC(UniMod:4)LQEVDEPPQHALR2	AFWDVHRPVPGC(UniMod:4)VNTTEMDIR4	LIKDDFLQQNGYTPYDR2	EKPSTEEEKEVGGLR3
IMSIPNLR2	FQTVHFFR2	PDWIFLLR2	KDAHSTLLSK3
VEPVDASGTEK2	EKPAGSIDSYLK2	LQSEHAHLEATINQLR2	NMITGTAPLDGC(UniMod:4)ILVVAANDGPM(UniMod:35)PQTR3
AGKPAQSPSQEAGEAGGPTK3	DGKDYIFEVMDC(UniMod:4)SMPLIGEHQVEDR3	DKAELILPNGQEVDIPISYLTSVSSLIVWHPANPAEK4	FQEHIIQAPKPVEAIK2
ESQEQPVSDSHQQPNESSK3	NEHNSILQSLLETLK3	VLNEAVGALMYHTITLTR3	LIDFLESGK2
SSLLLDTVTSIPSSR3	NLFGPVNHEELTR3	NGPVEGAFTVFSDFLTYK3	QTFTGHESDINAIC(UniMod:4)FFPNGNAFATGSDDATC(UniMod:4)R3
PEDPSSRSFFSEIISSISDVK3	QEFDTMEDHAGDYTLLQDQEGDMDHGLK3	TWNPSGLLLFSHFADNLGNVEIDLVESK3	SLPVILLDEALK2
ENPTTFMGHYLHEVAR4	TLDGHMVVR2	TVTAM(UniMod:35)DVVYALK2	KHQFLAEILQWR2
HEEHERPPFVAYPHLR2	SFYPEEVSSMVLTK2	GLETIASDVVSLASK2	KHEDFEK2
VSETVAFTDVNSILR2	SLC(UniMod:4)PVSWVSAWDDR3	ANEVISK2	MVALLNK2
RYDDPEVQKDTK2	LHTEGDKAFVEFLTDEIKEEK3	AHQANQLYPFAISLIESVR2	YIESPVLFLR2
LLAALGGNSSPSAK2	EIYPYVIQELRPTLNELGISTPEELGLDKV4	NAQAMADALLK2	FMVQTIFAPPNISDMEAVWK3
AMEGAGTDEK2	AFALVSQAYTSIIADDFAAFVGLPVEEAVK3	LFEMAYK2	ILNIFGVIK2
DATNVGDEGGFAPNILENSEALELVK3	E(UniMod:27)EMLEIVQAIYK2	EGPAVVGQFIQDVK2	LDWSHNFTNM(UniMod:35)LGYTDPQFTELM(UniMod:35)R3
VTLSFPSTLQTGTGTLK2	C(UniMod:4)YNPDFEK2	FRDLHPDEVADLFQVTQR3	FALEIPVEFSMVPMAK3
HVPGGGNVQIQNK3	ELPTAFDYVEFTR2	DYAEAC(UniMod:4)GDAAAAAR2	LKDHLLIPVSNSEMEK4
PEEELNEDVEEIDHAER3	LIKDDFLQQNGYTPYDR2	YDYVLTGYTR2	MMIGRC(UniMod:4)NRAGKPVIC(UniMod:4)ATQMLESMIK3
TGASVVAIR2	LQSEHAHLEATINQLR2	VSHALAEGLGVIAC(UniMod:4)IGEK2	LQTC(UniMod:4)C(UniMod:4)DKPLLKK4
EASLLDIK2	DKAELILPNGQEVDIPISYLTSVSSLIVWHPANPAEK4	M(UniMod:35)VHETSYSAQFK2	MGFAVLLVNYR2
IDVLQAEVAALK2	VLNEAVGALMYHTITLTR3	AVLAQGQSSEQAAK2	ELTAVPYMAK2
KWIVLFPEGGFLR3	TWNPSGLLLFSHFADNLGNVEIDLVESK3	NPYYGGESSSITPLEELYKR3	EQLAQQQVHVEM(UniMod:35)DVAKPDLTAALR3
RNQLLLEFSFWNEPQPR2	GLETIASDVVSLASK2	(UniMod:5)ALLAEHLLKPLPADR3	LLSSGSAEGLK2
VINQILTEMDGMSTK2	TVTAM(UniMod:35)DVVYALK2	ANYDVLESQK2	VIDEPHTDWAK2
LTLVC(UniMod:4)STAPGPLELDLTGDLESFKK4	ANEVISK2	VGC(UniMod:4)FDPYSDDPR2	DATPPPVPAERPSYK2
TPLTSADEHNIHSK2	AHQANQLYPFAISLIESVR2	VLGFC(UniMod:4)HYYLPEEQFPK3	LC(UniMod:4)EAIC(UniMod:4)PAQAITIEAEPR3
AFWDVHRPVPGC(UniMod:4)VNTTEMDIR4	NAQAMADALLK2	AEPSQLDIK2	FNIIQPGPIK2
QHSQDLAFVSMLNDIAATPTAAMPFR3	Q(UniMod:28)IEELKGQEVSPK2	M(UniMod:35)VVLTSPQVSDSMR2	IQFKPDDGTTPDR3
FQTVHFFR2	LFEMAYK2	NDIVNMLVGNK2	QTEVLLQPNPSAR2
EKPAGSIDSYLK2	EGPAVVGQFIQDVK2	GEEGHDPKEPEQLRK3	ISVAGVTSGNVGYLAHAIHQVTK3
DGKDYIFEVMDC(UniMod:4)SMPLIGEHQVEDR3	FRDLHPDEVADLFQVTQR3	VGIFTGAR2	TDAIPGR2
MDALALLGGLVNVAR2	DYAEAC(UniMod:4)GDAAAAAR2	HIQALAIR2	DVAGDIFHQQC(UniMod:4)K3
NEHNSILQSLLETLK3	YDYVLTGYTR2	LASFYER2	ILEQFPGGSIDLLK2
NLFGPVNHEELTR3	VSHALAEGLGVIAC(UniMod:4)IGEK2	LAQDFMAQC(UniMod:4)MR2	NSSQFFQSYVER2
QEFDTMEDHAGDYTLLQDQEGDMDHGLK3	M(UniMod:35)VHETSYSAQFK2	EKEIDEYITQAR2	TVNLNLWDTAGQEEYDR2
TLDGHMVVR2	AVLAQGQSSEQAAK2	LPLWQQAC(UniMod:4)ADPNKIPDR3	GEVPC(UniMod:4)TVTTASPLDDAVLSELK2
SFYPEEVSSMVLTK2	NPYYGGESSSITPLEELYKR3	GSSTIATAAADKIPGLLGVFQK2	MDHVYGLSTVYLNK3
SLC(UniMod:4)PVSWVSAWDDR3	(UniMod:5)ALLAEHLLKPLPADR3	NMAHNAEHEAC(UniMod:4)DLLMEIEQVDMLEK4	EKDVLEDIPR3
LHTEGDKAFVEFLTDEIKEEK3	ANYDVLESQK2	QFLNAESAYMDPMK2	LPC(UniMod:4)IFIC(UniMod:4)ENNR2
EIYPYVIQELRPTLNELGISTPEELGLDKV4	VGC(UniMod:4)FDPYSDDPR2	VVGIHMQGIGC(UniMod:4)DEMLQGFAVAVK3	FHGYAYDGIWVIAK3
AFALVSQAYTSIIADDFAAFVGLPVEEAVK3	VLGFC(UniMod:4)HYYLPEEQFPK3	IHVLEAQDLIAK2	LEPLGPGGVSGRPGK3
E(UniMod:27)EMLEIVQAIYK2	AEPSQLDIK2	HVTEDC(UniMod:4)VFIYC(UniMod:4)QVGDKPYWK3	E(UniMod:27)TISEGK2
C(UniMod:4)YNPDFEK2	M(UniMod:35)VVLTSPQVSDSMR2	LSSWDQAETPGHTPSLR3	HM(UniMod:35)ALDMGNEIDTQNR2
ELPTAFDYVEFTR2	NDIVNMLVGNK2	GIILVGNEEQK2	FSHQGVQLIDFSPC(UniMod:4)ER3
LIKDDFLQQNGYTPYDR2	GEEGHDPKEPEQLRK3	YYITIIDAPGHR2	NYLSLAPLFFK2
LQSEHAHLEATINQLR2	VGIFTGAR2	VIVMSATLDAGK2	TYAEILEPFHPVR2
PDWIFLLR2	HIQALAIR2	AQDLHPLQSK2	VGLLLDYEAK2
DKAELILPNGQEVDIPISYLTSVSSLIVWHPANPAEK4	LAQDFMAQC(UniMod:4)MR2	VEADLAGHGQEVLIGLFK3	EQTVQDDLQWYQALVR3
VLNEAVGALMYHTITLTR3	LASFYER2	VDDNEETIKK2	HHITPLLSAVYEGHVSC(UniMod:4)VK3
NGPVEGAFTVFSDFLTYK3	EKEIDEYITQAR2	FHYMVHTSLDVVDEK3	GKPDVVVKEDEEYKR2
TWNPSGLLLFSHFADNLGNVEIDLVESK3	LPLWQQAC(UniMod:4)ADPNKIPDR3	ASGAGGPPRPELPAGVAR3	LQVC(UniMod:4)NLC(UniMod:4)GFNPTPHLVEK3
GLETIASDVVSLASK2	GSSTIATAAADKIPGLLGVFQK2	ADRDAAAVKPTENNEEESASK3	IPHLAIHLQR3
TVTAM(UniMod:35)DVVYALK2	QFLNAESAYMDPMK2	VGEVEQEAETAR2	IDEFESMMHL2
ANEVISK2	VVGIHMQGIGC(UniMod:4)DEMLQGFAVAVK3	VGLIGSC(UniMod:4)TNSSYEDM(UniMod:35)GR2	SVNESLNNLFITEEDYQALR3
AHQANQLYPFAISLIESVR2	IHVLEAQDLIAK2	LIDDHFLFDKPVSPLLTAAGMAR2	AAYFGIYDTAK2
NAQAMADALLK2	HVTEDC(UniMod:4)VFIYC(UniMod:4)QVGDKPYWK3	KFVIPDFMSFTSHIDELYESAK4	IRPEPAHPR2
Q(UniMod:28)IEELKGQEVSPK2	LSSWDQAETPGHTPSLR3	SNSPAHYSLLPSLQMDALR3	HGEVC(UniMod:4)PAGWKPGSDTIKPDVNK5
LFEMAYK2	GIILVGNEEQK2	PMNTGVEAGETAC(UniMod:4)K2	RLTPTEVR2
EGPAVVGQFIQDVK2	YYITIIDAPGHR2	TAAVALQEEREDAVALC(UniMod:4)SMAK3	DAANLLNDALAIR2
FRDLHPDEVADLFQVTQR3	AQDLHPLQSK2	ITGADPIFIDADFHSTAPGGPIGGQTR3	DYPLPDVAHVTMLSASQK3
DYAEAC(UniMod:4)GDAAAAAR2	VIVMSATLDAGK2	QLSPESLGTLQFGELSLGK2	FVDLEPTVIDEIR2
YDYVLTGYTR2	VEADLAGHGQEVLIGLFK3	KPPLAQKPSIAPR3	LGYPNPYR2
VSHALAEGLGVIAC(UniMod:4)IGEK2	VDDNEETIKK2	AHFSVMGDILSSAIR3	ILTTAASHEFEHTKK3
M(UniMod:35)VHETSYSAQFK2	FHYMVHTSLDVVDEK3	RYADLTEDQLPSC(UniMod:4)ESLK2	YDFTSSR2
AVLAQGQSSEQAAK2	ASGAGGPPRPELPAGVAR3	AQLPAHAPLAAHPR3	ADFQLRPVPSGFAPR3
NPYYGGESSSITPLEELYKR3	ADRDAAAVKPTENNEEESASK3	FDDTNPEKEKEDFEK3	HGQGFYLISPSEFER2
(UniMod:5)ALLAEHLLKPLPADR3	VGEVEQEAETAR2	VQLYGVLWK2	ADIVENQVM(UniMod:35)DTR2
ANYDVLESQK2	E(UniMod:27)LEAVC(UniMod:4)QDVLSLLDNYLIK2	LKPSVIIGVAGAGPLFTHGVIK3	KSEIEYYAMLAK2
VGC(UniMod:4)FDPYSDDPR2	VGLIGSC(UniMod:4)TNSSYEDM(UniMod:35)GR2	DLLLGPC(UniMod:4)VDLPMTSR2	PSPAC(UniMod:4)ALLLLFPLTAQHENFR3
VLGFC(UniMod:4)HYYLPEEQFPK3	KFVIPDFMSFTSHIDELYESAK4	SHWLGPNYTK2	YDDM(UniMod:35)AAC(UniMod:4)M(UniMod:35)K2
AEPSQLDIK2	SNSPAHYSLLPSLQMDALR3	IGFEGMFAK2	IHISDVMPTDLPGLEDLGVQPTPLELK2
M(UniMod:35)VVLTSPQVSDSMR2	PMNTGVEAGETAC(UniMod:4)K2	ESDSVLR2	AVLGDDEITR2
NDIVNMLVGNK2	TAAVALQEEREDAVALC(UniMod:4)SMAK3	SGQHHIFSFFAFK3	IDSLMDEIAFLK3
GEEGHDPKEPEQLRK3	ITGADPIFIDADFHSTAPGGPIGGQTR3	AGIATHFVDSEK3	WLIHLSPGFK2
VGIFTGAR2	QLSPESLGTLQFGELSLGK2	KHLEINPDHSIIETLR4	STSQGFC(UniMod:4)FNILC(UniMod:4)VGETGIGK2
HIQALAIR2	KPPLAQKPSIAPR3	VDGVVAKK2	QMYMSLPQGEK2
LAQDFMAQC(UniMod:4)MR2	AHFSVMGDILSSAIR3	GTHSLTK2	KM(UniMod:35)DELGSK2
LASFYER2	RYADLTEDQLPSC(UniMod:4)ESLK2	GEIDAHEDSFK2	EVLLDIKR2
EKEIDEYITQAR2	Q(UniMod:28)GVTPLHLASQEGHTDMVTLLLDK3	QLLNSITHPEIR3	LLQDLLSEEENQEK2
LPLWQQAC(UniMod:4)ADPNKIPDR3	AQLPAHAPLAAHPR3	VSPAIHITAATDPK2	IALSDLIPAFQSLLR2
GSSTIATAAADKIPGLLGVFQK2	FDDTNPEKEKEDFEK3	DATPPPVPAERPSYK3	SGFTPLHIAAHYGNVNVATLLLNR3
QFLNAESAYMDPMK2	LKPSVIIGVAGAGPLFTHGVIK3	VGESEANIR2	ALASAAGHLDDLPGALSALSDLHAHK5
VVGIHMQGIGC(UniMod:4)DEMLQGFAVAVK3	VQLYGVLWK2	KDHADVSNQLYAC(UniMod:4)YAIGK3	GYAYVEFENPDEAEK2
IHVLEAQDLIAK2	SHWLGPNYTK2	LIAALGAYTAQR2	TYMLFGSDR2
HVTEDC(UniMod:4)VFIYC(UniMod:4)QVGDKPYWK3	IGFEGMFAK2	YHSDEYIK2	KLVWVPSSK2
LSSWDQAETPGHTPSLR3	ESDSVLR2	HYASEEIKEK3	SLMADGTC(UniMod:4)QDAAIVGYK2
GIILVGNEEQK2	SGQHHIFSFFAFK3	YVEELEALFPDLPK2	NIFSFYLNR2
YYITIIDAPGHR2	AGIATHFVDSEK3	ILGADTSVDLEETGR2	GEMMDLQHGSLFLQTPK2
AQDLHPLQSK2	KHLEINPDHSIIETLR4	IGGVQQDTILAEGLHFR2	VHAAVQPGSLDSESGIFAC(UniMod:4)AFDR3
VIVMSATLDAGK2	VDGVVAKK2	GISTDKPSENPASFGESGDK3	GVDDLDFFIGDEAIEKPTYATK3
VEADLAGHGQEVLIGLFK3	GTHSLTK2	SSYYVVSGNDPAAEEPSR3	SLSNVIAHEISHSWTGNLVTNK4
VDDNEETIKK2	GEIDAHEDSFK2	ENGEESHLAESSR2	GYPHLC(UniMod:4)SIC(UniMod:4)DLPVHSNK4
FHYMVHTSLDVVDEK3	QLLNSITHPEIR3	DTSEDVEELVEPVAAHGPK2	ALLEGC(UniMod:4)GLLGLPLGR2
ADRDAAAVKPTENNEEESASK3	VSPAIHITAATDPK2	DEC(UniMod:4)LQFTANALALAMER3	DHQYQFLEDAVR3
ASGAGGPPRPELPAGVAR3	DATPPPVPAERPSYK3	(UniMod:5)GDKPIWEQIGSSFIQHYYQLFDNDR3	LHALVVGPGLGR2
E(UniMod:27)LEAVC(UniMod:4)QDVLSLLDNYLIK2	Q(UniMod:28)AGPASVPLRTEEEFKK3	EVGETLLYYGC(UniMod:4)R2	GVEVTVGHEQEEGGKWPYAGTAEAIK3
VGEVEQEAETAR2	VGESEANIR2	SMTEAEQQQLIDDHFLFDKPVSPL3	EVVDSYLPVILDMIK2
LIDDHFLFDKPVSPLLTAAGMAR2	KDHADVSNQLYAC(UniMod:4)YAIGK3	VDLQQQIMTIVDELGK2	HM(UniMod:35)IPLILLTTSPK2
VGLIGSC(UniMod:4)TNSSYEDM(UniMod:35)GR2	LIAALGAYTAQR2	TGQATVASGIPAGWMGLDC(UniMod:4)GTESSK2	M(UniMod:35)QEDIEMTK2
KFVIPDFMSFTSHIDELYESAK4	DAHWSEDHAADSR3	M(UniMod:35)GGGGTM(UniMod:35)NMGDPYGSGGQK2	LMESHGFEEYMK3
SNSPAHYSLLPSLQMDALR3	HYASEEIKEK3	GEEGHDPKEPEQLR3	KLEEEGEQFVK2
PMNTGVEAGETAC(UniMod:4)K2	YHSDEYIK2	DPDC(UniMod:4)FKDVVNMLMYHDR3	YIEIGFDKR3
TAAVALQEEREDAVALC(UniMod:4)SMAK3	YVEELEALFPDLPK2	QVKPYVEEGLHPQIIIR3	DQPPNSVEGLLNALR3
ITGADPIFIDADFHSTAPGGPIGGQTR3	ILGADTSVDLEETGR2	MGHYLHEVAR2	YLATASTMDHAR2
QLSPESLGTLQFGELSLGK2	IGGVQQDTILAEGLHFR2	VAGDIESLLDR2	LFNLVHQAYEVLSDPQTR3
KPPLAQKPSIAPR3	GISTDKPSENPASFGESGDK3	EHLLTNHLK2	ERPPNPIEFLASYLLK2
AHFSVMGDILSSAIR3	SSYYVVSGNDPAAEEPSR3	DLADIAAFFR2	AALEQPC(UniMod:4)EGSLTRPK2
RYADLTEDQLPSC(UniMod:4)ESLK2	E(UniMod:27)SHPHGVK2	HNTYGVDC(UniMod:4)EK2	VTLLEGDHVR2
Q(UniMod:28)GVTPLHLASQEGHTDMVTLLLDK3	DTSEDVEELVEPVAAHGPK2	VGLVSALPHLVM(UniMod:35)TIIVPIGGQIADFLR3	DAEDVDLTHYR3
AQLPAHAPLAAHPR3	ENGEESHLAESSR2	LLDELSPATAPHK3	IIMAEPLEKPLTK2
FDDTNPEKEKEDFEK3	DEC(UniMod:4)LQFTANALALAMER3	QSNNEANLREEVLK3	FVDGEWYR2
LKPSVIIGVAGAGPLFTHGVIK3	(UniMod:5)GDKPIWEQIGSSFIQHYYQLFDNDR3	TALPTSGSSTGELELLAGEVPAR2	ATFGDNKR2
VQLYGVLWK2	EVGETLLYYGC(UniMod:4)R2	FGVQMDR2	QEFAQHANAFHQWIQETR4
DLLLGPC(UniMod:4)VDLPMTSR2	SMTEAEQQQLIDDHFLFDKPVSPL3	EEALQADR2	IKVDFVIPK2
SHWLGPNYTK2	VDLQQQIMTIVDELGK2	DTPELVAYPLPQASSSYMHGGSPSGSVVMVSGLHQLK4	PEWENLNQSNVR2
IGFEGMFAK2	TGQATVASGIPAGWMGLDC(UniMod:4)GTESSK2	VKLPSHSDGTQMIFNAAK3	ARDPGAR2
ESDSVLR2	M(UniMod:35)GGGGTM(UniMod:35)NMGDPYGSGGQK2	DLTTSSVEK2	HEAIKDSVTHLFDR3
SGQHHIFSFFAFK3	GEEGHDPKEPEQLR3	LYPWGIVEVENPGHC(UniMod:4)DFVK2	DSPDLLLLLR2
AGIATHFVDSEK3	QVKPYVEEGLHPQIIIR3	EHPHIVQNLLSR3	YEELFPAFSDSR2
KHLEINPDHSIIETLR4	VAGDIESLLDR2	ALQDLENAASGDAAVHQR3	HNFYFMEMNTR2
VDGVVAKK2	DLADIAAFFR2	FYTAEIVSALEYLHGK2	ILLIFEGTNEILR2
GTHSLTK2	EHLLTNHLK2	LC(UniMod:4)SLFYTNEEVAK2	TAPYVVTGSVDQTVK2
GEIDAHEDSFK2	HNTYGVDC(UniMod:4)EK2	DHVTKPTAMGQGR2	ALLTLADGR2
QLLNSITHPEIR3	NLNLNDESQHGLLMQLLK3	AVVHTHLLNPEWLVNYFGSLSVEDSLEC(UniMod:4)LR4	Q(UniMod:28)MEKDETVSDC(UniMod:4)SPH2
VSPAIHITAATDPK2	VGLVSALPHLVM(UniMod:35)TIIVPIGGQIADFLR3	YGDSEFTVQSTTGHC(UniMod:4)VHMR3	NAFYIGSYQQC(UniMod:4)INEAQR2
DALEYVIPELNIHC(UniMod:4)LR2	LLDELSPATAPHK3	DTVYAVIPK2	SSMLFDTMQHHLALNR4
DATPPPVPAERPSYK3	QSNNEANLREEVLK3	NTEAIGNEVTR2	GWNILTNSEK2
Q(UniMod:28)AGPASVPLRTEEEFKK3	TALPTSGSSTGELELLAGEVPAR2	NVWSFLK2	FPNQNQTK2
VGESEANIR2	FGVQMDR2	TLLGAGGEEEEKKDK2	LDHEEEPQLSEPYLSK2
KFFQMVGLK3	EEALQADR2	PETPAC(UniMod:4)VVSLR2	IEGTPLETVQK2
KDHADVSNQLYAC(UniMod:4)YAIGK3	DTPELVAYPLPQASSSYMHGGSPSGSVVMVSGLHQLK4	(UniMod:5)AEYGTLLQDLTNNITLEDLEQLK3	AQDLDKTQDELMK3
LIAALGAYTAQR2	VKLPSHSDGTQMIFNAAK3	(UniMod:5)APPSVFAQVPQAPPVLVFK3	RTPFGAYGGLLK2
YHSDEYIK2	DLTTSSVEK2	LSSLNLTNQALNK2	NTLQLHR2
HYASEEIKEK3	LYPWGIVEVENPGHC(UniMod:4)DFVK2	GISQTNLITTVTPEKK3	DFNHINVELSLLGK3
DAHWSEDHAADSR3	DC(UniMod:4)PTGHLTVDEFK3	MSILGMTPGFGDK2	HFIEQGINVC(UniMod:4)LC(UniMod:4)QSY2
YVEELEALFPDLPK2	EHPHIVQNLLSR3	LDDDDEGVPSSALR2	DWSFPYEFSYGADGGAK2
ILGADTSVDLEETGR2	ALQDLENAASGDAAVHQR3	IQQEIAVQNPLVSER3	DGLNEAWADLLELIDTR2
IGGVQQDTILAEGLHFR2	FYTAEIVSALEYLHGK2	PGNSTQYNILEGLEK2	KLGEMWNNTAADDKQPYEK2
GISTDKPSENPASFGESGDK3	GMKDDKDEEDDGTGSPHLNNR4	WGASTAATQK2	DLAGALDEKELIEK3
SSYYVVSGNDPAAEEPSR3	MNGFIDQIDGIVHFETR2	APMAAQGMVETR2	VIC(UniMod:4)VGLNYADHC(UniMod:4)QEQNVR3
ENGEESHLAESSR2	LC(UniMod:4)SLFYTNEEVAK2	HVAAGTQQPYTDGVR2	LSGAQADLHIGEGDSIR3
DTSEDVEELVEPVAAHGPK2	DHVTKPTAMGQGR2	ANFTPQETR2	TGGTNSGQDVLEVVFSKPNR2
E(UniMod:27)SHPHGVK2	YGDSEFTVQSTTGHC(UniMod:4)VHMR3	VLEDVTGEEFVLFMK2	GNEEAQIFRPLK2
DEC(UniMod:4)LQFTANALALAMER3	DTVYAVIPK2	SPSELFAQHIVTIVHHVK3	RSYSSSSGSLMPSLENLDLSQVAAISNDLK3
(UniMod:5)GDKPIWEQIGSSFIQHYYQLFDNDR3	NTEAIGNEVTR2	NFLEGDWK2	SEFVILR2
EVGETLLYYGC(UniMod:4)R2	NVWSFLK2	AILPFFPK2	HSTIYPSPEELEAVQNMVSTVEC(UniMod:4)ALK3
SMTEAEQQQLIDDHFLFDKPVSPL3	PETPAC(UniMod:4)VVSLR2	EAMEHPYFYTVVK2	SPWASDFKDFQEPLPQK2
VDLQQQIMTIVDELGK2	(UniMod:5)AEYGTLLQDLTNNITLEDLEQLK3	ATYSTNSPVWEEAFR2	EC(UniMod:4)ISVHVGQAGVQMGNAC(UniMod:4)WELYC(UniMod:4)LEHGIQPDGQMPSDK4
TGQATVASGIPAGWMGLDC(UniMod:4)GTESSK2	(UniMod:5)APPSVFAQVPQAPPVLVFK3	KKNPDEVK2	HNGPENWHK3
M(UniMod:35)GGGGTM(UniMod:35)NMGDPYGSGGQK2	LSSLNLTNQALNK2	IVALSSSLSNAK2	LWEAVLSSPMDSNDLK2
GEEGHDPKEPEQLR3	GISQTNLITTVTPEKK3	YFHVVIAGPQDSPFEGGTFK2	ADILEDKDGK2
DPDC(UniMod:4)FKDVVNMLMYHDR3	MSILGMTPGFGDK2	ELEFLSMANVELSSLAR2	MHTTFEHDIQALGTQVR4
QVKPYVEEGLHPQIIIR3	LDDDDEGVPSSALR2	EHPHVSFVK3	LKGSGNLEAIHVIK2
MGHYLHEVAR2	IQQEIAVQNPLVSER3	PEINTSHLDEK2	HAYYVTVEAAPYWLQKPQSHLYGPGETAR4
VAGDIESLLDR2	PGNSTQYNILEGLEK2	KIGGIFAFK2	NLSTFAVDGK2
EHLLTNHLK2	WGASTAATQK2	AIELATTLDGSLTNR2	KQNDVFGEADQ2
DLADIAAFFR2	APMAAQGMVETR2	KLLVSSEDYGR3	TPMSVLQQTGGSMMDGPGPR2
HNTYGVDC(UniMod:4)EK2	HVAAGTQQPYTDGVR2	DFFLANASR2	HAC(UniMod:4)VPVDFEEVHVSSNADEEDIR2
NLNLNDESQHGLLMQLLK3	ANFTPQETR2	YFLQPEVLDK2	HGVTVDATTR2
VGLVSALPHLVM(UniMod:35)TIIVPIGGQIADFLR3	VLEDVTGEEFVLFMK2	EMFGLYGQTTGK2	TILSDDWK2
LLDELSPATAPHK3	SPSELFAQHIVTIVHHVK3	QQTSAPVLTQPGR2	IAISNELFEEAFAIFR2
QSNNEANLREEVLK3	NFLEGDWK2	KVNIDFEPFKPINTSLYLC(UniMod:4)DNK3	PPAAPAGEGGPPAPPPNLTSNR2
TALPTSGSSTGELELLAGEVPAR2	AILPFFPK2	LEPLLMQLDYSMK2	YSTHLHLAEDC(UniMod:4)M(UniMod:35)K2
FGVQMDR2	ATYSTNSPVWEEAFR2	TSC(UniMod:4)TTESTGLDR2	Q(UniMod:28)VLDLLAQLVQLR2
EEALQADR2	EAMEHPYFYTVVK2	SGSQSSTSQLPSK2	DQGGAGEGLSR2
DTPELVAYPLPQASSSYMHGGSPSGSVVMVSGLHQLK4	IVALSSSLSNAK2	EGLEETLR2	VRPC(UniMod:4)VSIEGYK2
E(UniMod:27)EIDAHRDDYHR4	KKNPDEVK2	(UniMod:5)ADKEAAFDDAVEER2	M(UniMod:35)GPSSSPIPSPSPSPTDSK2
VKLPSHSDGTQMIFNAAK3	YFHVVIAGPQDSPFEGGTFK2	LAVLPPELAHTAELHVLDVAGNR4	NLATAYDNFVELVANLK2
DLTTSSVEK2	C(UniMod:26)VYDLFVHPR2	M(UniMod:35)LGADAVGMSTVPEVIVAR2	HYAHTDC(UniMod:4)PGHADYVK2
LYPWGIVEVENPGHC(UniMod:4)DFVK2	ELEFLSMANVELSSLAR2	LPITVLNGAPGFINLC(UniMod:4)DALNAWQLVTELR3	Q(UniMod:28)EDFELLC(UniMod:4)PDGTR2
DC(UniMod:4)PTGHLTVDEFK3	EHPHVSFVK3	LNIIIVAEGAIDKNGKPITSEDIK3	TPVSITEHPK3
EHPHIVQNLLSR3	PEINTSHLDEK2	VC(UniMod:4)LLGC(UniMod:4)GISTGYGAAVNTAK3	C(UniMod:4)TELNQAWTSLGK2
ALQDLENAASGDAAVHQR3	GGLSTFFEAQDALSAIHQK3	YDSTHYK2	VETGVLKPGMVVTFAPVNVTTEVK4
FYTAEIVSALEYLHGK2	KIGGIFAFK2	SIAAELDELADDR2	KEYTMGWMK2
GMKDDKDEEDDGTGSPHLNNR4	AIELATTLDGSLTNR2	PGAPELLQR2	VNNSSLIGVGYTQTLRPGVK2
MNGFIDQIDGIVHFETR2	KLLVSSEDYGR3	DAFMDHLK2	VSNAEPEPR2
LC(UniMod:4)SLFYTNEEVAK2	DFFLANASR2	AATGQFLC(UniMod:4)HHR2	FTGHALALYR2
DHVTKPTAMGQGR2	YFLQPEVLDK2	ITVVGVGQVGM(UniMod:35)AC(UniMod:4)AISILGK2	EVVDSYLPVILDM(UniMod:35)IK2
AVVHTHLLNPEWLVNYFGSLSVEDSLEC(UniMod:4)LR4	EMFGLYGQTTGK2	RPPGLFR2	KSDLFQDDLYPDTAGPEAALEAEEWFEGK3
E(UniMod:27)ILSPVDIIDR2	QQTSAPVLTQPGR2	AFEILHLHLDLR3	SYVYGPIPHTFDR2
YGDSEFTVQSTTGHC(UniMod:4)VHMR3	KVNIDFEPFKPINTSLYLC(UniMod:4)DNK3	IETIAASSTPTPIRK2	GLVHQAIC(UniMod:4)NLNITLPIYAK3
DTVYAVIPK2	LEPLLMQLDYSMK2	VLTLESNVDSTSSSSC(UniMod:4)QINR2	HNNC(UniMod:4)MASHLTPAVY3
NTEAIGNEVTR2	TSC(UniMod:4)TTESTGLDR2	MTGSEFDFEEMKR2	MAADISQWAGPLC(UniMod:4)LQEVDEPPQHALR2
NVWSFLK2	SGSQSSTSQLPSK2	EEGLMQSC(UniMod:4)NQMHASYLFQQDK3	IMSIPNLR2
TLLGAGGEEEEKKDK2	TLQWDTDPSVLQLQSDSELGR3	DGLALGPGPFVTALEYATDTK3	NPEISHMLNNPDIMR3
PETPAC(UniMod:4)VVSLR2	EGLEETLR2	AFADALEVIPMALSENSGM(UniMod:35)NPIQTMTEVR3	VEPVDASGTEK2
(UniMod:5)AEYGTLLQDLTNNITLEDLEQLK3	C(UniMod:26)C(UniMod:4)AEANPPAC(UniMod:4)YGTVLAEFQPLVEEPK2	SDGTETSTNLHQK2	HYHPSC(UniMod:4)ALC(UniMod:4)VR2
(UniMod:5)APPSVFAQVPQAPPVLVFK3	(UniMod:5)ADKEAAFDDAVEER2	AHAVAQVDAWQQLQTFFHK4	SSLLLDTVTSIPSSR3
LSSLNLTNQALNK2	LAVLPPELAHTAELHVLDVAGNR4	MTVAHMWFDNQIHEADTTEDQSGTSFDK4	PEDPSSRSFFSEIISSISDVK3
GISQTNLITTVTPEKK3	M(UniMod:35)LGADAVGMSTVPEVIVAR2	IGRPSETGIIGIIDPEC(UniMod:4)R3	ENPTTFMGHYLHEVAR4
MSILGMTPGFGDK2	LPITVLNGAPGFINLC(UniMod:4)DALNAWQLVTELR3	DAAGLEC(UniMod:4)KPR2	HEEHERPPFVAYPHLR2
LDDDDEGVPSSALR2	LNIIIVAEGAIDKNGKPITSEDIK3	YEMAC(UniMod:4)AIADAFNLPSSHLRPITDSPVIGAQRPK5	NDANPETHAFVTSPEIVTALAIAGTLK2
IQQEIAVQNPLVSER3	VC(UniMod:4)LLGC(UniMod:4)GISTGYGAAVNTAK3	NQQITHANNTVSSFK2	VSETVAFTDVNSILR2
PGNSTQYNILEGLEK2	SIAAELDELADDR2	KEFSIDVGYER3	RYDDPEVQKDTK2
WGASTAATQK2	YDSTHYK2	TPPLALVFR2	AMEGAGTDEK2
APMAAQGMVETR2	PGAPELLQR2	QHLEETTQK2	Q(UniMod:28)AILHPDTNEK2
HVAAGTQQPYTDGVR2	DAFMDHLK2	KPGPEEAMSEEGKVPLSR2	GAGVPAFYTSTGYGTLVQEGGSPIK2
ANFTPQETR2	AATGQFLC(UniMod:4)HHR2	YIC(UniMod:4)PHAPR2	DATNVGDEGGFAPNILENSEALELVK3
VLEDVTGEEFVLFMK2	ITVVGVGQVGM(UniMod:35)AC(UniMod:4)AISILGK2	HSADFETVR2	EEIVQFFSGLEIVPNGMTLPVDFQGR3
SPSELFAQHIVTIVHHVK3	RPPGLFR2	YLLPAILNPR2	VTLSFPSTLQTGTGTLK2
NFLEGDWK2	AFEILHLHLDLR3	STSQGFC(UniMod:4)FNILC(UniMod:4)VGETGIGK3	ISALQSAGVVVSMSPAQLGTTIYK2
AILPFFPK2	IETIAASSTPTPIRK2	SLDPFKPFIIFSNR2	ETDDTLVLSFVGQTR2
EAMEHPYFYTVVK2	VLTLESNVDSTSSSSC(UniMod:4)QINR2	IAEFAFEYAR2	HVPGGGNVQIQNK3
ATYSTNSPVWEEAFR2	MTGSEFDFEEMKR2	YGDGGSSFQSTTGHC(UniMod:4)VHM(UniMod:35)R3	PEEELNEDVEEIDHAER3
IVALSSSLSNAK2	EEGLMQSC(UniMod:4)NQMHASYLFQQDK3	VSDAISTQYPVVDHEFDAVVVGAGGAGLR4	TGASVVAIR2
KKNPDEVK2	DGLALGPGPFVTALEYATDTK3	ERHPGSFDVVHVK3	QQFDLENK2
YFHVVIAGPQDSPFEGGTFK2	AFADALEVIPMALSENSGM(UniMod:35)NPIQTMTEVR3	AAGTTVVEVEEIVDIGSFAPEDIHIPK4	IDVLQAEVAALK2
ELEFLSMANVELSSLAR2	AAAGVDSASAR2	HGSGSGGPDLVQYQPQHGPGLSAPQGLAPLR4	KQGGLGPMNIPLISDPK3
C(UniMod:26)VYDLFVHPR2	SDGTETSTNLHQK2	NHPDYEEYINLEGTR3	C(UniMod:4)SSILLHGK2
EHPHVSFVK3	AHAVAQVDAWQQLQTFFHK4	LPNGLVIASLENYAPLSR3	RNQLLLEFSFWNEPQPR2
PEINTSHLDEK2	MTVAHMWFDNQIHEADTTEDQSGTSFDK4	SNNVEMDWVLK2	VINQILTEMDGMSTK2
GGLSTFFEAQDALSAIHQK3	IGRPSETGIIGIIDPEC(UniMod:4)R3	ENC(UniMod:4)LILAVTPANTDLANSDALK3	QIVWNGPVGVFEWEAFAR2
KIGGIFAFK2	DAAGLEC(UniMod:4)KPR2	ETTGSESDGGDSSSTK2	EQDVITC(UniMod:4)YEK2
AIELATTLDGSLTNR2	KEFSIDVGYER3	VAQFDYGK2	VVVFIKPTC(UniMod:4)PYC(UniMod:4)R2
KLLVSSEDYGR3	TPPLALVFR2	TC(UniMod:4)IQEFTAHR3	DLELLASGVDR2
YFLQPEVLDK2	QHLEETTQK2	AVM(UniMod:35)RRWLPAGDALLQMITIHLPSPVTAQK5	AAVAVPNRPPDAVLR3
DFFLANASR2	KPGPEEAMSEEGKVPLSR2	PGAPSGPGPQPNQK2	NIIPFDQMTIDDLNEIFPETK2
EMFGLYGQTTGK2	YIC(UniMod:4)PHAPR2	SC(UniMod:4)C(UniMod:4)DYALHVDITHWNDSVK3	YLHSLNIVHR2
QQTSAPVLTQPGR2	YLLPAILNPR2	AELSSLQTSR2	QHSQDLAFVSMLNDIAATPTAAMPFR3
KVNIDFEPFKPINTSLYLC(UniMod:4)DNK3	STSQGFC(UniMod:4)FNILC(UniMod:4)VGETGIGK3	DAEEALDSFEAPDSSANANANAGGAHDAGLDDEAGAGGGGLDGAGGELKR4	FQTVHFFR2
LEPLLMQLDYSMK2	SLDPFKPFIIFSNR2	KPFPDFVYKR3	PAYFNDAQR2
TSC(UniMod:4)TTESTGLDR2	E(UniMod:27)AGPRPPGSGPGPGPTPGAK3	EVEMSVDDEDINSSR2	LILDVFC(UniMod:4)GSQMHFVR3
SGSQSSTSQLPSK2	IAEFAFEYAR2	TNPLNITLPFSFIDYYK2	VSLPTANPDVSSGITQIK2
TLQWDTDPSVLQLQSDSELGR3	YGDGGSSFQSTTGHC(UniMod:4)VHM(UniMod:35)R3	KDPGPVIPEPEKDR2	EKPAGSIDSYLK2
EGLEETLR2	VSDAISTQYPVVDHEFDAVVVGAGGAGLR4	TC(UniMod:4)FVDC(UniMod:4)LIEQTHPEIR3	DGKDYIFEVMDC(UniMod:4)SMPLIGEHQVEDR3
C(UniMod:26)C(UniMod:4)AEANPPAC(UniMod:4)YGTVLAEFQPLVEEPK2	ERHPGSFDVVHVK3	MLMSSIK2	MVDNWRPAQPLK2
(UniMod:5)ADKEAAFDDAVEER2	AAGTTVVEVEEIVDIGSFAPEDIHIPK4	LEENHYNTYTSK2	HPYFYAPELLYYAEQYNEILTQC(UniMod:4)C(UniMod:4)AEADKESC(UniMod:4)LTPK4
LAVLPPELAHTAELHVLDVAGNR4	HGSGSGGPDLVQYQPQHGPGLSAPQGLAPLR4	LLDSDQELYR2	MDALALLGGLVNVAR2
M(UniMod:35)LGADAVGMSTVPEVIVAR2	NHPDYEEYINLEGTR3	QFGM(UniMod:35)M(UniMod:35)QSQIGYDILAEDTITALLHNNRK4	NEHNSILQSLLETLK3
LPITVLNGAPGFINLC(UniMod:4)DALNAWQLVTELR3	LPNGLVIASLENYAPLSR3	LKPGLEK2	NLFGPVNHEELTR3
LNIIIVAEGAIDKNGKPITSEDIK3	SNNVEMDWVLK2	AEIVPVTTTVLDDKGDKK2	QEFDTMEDHAGDYTLLQDQEGDMDHGLK3
VC(UniMod:4)LLGC(UniMod:4)GISTGYGAAVNTAK3	ENC(UniMod:4)LILAVTPANTDLANSDALK3	LDGAWWFLR2	TLDGHMVVR2
SIAAELDELADDR2	EDNTLLYEITAYLEAAGIHNPLNK3	SLADELALVDVLEDK2	SFYPEEVSSMVLTK2
YDSTHYK2	ETTGSESDGGDSSSTK2	QLQELEDKQNADISAM(UniMod:35)QDTINK3	LENSPLGEALR2
PGAPELLQR2	VAQFDYGK2	IATGHGQQGVTQVVLK3	SLC(UniMod:4)PVSWVSAWDDR3
DAFMDHLK2	TC(UniMod:4)IQEFTAHR3	ASGQPQSAAASGDK2	LHTEGDKAFVEFLTDEIKEEK3
AATGQFLC(UniMod:4)HHR2	PGAPSGPGPQPNQK2	IKELKPEQETTPR3	FLDYGFFYFDGSEVQR2
ITVVGVGQVGM(UniMod:35)AC(UniMod:4)AISILGK2	SC(UniMod:4)C(UniMod:4)DYALHVDITHWNDSVK3	M(UniMod:35)ADC(UniMod:4)GGLPQISQPAK2	EIYPYVIQELRPTLNELGISTPEELGLDKV4
RPPGLFR2	LTLQEFQEGSK2	GMLHQDHITFAMLLAR4	SQVETEDLILKPGVVHVIDIDRGEEK2
AFEILHLHLDLR3	AELSSLQTSR2	DGLVIPLVELSAK2	E(UniMod:27)EMLEIVQAIYK2
IETIAASSTPTPIRK2	DAEEALDSFEAPDSSANANANAGGAHDAGLDDEAGAGGGGLDGAGGELKR4	TLATGYQYSFPELR2	LQDVFNTVGADIIQLPQIVVVGTQSSGK4
VLTLESNVDSTSSSSC(UniMod:4)QINR2	KPFPDFVYKR3	SEITPPPPQPK2	C(UniMod:4)YNPDFEK2
MTGSEFDFEEMKR2	EVEMSVDDEDINSSR2	HTKPWIGLAEAMGTLMHAWAGSPK3	ELPTAFDYVEFTR2
EEGLMQSC(UniMod:4)NQMHASYLFQQDK3	TNPLNITLPFSFIDYYK2	QDAQDRLDEMDQQK2	LIKDDFLQQNGYTPYDR2
DGLALGPGPFVTALEYATDTK3	KDPGPVIPEPEKDR2	ADESHPHR2	LQSEHAHLEATINQLR2
AFADALEVIPMALSENSGM(UniMod:35)NPIQTMTEVR3	TC(UniMod:4)FVDC(UniMod:4)LIEQTHPEIR3	RFQSVPAQPGQTSPLLQYFGILLDQGQLNK3	PDWIFLLR2
AAAGVDSASAR2	MLMSSIK2	IDAQHKR2	HIYFITGETK3
SDGTETSTNLHQK2	LEENHYNTYTSK2	VHINPNSLFDVQVK2	DKAELILPNGQEVDIPISYLTSVSSLIVWHPANPAEK4
AHAVAQVDAWQQLQTFFHK4	LLDSDQELYR2	IGPILDNSTLQSEVKPILEK3	TTTNEELEDMLESGK3
MTVAHMWFDNQIHEADTTEDQSGTSFDK4	LKPGLEK2	AVLFC(UniMod:4)LSEDKK3	VLNEAVGALMYHTITLTR3
IGRPSETGIIGIIDPEC(UniMod:4)R3	AEIVPVTTTVLDDKGDKK2	AREALLSSAVDHGSDEARFWQDLMNIAGTTLSSK4	NGPVEGAFTVFSDFLTYK3
DAAGLEC(UniMod:4)KPR2	LDGAWWFLR2	LIEGVHPGSLVEK2	YGDGGSTFQSTTGHC(UniMod:4)VHMR3
YEMAC(UniMod:4)AIADAFNLPSSHLRPITDSPVIGAQRPK5	SLADELALVDVLEDK2	VMVAEALDISR2	GLETIASDVVSLASK2
NQQITHANNTVSSFK2	E(UniMod:27)VDEQM(UniMod:35)LAIQSK2	WIHPSSGR2	TVTAM(UniMod:35)DVVYALK2
KEFSIDVGYER3	QLQELEDKQNADISAM(UniMod:35)QDTINK3	KLVEETK2	KLRPLYNHPAGPR3
TPPLALVFR2	IATGHGQQGVTQVVLK3	PPFIMNTLEK2	TVPTDINFANAVSDALDSLK3
QHLEETTQK2	ASGQPQSAAASGDK2	VNEVDVSEVSHSK3	GFKDQIYDIFQK2
KPGPEEAMSEEGKVPLSR2	IKELKPEQETTPR3	IGPSGANSGGPVMPSDYQHSSSR3	ANEVISK2
YIC(UniMod:4)PHAPR2	M(UniMod:35)ADC(UniMod:4)GGLPQISQPAK2	AGAKPDQIGIITPYEGQR3	AHQANQLYPFAISLIESVR2
HSADFETVR2	GMLHQDHITFAMLLAR4	VPGLYVIDSIVR2	GVLGGALAIPC(UniMod:4)HVHHLRPPHSR5
YLLPAILNPR2	DGLVIPLVELSAK2	VLSAPPHFHFGQTNR2	TDLTAVPASR2
STSQGFC(UniMod:4)FNILC(UniMod:4)VGETGIGK3	TLATGYQYSFPELR2	AAPC(UniMod:4)IYWLPLTESQIVQK3	Q(UniMod:28)IEELKGQEVSPK2
E(UniMod:27)AGPRPPGSGPGPGPTPGAK3	SEITPPPPQPK2	IVPVEITISLLK3	DVDKPLAIDKDSLAHQDTC(UniMod:4)ENDREER3
SLDPFKPFIIFSNR2	HTKPWIGLAEAMGTLMHAWAGSPK3	GLAGVENVSELK2	QM(UniMod:35)SLLLR2
IAEFAFEYAR2	QDAQDRLDEMDQQK2	VTNGELLAQYM(UniMod:35)AEAASELGPSTPYGK3	EGPAVVGQFIQDVK2
YGDGGSSFQSTTGHC(UniMod:4)VHM(UniMod:35)R3	ADESHPHR2	VIGSWTDHLHLR4	DYLM(UniMod:35)STHFWGPVANWGLPIAAINDMK3
VSDAISTQYPVVDHEFDAVVVGAGGAGLR4	RFQSVPAQPGQTSPLLQYFGILLDQGQLNK3	HAGDYTLLQDQEGDMDHGLK2	YDYVLTGYTR2
ERHPGSFDVVHVK3	KFDPFLDLSLDIPSQFR3	EHTEFTDHELQEWYK2	VSHALAEGLGVIAC(UniMod:4)IGEK2
AAGTTVVEVEEIVDIGSFAPEDIHIPK4	IDAQHKR2	KETEGDVTSVK2	M(UniMod:35)VHETSYSAQFK2
HGSGSGGPDLVQYQPQHGPGLSAPQGLAPLR4	VHINPNSLFDVQVK2	ASMM(UniMod:35)YLENGTPDTAAMALER2	ALAGPLQAIPEMDFEPSSAEPLGNVER2
NHPDYEEYINLEGTR3	IGPILDNSTLQSEVKPILEK3	SC(UniMod:4)LLHQFTEK2	E(UniMod:27)LSDIAHR2
LPNGLVIASLENYAPLSR3	AVLFC(UniMod:4)LSEDKK3	RTSPAPDILSLPEDPC(UniMod:4)LGPR3	KTLDSVAK2
SNNVEMDWVLK2	LIEGVHPGSLVEK2	KLPSDVTEGEVISLGLPFGK3	VGC(UniMod:4)FDPYSDDPR2
ENC(UniMod:4)LILAVTPANTDLANSDALK3	VMVAEALDISR2	TVQDALSSVQESDIAVVAR3	VLGFC(UniMod:4)HYYLPEEQFPK3
EDNTLLYEITAYLEAAGIHNPLNK3	WIHPSSGR2	NAINIEELFQGISR3	GSVPAAAAESPSMHR2
ETTGSESDGGDSSSTK2	KLVEETK2	GIADVPEWFR2	YHALLIPSC(UniMod:4)PGALTDLASSGSLAR3
VAQFDYGK2	PPFIMNTLEK2	FQSSAVM(UniMod:35)ALQEASEAYLVGLFEDTNLC(UniMod:4)AIHAK4	M(UniMod:35)VVLTSPQVSDSMR2
AVM(UniMod:35)RRWLPAGDALLQMITIHLPSPVTAQK5	VNEVDVSEVSHSK3	GRLPLLLVANAGTAAVGHTDK3	AEPSQLDIK2
TC(UniMod:4)IQEFTAHR3	IGPSGANSGGPVMPSDYQHSSSR3	IPIFSAAGLPHNEIAAQIC(UniMod:4)R3	NDIVNMLVGNK2
PGAPSGPGPQPNQK2	AGAKPDQIGIITPYEGQR3	YVDLMESSIAQSIHR2	GEEGHDPKEPEQLRK3
SC(UniMod:4)C(UniMod:4)DYALHVDITHWNDSVK3	VPGLYVIDSIVR2	LQINELSGK2	WKPDYDSAASEYGK3
LTLQEFQEGSK2	VLSAPPHFHFGQTNR2	AVSSGILSALGNLLAQTIEK2	QDPFTVHMAAR2
AELSSLQTSR2	AAPC(UniMod:4)IYWLPLTESQIVQK3	IVLEDGTLHVTEGSGR2	VGIFTGAR2
DAEEALDSFEAPDSSANANANAGGAHDAGLDDEAGAGGGGLDGAGGELKR4	IVPVEITISLLK3	SLSELVDDKFGTGTK2	HIQALAIR2
KPFPDFVYKR3	GLAGVENVSELK2	HLEFSHDQYK3	LASFYER2
EVEMSVDDEDINSSR2	VTNGELLAQYM(UniMod:35)AEAASELGPSTPYGK3	NGFGNVLFFGLR2	LPLWQQAC(UniMod:4)ADPNKIPDR3
TNPLNITLPFSFIDYYK2	VIGSWTDHLHLR4	RPISADSAIM(UniMod:35)NPASK2	RGVMLAVDAVIAELK3
KDPGPVIPEPEKDR2	EHTEFTDHELQEWYK2	LC(UniMod:4)SGVLGTVVHGK2	VEYQEDRNDLVISETELK2
TC(UniMod:4)FVDC(UniMod:4)LIEQTHPEIR3	HAGDYTLLQDQEGDMDHGLK2	(UniMod:5)GDREQLLQR2	DDIENMVK2
MLMSSIK2	KETEGDVTSVK2	SLQQMVLSHEPSVTSVQEK3	DDGKIGIVELAHVLPTEENFLLLFR4
LEENHYNTYTSK2	SC(UniMod:4)LLHQFTEK2	KLGISSLQEFK2	LGGEVSC(UniMod:4)LVAGTK2
LLDSDQELYR2	RTSPAPDILSLPEDPC(UniMod:4)LGPR3	TMLELINQLDGFDPR3	GSSTIATAAADKIPGLLGVFQK2
QFGM(UniMod:35)M(UniMod:35)QSQIGYDILAEDTITALLHNNRK4	KLPSDVTEGEVISLGLPFGK3	TPVVEGLTEGEEEELR2	AC(UniMod:4)VIHGTDLKDFTSEQIDEILQNHTEIVFAR4
LKPGLEK2	TVQDALSSVQESDIAVVAR3	KIEDNNTLVFIVDVK3	YSYLKPR2
AEIVPVTTTVLDDKGDKK2	NAINIEELFQGISR3	ISPQLLLAMHR3	VVHAVDGIAENGIQPLSSSEVDELIHK3
LDGAWWFLR2	GIADVPEWFR2	NTC(UniMod:4)PGDR2	HVIPMNPNTDDLFK2
SLADELALVDVLEDK2	FQSSAVM(UniMod:35)ALQEASEAYLVGLFEDTNLC(UniMod:4)AIHAK4	AHEASSAVQHVNLLK2	VVGIHMQGIGC(UniMod:4)DEMLQGFAVAVK3
E(UniMod:27)VDEQM(UniMod:35)LAIQSK2	GRLPLLLVANAGTAAVGHTDK3	FATHGAALTVK2	E(UniMod:27)MQNLSQHGR2
QLQELEDKQNADISAM(UniMod:35)QDTINK3	IPIFSAAGLPHNEIAAQIC(UniMod:4)R3	AVPSIPK2	QFLNAESAYMDPMK2
IATGHGQQGVTQVVLK3	YVDLMESSIAQSIHR2	WSMVDVQFVR2	KMDEYVASLHLPSFDAHLTELTDDQAK5
Q(UniMod:28)NPSITWIR2	LQINELSGK2	ELHGQSPVVTPC(UniMod:4)NK2	AQSELSGAADEAAR2
ASGQPQSAAASGDK2	AVSSGILSALGNLLAQTIEK2	AHYGGNPGGGC(UniMod:4)GAK2	HVTEDC(UniMod:4)VFIYC(UniMod:4)QVGDKPYWK3
IKELKPEQETTPR3	IVLEDGTLHVTEGSGR2	QVRPMLLVDDR3	GADINAPDKHHITPLLSAVYEGHVSC(UniMod:4)VK4
M(UniMod:35)ADC(UniMod:4)GGLPQISQPAK2	SLSELVDDKFGTGTK2	EQNEASPTPR2	VLVAQHDAYK3
GMLHQDHITFAMLLAR4	HLEFSHDQYK3	HVLFEDTFFDK2	GIILVGNEEQK2
DGLVIPLVELSAK2	NGFGNVLFFGLR2	TKQELEDLTADIKK2	LGLSDMNVYDHELVFGVSLK3
TLATGYQYSFPELR2	RPISADSAIM(UniMod:35)NPASK2	TFINLMTHISK3	YYITIIDAPGHR2
SEITPPPPQPK2	LC(UniMod:4)SGVLGTVVHGK2	VTAIYIDPATHR3	E(UniMod:27)LINSGHSDAATIAEWK2
HTKPWIGLAEAMGTLMHAWAGSPK3	(UniMod:5)GDREQLLQR2	VFSANSTAAC(UniMod:4)TELAK2	E(UniMod:27)SLERQMREMEENFALEAANYQDTIGR3
QDAQDRLDEMDQQK2	SLQQMVLSHEPSVTSVQEK3	PDQLADLYK2	GYFEYIEENKYSR2
ADESHPHR2	KLGISSLQEFK2	LALTEWLQEFGVPHQYSSR3	YFDSFGDLSSASAIM(UniMod:35)GNAK2
RFQSVPAQPGQTSPLLQYFGILLDQGQLNK3	TMLELINQLDGFDPR3	AADMVLLDDNFASIVTGVEEGR2	SLNDITK2
KFDPFLDLSLDIPSQFR3	TPVVEGLTEGEEEELR2	TEVPFEFPLLVK2	M(UniMod:35)QVDQEEPHTEEQQQQPQTPAENK3
AREALLSSAVDHGSDEARFWQDLMNIAGTTLSSK4	KIEDNNTLVFIVDVK3	GVVESVVTIEDDFITVVQTTTDEGESGSHSVR4	VDDNEETIKK2
VHINPNSLFDVQVK2	ISPQLLLAMHR3	GSYMEVEDNR2	ASGAGGPPRPELPAGVAR3
IGPILDNSTLQSEVKPILEK3	NYDESFFEDQVHHRPPASEYTMHLGLK4	DLVVLLFETALLSSGFSLEDPQTHSNR4	E(UniMod:27)LEAVC(UniMod:4)QDVLSLLDNYLIK2
AVLFC(UniMod:4)LSEDKK3	Q(UniMod:28)QLGTAVEM(UniMod:35)EIAQMLEENSR3	ENAIVVLNHK2	LIDDHFLFDKPVSPLLTAAGMAR2
IDAQHKR2	NTC(UniMod:4)PGDR2	EHYPNGVC(UniMod:4)TVYGK3	Q(UniMod:28)HVGSSAEFM(UniMod:35)EAWR2
LIEGVHPGSLVEK2	AHEASSAVQHVNLLK2	GVAGALRPLLQGAVPAASEPPVLDVK2	NLSLSGHVGFDSLPDQLVNK3
VMVAEALDISR2	FATHGAALTVK2	KPVTDC(UniMod:4)VISVPSFFTDAER3	VGLIGSC(UniMod:4)TNSSYEDM(UniMod:35)GR2
WIHPSSGR2	AVPSIPK2	VNAEGTVDTVFSEVC(UniMod:4)TYLDSLK3	QEAIDVLLLGNTLNSDLADK2
KLVEETK2	WSMVDVQFVR2	TVNYIQLK2	EELLLPSVSPR2
PPFIMNTLEK2	ELHGQSPVVTPC(UniMod:4)NK2	AAAAAAAAQMHTK2	ADC(UniMod:4)KEEHDIPR2
VNEVDVSEVSHSK3	AHYGGNPGGGC(UniMod:4)GAK2	HTLTQIK2	KFVIPDFMSFTSHIDELYESAK4
IGPSGANSGGPVMPSDYQHSSSR3	HVLFEDTFFDK2	MLATLEPEQR2	TAAVALQEEREDAVALC(UniMod:4)SMAK3
AGAKPDQIGIITPYEGQR3	EQNEASPTPR2	LDNVMLDSEGHIK2	LEPPLIPFMPLLIK3
VPGLYVIDSIVR2	QVRPMLLVDDR3	SQENILQGFSLPNK2	DPVLMSLK2
VLSAPPHFHFGQTNR2	TEGSKENTEENTSLK3	LMQLMESEQK2	DATSHVLTDLEPGQEYTVLLIAEK3
AAPC(UniMod:4)IYWLPLTESQIVQK3	TKQELEDLTADIKK2	KTETQEKNPLPSK3	KPPLAQKPSIAPR3
IVPVEITISLLK3	TFINLMTHISK3	VPLALFALNR2	GSFFISQVVLTPK2
GLAGVENVSELK2	VTAIYIDPATHR3	STLMNTLFNTTFETEEASHHEEC(UniMod:4)VR3	AHFSVMGDILSSAIR3
VTNGELLAQYM(UniMod:35)AEAASELGPSTPYGK3	VFSANSTAAC(UniMod:4)TELAK2	GPTEQLVSPEPEVHDIER3	RYADLTEDQLPSC(UniMod:4)ESLK2
HAGDYTLLQDQEGDMDHGLK2	PDQLADLYK2	LVTSIGDVVNHDPVVGDR2	LKPSVIIGVAGAGPLFTHGVIK3
EHTEFTDHELQEWYK2	AADMVLLDDNFASIVTGVEEGR2	(UniMod:5)MMSFGSADALLGAPFAPLHGGGSLHYSLSR3	TNLLLQAHLSR2
VIGSWTDHLHLR4	TEVPFEFPLLVK2	GPVGLEGLLTTK2	GASSPGILVLTTGLSKPFMR3
KETEGDVTSVK2	Q(UniMod:28)GANINEIR2	SSPEIQEPIKPLEK3	SHWLGPNYTK2
ASMM(UniMod:35)YLENGTPDTAAMALER2	GVVESVVTIEDDFITVVQTTTDEGESGSHSVR4	DIKPSNILLDR2	IGFEGMFAK2
SC(UniMod:4)LLHQFTEK2	GSYMEVEDNR2	DYIEEEVTDEKGNVVLK3	ESDSVLR2
RTSPAPDILSLPEDPC(UniMod:4)LGPR3	DLVVLLFETALLSSGFSLEDPQTHSNR4	LNEQYEHASIHLWDLLEGK4	ILGGSVLHLVLALR3
KLPSDVTEGEVISLGLPFGK3	ENAIVVLNHK2	ALDLIEVLVTK2	LSPDAIPGK2
TVQDALSSVQESDIAVVAR3	EHYPNGVC(UniMod:4)TVYGK3	VPFIHVGNQVVSELGPIVQFVK3	KGFSEGLWEIENNPTVK2
NAINIEELFQGISR3	GVAGALRPLLQGAVPAASEPPVLDVK2	DMTSEQLDEILRDHTEIVFAR4	GLLDVTC(UniMod:4)K2
GIADVPEWFR2	KPVTDC(UniMod:4)VISVPSFFTDAER3	APVSALPLAPNNLGGGPIILGAESR3	SGQHHIFSFFAFK3
FQSSAVM(UniMod:35)ALQEASEAYLVGLFEDTNLC(UniMod:4)AIHAK4	VNAEGTVDTVFSEVC(UniMod:4)TYLDSLK3	TLVQILTEPR2	AGIATHFVDSEK3
GRLPLLLVANAGTAAVGHTDK3	TVNYIQLK2	MQSFGMK2	KHLEINPDHSIIETLR4
IPIFSAAGLPHNEIAAQIC(UniMod:4)R3	AAAAAAAAQMHTK2	AFEDDDITHVEGSVDPIR3	FGVTTLDIVR2
YVDLMESSIAQSIHR2	HTLTQIK2	EDLDKVEPAVIEAQNAVK3	NDLSIC(UniMod:4)GTLHSVDQYLNIK3
LQINELSGK2	MLATLEPEQR2	SVTLPTHHETPEYQR4	GEIDAHEDSFK2
AVSSGILSALGNLLAQTIEK2	LDNVMLDSEGHIK2	RYLQQLAEKPLETR3	DLGEAALNEYLR2
IVLEDGTLHVTEGSGR2	SQENILQGFSLPNK2	EAIEALHPESLISC(UniMod:4)QLQFK3	VSPAIHITAATDPK2
SLSELVDDKFGTGTK2	LMQLMESEQK2	DKSFLAMVVDIVR3	PPTGNQPFPK2
HLEFSHDQYK3	KTETQEKNPLPSK3	DAIGISLLK2	TLELLVNAIAINSAYTTK3
NGFGNVLFFGLR2	VPLALFALNR2	HQLLEADISAHEDR3	DATPPPVPAERPSYK3
RPISADSAIM(UniMod:35)NPASK2	GPTEQLVSPEPEVHDIER3	VFC(UniMod:4)C(UniMod:4)AFEESMFGSK2	VANYC(UniMod:4)STHLLEHITTNEDFR4
LC(UniMod:4)SGVLGTVVHGK2	(UniMod:5)MMSFGSADALLGAPFAPLHGGGSLHYSLSR3	(UniMod:5)SGEGENPASKPTPVQDVQGDGR3	Q(UniMod:28)AGPASVPLRTEEEFKK3
(UniMod:5)GDREQLLQR2	LVTSIGDVVNHDPVVGDR2	SSPSFSSLHYQDAGNYVC(UniMod:4)ETALQEVEGLK3	GVNSFLVFMAYK2
SLQQMVLSHEPSVTSVQEK3	E(UniMod:27)TAHWKPPPWNDVDILK4	KQNETADEATTPQAK2	VGESEANIR2
KLGISSLQEFK2	GPVGLEGLLTTK2	TIRPMDIEAIEASVMK2	KDHADVSNQLYAC(UniMod:4)YAIGK3
TMLELINQLDGFDPR3	Q(UniMod:28)VLGQMVIDEELLGDGHSYSPR2	AAAFVTSPPLSPDPTTPDYLTSLLAC(UniMod:4)GDLQVTGSGHC(UniMod:4)PYSTAQK4	YHSDEYIK2
TPVVEGLTEGEEEELR2	SSPEIQEPIKPLEK3	GGIM(UniMod:35)LPEK2	HYASEEIKEK3
KIEDNNTLVFIVDVK3	DIKPSNILLDR2	LDEAQEAEC(UniMod:4)QVLK2	DAHWSEDHAADSR3
ISPQLLLAMHR3	DYIEEEVTDEKGNVVLK3	EEMHLEDSANFIK3	ILGADTSVDLEETGR2
NYDESFFEDQVHHRPPASEYTMHLGLK4	LNEQYEHASIHLWDLLEGK4	AKPSTVEVLENIDKEIQALEEFR4	IGGVQQDTILAEGLHFR2
Q(UniMod:28)QLGTAVEM(UniMod:35)EIAQMLEENSR3	ALDLIEVLVTK2	DTYVSSFPR2	SSYYVVSGNDPAAEEPSR3
NTC(UniMod:4)PGDR2	VPFIHVGNQVVSELGPIVQFVK3	RMSDAQVQTDPVSIGPVGK3	LITEEASK2
AHEASSAVQHVNLLK2	APVSALPLAPNNLGGGPIILGAESR3	AADVNMTDEEGR2	LLLLDTVTMQVTAR2
FATHGAALTVK2	DMTSEQLDEILRDHTEIVFAR4	DIVNMLMHHDR2	E(UniMod:27)SHPHGVK2
AVPSIPK2	TLVQILTEPR2	GLTMLDHEQVSPEDPGAQFLIQTGSVGR3	DTSEDVEELVEPVAAHGPK2
WSMVDVQFVR2	MQSFGMK2	RGEEGHDPKEPEQLR2	ALLAPLASHEAGEAEPGSQER2
ELHGQSPVVTPC(UniMod:4)NK2	AFEDDDITHVEGSVDPIR3	SDTVATMMR2	QVGNVTKPTVIISQEGGK2
AHYGGNPGGGC(UniMod:4)GAK2	EDLDKVEPAVIEAQNAVK3	AM(UniMod:35)DSDWFAQNYMGR2	VDVYDEGSYTC(UniMod:4)SVQTQHEPK3
HVLFEDTFFDK2	SVTLPTHHETPEYQR4	VITSGFNALEK2	ALEQQMESHR3
EQNEASPTPR2	RYLQQLAEKPLETR3	LTALGRPQFLLQFSDVLTR3	SMTEAEQQQLIDDHFLFDKPVSPL3
QVRPMLLVDDR3	EAIEALHPESLISC(UniMod:4)QLQFK3	SFLEDIRK2	TGQATVASGIPAGWMGLDC(UniMod:4)GTESSK2
TEGSKENTEENTSLK3	DKSFLAMVVDIVR3	EAAWAITNATSGGTPEQIR2	TQEFILNSPTVTSIK2
TKQELEDLTADIKK2	HQLLEADISAHEDR3	AEKDNAEIR2	DMDDEESWIK2
TFINLMTHISK3	VFC(UniMod:4)C(UniMod:4)AFEESMFGSK2	KVEWSSDTVDNEHMGR4	M(UniMod:35)GGGGTM(UniMod:35)NMGDPYGSGGQK2
VTAIYIDPATHR3	(UniMod:5)SGEGENPASKPTPVQDVQGDGR3	KVTEPSILR2	GEEGHDPKEPEQLR3
VFSANSTAAC(UniMod:4)TELAK2	KQNETADEATTPQAK2	AAPILFASAALALGSSLALK2	HNC(UniMod:4)DFC(UniMod:4)VHGNDITLTVDGR4
LALTEWLQEFGVPHQYSSR3	AAAFVTSPPLSPDPTTPDYLTSLLAC(UniMod:4)GDLQVTGSGHC(UniMod:4)PYSTAQK4	RHPDYSVSLLLR4	DPDC(UniMod:4)FKDVVNMLMYHDR3
PDQLADLYK2	TIRPMDIEAIEASVMK2	DDITNEEYGEFYK2	DLEGENIEIVFAKPPDQK3
AADMVLLDDNFASIVTGVEEGR2	GGIM(UniMod:35)LPEK2	WLKEDKLEC(UniMod:4)SEELGDLVK2	QVKPYVEEGLHPQIIIR3
TEVPFEFPLLVK2	LDEAQEAEC(UniMod:4)QVLK2	LDRDPASGTALQEISFWLNLER3	LQLPGAAQR2
Q(UniMod:28)GANINEIR2	EEMHLEDSANFIK3	LYTLVLTDPDAPSRK3	MGHYLHEVAR2
GVVESVVTIEDDFITVVQTTTDEGESGSHSVR4	DTYVSSFPR2	TNEIVEEQYTPQSLATLESVFQELGK3	VAGDIESLLDR2
GSYMEVEDNR2	RMSDAQVQTDPVSIGPVGK3	VEVERDNLAEDIMR3	GVPTVVISQGR2
DLVVLLFETALLSSGFSLEDPQTHSNR4	AADVNMTDEEGR2	NANC(UniMod:4)SIEESFQR2	IKIEHPGLSIGDTAK3
ENAIVVLNHK2	DIVNMLMHHDR2	IHQEEKR2	HNTYGVDC(UniMod:4)EK2
EHYPNGVC(UniMod:4)TVYGK3	GLTMLDHEQVSPEDPGAQFLIQTGSVGR3	DHSYQEEAAM(UniMod:35)ELK3	GSLASVYHKPPNAFVEGSHGIHR3
GVAGALRPLLQGAVPAASEPPVLDVK2	RGEEGHDPKEPEQLR2	MDENEFVAVTSTNAAK3	VGLDDLPLTAVPPYR2
KPVTDC(UniMod:4)VISVPSFFTDAER3	SDTVATMMR2	VRPFAVAAVLR2	M(UniMod:35)GHAGAIIAGGK2
VNAEGTVDTVFSEVC(UniMod:4)TYLDSLK3	AM(UniMod:35)DSDWFAQNYMGR2	EKYPC(UniMod:4)HSFIGEESVAAGEK2	VGLVSALPHLVM(UniMod:35)TIIVPIGGQIADFLR3
TVNYIQLK2	LTALGRPQFLLQFSDVLTR3	(UniMod:5)ADADKSEAAAGDDGSQQQPAEPR2	LLDELSPATAPHK3
AAAAAAAAQMHTK2	VITSGFNALEK2	VLELLLPIR2	QRPQATAEQIR3
HTLTQIK2	EAAWAITNATSGGTPEQIR2	LALVLHQLGR3	TALPTSGSSTGELELLAGEVPAR2
MLATLEPEQR2	SFLEDIRK2	SIELESVR2	FGVQMDR2
LDNVMLDSEGHIK2	AEKDNAEIR2	SDSVLPASHGHLPQAGSLER3	DVTGAEALLER2
SQENILQGFSLPNK2	KVEWSSDTVDNEHMGR4	EKYPC(UniMod:4)HSFIGEESVAAGEK4	Q(UniMod:28)GQYSPMAIEEQVAVIYAGVR2
LMQLMESEQK2	KVTEPSILR2	SQEETDSTKEEAAK2	VGEIVVFR2
KTETQEKNPLPSK3	AAPILFASAALALGSSLALK2	TSVPESIASAGTGSPSK2	VIC(UniMod:4)EVAHITLDR2
STLMNTLFNTTFETEEASHHEEC(UniMod:4)VR3	Q(UniMod:28)KFETPGIMQFTNEEK2	NVIIWGNHSSTQYPDVNHAK4	DPNIVGNEHYDVAR2
VPLALFALNR2	Q(UniMod:28)DPSVLHTEEMR2	LLLAGYDDFNC(UniMod:4)NIWDAMK2	YSTHLHLAEDC(UniMod:4)MK4
GPTEQLVSPEPEVHDIER3	RHPDYSVSLLLR4	WVTYFNKPDIDAWELRK3	VGNLPFNTVQGDIDAIFK2
LVTSIGDVVNHDPVVGDR2	DDITNEEYGEFYK2	NATGPRPALFVPEVSFELLVK3	VKLPSHSDGTQMIFNAAK3
(UniMod:5)MMSFGSADALLGAPFAPLHGGGSLHYSLSR3	WLKEDKLEC(UniMod:4)SEELGDLVK2	GVQIPLPEGINFVR2	DLTTSSVEK2
E(UniMod:27)TAHWKPPPWNDVDILK4	LDRDPASGTALQEISFWLNLER3	HHITIAEIYETELVDIEK3	AAPC(UniMod:4)IYWLPLTESQIVQK2
GPVGLEGLLTTK2	LYTLVLTDPDAPSRK3	STPAITLENPDIK2	ALAGLQSSSATPSPVPSPAR2
Q(UniMod:28)VLGQMVIDEELLGDGHSYSPR2	TNEIVEEQYTPQSLATLESVFQELGK3	M(UniMod:35)LRPLNELLPLAYIEDPKK3	LYPWGIVEVENPGHC(UniMod:4)DFVK2
SSPEIQEPIKPLEK3	VEVERDNLAEDIMR3	EVGIEFMDLYSHLVPVYDVEPLEK3	EHPHIVQNLLSR3
DIKPSNILLDR2	NANC(UniMod:4)SIEESFQR2	M(UniMod:35)IAEAIPELK2	VLNSQEALQPVHYEEK2
DYIEEEVTDEKGNVVLK3	IHQEEKR2	IVSPSGAAVPC(UniMod:4)K2	TIVMGASFR2
LNEQYEHASIHLWDLLEGK4	DHSYQEEAAM(UniMod:35)ELK3	MASGAANVVGPK2	ALQDLENAASGDAAVHQR3
ALDLIEVLVTK2	MDENEFVAVTSTNAAK3	EVAENC(UniMod:4)K2	AVPLTQYQR2
VPFIHVGNQVVSELGPIVQFVK3	EKYPC(UniMod:4)HSFIGEESVAAGEK2	AEIVPVTTTVLDDK2	LDGLVDTPTGYIESLPK2
DMTSEQLDEILRDHTEIVFAR4	VRPFAVAAVLR2	DSVSSVSDVSQYR2	TSVLHVLIK2
APVSALPLAPNNLGGGPIILGAESR3	(UniMod:5)ADADKSEAAAGDDGSQQQPAEPR2	AYDATTHFETTC(UniMod:4)DDIK2	AIMLLEGQK2
TLVQILTEPR2	FSPIEEAK2	ILTDEAVSGWK2	LC(UniMod:4)SLFYTNEEVAK2
MQSFGMK2	VLELLLPIR2	VVPIASLTPYQSK2	DHVTKPTAMGQGR2
AFEDDDITHVEGSVDPIR3	LALVLHQLGR3	AQEPSAAIPK2	E(UniMod:27)ILSPVDIIDR2
EDLDKVEPAVIEAQNAVK3	SDSVLPASHGHLPQAGSLER3	EYGGLDVLVNNAGIAFK3	YGDSEFTVQSTTGHC(UniMod:4)VHMR3
SVTLPTHHETPEYQR4	SIELESVR2	KILDELEK2	NTEAIGNEVTR2
RYLQQLAEKPLETR3	EKYPC(UniMod:4)HSFIGEESVAAGEK4	SQEVDVAYIC(UniMod:4)TESSSHEDYIR3	TLLGAGGEEEEKKDK2
EAIEALHPESLISC(UniMod:4)QLQFK3	SQEETDSTKEEAAK2	IPGMLIIDTPGHESFSNLR3	YFPHFDVSHGSAQVK2
DKSFLAMVVDIVR3	TSVPESIASAGTGSPSK2	NSILAQVLDQSAR2	GAQAAIVVYDITNQETFAR3
DAIGISLLK2	NVIIWGNHSSTQYPDVNHAK4	PVDILTYVTWK2	AHGNVQDR2
HQLLEADISAHEDR3	TC(UniMod:4)DESSFC(UniMod:4)KR3	YSILSELYELIGFHR3	VLVTTNVC(UniMod:4)AR2
VFC(UniMod:4)C(UniMod:4)AFEESMFGSK2	LLLAGYDDFNC(UniMod:4)NIWDAMK2	DEVDGGPAGPPGGAAK2	GISQTNLITTVTPEKK3
(UniMod:5)SGEGENPASKPTPVQDVQGDGR3	WVTYFNKPDIDAWELRK3	FLKEEVNIAR3	EFVISDRK2
SSPSFSSLHYQDAGNYVC(UniMod:4)ETALQEVEGLK3	GVQIPLPEGINFVR2	ELLAVAC(UniMod:4)EQFLGK2	MSILGMTPGFGDK2
KQNETADEATTPQAK2	HHITIAEIYETELVDIEK3	LLTDLLFALETDVHVWR3	LDDDDEGVPSSALR2
AAAFVTSPPLSPDPTTPDYLTSLLAC(UniMod:4)GDLQVTGSGHC(UniMod:4)PYSTAQK4	STPAITLENPDIK2	ELIITAGGENVPPVPIEEAVK2	IQQEIAVQNPLVSER3
TIRPMDIEAIEASVMK2	M(UniMod:35)LRPLNELLPLAYIEDPKK3	TQPTDEEM(UniMod:35)LFIYSHFK2	VVELLADIVQNSSLEDSQIEKER3
GGIM(UniMod:35)LPEK2	M(UniMod:35)IAEAIPELK2	FFVANTAK2	ANFTPQETR2
LDEAQEAEC(UniMod:4)QVLK2	IVSPSGAAVPC(UniMod:4)K2	LLTQHENIK2	VLEDVTGEEFVLFMK2
EEMHLEDSANFIK3	MASGAANVVGPK2	GVLTLSFALADK2	SPSELFAQHIVTIVHHVK3
AKPSTVEVLENIDKEIQALEEFR4	EVAENC(UniMod:4)K2	AWQGTADGGMMER2	NFLEGDWK2
DTYVSSFPR2	AEIVPVTTTVLDDK2	GISDLAQHYLMR3	SLETNTHVK2
RMSDAQVQTDPVSIGPVGK3	DSVSSVSDVSQYR2	DLGQDLAGVIAIQR2	ATYSTNSPVWEEAFR2
AADVNMTDEEGR2	AYDATTHFETTC(UniMod:4)DDIK2	TTWLHQALR2	EAMEHPYFYTVVK2
DIVNMLMHHDR2	ILTDEAVSGWK2	RIDSLM(UniMod:35)DEIAFLK2	IVALSSSLSNAK2
GLTMLDHEQVSPEDPGAQFLIQTGSVGR3	AQGILDETHISSR2	LAYAIIQFLHGQLR2	VTLGTQPTVLR2
RGEEGHDPKEPEQLR2	VVPIASLTPYQSK2	LISTLIYK2	PLNIAYSHIYSSYR3
SDTVATMMR2	AQEPSAAIPK2	RAFSEADMERPLQELGLVPSAVLIVAK4	YFHVVIAGPQDSPFEGGTFK2
AM(UniMod:35)DSDWFAQNYMGR2	EYGGLDVLVNNAGIAFK3	LSNKTEEDIKK3	DYALHWLVLGTHTSDEQNHLVVAR3
LTALGRPQFLLQFSDVLTR3	KILDELEK2	NYEYYASHVPESVK2	ELEFLSMANVELSSLAR2
VITSGFNALEK2	IPGMLIIDTPGHESFSNLR3	AVGIAGVGLAALGLVGVMLSR3	KLDVSIEMPEELDISQLR3
EAAWAITNATSGGTPEQIR2	SQEVDVAYIC(UniMod:4)TESSSHEDYIR3	GLEYLYLSVHDEDRDDHTR4	HLEIKPAIR3
SFLEDIRK2	NSILAQVLDQSAR2	NSQWVPTLPNSSHHLDAVPC(UniMod:4)STTINR3	AVSYLGPK2
AEKDNAEIR2	KHEDESEAWLHR2	KPEPDGGEDQPSDSPAEPK2	KIGGIFAFK2
KVEWSSDTVDNEHMGR4	PVDILTYVTWK2	PAINVGLSVSR2	NIGFSTLTMESDK2
KVTEPSILR2	YSILSELYELIGFHR3	DEVQEVVYFPAVDHDAESK3	KLLVSSEDYGR3
AAPILFASAALALGSSLALK2	DEVDGGPAGPPGGAAK2	MLDLYSQISSVPIGYNHPALAK3	DQLIVNLLKEEQAPQNK2
Q(UniMod:28)KFETPGIMQFTNEEK2	FLKEEVNIAR3	GMSLNLEPDNVGVVVFGNDK2	VVLFEMEAR2
Q(UniMod:28)DPSVLHTEEMR2	ELLAVAC(UniMod:4)EQFLGK2	SEAAAAAAGAASDPAAAR2	VNAPILTNTTLNVIR2
RHPDYSVSLLLR4	MDENEFVAVTSTNAAK2	DNILIEC(UniMod:4)EAK2	EGTLPAALVQPR2
DDITNEEYGEFYK2	LLTDLLFALETDVHVWR3	KLEELQSMK2	AGVMALANLLQIQR3
WLKEDKLEC(UniMod:4)SEELGDLVK2	ELIITAGGENVPPVPIEEAVK2	IKEDEDDKTVMDLAVVLFETATLR4	EMFGLYGQTTGK2
LDRDPASGTALQEISFWLNLER3	TQPTDEEM(UniMod:35)LFIYSHFK2	QGKPEEEAKPDEQGQDEGKPEK5	LAWVSHDSTVSVADASK2
LYTLVLTDPDAPSRK3	FFVANTAK2	HLLPLVQC(UniMod:4)PTLIVHGEK3	ESESVDK2
TNEIVEEQYTPQSLATLESVFQELGK3	LLTQHENIK2	SPGQLQRPTGVAVHPSGDIIIADYDNK4	GLLVDRPSETK2
VEVERDNLAEDIMR3	GVLTLSFALADK2	SHADDVGLVLSSLQASIYR3	ELETQLLEQC(UniMod:4)TVDTGAAK2
NANC(UniMod:4)SIEESFQR2	GASQSLWDVFAFSFK3	SFPIEQSSHPVR3	E(UniMod:27)IEAEIQALR2
IHQEEKR2	AWQGTADGGMMER2	SVAALLAGTTEAILTPFER3	KMADLHAVPR3
MDENEFVAVTSTNAAK3	GISDLAQHYLMR3	GLEESITR2	IPSAVSTVSMQNIHPK2
DHSYQEEAAM(UniMod:35)ELK3	DLGQDLAGVIAIQR2	INAVELAEGSLEK2	DVSLPQSEHKEPWFMR2
EKYPC(UniMod:4)HSFIGEESVAAGEK2	RIDSLM(UniMod:35)DEIAFLK2	VANYC(UniMod:4)STHLLEHITTNEDFR3	LKDLEALLNSK2
VRPFAVAAVLR2	TTWLHQALR2	VTHLTEDLNK2	IVAPELYIAVGISGAIQHLAGMK2
(UniMod:5)ADADKSEAAAGDDGSQQQPAEPR2	LAYAIIQFLHGQLR2	SFSNVGDPEIIK2	M(UniMod:35)SPLSIVTVLVDK2
FSPIEEAK2	LISTLIYK2	RADQLADESLESTR3	SQVFSTAADGQTQVEIK2
VLELLLPIR2	LSNKTEEDIKK3	VGTPHFMAPEVVK2	EGLEETLR2
LALVLHQLGR3	NYEYYASHVPESVK2	YFLFYDGETVSGK2	Q(UniMod:28)WELLLEK2
SDSVLPASHGHLPQAGSLER3	AVGIAGVGLAALGLVGVMLSR3	THTQDAVPLTLGQEFSGYVQQVQYAMVR4	KDVIVQDDDVDC(UniMod:4)TLVEK3
SIELESVR2	GLEYLYLSVHDEDRDDHTR4	SPAHGISLFLVENGMK3	GAVIVVSHDAR2
EKYPC(UniMod:4)HSFIGEESVAAGEK4	NSQWVPTLPNSSHHLDAVPC(UniMod:4)STTINR3	KKGPGAASALDDSR2	NADLHSGTELIVDNSMAPASDLALPLETK3
SQEETDSTKEEAAK2	KPEPDGGEDQPSDSPAEPK2	SGNLTEDDKHNNAK2	SKEEAFDAIC(UniMod:4)QLIAGK2
TSVPESIASAGTGSPSK2	PAINVGLSVSR2	NEVSFVIHNLPIIAK2	M(UniMod:35)LGADAVGMSTVPEVIVAR2
EC(UniMod:4)ANGYLELLDHVLLTLQKPNPDLK4	DEVQEVVYFPAVDHDAESK3	ALEPTGQSGEAVK2	LNIIIVAEGAIDKNGKPITSEDIK3
NVIIWGNHSSTQYPDVNHAK4	MLDLYSQISSVPIGYNHPALAK3	IADISQVYTQNAEMRPLGC(UniMod:4)2	LSQVAPVLK2
LLLAGYDDFNC(UniMod:4)NIWDAMK2	GMSLNLEPDNVGVVVFGNDK2	RPAEDM(UniMod:35)EEEQAFKR3	THDVGGYYYEK3
TC(UniMod:4)DESSFC(UniMod:4)KR3	SEAAAAAAGAASDPAAAR2	VWVWTAC(UniMod:4)DFADGER2	VC(UniMod:4)LLGC(UniMod:4)GISTGYGAAVNTAK3
WVTYFNKPDIDAWELRK3	DNILIEC(UniMod:4)EAK2	FYPGQAPSLAENFAEHVLK3	AAGHLDDLPGALSALSDLHAHK4
NATGPRPALFVPEVSFELLVK3	KLEELQSMK2	MLHDYIGDKDFK3	KHALLEADVAAHQDR3
GVQIPLPEGINFVR2	E(UniMod:27)DAPVGPHLQSMPSEQIR2	SIPDAMNLILFLATEK2	KQHSAILAAPNPDEK2
HHITIAEIYETELVDIEK3	IKEDEDDKTVMDLAVVLFETATLR4	SLISMEEINK2	YDSTHYK2
STPAITLENPDIK2	QGKPEEEAKPDEQGQDEGKPEK5	ETHYENYR2	Q(UniMod:28)WYESHYALPLGR2
M(UniMod:35)LRPLNELLPLAYIEDPKK3	HLLPLVQC(UniMod:4)PTLIVHGEK3	DISQDSLQDIK2	VLEALQVLR2
EVGIEFMDLYSHLVPVYDVEPLEK3	SPGQLQRPTGVAVHPSGDIIIADYDNK4	AGESVLVHGASGGVGLATC(UniMod:4)QIAR2	PGAPELLQR2
M(UniMod:35)IAEAIPELK2	SHADDVGLVLSSLQASIYR3	LQEVSAHLVR2	HAILTDATKR2
IVSPSGAAVPC(UniMod:4)K2	SFPIEQSSHPVR3	RVALVTFNSAAHNKPSLIR4	AATGQFLC(UniMod:4)HHR2
MASGAANVVGPK2	SVAALLAGTTEAILTPFER3	ILTHVYPIR3	NFPNAIEHTLQWAR3
EVAENC(UniMod:4)K2	GLEESITR2	GHSMGGHGALIC(UniMod:4)ALK3	ITVVGVGQVGM(UniMod:35)AC(UniMod:4)AISILGK2
AEIVPVTTTVLDDK2	INAVELAEGSLEK2	TQLWEAQAEMENIK2	C(UniMod:4)LHMFLQEEAIDR2
DSVSSVSDVSQYR2	VANYC(UniMod:4)STHLLEHITTNEDFR3	QNLSKEELIAELQDC(UniMod:4)EGLIVR3	AALAGGTTM(UniMod:35)IIDHVVPEPGTSLLAAFDQWR4
AYDATTHFETTC(UniMod:4)DDIK2	SFSNVGDPEIIK2	SLHGEYVGR2	QVSVALSSGTIR2
ILTDEAVSGWK2	VTHLTEDLNK2	MM(UniMod:35)NGSHYSYSESR3	ASAAGHLDDLPGALSALSDLHAHK5
AQGILDETHISSR2	RADQLADESLESTR3	IFHQADTSLKR3	RPPGLFR2
VVPIASLTPYQSK2	VGTPHFMAPEVVK2	GLVPHNGSLINVGSLLQR3	DSVPGVSPQLLHIK3
AQEPSAAIPK2	YFLFYDGETVSGK2	EGSSHNWQHITDQIGMF3	DLADELALVDVMEDK3
EYGGLDVLVNNAGIAFK3	THTQDAVPLTLGQEFSGYVQQVQYAMVR4	LTPGEVYNLATC(UniMod:4)SSK2	ELQFSVEDINR2
KILDELEK2	SPAHGISLFLVENGMK3	HAADAAR2	MTGSEFDFEEMKR2
IPGMLIIDTPGHESFSNLR3	KKGPGAASALDDSR2	EC(UniMod:4)LTLLSQR2	DGLALGPGPFVTALEYATDTK3
SQEVDVAYIC(UniMod:4)TESSSHEDYIR3	SGNLTEDDKHNNAK2	PLYFGWFLTK2	IHVYGYSMGYGR3
NSILAQVLDQSAR2	NEVSFVIHNLPIIAK2	AVENLIPPVQHSLLDQK2	QVEDGEVFDFR2
KHEDESEAWLHR2	ALEPTGQSGEAVK2	AEQASSSKPPAAK3	AFADALEVIPMALSENSGM(UniMod:35)NPIQTMTEVR3
PVDILTYVTWK2	Q(UniMod:28)GLLPLTFADPSDYNK2	DSATDEQLFR2	E(UniMod:27)VLADRPLFPH3
YSILSELYELIGFHR3	IADISQVYTQNAEMRPLGC(UniMod:4)2	AGAGMITQHSSTASPVNR2	MTVAHMWFDNQIHEADTTEDQSGTSFDK4
DEVDGGPAGPPGGAAK2	RPAEDM(UniMod:35)EEEQAFKR3	AFDGLYQDTAVVK2	ANLENPMR2
FLKEEVNIAR3	VWVWTAC(UniMod:4)DFADGER2	AEMM(UniMod:35)ELNDR2	IGRPSETGIIGIIDPEC(UniMod:4)R3
ELLAVAC(UniMod:4)EQFLGK2	FYPGQAPSLAENFAEHVLK3	GAASKPADDPSMYQLK3	DAAGLEC(UniMod:4)KPR2
MDENEFVAVTSTNAAK2	MLHDYIGDKDFK3	LDPIQLSIFSHR3	MGDHLWIAR2
LLTDLLFALETDVHVWR3	SIPDAMNLILFLATEK2	TMNISPEQPQH2	SVGYPHPEWIWR2
ELIITAGGENVPPVPIEEAVK2	SLISMEEINK2	FSHGTMPLR2	YEMAC(UniMod:4)AIADAFNLPSSHLRPITDSPVIGAQRPK5
TQPTDEEM(UniMod:35)LFIYSHFK2	ETHYENYR2	KQDKVEQR2	HAFSPVASVESASGETLHSPK2
FFVANTAK2	DISQDSLQDIK2	HRPELIEYDK3	TPPLALVFR2
LLTQHENIK2	AGESVLVHGASGGVGLATC(UniMod:4)QIAR2	MFSDHLTSYVR3	QTLQSATVEAIEADEAIK2
GVLTLSFALADK2	ILTHVYPIR3	LTSPAAAEKPDLAGYEAQGARPK4	KPGPEEAMSEEGKVPLSR2
GASQSLWDVFAFSFK3	LQEVSAHLVR2	ASGAPPGGQQR2	ADALQAGASQFESSAAK3
AWQGTADGGMMER2	RVALVTFNSAAHNKPSLIR4	LLEAAEQLAQTGEC(UniMod:4)DPEEIYQAAHQLEDR3	YIC(UniMod:4)PHAPR2
GISDLAQHYLMR3	TQLWEAQAEMENIK2	SMTEQEQQQLIDDHFLFDKPVSPLLLASGMAR4	HSADFETVR2
DLGQDLAGVIAIQR2	QNLSKEELIAELQDC(UniMod:4)EGLIVR3	VLGTAGSEEGKK3	LVLELSGEMVR2
RIDSLM(UniMod:35)DEIAFLK2	SLHGEYVGR2	NTLIQFEDFGNHNAFR3	YLLPAILNPR2
TTWLHQALR2	MM(UniMod:35)NGSHYSYSESR3	LIESQIQTNK2	WC(UniMod:4)ALSHLER2
LAYAIIQFLHGQLR2	IFHQADTSLKR3	QGGLGPMNIPLISDPKR3	STSQGFC(UniMod:4)FNILC(UniMod:4)VGETGIGK3
LISTLIYK2	GLVPHNGSLINVGSLLQR3	KMFESFIESVPLFK2	MQQGGSPTPFDR2
RAFSEADMERPLQELGLVPSAVLIVAK4	LTPGEVYNLATC(UniMod:4)SSK2	TRGEGYARPNDGAMVEVALEGYHK3	AKEEGSWKK2
LSNKTEEDIKK3	EC(UniMod:4)LTLLSQR2	AEIDARNDSFTAC(UniMod:4)IELGK3	E(UniMod:27)AGPRPPGSGPGPGPTPGAK3
NYEYYASHVPESVK2	HPDLSGFFDNHFGLISPNFK4	EKPLVQEK2	YQFNYFEAK2
AVGIAGVGLAALGLVGVMLSR3	PLYFGWFLTK2	FLVPDHVNMSELIK2	GTEHSGSTVPSILNR3
GLEYLYLSVHDEDRDDHTR4	AVENLIPPVQHSLLDQK2	VVLIPYVLPR2	LTDIHGNALQYNK2
NSQWVPTLPNSSHHLDAVPC(UniMod:4)STTINR3	AEQASSSKPPAAK3	TPLHEIALSIK2	IAEFAFEYAR2
KPEPDGGEDQPSDSPAEPK2	C(UniMod:26)TVVSVPDSLLWR2	GKLDGNQDLIR2	VSDAISTQYPVVDHEFDAVVVGAGGAGLR4
PAINVGLSVSR2	DSATDEQLFR2	TTPLPDGQILDHR2	ERHPGSFDVVHVK3
DEVQEVVYFPAVDHDAESK3	AGAGMITQHSSTASPVNR2	GGKPEPPAMPQPVPTA2	FSNLVLQALLVLLK3
MLDLYSQISSVPIGYNHPALAK3	GSPIVQEPEEASEPKEESSPR3	FAEFQYLQPGPPR2	AAGTTVVEVEEIVDIGSFAPEDIHIPK4
GMSLNLEPDNVGVVVFGNDK2	Q(UniMod:28)LSIALPQEFAALTK2	ILGELAMVLDQIEAELEKR3	E(UniMod:27)EMKEAFQNAYLELGGLGER2
SEAAAAAAGAASDPAAAR2	AFDGLYQDTAVVK2	IVDPEIALK2	FNSLNELVDYHR2
DNILIEC(UniMod:4)EAK2	AEMM(UniMod:35)ELNDR2	LNTHVKPLIWIESVIEK3	TSAQIVLDGLVDK2
KLEELQSMK2	GAASKPADDPSMYQLK3	TAIQAAGYPDK2	DVPVGSIIC(UniMod:4)ITVEKPQDIEAFK2
E(UniMod:27)DAPVGPHLQSMPSEQIR2	LDPIQLSIFSHR3	SDAEDEC(UniMod:4)FSQEADGKK2	HGSGSGGPDLVQYQPQHGPGLSAPQGLAPLR4
IKEDEDDKTVMDLAVVLFETATLR4	NVFEALSELIILTASHC(UniMod:4)LHGK4	SEDVLAQSPLSK2	LPNGLVIASLENYAPLSR3
QGKPEEEAKPDEQGQDEGKPEK5	TMNISPEQPQH2	GLAPQNKPELQK2	SNNVEMDWVLK2
HLLPLVQC(UniMod:4)PTLIVHGEK3	FSHGTMPLR2	HDDYLVM(UniMod:35)LK2	SSVLVTHAELMPDK3
SPGQLQRPTGVAVHPSGDIIIADYDNK4	HRPELIEYDK3	FADYISK2	VAQFDYGK2
SHADDVGLVLSSLQASIYR3	MFSDHLTSYVR3	GDFIPGLR2	SRPVDILHSK3
SFPIEQSSHPVR3	LTSPAAAEKPDLAGYEAQGARPK4	NGGQILIADLR2	ILSHVEEGNVVQLDR2
SVAALLAGTTEAILTPFER3	ASGAPPGGQQR2	FSC(UniMod:4)YNSRLLNTAGGYPYSFWIGR3	SC(UniMod:4)C(UniMod:4)DYALHVDITHWNDSVK3
GLEESITR2	LLEAAEQLAQTGEC(UniMod:4)DPEEIYQAAHQLEDR3	VVSPTISSPVC(UniMod:4)QEQLIEAGK2	ALILVSDLC(UniMod:4)AR2
INAVELAEGSLEK2	SMTEQEQQQLIDDHFLFDKPVSPLLLASGMAR4	VTITGTPAATQAAQYLITQR2	LTLQEFQEGSK2
VANYC(UniMod:4)STHLLEHITTNEDFR3	KMFESFIESVPLFK2	LEGLDTDWDALRR3	KPFPDFVYKR3
SFSNVGDPEIIK2	NTLIQFEDFGNHNAFR3	AFHITQGLLK3	GAELVEGC(UniMod:4)DGILGDNFRPTQPLSDR4
VTHLTEDLNK2	VLGTAGSEEGKK3	NNDALHMSLESLIC(UniMod:4)ESR3	TNPLNITLPFSFIDYYK2
RADQLADESLESTR3	QGGLGPMNIPLISDPKR3	LYIMTLGC(UniMod:4)LAPYR2	KDPGPVIPEPEKDR2
VGTPHFMAPEVVK2	LIESQIQTNK2	ELGEYGLQAYTEVK2	KLEDGPK2
YFLFYDGETVSGK2	TRGEGYARPNDGAMVEVALEGYHK3	MEEEGSEDNGLEEDSR2	TIGVSNFNPLQIER2
THTQDAVPLTLGQEFSGYVQQVQYAMVR4	EKPLVQEK2	WKDSDEADLVLAK2	TC(UniMod:4)FVDC(UniMod:4)LIEQTHPEIR3
SPAHGISLFLVENGMK3	FLVPDHVNMSELIK2	AKPVVSFIAGITAPPGRR4	MLMSSIK2
KKGPGAASALDDSR2	TPLHEIALSIK2	IIAEGANGPTTPEADKIFLER2	DDEEMNTWIQAISSAISSDKHDTSASTQSTPASSR4
SGNLTEDDKHNNAK2	VVLIPYVLPR2	EAINVEQAFQTIAR2	AENYDISPADR2
NEVSFVIHNLPIIAK2	GKLDGNQDLIR2	DPLADLNIKDFL2	LLDSDQELYR2
ALEPTGQSGEAVK2	TTPLPDGQILDHR2	NELAAMGNHPSPK2	LAQALHEMR2
Q(UniMod:28)GLLPLTFADPSDYNK2	GGKPEPPAMPQPVPTA2	IALLEEAKK2	LIDDYGVEEEPAELPEGTSLTVDNKR2
IADISQVYTQNAEMRPLGC(UniMod:4)2	FAEFQYLQPGPPR2	NEPEPEQPIPR2	QFGM(UniMod:35)M(UniMod:35)QSQIGYDILAEDTITALLHNNRK4
RPAEDM(UniMod:35)EEEQAFKR3	ILGELAMVLDQIEAELEKR3	LC(UniMod:4)GDTNLNNMQR2	LKPGLEK2
VWVWTAC(UniMod:4)DFADGER2	SYLNMDAIMEAIKK3	EHWNPAIVALVYNVLK2	AGESVLVHGASGGVGLATC(UniMod:4)QIAR3
FYPGQAPSLAENFAEHVLK3	IVDPEIALK2	KAQGWQGLK2	YC(UniMod:4)DPDSYHR2
MLHDYIGDKDFK3	LNTHVKPLIWIESVIEK3	GLEELLIGGSHLK3	AEIVPVTTTVLDDKGDKK2
SIPDAMNLILFLATEK2	TAIQAAGYPDK2	VHATSTYR2	QQAAMGSQGNLSAEVEQATR3
SLISMEEINK2	SDAEDEC(UniMod:4)FSQEADGKK2	LELASNHFLFLPR3	KNTLNPYYNESFSFEVPFEQIQK3
ETHYENYR2	GLAPQNKPELQK2	HPQLLYESK2	TSLMNQYVNKK3
DISQDSLQDIK2	SEDVLAQSPLSK2	KLEEIPK2	SLADELALVDVLEDK2
AGESVLVHGASGGVGLATC(UniMod:4)QIAR2	FADYISK2	LFVGGLNFNTDEQALEDHFSSFGPISEVVVVK4	GVSFTFGADVVSK2
ILTHVYPIR3	HDDYLVM(UniMod:35)LK2	NAGQVVSPQSAPAC(UniMod:4)AENKNDVSR3	E(UniMod:27)VDEQM(UniMod:35)LAIQSK2
LQEVSAHLVR2	GDFIPGLR2	PALLHSTFFPALQGAQTK3	KQTIENSQGAYQEAFDISKK4
RVALVTFNSAAHNKPSLIR4	LAGDPAPVVNDIHKK3	TQSIYDDKNHR2	IATGHGQQGVTQVVLK3
GHSMGGHGALIC(UniMod:4)ALK3	NGGQILIADLR2	ILQEDFTC(UniMod:4)R2	ASGQPQSAAASGDK2
TQLWEAQAEMENIK2	VVSPTISSPVC(UniMod:4)QEQLIEAGK2	KDC(UniMod:4)EVVMM(UniMod:35)IGLPGAGK2	EAIQHPADEK2
QNLSKEELIAELQDC(UniMod:4)EGLIVR3	VTITGTPAATQAAQYLITQR2	NGLTLIELWEGLTVDDIKK2	IKELKPEQETTPR3
SLHGEYVGR2	LEGLDTDWDALRR3	ESGEGAEAEGATAEGAK2	AGC(UniMod:4)PPGNPTAGR2
MM(UniMod:35)NGSHYSYSESR3	AFHITQGLLK3	SVIDTSTIVR2	M(UniMod:35)ADC(UniMod:4)GGLPQISQPAK2
IFHQADTSLKR3	LYIMTLGC(UniMod:4)LAPYR2	VPSTETEALASNLM(UniMod:35)GMFEK2	GMLHQDHITFAMLLAR4
GLVPHNGSLINVGSLLQR3	NNDALHMSLESLIC(UniMod:4)ESR3	ETISALHFC(UniMod:4)ETLTR2	FTHGFQNIVDAYGIGTYR2
EGSSHNWQHITDQIGMF3	ELGEYGLQAYTEVK2	FEGEPATHTQPGVQLQSNTYDLQESNVGLK3	TLATGYQYSFPELR2
LTPGEVYNLATC(UniMod:4)SSK2	MEEEGSEDNGLEEDSR2	VSDGDWIC(UniMod:4)PDKK3	RFQSVPAQPGQTSPLLQYFGILLDQGQLNK3
HAADAAR2	AKPVVSFIAGITAPPGRR4	VSNDASGMVNDMK2	KFVEVMTEYNATQSK2
EC(UniMod:4)LTLLSQR2	WKDSDEADLVLAK2	IELVVVGPEAPLAAGIVGDLTSAGVR3	GEMM(UniMod:35)DLQHGSLFLQTPK3
HPDLSGFFDNHFGLISPNFK4	IIAEGANGPTTPEADKIFLER2	ISNLIDIMITDAFLK2	SSEDKQEMLQTEGSQC(UniMod:4)AK2
PLYFGWFLTK2	KTGQYSGMLDC(UniMod:4)AR2	LQHQLVSTEDALR3	AREALLSSAVDHGSDEARFWQDLMNIAGTTLSSK4
AVENLIPPVQHSLLDQK2	EAINVEQAFQTIAR2	AYITC(UniMod:4)DSFSSATESTAANIFPVLEDHTSENKTDEK4	VHINPNSLFDVQVK2
AEQASSSKPPAAK3	DPLADLNIKDFL2	KM(UniMod:35)DESEANEAPAGEAAAR3	IGPILDNSTLQSEVKPILEK3
DSATDEQLFR2	NELAAMGNHPSPK2	SC(UniMod:4)LLPQLHPQPDSGPQGR3	AVLFC(UniMod:4)LSEDKK3
C(UniMod:26)TVVSVPDSLLWR2	IALLEEAKK2	VIHDNFGIVEGLMTTVH3	VPDDPEHLAAR3
AGAGMITQHSSTASPVNR2	EHWNPAIVALVYNVLK2	MM(UniMod:35)LDHC(UniMod:4)LELQLFHR2	VMVAEALDISR2
GSPIVQEPEEASEPKEESSPR3	LC(UniMod:4)GDTNLNNMQR2	VEQLSSGLEHDNLEAHSPEQPPR3	WIHPSSGR2
Q(UniMod:28)LSIALPQEFAALTK2	NEPEPEQPIPR2	SC(UniMod:4)VITYLAQVDPK2	KLVEETK2
AFDGLYQDTAVVK2	KAQGWQGLK2	FLFENQTPAHVYYR2	GGGAC(UniMod:4)LFNRPTK2
AEMM(UniMod:35)ELNDR2	GLEELLIGGSHLK3	EMPSVFGK2	VNEVDVSEVSHSK3
GAASKPADDPSMYQLK3	HPQLLYESK2	C(UniMod:4)PNC(UniMod:4)GTHYK3	AGAKPDQIGIITPYEGQR3
LDPIQLSIFSHR3	LELASNHFLFLPR3	VSDILHSIFSSYK2	VPGLYVIDSIVR2
NVFEALSELIILTASHC(UniMod:4)LHGK4	VHATSTYR2	KKGTVVYGEPITASLGTDGSHYWSK3	KM(UniMod:35)DLIDLEDETIDAEVMNSLAVTMDDFR3
TMNISPEQPQH2	KLEEIPK2	SHDPIEAR2	ILIGSSFPLSGGR2
FSHGTMPLR2	NAGQVVSPQSAPAC(UniMod:4)AENKNDVSR3	LVEGC(UniMod:4)LVGGR2	IVPVEITISLLK3
KQDKVEQR2	PALLHSTFFPALQGAQTK3	SGELQGGPDDNLIEGGGTK2	AAPC(UniMod:4)IYWLPLTESQIVQK3
HRPELIEYDK3	NGLTLIELWEGLTVDDIKK2	AQHTLPQDPAIVQSSLGSASASPFQPHVPYSPFR4	VLSAPPHFHFGQTNR2
MFSDHLTSYVR3	ILQEDFTC(UniMod:4)R2	GFGGIGGILR2	QAVPISVPTYK2
LTSPAAAEKPDLAGYEAQGARPK4	KDC(UniMod:4)EVVMM(UniMod:35)IGLPGAGK2	AHVEAPIAGSMILAAILLK3	GLIEPISMIVPR2
LLEAAEQLAQTGEC(UniMod:4)DPEEIYQAAHQLEDR3	TQSIYDDKNHR2	KIQDGQTTYVYFDNK2	VTNGELLAQYM(UniMod:35)AEAASELGPSTPYGK3
ASGAPPGGQQR2	ESGEGAEAEGATAEGAK2	HLSAPLPIM(UniMod:35)LPLYK2	EVLSLLQEK2
SMTEQEQQQLIDDHFLFDKPVSPLLLASGMAR4	SVIDTSTIVR2	HGGFVYYQEGC(UniMod:4)C(UniMod:4)LVR3	QILLYSATFPLSVQK2
KMFESFIESVPLFK2	VPSTETEALASNLM(UniMod:35)GMFEK2	SKQQHQEQQALQQSATAK3	HAGDYTLLQDQEGDMDHGLK2
NTLIQFEDFGNHNAFR3	ETISALHFC(UniMod:4)ETLTR2	YHIQVC(UniMod:4)TTTPC(UniMod:4)MLR3	VIGSWTDHLHLR4
LIESQIQTNK2	FEGEPATHTQPGVQLQSNTYDLQESNVGLK3	TPGTWSHITEQIGM(UniMod:35)FSFTGLNPK3	EHTEFTDHELQEWYK2
QGGLGPMNIPLISDPKR3	IELVVVGPEAPLAAGIVGDLTSAGVR3	DIM(UniMod:35)EDTIEDKLDTK3	SC(UniMod:4)LLHQFTEK2
VLGTAGSEEGKK3	VSDGDWIC(UniMod:4)PDKK3	NGEVQNLAVK2	KLPSDVTEGEVISLGLPFGK3
TRGEGYARPNDGAMVEVALEGYHK3	VSNDASGMVNDMK2	M(UniMod:35)EYLSLMHAVVR3	AIETDKEGVQNAK2
AEIDARNDSFTAC(UniMod:4)IELGK3	ISNLIDIMITDAFLK2	GDQPGASGDNDDDEPPPLPR2	FPFAANSR2
EKPLVQEK2	LQHQLVSTEDALR3	LSEVVGSGK2	TVQDALSSVQESDIAVVAR3
FLVPDHVNMSELIK2	AYITC(UniMod:4)DSFSSATESTAANIFPVLEDHTSENKTDEK4	GLEISGTFTR2	MVALIDVFHQYSGR2
TPLHEIALSIK2	KM(UniMod:35)DESEANEAPAGEAAAR3	HLLPVETQR2	FQSSAVM(UniMod:35)ALQEASEAYLVGLFEDTNLC(UniMod:4)AIHAK4
VVLIPYVLPR2	SC(UniMod:4)LLPQLHPQPDSGPQGR3	MNGMLLNDR2	GRLPLLLVANAGTAAVGHTDK3
GKLDGNQDLIR2	MM(UniMod:35)LDHC(UniMod:4)LELQLFHR2	IRTEDSETSTLVVVK3	IPIFSAAGLPHNEIAAQIC(UniMod:4)R3
TTPLPDGQILDHR2	VEQLSSGLEHDNLEAHSPEQPPR3	HDSPEDVKR3	YVDLMESSIAQSIHR2
GGKPEPPAMPQPVPTA2	VIHDNFGIVEGLMTTVH3	MIAEEAQQR2	LQINELSGK2
FAEFQYLQPGPPR2	SC(UniMod:4)VITYLAQVDPK2	TGYVPSNYVER2	AEQASSSKPPAAK2
ILGELAMVLDQIEAELEKR3	FLFENQTPAHVYYR2	GISSSNEGVEEPSK2	ASEHASDIHMVSFDYHQMVK4
SYLNMDAIMEAIKK3	EMPSVFGK2	EEMGIGGVLGLLWFQR2	SGYSSPGSPGTPGSR2
IVDPEIALK2	C(UniMod:4)PNC(UniMod:4)GTHYK3	VTTMSENDFK2	LLYDLADQLHAAVGASR2
LNTHVKPLIWIESVIEK3	KKGTVVYGEPITASLGTDGSHYWSK3	EINLQDYEGHQK3	IKELTSIC(UniMod:4)SPIISKPKPK3
TAIQAAGYPDK2	VSDILHSIFSSYK2	GIEEEEILPGFILC(UniMod:4)DLNNLC(UniMod:4)HSGR3	IVLEDGTLHVTEGSGR2
SDAEDEC(UniMod:4)FSQEADGKK2	SHDPIEAR2	TLGVRPDDDLLFTVFSK3	IAQGAMYR2
GLAPQNKPELQK2	LVEGC(UniMod:4)LVGGR2	ENNLPEDILGK2	TGTEVGDVAK2
SEDVLAQSPLSK2	SGELQGGPDDNLIEGGGTK2	TLEAVQDLLEQGR2	SMEIEVLVDADPVVDNSQK2
FADYISK2	AQHTLPQDPAIVQSSLGSASASPFQPHVPYSPFR4	TLSNATMHFVSENK2	NGFGNVLFFGLR2
HDDYLVM(UniMod:35)LK2	GFGGIGGILR2	YLKEYQDLLNVK2	E(UniMod:27)TEC(UniMod:4)TYFSTPLLLGK2
GDFIPGLR2	AHVEAPIAGSMILAAILLK3	QFPALGLDPC(UniMod:4)LLEDELDK2	RPISADSAIM(UniMod:35)NPASK2
LAGDPAPVVNDIHKK3	KIQDGQTTYVYFDNK2	EGTLQHAFLR2	LC(UniMod:4)SGVLGTVVHGK2
NGGQILIADLR2	HLSAPLPIM(UniMod:35)LPLYK2	PHFDVSHGSAQVK3	NFILDQC(UniMod:4)NVYNSGQR2
FSC(UniMod:4)YNSRLLNTAGGYPYSFWIGR3	HGGFVYYQEGC(UniMod:4)C(UniMod:4)LVR3	IDVEGHHYGPSSPQR4	LQTDQAEASKPTWGTQGDFSTTHALPAVK4
VVSPTISSPVC(UniMod:4)QEQLIEAGK2	YHIQVC(UniMod:4)TTTPC(UniMod:4)MLR3	NPSTVEVFDLAQSNSEHSR2	ELLALDSVDPEGR2
VTITGTPAATQAAQYLITQR2	DIM(UniMod:35)EDTIEDKLDTK3	IAIYELLFK2	LSTDDLNSLIAHAHR2
LEGLDTDWDALRR3	NGEVQNLAVK2	LKPWALTFSYGR3	KLGISSLQEFK2
AFHITQGLLK3	GDQPGASGDNDDDEPPPLPR2	C(UniMod:4)DLVNYSYGEATHWPNSGR2	TMLELINQLDGFDPR3
LYIMTLGC(UniMod:4)LAPYR2	M(UniMod:35)EYLSLMHAVVR3	VTGEVHIGGVMLK3	YFSLPFC(UniMod:4)VGSK2
NNDALHMSLESLIC(UniMod:4)ESR3	LSEVVGSGK2	HDLGHFMLR2	DTDIVDEAIYYFK3
ELGEYGLQAYTEVK2	GLEISGTFTR2	GHSFLAFPTLR3	ELEEWYAR2
MEEEGSEDNGLEEDSR2	ELEVNGIEFYPQKEFDEDLEDKTENDK4	NIVAVGAGFC(UniMod:4)DGLR2	TPVVEGLTEGEEEELR2
AKPVVSFIAGITAPPGRR4	HLLPVETQR2	LSGGSPGVPVDK2	IAAMKSRTSVQFVDWC(UniMod:4)PTGFK3
WKDSDEADLVLAK2	MNGMLLNDR2	SVDLVMQELINTVK3	VGEGFEETLGEAVISTK2
IIAEGANGPTTPEADKIFLER2	IRTEDSETSTLVVVK3	VDIAEGR2	Q(UniMod:28)GTFHSQQALEYGTK2
KTGQYSGMLDC(UniMod:4)AR2	HDSPEDVKR3	VDLYEAANK2	IIPGGVAER2
EAINVEQAFQTIAR2	MIAEEAQQR2	EHLLMALADLDELLVR2	FATHGAALTVK2
DPLADLNIKDFL2	GISSSNEGVEEPSK2	VTC(UniMod:4)DGAYRPVC(UniMod:4)AQDGHTYDNDC(UniMod:4)WR3	LEGLSENTDYTVLLQAAQEATR2
NELAAMGNHPSPK2	TGYVPSNYVER2	AVVETVDNLLRPEALESWK3	TKQELEDLTADIKK2
IALLEEAKK2	EEMGIGGVLGLLWFQR2	LQQSAALQTLASC(UniMod:4)PR2	HVLFEDTFFDK2
EHWNPAIVALVYNVLK2	VTTMSENDFK2	ESIYHIMATQPGASALPR3	QVRPMLLVDDR3
LC(UniMod:4)GDTNLNNMQR2	EINLQDYEGHQK3	GSSYGNQELK2	AIDTIYQTTDFSGIR2
NEPEPEQPIPR2	TLGVRPDDDLLFTVFSK3	KASAFNSWFENAEEDLTDPVR3	FLSEEHTK2
KAQGWQGLK2	ENNLPEDILGK2	SLDSSGAGEK2	TFINLMTHISK3
GLEELLIGGSHLK3	TLEAVQDLLEQGR2	AEEAEAQKR2	VYNVTQHAVGIIVNK3
HPQLLYESK2	TLSNATMHFVSENK2	TPVGFIGLGNMGNPMAK3	VTAIYIDPATHR3
LELASNHFLFLPR3	YLKEYQDLLNVK2	ILQVAQELSGEDMHQFHR3	PDQLADLYK2
VHATSTYR2	QFPALGLDPC(UniMod:4)LLEDELDK2	KLEEDQIIMEDQNC(UniMod:4)K2	AVAALLTIPEAEK2
KLEEIPK2	EGTLQHAFLR2	MLGGEEEKDPDAQKK4	AADMVLLDDNFASIVTGVEEGR2
LFVGGLNFNTDEQALEDHFSSFGPISEVVVVK4	PHFDVSHGSAQVK3	TKDEYLINSQTTEHIIK3	Q(UniMod:28)VGNVTKPTVIISQEGGK3
NAGQVVSPQSAPAC(UniMod:4)AENKNDVSR3	IDVEGHHYGPSSPQR4	LAELLLEHDAHPNAAGK3	M(UniMod:35)DSTEPPYSQK2
PALLHSTFFPALQGAQTK3	NPSTVEVFDLAQSNSEHSR2	TGKPLSVELGPGIMGAIFDGIQRPLSDISSQTQSIYIPR3	TGGLEIDSDFGGFR2
NGLTLIELWEGLTVDDIKK2	IAIYELLFK2	TC(UniMod:4)VQTLEGHAQNVSC(UniMod:4)ASFHPELPIIITGSEDGTVR4	TEVPFEFPLLVK2
ILQEDFTC(UniMod:4)R2	LKPWALTFSYGR3	RLQDAFSAIGQNADLDLPQIAVVGGQSAGK3	DLVVLLFETALLSSGFSLEDPQTHSNR4
KDC(UniMod:4)EVVMM(UniMod:35)IGLPGAGK2	C(UniMod:4)DLVNYSYGEATHWPNSGR2	FYEQFSK2	GSYMEVEDNR2
TQSIYDDKNHR2	E(UniMod:27)PMQTGIK2	KSDIYVC(UniMod:4)MISYAHNVAAQGK4	IRPGEFEQFESTIGFK2
ESGEGAEAEGATAEGAK2	HDLGHFMLR2	VDLVEAAEAHAQK3	LGQSDPAPLQHQVDIYQK2
SVIDTSTIVR2	VTGEVHIGGVMLK3	VGPESDKYR2	GVAGALRPLLQGAVPAASEPPVLDVK2
VPSTETEALASNLM(UniMod:35)GMFEK2	GHSFLAFPTLR3	IVENLQSFNEITAMTGDGVNDAPALK2	GHVFEESQVAGTPM(UniMod:35)FVVK3
ETISALHFC(UniMod:4)ETLTR2	NIVAVGAGFC(UniMod:4)DGLR2	AQLHDTNMELTDLK2	AAHVFFTDSC(UniMod:4)PDALFNELVK2
FEGEPATHTQPGVQLQSNTYDLQESNVGLK3	LSGGSPGVPVDK2	VPSTETEALASNLMGMFEK2	KPVTDC(UniMod:4)VISVPSFFTDAER3
IELVVVGPEAPLAAGIVGDLTSAGVR3	VDIAEGR2	C(UniMod:4)MDLSASAMDVK2	NEAALALEYGASC(UniMod:4)EDIAR2
VSDGDWIC(UniMod:4)PDKK3	VDLYEAANK2	AEEERVEEEDRR3	LTTPTYGDLNHLVSATMSGVTTSLR3
VSNDASGMVNDMK2	EHLLMALADLDELLVR2	GDNVGHVIIGPGVSGMGTTHWNQMLATLR3	VNEVDVSEVSHSK2
ISNLIDIMITDAFLK2	VTC(UniMod:4)DGAYRPVC(UniMod:4)AQDGHTYDNDC(UniMod:4)WR3	VGSHITGGDIYGIVNENSLIK3	LDNVMLDSEGHIK2
LQHQLVSTEDALR3	AVVETVDNLLRPEALESWK3	LSSAGLVYLHFGR2	FSIASNYR2
AYITC(UniMod:4)DSFSSATESTAANIFPVLEDHTSENKTDEK4	LQQSAALQTLASC(UniMod:4)PR2	AFHAALR2	FFVTTLPAFFHAK3
KM(UniMod:35)DESEANEAPAGEAAAR3	PAGEGGSPEGAK2	AVLQQYQHLPSFR3	SHLM(UniMod:35)FAVR2
SC(UniMod:4)LLPQLHPQPDSGPQGR3	ESIYHIMATQPGASALPR3	TAVHEALC(UniMod:4)DNIDTR2	STLMNTLFNTTFETEEASHHEEC(UniMod:4)VR3
MM(UniMod:35)LDHC(UniMod:4)LELQLFHR2	GSSYGNQELK2	(UniMod:5)SHQTGIQASEDVK2	VPLALFALNR2
VEQLSSGLEHDNLEAHSPEQPPR3	KASAFNSWFENAEEDLTDPVR3	SGYAIQADEEQLR2	KTETQEKNPLPSK3
VIHDNFGIVEGLMTTVH3	SLDSSGAGEK2	KQIQFADDMQEFTK3	QAIYVPADDLTDPAPATTFAHLDATTVLSR2
SC(UniMod:4)VITYLAQVDPK2	AEEAEAQKR2	GGPPFAFVEFEDPR2	FDTTPNELVQLNK2
FLFENQTPAHVYYR2	LTAIDILTTC(UniMod:4)AADIQR2	QTFTGHESDINAIC(UniMod:4)FFPNGNAFATGSDDATC(UniMod:4)R4	GPTEQLVSPEPEVHDIER3
EMPSVFGK2	TPVGFIGLGNMGNPMAK3	GM(UniMod:35)EDLIPLVNR2	KPYQLIAQDNEPEKPVADSETKM3
C(UniMod:4)PNC(UniMod:4)GTHYK3	ILQVAQELSGEDMHQFHR3	YVISAIPPALGMK2	LVTSIGDVVNHDPVVGDR2
KKGTVVYGEPITASLGTDGSHYWSK3	KLEEDQIIMEDQNC(UniMod:4)K2	PSLC(UniMod:4)EDLLSSVDQPLK2	C(UniMod:4)IPYAVLLEALALR3
VSDILHSIFSSYK2	MLGGEEEKDPDAQKK4	EGAQYLMQAAGLGR2	E(UniMod:27)TAHWKPPPWNDVDILK4
SHDPIEAR2	TKDEYLINSQTTEHIIK3	LRVEHEQASQPTPEK4	Q(UniMod:28)VLGQMVIDEELLGDGHSYSPR2
LVEGC(UniMod:4)LVGGR2	LAELLLEHDAHPNAAGK3	AGDREDITEPAIC(UniMod:4)ALR3	SSPEIQEPIKPLEK3
SGELQGGPDDNLIEGGGTK2	TGKPLSVELGPGIMGAIFDGIQRPLSDISSQTQSIYIPR3	VGGEFFFDPQPTDAPR2	TDPSIM(UniMod:35)GGMIVR2
AQHTLPQDPAIVQSSLGSASASPFQPHVPYSPFR4	TC(UniMod:4)VQTLEGHAQNVSC(UniMod:4)ASFHPELPIIITGSEDGTVR4	LEEASLLHQFQADADDIDAWMLDILK3	GPVGLEGLLTTK2
GFGGIGGILR2	RLQDAFSAIGQNADLDLPQIAVVGGQSAGK3	IQHFYNVGQWAK2	DIKPSNILLDR2
AHVEAPIAGSMILAAILLK3	FYEQFSK2	KQLGPGK2	IKEDGAAAQDGR2
KIQDGQTTYVYFDNK2	DGSIPLPAEILAGGC(UniMod:4)AGGSQVIFTNPLEIVK3	FMNPFNLPNLYQK3	LSQNLDGVVIEFLFR3
HLSAPLPIM(UniMod:35)LPLYK2	KSDIYVC(UniMod:4)MISYAHNVAAQGK4	VVVLMGSTSDLGHC(UniMod:4)EK3	NKLEGAGSATIAEVEMPFYEDK3
HGGFVYYQEGC(UniMod:4)C(UniMod:4)LVR3	VDLVEAAEAHAQK3	RVLFDTGLVNPR3	ISWDMDSK2
SKQQHQEQQALQQSATAK3	NESGGHAVPAGSETHFR4	VWAGALQADASLQPGR2	MELPDYR2
YHIQVC(UniMod:4)TTTPC(UniMod:4)MLR3	VGPESDKYR2	LPTPQPYPSPQDC(UniMod:4)VEATVC(UniMod:4)HVK3	VPFIHVGNQVVSELGPIVQFVK3
TPGTWSHITEQIGM(UniMod:35)FSFTGLNPK3	IVENLQSFNEITAMTGDGVNDAPALK2	FC(UniMod:4)PAGVYEFVPLEQGDGFR2	SSGSPYGGGYGSGGGSGGYGSR3
NGEVQNLAVK2	AQLHDTNMELTDLK2	HLLQDHPWLLSQSLVVKPDQLIK3	STTSTIESFAAQEK2
DIM(UniMod:35)EDTIEDKLDTK3	VPSTETEALASNLMGMFEK2	KGMNMYLTK2	MQSFGMK2
GDQPGASGDNDDDEPPPLPR2	C(UniMod:4)MDLSASAMDVK2	LDERPIHAEPQYPVR4	EPPLELK2
M(UniMod:35)EYLSLMHAVVR3	AEEERVEEEDRR3	EKGEFTNLQGVSAASSGR2	AVVPGVKPQDWISAAR3
LSEVVGSGK2	GDNVGHVIIGPGVSGMGTTHWNQMLATLR3	GSIDEVDKR2	EDLDKVEPAVIEAQNAVK3
GLEISGTFTR2	VGSHITGGDIYGIVNENSLIK3	VVDLM(UniMod:35)AYM(UniMod:35)ASK2	ILLISEDLK2
ELEVNGIEFYPQKEFDEDLEDKTENDK4	LSSAGLVYLHFGR2	AVSSGLPHMIEELQK3	GVNAIVYMIDAADREK2
HLLPVETQR2	AVLQQYQHLPSFR3	ILNPEEIEK2	SVTLPTHHETPEYQR4
MNGMLLNDR2	AFHAALR2	NVFLLGFIPAK2	DKSFLAMVVDIVR3
IRTEDSETSTLVVVK3	TAVHEALC(UniMod:4)DNIDTR2	GSNDMQYQHVIETLIGK3	DAIGISLLK2
HDSPEDVKR3	(UniMod:5)SHQTGIQASEDVK2	ATVQPLPQAAGPSNQPGLLPSVSQPK3	HQLLEADISAHEDR3
MIAEEAQQR2	SGYAIQADEEQLR2	ESNTVFSFLGLKPR3	Q(UniMod:28)EQHVQIDVDVSKPDLTAALR3
GISSSNEGVEEPSK2	KQIQFADDMQEFTK3	GVLFHSGGK2	VFC(UniMod:4)C(UniMod:4)AFEESMFGSK2
TGYVPSNYVER2	GGPPFAFVEFEDPR2	AGLLPSGPRPGYVAIQALLSNR3	SSPSFSSLHYQDAGNYVC(UniMod:4)ETALQEVEGLK3
EEMGIGGVLGLLWFQR2	QTFTGHESDINAIC(UniMod:4)FFPNGNAFATGSDDATC(UniMod:4)R4	TGDAISVMSEVAQTLLTQDVR2	GNDISSGTVLSDYVGSGPPSGTGLHR3
VTTMSENDFK2	GM(UniMod:35)EDLIPLVNR2	ILSSDDYGKDLTSVMR3	AFFSEVER2
HPSIETLDSPTGSHVEWC(UniMod:4)K3	YVISAIPPALGMK2	QAEEEKVPLPELVR2	TIRPMDIEAIEASVMK2
EINLQDYEGHQK3	EGAQYLMQAAGLGR2	MYSYVTEELPQLINANFPVDPQR3	GGIM(UniMod:35)LPEK2
GIEEEEILPGFILC(UniMod:4)DLNNLC(UniMod:4)HSGR3	LRVEHEQASQPTPEK4	GNDMQVGTYIEK2	EEMHLEDSANFIK3
TLGVRPDDDLLFTVFSK3	AGDREDITEPAIC(UniMod:4)ALR3	TSFQGVAR2	FSLFAGGMLR2
ENNLPEDILGK2	VGGEFFFDPQPTDAPR2	GYLDKLEPSK3	DTYVSSFPR2
TLEAVQDLLEQGR2	LEEASLLHQFQADADDIDAWMLDILK3	GAAELAGTLTFSK2	TAQSEETR2
TLSNATMHFVSENK2	IQHFYNVGQWAK2	LDFSSAEPEVKPFEEK2	HAVGNNEFGAVDHER2
YLKEYQDLLNVK2	KQLGPGK2	PSDDSAVPLTSLAGEAVGASEGTSAGNHPR3	YEIMDGAPVR2
QFPALGLDPC(UniMod:4)LLEDELDK2	FMNPFNLPNLYQK3	LHQLSGSDQLEATAHSR3	TSWLDGK2
EGTLQHAFLR2	VVVLMGSTSDLGHC(UniMod:4)EK3	DNTIEHLLPLFLAQLK2	AAAAAAAAAAAAAGAAGK2
PHFDVSHGSAQVK3	RVLFDTGLVNPR3	HIAVVLEEIPK2	AVIFC(UniMod:4)LSADKK3
IDVEGHHYGPSSPQR4	VWAGALQADASLQPGR2	SAGGHPGSGPQLGTGR3	DIVNMLMHHDR2
NPSTVEVFDLAQSNSEHSR2	LPTPQPYPSPQDC(UniMod:4)VEATVC(UniMod:4)HVK3	HELQANC(UniMod:4)YEEVK3	GLTMLDHEQVSPEDPGAQFLIQTGSVGR3
IAIYELLFK2	FC(UniMod:4)PAGVYEFVPLEQGDGFR2	RLEAELAAHEPAIQGVLDTGK4	RGEEGHDPKEPEQLR2
LKPWALTFSYGR3	HLLQDHPWLLSQSLVVKPDQLIK3	QIFQEADDMVAQK2	GQGPDEPM(UniMod:35)DGASGENEHKK2
C(UniMod:4)DLVNYSYGEATHWPNSGR2	KGMNMYLTK2	LMDYSLLVGIHDVER3	SDTVATMMR2
E(UniMod:27)PMQTGIK2	ADIAVAPLTITLVR3	LFFHC(UniMod:4)SQYNGNLQDLK3	AM(UniMod:35)DSDWFAQNYMGR2
VTGEVHIGGVMLK3	LDERPIHAEPQYPVR4	MPIPVIQAF2	AAHPDC(UniMod:4)EDVAK2
HDLGHFMLR2	EKGEFTNLQGVSAASSGR2	KIHLGEDLK2	AAFDDAIAELDTLSEESYKDSTLIM(UniMod:35)QLLR3
GHSFLAFPTLR3	GSIDEVDKR2	DTSLYRPALEELRR3	LPSGSDHVMLK2
NIVAVGAGFC(UniMod:4)DGLR2	DKLNNLVLFDK2	VTILELFR2	VITSGFNALEK2
LSGGSPGVPVDK2	VVDLM(UniMod:35)AYM(UniMod:35)ASK2	EFQQSNWHTVGC(UniMod:4)GFR3	SFLEDIRK2
SVDLVMQELINTVK3	AVSSGLPHMIEELQK3	KEANQAPK2	DIGAIAQVHAENGDIIAEEQQR2
VDIAEGR2	ILNPEEIEK2	AIFTYHDVGLNYK3	KVEWSSDTVDNEHMGR4
VDLYEAANK2	NVFLLGFIPAK2	AQHEENIKK2	KVTEPSILR2
EHLLMALADLDELLVR2	ATVQPLPQAAGPSNQPGLLPSVSQPK3	LLGDVSC(UniMod:4)R2	GSDWLGDQDAIHYMTEQAPASVVELENYGMPFSR3
VTC(UniMod:4)DGAYRPVC(UniMod:4)AQDGHTYDNDC(UniMod:4)WR3	GSNDMQYQHVIETLIGK3	FDPDATQFMEFEK2	AAPILFASAALALGSSLALK2
AVVETVDNLLRPEALESWK3	ESNTVFSFLGLKPR3	GSESTPDSLHK2	DHSYQEEAAMELK3
LQQSAALQTLASC(UniMod:4)PR2	AGLLPSGPRPGYVAIQALLSNR3	LGVTGNIR2	TSVNVVGDSFGAGIVYHLSK3
PAGEGGSPEGAK2	GVLFHSGGK2	DSMDTGAGSIR2	Q(UniMod:28)KFETPGIMQFTNEEK2
ESIYHIMATQPGASALPR3	TGDAISVMSEVAQTLLTQDVR2	LKGEMMDLQHGSLFLK4	QQNLASYDYVR2
GSSYGNQELK2	ILSSDDYGKDLTSVMR3	LNFGDDIPSALR2	DNSTMGYM(UniMod:35)MAK2
KASAFNSWFENAEEDLTDPVR3	GGATPPALLLLLSR3	AGSSEQSNASGK2	Q(UniMod:28)DPSVLHTEEMR2
SLDSSGAGEK2	QAEEEKVPLPELVR2	LDDPSC(UniMod:4)PRPEC(UniMod:4)YR3	RHPDYSVSLLLR4
AEEAEAQKR2	MYSYVTEELPQLINANFPVDPQR3	HLPSTEPDPHVVR3	ENLWLNLTDGSILC(UniMod:4)GR2
LTAIDILTTC(UniMod:4)AADIQR2	GNDMQVGTYIEK2	NIYGNIEDLVVHMK3	FSLYFLAYEDK2
TPVGFIGLGNMGNPMAK3	TSFQGVAR2	MQAEAQHDR2	LDRDPASGTALQEISFWLNLER3
ILQVAQELSGEDMHQFHR3	GYLDKLEPSK3	VLGFC(UniMod:4)HYYLPEEQFPK2	NAAVIDPLQFHMGVDRPGVTNVAR3
KLEEDQIIMEDQNC(UniMod:4)K2	GAAELAGTLTFSK2	ARHGGEDYVFSLLTGYC(UniMod:4)EPPTGVSLR2	WLKEDKLEC(UniMod:4)SEELGDLVK2
MLGGEEEKDPDAQKK4	LDFSSAEPEVKPFEEK2	LHIILFQPQK2	RPRPHDEELEIEMAAEAQAEPK4
TKDEYLINSQTTEHIIK3	PSDDSAVPLTSLAGEAVGASEGTSAGNHPR3	VVLNSMDVHSK3	LYTLVLTDPDAPSRK3
LAELLLEHDAHPNAAGK3	LHQLSGSDQLEATAHSR3	RLPVTNEMVHNLVAIELAYINTK4	VEVERDNLAEDIMR3
TGKPLSVELGPGIMGAIFDGIQRPLSDISSQTQSIYIPR3	DNTIEHLLPLFLAQLK2	DKEEDMLEVLLDATKR3	NANC(UniMod:4)SIEESFQR2
RLQDAFSAIGQNADLDLPQIAVVGGQSAGK3	HIAVVLEEIPK2	NWYVQPSC(UniMod:4)ATSGDGLYEGLTWLTSNYK3	LLTTGVSR2
TC(UniMod:4)VQTLEGHAQNVSC(UniMod:4)ASFHPELPIIITGSEDGTVR4	SAGGHPGSGPQLGTGR3	KWETPSQNTAQLDQFDR3	NVDMLSELVQEYDEPILK2
FYEQFSK2	HELQANC(UniMod:4)YEEVK3	EQGNIEEAVR2	AAVSHWQQQSYLDSGIHSGATTTAPSLSGK3
DGSIPLPAEILAGGC(UniMod:4)AGGSQVIFTNPLEIVK3	RLEAELAAHEPAIQGVLDTGK4	LIEVGPSGAQFLGPVIVEIPHFAALR3	DHSYQEEAAM(UniMod:35)ELK3
KSDIYVC(UniMod:4)MISYAHNVAAQGK4	QIFQEADDMVAQK2	VPGPVQQALQSAEMSLDQIEQVILVGGATR4	EKYPC(UniMod:4)HSFIGEESVAAGEK2
VDLVEAAEAHAQK3	LMDYSLLVGIHDVER3	YGVNEQASTK2	ATPGPGRFPEQSTEAPPSDPGYPGAVAPAR3
NESGGHAVPAGSETHFR4	LFFHC(UniMod:4)SQYNGNLQDLK3	VLYSPISPLSPGHALEPAFVPYEKPLPDDISPQK4	SGTMNSYEMR2
VGPESDKYR2	DTSLYRPALEELRR3	TATSLDLEWDNSEAEAQEYK2	VRPFAVAAVLR2
IVENLQSFNEITAMTGDGVNDAPALK2	E(UniMod:27)EGRYDEEIEVYR3	ALEHFPMLQK2	EAGFPPGVVNIVPGFGPTAGAAIASHEGVDK3
AQLHDTNMELTDLK2	MPIPVIQAF2	LQVEHTVTEEITDVDLVHAQIHVSEGR4	LALVLHQLGR3
VPSTETEALASNLMGMFEK2	VTILELFR2	VKDTEDVPMILVGNK2	YSRPAQLHIGFQALHQFC(UniMod:4)ALHNQPPRPR4
C(UniMod:4)MDLSASAMDVK2	EFQQSNWHTVGC(UniMod:4)GFR3	VAEIEHAEK2	SIELESVR2
AEEERVEEEDRR3	AIFTYHDVGLNYK3	LIC(UniMod:4)C(UniMod:4)DILDVLDK2	EKYPC(UniMod:4)HSFIGEESVAAGEK4
GDNVGHVIIGPGVSGMGTTHWNQMLATLR3	KEANQAPK2	GGALHIYHQR3	NVPPGLDEYNPFSDSR2
VGSHITGGDIYGIVNENSLIK3	AQHEENIKK2	SQSVDITAPGFNPLGGAGK2	LPTGAPKPSR2
LSSAGLVYLHFGR2	FDPDATQFMEFEK2	KTYAEILEPFHPVR3	VVLPTFILEPR2
AFHAALR2	LLGDVSC(UniMod:4)R2	GAAANPENEDQQQR2	NVIIWGNHSSTQYPDVNHAK4
AVLQQYQHLPSFR3	GSESTPDSLHK2	KHEAIETDIAAYEER2	RGLEVNK2
TAVHEALC(UniMod:4)DNIDTR2	DSMDTGAGSIR2	HIPDEIFLLTAEQIAQEVSEQHLSQGR4	LLLAGYDDFNC(UniMod:4)NIWDAMK2
(UniMod:5)SHQTGIQASEDVK2	LGVTGNIR2	(UniMod:5)AAGAAEAGEAAVAVVEVGSAQQFEELLR3	WVTYFNKPDIDAWELRK3
SGYAIQADEEQLR2	LKGEMMDLQHGSLFLK4	NYLPAINGIVFLVDC(UniMod:4)ADHER3	NATGPRPALFVPEVSFELLVK3
KQIQFADDMQEFTK3	LNFGDDIPSALR2	VGNIEYFGMGGYYGFPLQYYPYYGK3	SVLFVC(UniMod:4)LGNIC(UniMod:4)R2
GGPPFAFVEFEDPR2	AGSSEQSNASGK2	HWTGADC(UniMod:4)GTHFPHNDDAK3	HHITIAEIYETELVDIEK3
QTFTGHESDINAIC(UniMod:4)FFPNGNAFATGSDDATC(UniMod:4)R4	LDDPSC(UniMod:4)PRPEC(UniMod:4)YR3	AAPEINNIIEEATDFIK2	LQILHIHTAR2
GM(UniMod:35)EDLIPLVNR2	HLPSTEPDPHVVR3	ETAENYLGHTAK3	STPAITLENPDIK2
YVISAIPPALGMK2	NIYGNIEDLVVHMK3	ANVIVVDTQK2	QLLEENEEK2
PSLC(UniMod:4)EDLLSSVDQPLK2	MQAEAQHDR2	STLWQEEMR2	HYVLQELVETER2
EGAQYLMQAAGLGR2	LHIILFQPQK2	GHEYSIQFAEMK2	M(UniMod:35)LRPLNELLPLAYIEDPKK3
LRVEHEQASQPTPEK4	ARHGGEDYVFSLLTGYC(UniMod:4)EPPTGVSLR2	EDDSLTIFGVAER2	IDSTHTEQR2
AGDREDITEPAIC(UniMod:4)ALR3	VLGFC(UniMod:4)HYYLPEEQFPK2	AETYEGVYQC(UniMod:4)TAR2	EHKTDLNPDNLQGGDDLDPNYVLSSR2
VGGEFFFDPQPTDAPR2	VVLNSMDVHSK3	LMGLEALK2	M(UniMod:35)IAEAIPELK2
LEEASLLHQFQADADDIDAWMLDILK3	RLPVTNEMVHNLVAIELAYINTK4	LGDDIDLIVR2	C(UniMod:4)LQNHPEHM2
IQHFYNVGQWAK2	DKEEDMLEVLLDATKR3	KNTSSNRPLSPHLTIYK2	EVAENC(UniMod:4)K2
KQLGPGK2	NWYVQPSC(UniMod:4)ATSGDGLYEGLTWLTSNYK3	EGSHSPLDSADVR2	QEILENKDVVVQHVHFDGLGR5
FMNPFNLPNLYQK3	KWETPSQNTAQLDQFDR3	ILYRPDGQHDGK3	TTPLPDGQILDHR3
VVVLMGSTSDLGHC(UniMod:4)EK3	EQGNIEEAVR2	HNIQALLK2	AEIVPVTTTVLDDK2
RVLFDTGLVNPR3	LIEVGPSGAQFLGPVIVEIPHFAALR3	LSAKPAPPKPEPKPK3	SSDDIDYR2
VWAGALQADASLQPGR2	VPGPVQQALQSAEMSLDQIEQVILVGGATR4	ALLQSVR2	AYDATTHFETTC(UniMod:4)DDIK2
LPTPQPYPSPQDC(UniMod:4)VEATVC(UniMod:4)HVK3	YGVNEQASTK2	EAALILGVSPTANK2	VGFGQC(UniMod:4)AGK2
FC(UniMod:4)PAGVYEFVPLEQGDGFR2	VLYSPISPLSPGHALEPAFVPYEKPLPDDISPQK4	LSSEM(UniMod:35)NTSTVNSAR2	AQLLQPTLEINPR2
HLLQDHPWLLSQSLVVKPDQLIK3	TATSLDLEWDNSEAEAQEYK2	LKPC(UniMod:4)PAGIIDQLSVIPNSNEPLK3	SVTLPASSALSANK2
KGMNMYLTK2	ALEHFPMLQK2	IMGIPEDEQMGLLR2	EYGGLDVLVNNAGIAFK3
ADIAVAPLTITLVR3	LQVEHTVTEEITDVDLVHAQIHVSEGR4	ISAPSADAPMFVMGVNHEK3	FLSMLLTLK2
LDERPIHAEPQYPVR4	ADEC(UniMod:4)DTHTGAC(UniMod:4)LGC(UniMod:4)R3	HKEQVEK2	FEEPAPLSYDSR2
EKGEFTNLQGVSAASSGR2	VKDTEDVPMILVGNK2	TYPGVMHSSC(UniMod:4)PQEMAAVK2	IPGMLIIDTPGHESFSNLR3
GSIDEVDKR2	LIC(UniMod:4)C(UniMod:4)DILDVLDK2	AGEASAESTGAADGAAPEEGEAK2	NSILAQVLDQSAR2
VVDLM(UniMod:35)AYM(UniMod:35)ASK2	VAEIEHAEK2	QAEMEGAVQSIQGELSK2	KHEDESEAWLHR2
AVSSGLPHMIEELQK3	GGALHIYHQR3	TNPDAATQNR2	AAVMVHQLSK2
ILNPEEIEK2	SQSVDITAPGFNPLGGAGK2	LGETYKDHENIIIAK3	FLKEEVNIAR3
NVFLLGFIPAK2	KTYAEILEPFHPVR3	KDGNSHSVER3	TQPTDEEM(UniMod:35)LFIYSHFK2
GSNDMQYQHVIETLIGK3	E(UniMod:27)SADPLSAWLQDAK2	WVPLQIDMKPEVPR3	FFVANTAK2
ATVQPLPQAAGPSNQPGLLPSVSQPK3	GAAANPENEDQQQR2	TGGTYGEDLGADYNLSQVC(UniMod:4)DGK2	LLTQHENIK2
ESNTVFSFLGLKPR3	KHEAIETDIAAYEER2	M(UniMod:35)YKEEGLNAFYK2	VVPTTDHIDTEK2
AGLLPSGPRPGYVAIQALLSNR3	HIPDEIFLLTAEQIAQEVSEQHLSQGR4	AFQNTLSDLK2	TGKPFNPLLGETYELVR3
GVLFHSGGK2	(UniMod:5)AAGAAEAGEAAVAVVEVGSAQQFEELLR3	EVIEAIAEC(UniMod:4)AFK2	GASQSLWDVFAFSFK3
TGDAISVMSEVAQTLLTQDVR2	VGNIEYFGMGGYYGFPLQYYPYYGK3	EVDDLEQWIAER2	TQDENPVVHFFK2
ILSSDDYGKDLTSVMR3	NYLPAINGIVFLVDC(UniMod:4)ADHER3	ALLNNSHYYHMAHGK2	AWQGTADGGMMER2
GGATPPALLLLLSR3	ETAENYLGHTAK3	ASYSSQHGHLAPELR3	GISDLAQHYLMR3
QAEEEKVPLPELVR2	ANVIVVDTQK2	DSQSPNTATQR2	ADDGRPFPQVIK3
MYSYVTEELPQLINANFPVDPQR3	STLWQEEMR2	GLKDPNQLIR2	DLGQDLAGVIAIQR2
GNDMQVGTYIEK2	GHEYSIQFAEMK2	LVVHEGSPVTSISAR2	RIDSLM(UniMod:35)DEIAFLK2
TSFQGVAR2	KNNSGLSFEELYR2	VRPGSVLAAALAPQEATEPVR3	TTWLHQALR2
GYLDKLEPSK3	EDDSLTIFGVAER2	FGHTFC(UniMod:4)K2	QITAQQINK2
GAAELAGTLTFSK2	AETYEGVYQC(UniMod:4)TAR2	DSTDLLGKK2	LAYAIIQFLHGQLR2
SGFTPLHIAAHYGNINVATLLLNR3	LMGLEALK2	GEVERRIVSQLLTLMDGLK3	LISTLIYK2
LDFSSAEPEVKPFEEK2	LGDDIDLIVR2	KLTFDYK2	EVMSVSYASTNLEWLHGC(UniMod:4)PPPYHTFEEPTYVK3
PSDDSAVPLTSLAGEAVGASEGTSAGNHPR3	EGSHSPLDSADVR2	ALSTGDPSQPVLLFR2	RAFSEADMERPLQELGLVPSAVLIVAK4
LHQLSGSDQLEATAHSR3	ILYRPDGQHDGK3	(UniMod:5)SADAAAGEPLPR2	TQPMAAQAASYR2
DNTIEHLLPLFLAQLK2	HNIQALLK2	SLPGC(UniMod:4)QEIAEEFR2	ELAVQIQK2
HIAVVLEEIPK2	LSAKPAPPKPEPKPK3	KHQALQAEIAGHEPR2	SDVQVHVPTFTFR3
SAGGHPGSGPQLGTGR3	ALLQSVR2	IQSATVLLTEDVNDAK2	NYEYYASHVPESVK2
HELQANC(UniMod:4)YEEVK3	EAALILGVSPTANK2	LEAAHTLEDC(UniMod:4)ASR3	SSIAGLLLKPTNEK2
RLEAELAAHEPAIQGVLDTGK4	LSSEM(UniMod:35)NTSTVNSAR2	PSQGMTSADDFFQGTK2	GLEYLYLSVHDEDRDDHTR4
QIFQEADDMVAQK2	LKPC(UniMod:4)PAGIIDQLSVIPNSNEPLK3	PIDVQVITHHMQR3	SQLC(UniMod:4)SQSLEITR2
LMDYSLLVGIHDVER3	IMGIPEDEQMGLLR2	AKIESALTSLHQR3	PAINVGLSVSR2
LFFHC(UniMod:4)SQYNGNLQDLK3	ISAPSADAPMFVMGVNHEK3	GSSGPPVYVDLAYIPNHC(UniMod:4)SGK3	DEVQEVVYFPAVDHDAESK3
DTSLYRPALEELRR3	TNPDAATQNR2	EYQFTILDVRPAFDSFSAVWDR3	HEQILVLDPPSDLK3
E(UniMod:27)EGRYDEEIEVYR3	QAEMEGAVQSIQGELSK2	GDVTIGPR2	MLDLYSQISSVPIGYNHPALAK3
KIHLGEDLK2	AGEASAESTGAADGAAPEEGEAK2	EYQLNDSAAYYLNDLER2	GMSLNLEPDNVGVVVFGNDK2
MPIPVIQAF2	TYPGVMHSSC(UniMod:4)PQEMAAVK2	LEELQDVLAK2	HLDLSNVASYK2
VTILELFR2	LGETYKDHENIIIAK3	NPPTFFVAVLTDINSER3	DNILIEC(UniMod:4)EAK2
EFQQSNWHTVGC(UniMod:4)GFR3	WVPLQIDMKPEVPR3	TMQSEETR2	MDVPPAILATNK2
AIFTYHDVGLNYK3	TGGTYGEDLGADYNLSQVC(UniMod:4)DGK2	DNFGGGNTAWEEEK2	KLEELQSMK2
KEANQAPK2	M(UniMod:35)YKEEGLNAFYK2	EVKPETKPPEPK3	IKEDEDDKTVMDLAVVLFETATLR4
AQHEENIKK2	AFQNTLSDLK2	RTATSASASPTLR3	DQQQRPLYHHFTTAINTENIR3
FDPDATQFMEFEK2	EVIEAIAEC(UniMod:4)AFK2	IMHDVIK2	QGKPEEEAKPDEQGQDEGKPEK5
LLGDVSC(UniMod:4)R2	ALLNNSHYYHMAHGK2	TQLGLLMDGFNSLLR3	YEANVPDTTTPGTELLQVR2
GSESTPDSLHK2	EVDDLEQWIAER2	AHLAQQDLDLAAER2	FQDNLDFIQWFK2
DSMDTGAGSIR2	ASYSSQHGHLAPELR3	AIVIVLGHHLGK3	SFPIEQSSHPVR3
LGVTGNIR2	DSQSPNTATQR2	SGDAPITVQQLGTAYVSATTGAVATALGLK2	GLEESITR2
LKGEMMDLQHGSLFLK4	GLKDPNQLIR2	LQINAQNC(UniMod:4)VHC(UniMod:4)K3	VANYC(UniMod:4)STHLLEHITTNEDFR3
LNFGDDIPSALR2	LVVHEGSPVTSISAR2	MDKNKDDQITLDEFK2	LMNLLAENGR2
AGSSEQSNASGK2	VRPGSVLAAALAPQEATEPVR3	KGDTVYILR2	Q(UniMod:28)VDVPTLTGAFGILASHVPTLQVLRPGLVVVHTEDGTTTK4
LDDPSC(UniMod:4)PRPEC(UniMod:4)YR3	DSTDLLGKK2	FRPLNESEVNR3	NVLGHMQQGGSPTPFDR2
HLPSTEPDPHVVR3	FGHTFC(UniMod:4)K2	NQEQLAAELAEFTAK3	HAALLGGGQR2
NIYGNIEDLVVHMK3	GADDAADADTAIINAEGGQNNSEEKK3	NPLPSKETIEQEK3	LFYADHPFIFLVR3
MQAEAQHDR2	GEVERRIVSQLLTLMDGLK3	ASPDASSNPEPAETR2	AKADAEC(UniMod:4)YTALK2
LHIILFQPQK2	KLTFDYK2	DGGEALVSPDGTVTEAPR2	EEYPGIEIESR2
ARHGGEDYVFSLLTGYC(UniMod:4)EPPTGVSLR2	ALSTGDPSQPVLLFR2	SDLTTKK2	RADQLADESLESTR3
VLGFC(UniMod:4)HYYLPEEQFPK2	(UniMod:5)SADAAAGEPLPR2	TVGIDDLTGEPLIQR2	TRGEGYARPNDGAMVEVALEGYHK4
VVLNSMDVHSK3	SLPGC(UniMod:4)QEIAEEFR2	LINLVGESLR2	IFHTVTTTDDPVIR3
RLPVTNEMVHNLVAIELAYINTK4	KHQALQAEIAGHEPR2	VVNEINIEDLC(UniMod:4)LTK2	NAIHDILVSSASGNSNELALK2
DKEEDMLEVLLDATKR3	IKDEPIDTGNHDEVK2	EVEGDDVPESIMLEMK2	YFLFYDGETVSGK2
NWYVQPSC(UniMod:4)ATSGDGLYEGLTWLTSNYK3	IQSATVLLTEDVNDAK2	TKQELEDLTADIK3	YIC(UniMod:4)GEAPDYDR2
KWETPSQNTAQLDQFDR3	LEAAHTLEDC(UniMod:4)ASR3	VAC(UniMod:4)ETVAK2	THTQDAVPLTLGQEFSGYVQQVQYAMVR4
EQGNIEEAVR2	PSQGMTSADDFFQGTK2	IRQEEIEIEVVQR3	SPAHGISLFLVENGMK3
LIEVGPSGAQFLGPVIVEIPHFAALR3	Q(UniMod:28)EQEEEGR2	SSWWTHVEMGPPDPILGVTEAFKR3	KKGPGAASALDDSR2
VPGPVQQALQSAEMSLDQIEQVILVGGATR4	PIDVQVITHHMQR3	YSTSLQPVVDSR2	LASQGDSIGSQLGPIHPPPR2
YGVNEQASTK2	AKIESALTSLHQR3	LINGGIAGLIGVTC(UniMod:4)VFPIDLAK2	SGNLTEDDKHNNAK2
VLYSPISPLSPGHALEPAFVPYEKPLPDDISPQK4	GSSGPPVYVDLAYIPNHC(UniMod:4)SGK3	SGLAFLAVIK2	IIVDELKQEVISTSSK3
TATSLDLEWDNSEAEAQEYK2	SC(UniMod:4)ESGDHFIIFSGGMPR2	GKPITIFQER2	Q(UniMod:28)GLLPLTFADPSDYNK2
ALEHFPMLQK2	GDVTIGPR2	TQLGDC(UniMod:4)SGIGDPTHYGYSTGQPC(UniMod:4)VFIK4	LQIAAC(UniMod:4)SNQDPLQGTTGLIPLLGIDVWEHAYYLQYK4
LQVEHTVTEEITDVDLVHAQIHVSEGR4	EYQLNDSAAYYLNDLER2	FFQPTEMASQDFFQR2	RPAEDM(UniMod:35)EEEQAFKR3
ADEC(UniMod:4)DTHTGAC(UniMod:4)LGC(UniMod:4)R3	LEELQDVLAK2	DTLEISDFFR2	KGWLTINNIGIMK3
VKDTEDVPMILVGNK2	NPPTFFVAVLTDINSER3	SFKPDFILVR2	MLHDYIGDKDFK3
LIC(UniMod:4)C(UniMod:4)DILDVLDK2	TMQSEETR2	ASMHPVTAMLVGR3	SIPDAMNLILFLATEK2
VAEIEHAEK2	DNFGGGNTAWEEEK2	FAGYIDK2	SLISMEEINK2
GGALHIYHQR3	EVKPETKPPEPK3	EEGSWKK2	ETHYENYR2
SQSVDITAPGFNPLGGAGK2	IMHDVIK2	NPGPSGPQPR2	AGESVLVHGASGGVGLATC(UniMod:4)QIAR2
KTYAEILEPFHPVR3	RTATSASASPTLR3	NNPVHLITEEDLK2	LTEYMEHTYLIHK3
E(UniMod:27)SADPLSAWLQDAK2	AHLAQQDLDLAAER2	IC(UniMod:4)SWNVDGLR2	ILTHVYPIR3
GAAANPENEDQQQR2	AIVIVLGHHLGK3	IMEYYEK2	LQEVSAHLVR2
KHEAIETDIAAYEER2	SGDAPITVQQLGTAYVSATTGAVATALGLK2	VHC(UniMod:4)C(UniMod:4)LYFISPTGHSLRPLDLEFMK4	RVALVTFNSAAHNKPSLIR4
HIPDEIFLLTAEQIAQEVSEQHLSQGR4	LQINAQNC(UniMod:4)VHC(UniMod:4)K3	LEDTAFQVLLALPLSK3	EDHPFEYR2
(UniMod:5)AAGAAEAGEAAVAVVEVGSAQQFEELLR3	MDKNKDDQITLDEFK2	AYEAQTEPVLQYYQK2	IM(UniMod:35)DYSLLLGIHDIIR2
NYLPAINGIVFLVDC(UniMod:4)ADHER3	KGDTVYILR2	GLIDVKPLGVIWGK2	SLHGEYVGR2
VGNIEYFGMGGYYGFPLQYYPYYGK3	FRPLNESEVNR3	SVFFYPPYPDEIHGVFAVR3	ASADLMSYC(UniMod:4)EEHAR3
HWTGADC(UniMod:4)GTHFPHNDDAK3	NQEQLAAELAEFTAK3	EQLLEKEEEISELKAER3	MM(UniMod:35)NGSHYSYSESR3
AAPEINNIIEEATDFIK2	NPLPSKETIEQEK3	YSDVEVPASVTGHSFASDGDSGTC(UniMod:4)SPLR3	IFHQADTSLKR3
ETAENYLGHTAK3	ASPDASSNPEPAETR2	LDGAHAPELTK3	FTWFAGEK2
ANVIVVDTQK2	DGGEALVSPDGTVTEAPR2	KFVIHPESNNLIIIETDHNAYTEATK4	EGSSHNWQHITDQIGMF3
STLWQEEMR2	SDLTTKK2	SGSLAAESIFK2	AFVEFLTDEIKEEKK3
GHEYSIQFAEMK2	TVGIDDLTGEPLIQR2	IGDELLEINNQILYGR2	NTELDPVTTEEQVLDVK2
KNNSGLSFEELYR2	LINLVGESLR2	AHVFQIDPNTK2	LTPGEVYNLATC(UniMod:4)SSK2
Q(UniMod:28)GDGSC(UniMod:4)QC(UniMod:4)HTGYK2	EVEGDDVPESIMLEMK2	FSFGLLDSPFR2	EFNAEVHR2
EDDSLTIFGVAER2	VAC(UniMod:4)ETVAK2	ESAPGALREEALQR3	HAADAAR2
AETYEGVYQC(UniMod:4)TAR2	TKQELEDLTADIK3	TVTAMDVVYALKR2	LSAKPVPPKPESKPR3
LMGLEALK2	VVNEINIEDLC(UniMod:4)LTK2	EEIKVEKPEK2	YAVWFGGSMLASTPEFYQVC(UniMod:4)HTK3
LGDDIDLIVR2	IRQEEIEIEVVQR3	ASAGPQPLLVQSC(UniMod:4)K2	EC(UniMod:4)LTLLSQR2
LFDLIQSELYARPDDIHVNIR4	YSTSLQPVVDSR2	IFVFEPPPGVK2	HPDLSGFFDNHFGLISPNFK4
KNTSSNRPLSPHLTIYK2	LINGGIAGLIGVTC(UniMod:4)VFPIDLAK2	FTAGDFSTTVIQNVNK2	PLYFGWFLTK2
EGSHSPLDSADVR2	SGLAFLAVIK2	VQNMALYADVSGK2	TDVNYTQLVDLHAR2
ILYRPDGQHDGK3	GKPITIFQER2	TVPIEAVTSK2	AVENLIPPVQHSLLDQK2
HNIQALLK2	TQLGDC(UniMod:4)SGIGDPTHYGYSTGQPC(UniMod:4)VFIK4	MAHWSNK2	AEQASSSKPPAAK3
LSAKPAPPKPEPKPK3	FFQPTEMASQDFFQR2	AVTTQHLLSIISLANTLMSMTNATFIGDHM(UniMod:35)K4	KADIGIAMGISGSDVSK3
ALLQSVR2	DTLEISDFFR2	RITEIPETVSR2	SLFNYHDTR3
EAALILGVSPTANK2	SFKPDFILVR2	DLAVHTAHSLR2	AGIIASAR2
LSSEM(UniMod:35)NTSTVNSAR2	ASMHPVTAMLVGR3	YGREDLDVLGLTFR3	GSSGGSGAKPSDTASEATRPATLNR4
LKPC(UniMod:4)PAGIIDQLSVIPNSNEPLK3	FAGYIDK2	INSYGYGDHYIHIK3	GSPIVQEPEEASEPKEESSPR3
TLIDLYEQVVLELIELR3	EEGSWKK2	ATLELTHNWGTEDDETQSYHNGNSDPR3	NSC(UniMod:4)ISGER2
IMGIPEDEQMGLLR2	NNPVHLITEEDLK2	DAAKPVIELYK2	AEMM(UniMod:35)ELNDR2
ISAPSADAPMFVMGVNHEK3	NPGPSGPQPR2	ELEPGDGPIAVIVC(UniMod:4)PTR2	ELHDVDLAEVKPLVEK4
TNPDAATQNR2	IC(UniMod:4)SWNVDGLR2	DAAAVKPTENNEEESASK2	VLIMHGGLFSEDGVTLDDIR3
QAEMEGAVQSIQGELSK2	VHC(UniMod:4)C(UniMod:4)LYFISPTGHSLRPLDLEFMK4	ITGGSSVPK2	DKELLAPSGLPSK2
AGEASAESTGAADGAAPEEGEAK2	IMEYYEK2	QGVLTHGR2	LTILYTK2
TYPGVMHSSC(UniMod:4)PQEMAAVK2	AYEAQTEPVLQYYQK2	EGQLGHGDVLPR3	STEFNEHELK3
HKEQVEK2	GLIDVKPLGVIWGK2	VADPSYLPTQQDVLR3	DYLHYHIK3
LGETYKDHENIIIAK3	SVFFYPPYPDEIHGVFAVR3	TPAAVLPTPVAVSQPIR2	FSHGTMPLR2
KDGNSHSVER3	EQLLEKEEEISELKAER3	TPGTPGTPSYPR2	LNRPLTLSEK3
WVPLQIDMKPEVPR3	YSDVEVPASVTGHSFASDGDSGTC(UniMod:4)SPLR3	VQQTVQDLFGR2	HRPELIEYDK3
TGGTYGEDLGADYNLSQVC(UniMod:4)DGK2	LDGAHAPELTK3	DTYTC(UniMod:4)PTEEEYK2	VGLKAPGIIPR2
M(UniMod:35)YKEEGLNAFYK2	KFVIHPESNNLIIIETDHNAYTEATK4	SAAMLGNSEDHTALSR3	SMTEQEQQQLIDDHFLFDKPVSPLLLASGMAR4
AFQNTLSDLK2	SGSLAAESIFK2	VAEDDEDDDVDTK2	ASGAPPGGQQR2
EVIEAIAEC(UniMod:4)AFK2	IGDELLEINNQILYGR2	KFSEQGLLK2	EDISKEEALLGMDLVR2
EVDDLEQWIAER2	AHVFQIDPNTK2	ISEILLDHGAPIQAK3	VLGTAGSEEGKK3
ALLNNSHYYHMAHGK2	FSFGLLDSPFR2	LYQLLLFTLPGTPVFSYGDELGLQGALPGQPAK4	LIESQIQTNK2
ASYSSQHGHLAPELR3	ESAPGALREEALQR3	ARPEYMLPVHFYGR2	QGGLGPMNIPLISDPKR3
DSQSPNTATQR2	TVTAMDVVYALKR2	LLLAANVATLGLLMAR2	TRGEGYARPNDGAMVEVALEGYHK3
GLKDPNQLIR2	ASAGPQPLLVQSC(UniMod:4)K2	KTQEQLASEMAELTAR2	AEIDARNDSFTAC(UniMod:4)IELGK3
LVVHEGSPVTSISAR2	EEIKVEKPEK2	TALLSSGFSLEDPQTHSNR2	LAQIHIQQQDQC(UniMod:4)VAITEESK3
VRPGSVLAAALAPQEATEPVR3	IFVFEPPPGVK2	IMNLTVMLDTALGKPR3	EKPLVQEK2
DSTDLLGKK2	FTAGDFSTTVIQNVNK2	NDDIADGNPK2	FLVPDHVNMSELIK2
FGHTFC(UniMod:4)K2	VQNMALYADVSGK2	LLIVSNPVDILTYVAWK3	TPLHEIALSIK2
GADDAADADTAIINAEGGQNNSEEKK3	TVPIEAVTSK2	QLDEANALLR2	GKLDGNQDLIR2
GEVERRIVSQLLTLMDGLK3	MAHWSNK2	MEAEEVKEQINEDTEEDGGEKK3	GEIEHHC(UniMod:4)SGLHR2
KLTFDYK2	AVTTQHLLSIISLANTLMSMTNATFIGDHM(UniMod:35)K4	LLEIDNSELLHMLESPESLR3	TTPLPDGQILDHR2
ALSTGDPSQPVLLFR2	RITEIPETVSR2	SDMHC(UniMod:4)GYGDSPSK2	AEAC(UniMod:4)FVNC(UniMod:4)VER2
(UniMod:5)SADAAAGEPLPR2	DLAVHTAHSLR2	AENLSVPVIGALLR2	HTGPGILSM(UniMod:35)ANAGPNTNGSQFFIC(UniMod:4)TAK2
SLPGC(UniMod:4)QEIAEEFR2	YGREDLDVLGLTFR3	HELPTDDDSYEEHKK3	QLVMNHMHHEDQQVR4
KHQALQAEIAGHEPR2	INSYGYGDHYIHIK3	EAVGFAHC(UniMod:4)DDLDFEHR2	GGKPEPPAMPQPVPTA2
IKDEPIDTGNHDEVK2	ATLELTHNWGTEDDETQSYHNGNSDPR3	VFAMSPEEFGK2	IDFEKEPLGVNAQGR2
IQSATVLLTEDVNDAK2	DAAKPVIELYK2	LKPSVIIGVAGAGPLFTHGVIK4	FAEFQYLQPGPPR2
LEAAHTLEDC(UniMod:4)ASR3	ELEPGDGPIAVIVC(UniMod:4)PTR2	SGPSDHDLKPNATTR2	TMLHLTDIQLQDNK3
PSQGMTSADDFFQGTK2	DAAAVKPTENNEEESASK2	KDPEMVKDIINEEEVQFLK3	VAEFHTELER2
Q(UniMod:28)EQEEEGR2	EGQLGHGDVLPR3	YQLLQLVEPFGVISNHLILNK3	VPGDQTSTTIR2
TEIVQLLLQH2	QGVLTHGR2	TFVVQGFGNVGLHSM(UniMod:35)R2	IVDPEIALK2
PIDVQVITHHMQR3	VADPSYLPTQQDVLR3	AVTGTDVDIVFSK2	LNTHVKPLIWIESVIEK3
AKIESALTSLHQR3	TPAAVLPTPVAVSQPIR2	RVAQDWLK2	QSPINIDEDLTQVNVNLK2
GSSGPPVYVDLAYIPNHC(UniMod:4)SGK3	TPGTPGTPSYPR2	EYTAAVEAK2	PSSVNYMVAPVTGNDAGIR2
SC(UniMod:4)ESGDHFIIFSGGMPR2	VQQTVQDLFGR2	LEDLEVIQHR3	IGEHTPSALAIMENANVLAR3
EYQFTILDVRPAFDSFSAVWDR3	DTYTC(UniMod:4)PTEEEYK2	FIIFYDSEYDIR2	DFSSVFQYLREEEPF2
GDVTIGPR2	SAAMLGNSEDHTALSR3	HLPGADPELVLLSR2	AFSMDEHNAALR2
EYQLNDSAAYYLNDLER2	VAEDDEDDDVDTK2	SFEMSSFVETK2	HSELDPHPSGPR3
LEELQDVLAK2	KFSEQGLLK2	LQAQQDAVNIVC(UniMod:4)HSK2	EIHKPGYLANDR3
NPPTFFVAVLTDINSER3	ISEILLDHGAPIQAK3	VLNIVKPNVGHFR4	GLAPQNKPELQK2
TMQSEETR2	LYQLLLFTLPGTPVFSYGDELGLQGALPGQPAK4	NEDFVEIAR2	SEDVLAQSPLSK2
DNFGGGNTAWEEEK2	ARPEYMLPVHFYGR2	AQLGLGEIVLAIR2	FADYISK2
EVKPETKPPEPK3	LLLAANVATLGLLMAR2	IAHTPGVAADLSHIETR3	GSTGFGQDSILSLPGNVGHQDVK3
IMHDVIK2	KTQEQLASEMAELTAR2	NFTDVHPDYGAR2	GDFIPGLR2
RTATSASASPTLR3	TALLSSGFSLEDPQTHSNR2	HPELFEALGIAQPK3	LAGDPAPVVNDIHKK3
TQLGLLMDGFNSLLR3	IMNLTVMLDTALGKPR3	TGQATVASGIPAGWM(UniMod:35)GLDC(UniMod:4)GTESSKK3	FASEIAGVDDLGTTGR2
AHLAQQDLDLAAER2	NDDIADGNPK2	VSDILHSIFSSYK3	NGGQILIADLR2
AIVIVLGHHLGK3	LLIVSNPVDILTYVAWK3	ETLHDFEAANSDELNLQR2	FSC(UniMod:4)YNSRLLNTAGGYPYSFWIGR3
SGDAPITVQQLGTAYVSATTGAVATALGLK2	QLDEANALLR2	LLDPSSPLALALSAR2	FSNQETC(UniMod:4)VEIGESVR2
LQINAQNC(UniMod:4)VHC(UniMod:4)K3	MEAEEVKEQINEDTEEDGGEKK3	QPVFVQLLQGVFR3	NMAEQIIQEIYSQVQSK3
MDKNKDDQITLDEFK2	SDMHC(UniMod:4)GYGDSPSK2	DVAIKEPLVDVVDPK3	LEGLDTDWDALRR3
KGDTVYILR2	AENLSVPVIGALLR2	TMQDITLVVETLLQQMQDK2	AFHITQGLLK3
FRPLNESEVNR3	HELPTDDDSYEEHKK3	KLGAQAHPFVVDC(UniMod:4)SQR3	LNLAFVANLFNK2
NQEQLAAELAEFTAK3	VFAMSPEEFGK2	KVSQPIEGHAASFAQFK3	ELGEYGLQAYTEVK2
NPLPSKETIEQEK3	LKPSVIIGVAGAGPLFTHGVIK4	SQQLSALQEENVK2	M(UniMod:35)KETAENYLGHTAK2
ASPDASSNPEPAETR2	SGPSDHDLKPNATTR2	LAIQEALSMMVGAYSTLEGAQR3	WKDSDEADLVLAK2
DGGEALVSPDGTVTEAPR2	KDPEMVKDIINEEEVQFLK3	ILSDDVPIKEYHIDEK3	IIAEGANGPTTPEADKIFLER2
SDLTTKK2	YQLLQLVEPFGVISNHLILNK3	DLAILLGMLDPVEK3	NILQLHDLTTGALLK2
TVGIDDLTGEPLIQR2	TFVVQGFGNVGLHSM(UniMod:35)R2	YLGQGLQYGSFTDLR2	SIVIRPLEPQPAPHLAR4
LINLVGESLR2	AVTGTDVDIVFSK2	AEEDTQFNYHR3	EAINVEQAFQTIAR2
EVEGDDVPESIMLEMK2	RVAQDWLK2	VIHGVINSFVHVEQYK2	DPLADLNIKDFL2
VAC(UniMod:4)ETVAK2	EYTAAVEAK2	DVLEAIAEAAFK2	QNVYIPGSNATLTNAAGK2
TKQELEDLTADIK3	FIIFYDSEYDIR2	TIEYLEEVAVNFAK3	IALLEEAKK2
VVNEINIEDLC(UniMod:4)LTK2	LEDLEVIQHR3	SDHYFMDR2	EHWNPAIVALVYNVLK2
IRQEEIEIEVVQR3	E(UniMod:27)EKEEAEEKEEEPEAEK2	IEGC(UniMod:4)HIC(UniMod:4)TSVTPGEPQVFLGK3	NEPEPEQPIPR2
SSWWTHVEMGPPDPILGVTEAFKR3	HLPGADPELVLLSR2	(UniMod:5)C(UniMod:4)DFTEDQTAEFK2	KAQGWQGLK2
YSTSLQPVVDSR2	SFEMSSFVETK2	HFEDWIDLEPEGK2	VHINPNSLFDVQVK3
LINGGIAGLIGVTC(UniMod:4)VFPIDLAK2	LQAQQDAVNIVC(UniMod:4)HSK2	TANLGAGAAQPLR2	VHATSTYR2
SGLAFLAVIK2	VLNIVKPNVGHFR4	LSTAC(UniMod:4)PGR2	GLEELLIGGSHLK3
GKPITIFQER2	NEDFVEIAR2	YTPSQQGVAFNSGAK2	HPQLLYESK2
TQLGDC(UniMod:4)SGIGDPTHYGYSTGQPC(UniMod:4)VFIK4	AQLGLGEIVLAIR2	EIEELQSQAQALSQEGK2	LFVGGLNFNTDEQALEDHFSSFGPISEVVVVK4
FFQPTEMASQDFFQR2	IAHTPGVAADLSHIETR3	ETASGQTAPDVGQAAPVR2	VTTLPGHIQAVYVQNVVK3
DTLEISDFFR2	NFTDVHPDYGAR2	GLRPVDVGFMK2	PALLHSTFFPALQGAQTK3
SFKPDFILVR2	HPELFEALGIAQPK3	LLWANKPDK2	YYAFPQMITPLVTK2
ASMHPVTAMLVGR3	TGQATVASGIPAGWM(UniMod:35)GLDC(UniMod:4)GTESSKK3	(UniMod:5)MDKNELVQK2	NGLTLIELWEGLTVDDIKK2
FAGYIDK2	DLAAEPGNMWMR2	GLAFIQDPDGYWIEILNPNK2	ILQEDFTC(UniMod:4)R2
EEGSWKK2	VSDILHSIFSSYK3	NLMEKDPNKR2	KDC(UniMod:4)EVVMM(UniMod:35)IGLPGAGK2
NNPVHLITEEDLK2	ETLHDFEAANSDELNLQR2	HMNLLADLK2	TQSIYDDKNHR2
NPGPSGPQPR2	LLDPSSPLALALSAR2	EGEDM(UniMod:35)IAEEHFGSEK2	ESGEGAEAEGATAEGAK2
IC(UniMod:4)SWNVDGLR2	DVAIKEPLVDVVDPK3	LMQITSLHSLNAFLLPIK2	VPSTETEALASNLM(UniMod:35)GMFEK2
IMEYYEK2	E(UniMod:27)VAM(UniMod:35)TEHK2	ATPSAGHLSSSSIYPVC(UniMod:4)LAPYLVVTTC(UniMod:4)SDNK3	SVIDTSTIVR2
VHC(UniMod:4)C(UniMod:4)LYFISPTGHSLRPLDLEFMK4	EGC(UniMod:4)GDDNVC(UniMod:4)NSNLK2	TSIEDQDELSSLLQVPLVAGTVNR3	ETISALHFC(UniMod:4)ETLTR2
LEDTAFQVLLALPLSK3	QPVFVQLLQGVFR3	KVAAETDFSK2	DNTALLTQVQTTMR2
AYEAQTEPVLQYYQK2	KLGAQAHPFVVDC(UniMod:4)SQR3	VDSHFC(UniMod:4)HLAWINTPK2	FEGEPATHTQPGVQLQSNTYDLQESNVGLK3
GLIDVKPLGVIWGK2	TMQDITLVVETLLQQMQDK2	YGDGGSTFQSTTGHC(UniMod:4)VH2	AYITC(UniMod:4)DSFSSATESTAANIFPVLEDHTSENKTDEK4
SVFFYPPYPDEIHGVFAVR3	KVSQPIEGHAASFAQFK3	DTQLQQIVDK2	KM(UniMod:35)DESEANEAPAGEAAAR3
EQLLEKEEEISELKAER3	SQQLSALQEENVK2	FNQVLDQFGEK2	SC(UniMod:4)LLPQLHPQPDSGPQGR3
YSDVEVPASVTGHSFASDGDSGTC(UniMod:4)SPLR3	LAIQEALSMMVGAYSTLEGAQR3	ATVQGAQHVFQHVVPQEGKPVTNQK3	MM(UniMod:35)LDHC(UniMod:4)LELQLFHR2
LDGAHAPELTK3	ILSDDVPIKEYHIDEK3	THINTVVAK2	VIHDNFGIVEGLMTTVH3
KFVIHPESNNLIIIETDHNAYTEATK4	AEEDTQFNYHR3	NFRPAGGAVLHSPGAMFEWGSQR3	NTVVPTKK2
SGSLAAESIFK2	YLGQGLQYGSFTDLR2	AAGSDKFC(UniMod:4)YEK3	FLDDFEDC(UniMod:4)PSMYQR2
IGDELLEINNQILYGR2	DLAILLGMLDPVEK3	SVDLVMQELINTVK2	ILQLVAAGAVR2
AHVFQIDPNTK2	VIHGVINSFVHVEQYK2	ASQLVSEK2	YAPISGGDHAEIDVPK3
FSFGLLDSPFR2	DVLEAIAEAAFK2	AGTQIENIDEDFRDGLK2	KTDPETGKER3
ESAPGALREEALQR3	TIEYLEEVAVNFAK3	NVEDIELWLYEVEGHLASDDYGK3	ENTEGEYSGIEHVIVDGVVQSIK3
TVTAMDVVYALKR2	IEGC(UniMod:4)HIC(UniMod:4)TSVTPGEPQVFLGK3	IHTTSDGVSSVSER3	EMPSVFGK2
EEIKVEKPEK2	SDHYFMDR2	DNQDREENDKDLER3	RDQALTEEHAR3
ASAGPQPLLVQSC(UniMod:4)K2	(UniMod:5)C(UniMod:4)DFTEDQTAEFK2	GTENTEENRR2	C(UniMod:4)PNC(UniMod:4)GTHYK3
IFVFEPPPGVK2	HFEDWIDLEPEGK2	TTTNVLGDSLGAGIVEHLSR3	KKGTVVYGEPITASLGTDGSHYWSK3
FTAGDFSTTVIQNVNK2	TANLGAGAAQPLR2	FLPSPVVIK2	SHDPIEAR2
VQNMALYADVSGK2	LSTAC(UniMod:4)PGR2	GFVPSATSKPEGHESLVDR3	LVEGC(UniMod:4)LVGGR2
E(UniMod:27)EMHLEDSANFIK2	YTPSQQGVAFNSGAK2	AANFENHSGR2	IQFHNVKPEC(UniMod:4)LDAYNSLTEAVLPK4
TVPIEAVTSK2	EIEELQSQAQALSQEGK2	RIGIFGQDEDVTSK3	DFVLHPR2
MAHWSNK2	ETASGQTAPDVGQAAPVR2	MDILAQVLQILLK2	LLLFPLTAQHENFR2
AVTTQHLLSIISLANTLMSMTNATFIGDHM(UniMod:35)K4	GLRPVDVGFMK2	TTGEVVSGVVSK2	ASHTAPQVLFSHR4
RITEIPETVSR2	GLAFIQDPDGYWIEILNPNK2	AAADTLQGPMQAAYR2	GFGGIGGILR2
DLAVHTAHSLR2	(UniMod:5)MDKNELVQK2	YQLSIHETEDPNDNRYLLVMK3	VSETTQDSLTFFWTTPLAK2
YGREDLDVLGLTFR3	LLWANKPDK2	ALSHLNVPVTVVLDAAVGYIMEK3	INGKPITIFQER2
INSYGYGDHYIHIK3	NLMEKDPNKR2	MEADGLGC(UniMod:4)AVC(UniMod:4)VLTGASR2	YMLLPNQVWDSIIQQATK2
ATLELTHNWGTEDDETQSYHNGNSDPR3	HMNLLADLK2	HLSQEEFYQVFGMTISEFER3	ALWFQGR2
DAAKPVIELYK2	EGEDM(UniMod:35)IAEEHFGSEK2	MESPIPILPLPTPDAETEK2	MGDNNVIESK2
ELEPGDGPIAVIVC(UniMod:4)PTR2	GAPPGYRPSAWVHLLHQLPR4	VIRPLDQPSSFDATPYIK3	QILEALR2
DAAAVKPTENNEEESASK2	LMQITSLHSLNAFLLPIK2	VYQIDTVINLNVPFEVIK3	HLSAPLPIM(UniMod:35)LPLYK2
EGQLGHGDVLPR3	ATPSAGHLSSSSIYPVC(UniMod:4)LAPYLVVTTC(UniMod:4)SDNK3	(UniMod:5)MEGYQRPC(UniMod:4)DEVGFNADEAHNIVK3	HGGFVYYQEGC(UniMod:4)C(UniMod:4)LVR3
QGVLTHGR2	TSIEDQDELSSLLQVPLVAGTVNR3	LLHVSEC(UniMod:4)MGTVDVR3	RSELEEQQMHLNVGLR3
VADPSYLPTQQDVLR3	KVAAETDFSK2	MEPVVFEK2	TPPEAIALC(UniMod:4)SSLLEYTPSSR3
TPAAVLPTPVAVSQPIR2	VDSHFC(UniMod:4)HLAWINTPK2	INEELESQYQQSMDSK2	HQPAASPVVVR3
TPGTPGTPSYPR2	YGDGGSTFQSTTGHC(UniMod:4)VH2	GVPTGFVLPIR2	KDVIVQDDDVDC(UniMod:4)TLVEK2
VQQTVQDLFGR2	DTQLQQIVDK2	APEVMEDLVK2	YHIQVC(UniMod:4)TTTPC(UniMod:4)MLR3
DTYTC(UniMod:4)PTEEEYK2	FNQVLDQFGEK2	IIKEEIEYLVELR3	TPGTWSHITEQIGM(UniMod:35)FSFTGLNPK3
KPSAGEAGGWSDKDLEDIVEGGGYKPDK4	ATVQGAQHVFQHVVPQEGKPVTNQK3	RQTLPTYRR3	DIM(UniMod:35)EDTIEDKLDTK3
SAAMLGNSEDHTALSR3	THINTVVAK2	LFPLIQAM(UniMod:35)HPSLAGK3	DKYEPAAVSEHGDKK2
VAEDDEDDDVDTK2	AAGSDKFC(UniMod:4)YEK3	AALTHNDNHFNYEK4	NGEVQNLAVK2
KFSEQGLLK2	DLDEVLQTHSVFVNVSK2	ERQDADGQMK2	NKEDQYEHLDAADVTK3
ISEILLDHGAPIQAK3	ASQLVSEK2	DATSLNQAALYR2	GDQPGASGDNDDDEPPPLPR2
LYQLLLFTLPGTPVFSYGDELGLQGALPGQPAK4	AGTQIENIDEDFRDGLK2	FDLGQDVIDFTGHALALYR2	M(UniMod:35)EYLSLMHAVVR3
ARPEYMLPVHFYGR2	NVEDIELWLYEVEGHLASDDYGK3	VADLYELVQYAGNIIPR3	GLEISGTFTR2
LLLAANVATLGLLMAR2	IHTTSDGVSSVSER3	LHAVC(UniMod:4)TLSQMLEILQQQEK3	EIFMQVEDERR3
KTQEQLASEMAELTAR2	DNQDREENDKDLER3	NSSDKDQSLGNWR3	RGGTWFAGFGR2
TALLSSGFSLEDPQTHSNR2	RLDELEEATK2	DTELGEKPLPADASEQGR2	HLLPVETQR2
IMNLTVMLDTALGKPR3	TTTNVLGDSLGAGIVEHLSR3	AFAMIIDKLEEDISSSMTNSTAASRPPVTLR5	MNGMLLNDR2
NDDIADGNPK2	GTENTEENRR2	VDLSQPLIATC(UniMod:4)R2	IRTEDSETSTLVVVK3
LLIVSNPVDILTYVAWK3	FLPSPVVIK2	SGGTALHVAAAK2	HDSPEDVKR3
QLDEANALLR2	GFVPSATSKPEGHESLVDR3	MVLLPVMK2	SGPKPFSAPKPQTSPSPKPATK3
MEAEEVKEQINEDTEEDGGEKK3	Q(UniMod:28)C(UniMod:4)VENADLPEGEKKPIDQR3	AASGEAKPQAK2	VENQENVSNLVIDDTELK2
LLEIDNSELLHMLESPESLR3	AANFENHSGR2	AVAGVMITASHNR2	LDEATDSFFQNPEAFHR2
SDMHC(UniMod:4)GYGDSPSK2	RIGIFGQDEDVTSK3	AQQEVLQALEPQVDYLR3	SSVNLLMANLESM(UniMod:35)PVSK2
AENLSVPVIGALLR2	MDILAQVLQILLK2	QGSGVILR2	EINLQDYEGHQK3
HELPTDDDSYEEHKK3	AAADTLQGPMQAAYR2	AGDIITVLEQHPDGR3	IQALSGSLR2
EAVGFAHC(UniMod:4)DDLDFEHR2	TTGEVVSGVVSK2	EVPIPEHIDIYHLTR3	TLEAVQDLLEQGR2
VFAMSPEEFGK2	YQLSIHETEDPNDNRYLLVMK3	WLPVSLRPVYADAAGTALPAARPEDGRPR5	YLKEYQDLLNVK2
LKPSVIIGVAGAGPLFTHGVIK4	MEADGLGC(UniMod:4)AVC(UniMod:4)VLTGASR2	LLHGVMEQLGIAR2	GC(UniMod:4)TATLGNFAK2
SGPSDHDLKPNATTR2	HLSQEEFYQVFGMTISEFER3	VIISAPSADAPMFVM(UniMod:35)GVNHEK3	RVASALPGMENVQEK2
KDPEMVKDIINEEEVQFLK3	MESPIPILPLPTPDAETEK2	KVNQQPNANDK2	PHFDVSHGSAQVK3
YQLLQLVEPFGVISNHLILNK3	VIRPLDQPSSFDATPYIK3	VAASVDLITK2	TPPAEGVAPR2
TFVVQGFGNVGLHSM(UniMod:35)R2	VYQIDTVINLNVPFEVIK3	VEEEIQTLSQVLAAK2	NPSTVEVFDLAQSNSEHSR2
AVTGTDVDIVFSK2	(UniMod:5)MEGYQRPC(UniMod:4)DEVGFNADEAHNIVK3	VLFFDELDSIAK2	IAIYELLFK2
RVAQDWLK2	LDQVLQWNR2	PVGPETLGR2	LQSPEFQSLFTEGLK2
EYTAAVEAK2	LLHVSEC(UniMod:4)MGTVDVR3	TALLDAAGVASLLTTAEAVVTEIPKEEK2	KFDEVLVNHFC(UniMod:4)EEFGK3
FIIFYDSEYDIR2	MEPVVFEK2	LLDASWYLPK2	LGIGMDTC(UniMod:4)VIPLR2
LEDLEVIQHR3	INEELESQYQQSMDSK2	REPDDEGEEDD2	LKPWALTFSYGR3
ESKKDEAPK2	Q(UniMod:28)HELYVGVLGSK2	SAIDGM(UniMod:35)NSIARGQKIPIFSAAGLPHNEIAAQIC(UniMod:4)R5	LDLDFPNLPYLIDGSHK2
E(UniMod:27)EKEEAEEKEEEPEAEK2	APEVMEDLVK2	LSSTAPAQPGQLFAPK2	E(UniMod:27)PMQTGIK2
HLPGADPELVLLSR2	IIKEEIEYLVELR3	(UniMod:5)MEYLIGIQGPDYVLVASDR2	HDLGHFMLR2
SFEMSSFVETK2	LFPLIQAM(UniMod:35)HPSLAGK3	LSIAEVVR2	QHAFGMAENEDFR2
LQAQQDAVNIVC(UniMod:4)HSK2	AALTHNDNHFNYEK4	VESLQEEIAFLK2	SVEGWILFVTGVHEEATEEDIHDK4
VLNIVKPNVGHFR4	ERQDADGQMK2	IPLVAEVYGIEK2	GHSFLAFPTLR3
NEDFVEIAR2	DATSLNQAALYR2	HEMIESGVINLK2	LLGYVATLK2
AQLGLGEIVLAIR2	FDLGQDVIDFTGHALALYR2	LTAHEGC(UniMod:4)R2	NIVAVGAGFC(UniMod:4)DGLR2
IAHTPGVAADLSHIETR3	VADLYELVQYAGNIIPR3	TIQLNVC(UniMod:4)NSEEVEK2	SVDLVMQELINTVK3
NFTDVHPDYGAR2	LHAVC(UniMod:4)TLSQMLEILQQQEK3	MAAADSVQQR2	LASELADPDRPHEDPTEEEKEEK3
HPELFEALGIAQPK3	NSSDKDQSLGNWR3	SYFLIVR2	VDIAEGR2
TGQATVASGIPAGWM(UniMod:35)GLDC(UniMod:4)GTESSKK3	DTELGEKPLPADASEQGR2	TAATIATHDLQAVR2	NRPSSISWDGLDPGK3
VSDILHSIFSSYK3	AFAMIIDKLEEDISSSMTNSTAASRPPVTLR5	PQAAADATEVK2	VDLYEAANK2
DLAAEPGNMWMR2	VDLSQPLIATC(UniMod:4)R2	PASATETTQLTADSHPSYHTDGFN2	NPEISHMLNNPDIMR2
ETLHDFEAANSDELNLQR2	SGGTALHVAAAK2	EFTQGVKPDWTIAR3	IQWAEELIAAFK2
LLDPSSPLALALSAR2	AVAGVMITASHNR2	AEGYEVAHGGR2	GLSGTATLELR2
DVAIKEPLVDVVDPK3	AASGEAKPQAK2	KAQAQPIM2	ITGEMVLSFPAGITR2
EGC(UniMod:4)GDDNVC(UniMod:4)NSNLK2	MVLLPVMK2	SAGLQPVPIVFR2	KENIIAFDDMIEPYR3
E(UniMod:27)VAM(UniMod:35)TEHK2	AQQEVLQALEPQVDYLR3	LMQQLQDLEEC(UniMod:4)REELDADEYEETKK4	TIEAHSR2
QPVFVQLLQGVFR3	QGSGVILR2	SNIDSNEHHHHGITTIR4	VLTPTQVM(UniMod:35)NRPSSISWDGLDPGK3
KLGAQAHPFVVDC(UniMod:4)SQR3	AGDIITVLEQHPDGR3	ASQQINALR2	RAPPTLPSIL2
TMQDITLVVETLLQQMQDK2	EVPIPEHIDIYHLTR3	SSQASGMSEQASATC(UniMod:4)PPRDPEQVAELK3	HLEELEEK2
KVSQPIEGHAASFAQFK3	WLPVSLRPVYADAAGTALPAARPEDGRPR5	LAVTSYNDIQDLMDSGNK2	LSPHLVNTVFK2
SQQLSALQEENVK2	LLHGVMEQLGIAR2	LEEEGQSLKEEMAR3	SLLQALNEVK2
LAIQEALSMMVGAYSTLEGAQR3	VIISAPSADAPMFVM(UniMod:35)GVNHEK3	SLFVQELLLSTLVR3	MITIHLPSPVTAQK2
ILSDDVPIKEYHIDEK3	KVNQQPNANDK2	VIYQSLEGAVQAGQLK2	LIVDELR2
AEEDTQFNYHR3	VAASVDLITK2	GLLEWDSKSDALETLGFLNHYQMK3	GSSYGNQELK2
YLGQGLQYGSFTDLR2	VEEEIQTLSQVLAAK2	DMGSC(UniMod:4)EIYPQTIQHNPNGR3	KASAFNSWFENAEEDLTDPVR3
DLAILLGMLDPVEK3	TALLDAAGVASLLTTAEAVVTEIPKEEK2	MPNEVTSTDTIR2	EFSMMFK2
VIHGVINSFVHVEQYK2	PVGPETLGR2	LAYRPPK2	GIVEFSGKPAAR3
DVLEAIAEAAFK2	VLFFDELDSIAK2	AIYAALSGNLK2	ELYLGLLYPTEDYK2
TIEYLEEVAVNFAK3	LLDASWYLPK2	SPDTGLDLPQLLYHVENK2	TPVGFIGLGNMGNPMAK3
IEGC(UniMod:4)HIC(UniMod:4)TSVTPGEPQVFLGK3	REPDDEGEEDD2	YAEIVHLTLPDGTKR2	ILQVAQELSGEDMHQFHR3
SDHYFMDR2	Q(UniMod:28)ADNPHVALYR2	LGFTSDTDRVEMR3	KLEEDQIIMEDQNC(UniMod:4)K2
(UniMod:5)C(UniMod:4)DFTEDQTAEFK2	(UniMod:5)MEYLIGIQGPDYVLVASDR2	ATSAETVESENHEALSGPEK3	IAGYVTHLMK3
HFEDWIDLEPEGK2	LSSTAPAQPGQLFAPK2	YTLNNWLATVTLGQAGMHATYYHK4	LTADMISPPLGDFR2
TANLGAGAAQPLR2	LSIAEVVR2	SC(UniMod:4)SGVEFSTSGSSNTDTGK3	MLGGEEEKDPDAQKK4
LSTAC(UniMod:4)PGR2	VESLQEEIAFLK2	LDLPDLPLSDLLK2	TKDEYLINSQTTEHIIK3
YTPSQQGVAFNSGAK2	HEMIESGVINLK2	FFLSHPSYR2	DILIQYDR2
EIEELQSQAQALSQEGK2	IPLVAEVYGIEK2	RVTNVGSLLLTPQENESLFSFLGK3	LAELLLEHDAHPNAAGK3
ETASGQTAPDVGQAAPVR2	LTAHEGC(UniMod:4)R2	TQETLSQAGQK2	TGKPLSVELGPGIMGAIFDGIQRPLSDISSQTQSIYIPR3
GLRPVDVGFMK2	TIQLNVC(UniMod:4)NSEEVEK2	AGTQLLAGLR2	RLQDAFSAIGQNADLDLPQIAVVGGQSAGK3
GLAFIQDPDGYWIEILNPNK2	MAAADSVQQR2	RDEEEEEEKLEEK3	VFLENVIR2
LLWANKPDK2	SYFLIVR2	FANVPDSILLEAK2	FYEQFSK2
(UniMod:5)MDKNELVQK2	TAATIATHDLQAVR2	TQEHFTHNTVR2	TC(UniMod:4)VQTLEGHAQNVSC(UniMod:4)ASFHPELPIIITGSEDGTVR4
NLMEKDPNKR2	PQAAADATEVK2	TELLDTLAEIDFR2	LEHVLPNPQLLC(UniMod:4)C(UniMod:4)DNTQNDANTK2
HMNLLADLK2	GEKESEAGNTEEAQK2	YFLC(UniMod:4)LQLR2	Q(UniMod:28)NFTEPTAIQAQGWPVALSGLDMVGVAQTGSGK3
EGEDM(UniMod:35)IAEEHFGSEK2	PASATETTQLTADSHPSYHTDGFN2	KTQDSSVGK2	DVQFAVQQVLQEEHFDAR2
LMQITSLHSLNAFLLPIK2	EFTQGVKPDWTIAR3	DDTESLEIFQNEVAR2	KSDIYVC(UniMod:4)MISYAHNVAAQGK4
ATPSAGHLSSSSIYPVC(UniMod:4)LAPYLVVTTC(UniMod:4)SDNK3	AEGYEVAHGGR2	AAFDDAIAELDTLSEESYKDSTLIM(UniMod:35)QLLR4	NESGGHAVPAGSETHFR4
TSIEDQDELSSLLQVPLVAGTVNR3	KAQAQPIM2	LKGDDLQAIK2	RLETYYNATEPVISFYDKR3
KVAAETDFSK2	SAGLQPVPIVFR2	DDGLFSGDPNWFPK2	LLISHLSGIR3
VDSHFC(UniMod:4)HLAWINTPK2	SNIDSNEHHHHGITTIR4	DMGEMVTQGQTDAQYMFLR3	VGPESDKYR2
YGDGGSTFQSTTGHC(UniMod:4)VH2	ASQQINALR2	INMLVIELK2	IVENLQSFNEITAMTGDGVNDAPALK2
DTQLQQIVDK2	SSQASGMSEQASATC(UniMod:4)PPRDPEQVAELK3	IC(UniMod:4)KPLHELIMQLLEETPEEK4	AQLHDTNMELTDLK2
FNQVLDQFGEK2	LAVTSYNDIQDLMDSGNK2	LLGHEVEDVVIK2	VPSTETEALASNLMGMFEK2
ATVQGAQHVFQHVVPQEGKPVTNQK3	LEEEGQSLKEEMAR3	ILLQIGDIK2	AEEERVEEEDRR3
THINTVVAK2	SLFVQELLLSTLVR3	SAYSGLQSSSYLMSAR3	IFELTELR2
NFRPAGGAVLHSPGAMFEWGSQR3	VIYQSLEGAVQAGQLK2	DAHQSLLATR2	GDNVGHVIIGPGVSGMGTTHWNQMLATLR3
AAGSDKFC(UniMod:4)YEK3	DMGSC(UniMod:4)EIYPQTIQHNPNGR3	TFVQENVYDEFVER2	VGSHITGGDIYGIVNENSLIK3
SVDLVMQELINTVK2	MPNEVTSTDTIR2	EALLAEMGVAMR2	IMDYSLLLGIHDIIR2
DLDEVLQTHSVFVNVSK2	LAYRPPK2	QSPINIDEDLTQVNVNLKK2	LGAPISSGLSDLFDLTSGVGTLSGSYVAPK2
AGTQIENIDEDFRDGLK2	AIYAALSGNLK2	ELTGEDVLVR2	AFHAALR2
ASQLVSEK2	SPDTGLDLPQLLYHVENK2	LSDQC(UniMod:4)TGLQGFLVFH2	AVLQQYQHLPSFR3
NVEDIELWLYEVEGHLASDDYGK3	YAEIVHLTLPDGTKR2	GLEDAPSPSK2	SQQQLHSPALSPAHSPAK3
IHTTSDGVSSVSER3	LGFTSDTDRVEMR3	YGDSTAEGDKTKPPSK3	VGEVC(UniMod:4)HITC(UniMod:4)KPEYAYGAAGSPPK2
DNQDREENDKDLER3	ATSAETVESENHEALSGPEK3	SQEQM(UniMod:35)DSFTLDINTAYAR2	LSAKPAPPKPEPK2
GTENTEENRR2	YTLNNWLATVTLGQAGMHATYYHK4	EKLELVSYFGK3	KQIQFADDMQEFTK3
RLDELEEATK2	SC(UniMod:4)SGVEFSTSGSSNTDTGK3	ESADPLSAWLQDAK2	E(UniMod:27)LTAVVQK2
TTTNVLGDSLGAGIVEHLSR3	FFLSHPSYR2	QVLYQQSSGHNNR2	GGPPFAFVEFEDPR2
FLPSPVVIK2	RVTNVGSLLLTPQENESLFSFLGK3	VAC(UniMod:4)AEEWQESR2	QTFTGHESDINAIC(UniMod:4)FFPNGNAFATGSDDATC(UniMod:4)R4
GFVPSATSKPEGHESLVDR3	TQETLSQAGQK2	SAIVHLINYQDDAELATR2	GM(UniMod:35)EDLIPLVNR2
Q(UniMod:28)C(UniMod:4)VENADLPEGEKKPIDQR3	AGTQLLAGLR2	VAEKEPINK2	IAIVPDGK2
AANFENHSGR2	RDEEEEEEKLEEK3	LYFNSQGNK2	YVISAIPPALGMK2
RIGIFGQDEDVTSK3	FANVPDSILLEAK2	ATSPQRPK2	PSLC(UniMod:4)EDLLSSVDQPLK2
MDILAQVLQILLK2	TQEHFTHNTVR2	VAEELALEQAKK3	EGAQYLMQAAGLGR2
AAADTLQGPMQAAYR2	TELLDTLAEIDFR2	QAFDDAIAELDTLNEDSYK3	SPVVSGDTSPR2
TTGEVVSGVVSK2	YFLC(UniMod:4)LQLR2	MQASIEK2	LRVEHEQASQPTPEK4
YQLSIHETEDPNDNRYLLVMK3	KTQDSSVGK2	LENIISSLK2	LVPLVNGVR2
ALSHLNVPVTVVLDAAVGYIMEK3	DDTESLEIFQNEVAR2	GFELLYQPEVVR2	AGDREDITEPAIC(UniMod:4)ALR3
MEADGLGC(UniMod:4)AVC(UniMod:4)VLTGASR2	AAFDDAIAELDTLSEESYKDSTLIM(UniMod:35)QLLR4	ASLTHEQQQSAR2	VDNEFDQR2
HLSQEEFYQVFGMTISEFER3	LKGDDLQAIK2	AEAAAAPAPAAGPGQMSFTFASPTQVFFDSANVK4	LEEASLLHQFQADADDIDAWMLDILK3
MESPIPILPLPTPDAETEK2	DDGLFSGDPNWFPK2	IYLYLTK2	KQLGPGK2
VIRPLDQPSSFDATPYIK3	DMGEMVTQGQTDAQYMFLR3	WALSPSSTLR2	FMNPFNLPNLYQK3
VYQIDTVINLNVPFEVIK3	INMLVIELK2	EAENYFHSRPK2	VVVLMGSTSDLGHC(UniMod:4)EK3
LDQVLQWNR2	LLGHEVEDVVIK2	LDNLHSC(UniMod:4)FC(UniMod:4)ALQALIDSC(UniMod:4)ASPASLAR3	VWAGALQADASLQPGR2
LLHVSEC(UniMod:4)MGTVDVR3	ILLQIGDIK2	ADPAALMASLQLLPSPTPNLEIK3	RVLFDTGLVNPR3
MEPVVFEK2	SAYSGLQSSSYLMSAR3	HLQVNVTNPVQC(UniMod:4)SLHGK3	FC(UniMod:4)PAGVYEFVPLEQGDGFR2
(UniMod:5)MEGYQRPC(UniMod:4)DEVGFNADEAHNIVK3	DAHQSLLATR2	NDPIGEVSIPLNK2	HLLQDHPWLLSQSLVVKPDQLIK3
INEELESQYQQSMDSK2	QSPINIDEDLTQVNVNLKK2	TASDAGFPVGSHVQYR2	EILTLLQGVHQGTGFQDIPKR4
GVPTGFVLPIR2	EALLAEMGVAMR2	GTDTVAGIALIK2	EALQDVEDENQ2
Q(UniMod:28)HELYVGVLGSK2	TFVQENVYDEFVER2	AAVASLLQSVQVPEFTPK3	ADIAVAPLTITLVR3
APEVMEDLVK2	ELTGEDVLVR2	FNAHGDANTIVC(UniMod:4)NTK2	LDERPIHAEPQYPVR4
IIKEEIEYLVELR3	LSDQC(UniMod:4)TGLQGFLVFH2	EALDSDGWLHTGDIGK3	MAGDPVANVR2
RQTLPTYRR3	GLEDAPSPSK2	NQWQLSADDLKK2	AVELAANTK2
LFPLIQAM(UniMod:35)HPSLAGK3	GFIYVHKPPVHIR4	VSELHQEVK2	EYPGAHTATIK2
AALTHNDNHFNYEK4	YGDSTAEGDKTKPPSK3	QVPSQIAVTR2	GSIDEVDKR2
ERQDADGQMK2	SQEQM(UniMod:35)DSFTLDINTAYAR2	WDQNPLTSESVK2	VVLPMELPIR3
DATSLNQAALYR2	EKLELVSYFGK3	RGPDDDGEEETAPGPR3	VVDLM(UniMod:35)AYM(UniMod:35)ASK2
FDLGQDVIDFTGHALALYR2	ESADPLSAWLQDAK2	AVYVPAKPAR2	AVSSGLPHMIEELQK3
VADLYELVQYAGNIIPR3	QVLYQQSSGHNNR2	TTSATAHETVATGEGLR2	VVKEPLGFVK2
LHAVC(UniMod:4)TLSQMLEILQQQEK3	SAIVHLINYQDDAELATR2	KETAATTETPESTEASPSV2	ELTSIC(UniMod:4)SPIISKPKPK4
NSSDKDQSLGNWR3	VAC(UniMod:4)AEEWQESR2	SGGRPEEYEGEYQC(UniMod:4)FAR2	ILNPEEIEK2
DTELGEKPLPADASEQGR2	VAEKEPINK2	GC(UniMod:4)EEC(UniMod:4)FC(UniMod:4)SGVSNR2	AAPQWC(UniMod:4)QGK2
AFAMIIDKLEEDISSSMTNSTAASRPPVTLR5	LYFNSQGNK2	ALSSEGKPYVTK2	NVFLLGFIPAK2
VDLSQPLIATC(UniMod:4)R2	ATSPQRPK2	TPEELFHPLGADSQV2	GSNDMQYQHVIETLIGK3
SGGTALHVAAAK2	Q(UniMod:28)NFQKPGNVK2	MKYDESDNVLIR3	ESNTVFSFLGLKPR3
MVLLPVMK2	VAEELALEQAKK3	NWVYSHDGVSLHELLAR3	GVLFHSGGK2
AVAGVMITASHNR2	QAFDDAIAELDTLNEDSYK3	VPDVLVADPPTAR2	RLEFLYDK2
AASGEAKPQAK2	LENIISSLK2	SSMMPGFFSDVNPLSAVSSVVNK3	QVC(UniMod:4)EIIESPLFLK2
AQQEVLQALEPQVDYLR3	MQASIEK2	DM(UniMod:35)ANPTALLLSAVMMLR2	ALVADSHPESER2
QGSGVILR2	GFELLYQPEVVR2	EATQAVLDKPETLSSDASTR2	Q(UniMod:28)EAIDWLLGLAVR2
AGDIITVLEQHPDGR3	ASLTHEQQQSAR2	DKDTLSIHYLMLPR3	SVPAASGGDKEAVAR3
EVPIPEHIDIYHLTR3	YVLINWVGEDVPDAR3	TSFDEM(UniMod:35)LPGTHFQR2	ILSSDDYGKDLTSVMR3
WLPVSLRPVYADAAGTALPAARPEDGRPR5	AEAAAAPAPAAGPGQMSFTFASPTQVFFDSANVK4	GYSDEDKR2	GGATPPALLLLLSR3
LLHGVMEQLGIAR2	IYLYLTK2	DSSILGPHHLDEYVR2	TVTNAVVTVPAYFNDSQR2
VIISAPSADAPMFVM(UniMod:35)GVNHEK3	WALSPSSTLR2	C(UniMod:4)HAPLAQAQALVTSELER3	LEYGGMGHEVQVEHIK2
KVNQQPNANDK2	EAENYFHSRPK2	LPFPIIDDK2	QAEEEKVPLPELVR2
VAASVDLITK2	LDNLHSC(UniMod:4)FC(UniMod:4)ALQALIDSC(UniMod:4)ASPASLAR3	PYANQPTVR2	MYSYVTEELPQLINANFPVDPQR3
VEEEIQTLSQVLAAK2	ADPAALMASLQLLPSPTPNLEIK3	NSLHLLMETLNATTPHYVR4	KVITAFNDGLNHLDSLK4
TALLDAAGVASLLTTAEAVVTEIPKEEK2	HLQVNVTNPVQC(UniMod:4)SLHGK3	EAMNDPLLER2	GNDMQVGTYIEK2
PVGPETLGR2	NDPIGEVSIPLNK2	LTYVAEAPELTQGLSNVHK3	GYLDKLEPSK3
VLFFDELDSIAK2	E(UniMod:27)VVDSYLPVILDMIK3	ALASQLQDSLK2	SSMLFDTMQHHLALNR3
LLDASWYLPK2	TASDAGFPVGSHVQYR2	VSLLQGDLSEK2	SGFTPLHIAAHYGNINVATLLLNR3
REPDDEGEEDD2	GTDTVAGIALIK2	KSSENLSLDDC(UniMod:4)NK2	DEAHVSDEFSK2
SAIDGM(UniMod:35)NSIARGQKIPIFSAAGLPHNEIAAQIC(UniMod:4)R5	AAVASLLQSVQVPEFTPK3	EGIEC(UniMod:4)EVINLR2	LLDTVDDMLANDIAR3
Q(UniMod:28)ADNPHVALYR2	Q(UniMod:28)QVTGHGGLR2	DQHGVAASSLEELR2	DNTIEHLLPLFLAQLK2
LSSTAPAQPGQLFAPK2	FNAHGDANTIVC(UniMod:4)NTK2	SVASSQPAKPTK2	AC(UniMod:4)ISIGNQNFEVK2
(UniMod:5)MEYLIGIQGPDYVLVASDR2	EALDSDGWLHTGDIGK3	ALEEEQEAR2	SEDYAFPTYADRR3
LSIAEVVR2	NQWQLSADDLKK2	MDSTEPAYSEK2	IMGPNYTPGKK2
VESLQEEIAFLK2	VSELHQEVK2	SLFPGSLR2	SAGGHPGSGPQLGTGR3
HEMIESGVINLK2	QVPSQIAVTR2	GLETLTHVDLR2	HELQANC(UniMod:4)YEEVK3
IPLVAEVYGIEK2	WDQNPLTSESVK2	ASPLQC(UniMod:4)VHIAEGHTK3	RLEAELAAHEPAIQGVLDTGK4
LTAHEGC(UniMod:4)R2	RGPDDDGEEETAPGPR3	LDASESLRK2	MVQSIDFQTEMSR2
TIQLNVC(UniMod:4)NSEEVEK2	AVYVPAKPAR2	VFQEFIK2	HIAVVLEEIPK2
MAAADSVQQR2	KETAATTETPESTEASPSV2	FAVSQMSSLLDSAHLVASSTQR3	AIDGVMFSEGDKSPDGR3
SYFLIVR2	TTSATAHETVATGEGLR2	LTPQMFNQLMK2	QIFQEADDMVAQK2
TAATIATHDLQAVR2	E(UniMod:27)GKPC(UniMod:4)IIIK2	KPEENPASK2	GQNIQLYPEVPEVLGR2
PQAAADATEVK2	SGGRPEEYEGEYQC(UniMod:4)FAR2	HGGSDNASTDC(UniMod:4)ER2	LMDYSLLVGIHDVER3
GEKESEAGNTEEAQK2	GC(UniMod:4)EEC(UniMod:4)FC(UniMod:4)SGVSNR2	IQDGLGELKK3	EAAASGLPLMVIIHK2
PASATETTQLTADSHPSYHTDGFN2	ALSSEGKPYVTK2	NNLAGAEELFAR2	DTSLYRPALEELRR3
EFTQGVKPDWTIAR3	TPEELFHPLGADSQV2	C(UniMod:4)FLSWLVK2	E(UniMod:27)EGRYDEEIEVYR3
AEGYEVAHGGR2	MKYDESDNVLIR3	C(UniMod:4)LAMDVQAFER2	KIHLGEDLK2
KAQAQPIM2	VPDVLVADPPTAR2	LQNNNVYTIAK2	MPIPVIQAF2
SAGLQPVPIVFR2	DM(UniMod:35)ANPTALLLSAVMMLR2	ADIFVDPVLHTAC(UniMod:4)ALDIK3	RLDLVHTAALMLDK2
LMQQLQDLEEC(UniMod:4)REELDADEYEETKK4	NWVYSHDGVSLHELLAR3	TSKEPVSR2	VVGDVAYDEAK2
SNIDSNEHHHHGITTIR4	EATQAVLDKPETLSSDASTR2	YEGGVETFAHLIVLR3	M(UniMod:35)TPPLPAR2
ASQQINALR2	DKDTLSIHYLMLPR3	DNSTMGYM(UniMod:35)AAK2	VTILELFR2
SSQASGMSEQASATC(UniMod:4)PPRDPEQVAELK3	TSFDEM(UniMod:35)LPGTHFQR2	PASEKEEASQEDR3	KQTIENSQGAYQEAFDISKK2
LAVTSYNDIQDLMDSGNK2	GYSDEDKR2	IAAIC(UniMod:4)AGPTALLAHEVGFGC(UniMod:4)K3	EFQQSNWHTVGC(UniMod:4)GFR3
LEEEGQSLKEEMAR3	DSSILGPHHLDEYVR2	LLIHQSLAGGIIGVK3	AIFTYHDVGLNYK3
SLFVQELLLSTLVR3	C(UniMod:4)HAPLAQAQALVTSELER3	ALASAAGHLDDLPGALSALSDLHAHK4	SPSVSSSSSGAEPSALGGGGGSPGAC(UniMod:4)PALGAK2
VIYQSLEGAVQAGQLK2	PYANQPTVR2	GLPQTAVC(UniMod:4)NLNITLPAHK3	NATNVEQAFMTMAAEIK3
GLLEWDSKSDALETLGFLNHYQMK3	NSLHLLMETLNATTPHYVR4	FDAGTLLLSTHR2	Q(UniMod:28)PVFGANFIK2
DMGSC(UniMod:4)EIYPQTIQHNPNGR3	EAMNDPLLER2	GISGSDVSKQAADM(UniMod:35)ILLDDNFASIVTGVEEGR4	LLGDVSC(UniMod:4)R2
MPNEVTSTDTIR2	LTYVAEAPELTQGLSNVHK3	SSLFELAK2	KVDVTSR2
LAYRPPK2	ALASQLQDSLK2	NHTLALTDTGSVFAFGENK2	GSESTPDSLHK2
AIYAALSGNLK2	VSLLQGDLSEK2	GGAEVQIFAPDVPQM(UniMod:35)HVIDHTK4	DSMDTGAGSIR2
SPDTGLDLPQLLYHVENK2	KSSENLSLDDC(UniMod:4)NK2	EALAIIGDINTATVSTPAPPPVDDSWLQHSR3	LNFGDDIPSALR2
YAEIVHLTLPDGTKR2	EGIEC(UniMod:4)EVINLR2	ALNVEPDGTGLTC(UniMod:4)SLAPNILSQL2	LKGEMMDLQHGSLFLK4
LGFTSDTDRVEMR3	DQHGVAASSLEELR2	TVGVQGDC(UniMod:4)R2	NVFDGIFR2
ATSAETVESENHEALSGPEK3	SVASSQPAKPTK2	SLDSLDPAGLLTSPK2	E(UniMod:27)M(UniMod:35)LSSTTYPVVVK2
Q(UniMod:28)MAFDFAR2	ALEEEQEAR2	QASGGPVDIGPEYQQDLDR2	SSSSGSLMPSLENLDLSQVAAISNDLK2
YTLNNWLATVTLGQAGMHATYYHK4	MDSTEPAYSEK2	ANVRPC(UniMod:4)VSIEGYK2	LDDPSC(UniMod:4)PRPEC(UniMod:4)YR3
SC(UniMod:4)SGVEFSTSGSSNTDTGK3	SLFPGSLR2	FMPIMQWLYFDALEC(UniMod:4)LPEDKEALTEEK3	LPPVPLLQLEK2
LDLPDLPLSDLLK2	GLETLTHVDLR2	LEEDQEDMNELMK2	HLPSTEPDPHVVR3
FFLSHPSYR2	ASPLQC(UniMod:4)VHIAEGHTK3	SPGMLEPLGSAR2	KLVPLLLEDGGDAPAALEAALEEK3
RVTNVGSLLLTPQENESLFSFLGK3	LDASESLRK2	HQEQAATSSTHHR3	VLGFC(UniMod:4)HYYLPEEQFPK2
TQETLSQAGQK2	VFQEFIK2	KGYIC(UniMod:4)IFDIR3	LHIILFQPQK2
AGTQLLAGLR2	FAVSQMSSLLDSAHLVASSTQR3	RLWADHGVQAC(UniMod:4)FGR3	ARHGGEDYVFSLLTGYC(UniMod:4)EPPTGVSLR2
RDEEEEEEKLEEK3	DC(UniMod:4)QIAHGAAQFLR2	VLLDLSAFLK2	VPTHVPVC(UniMod:4)VLGNYR2
FANVPDSILLEAK2	KPEENPASK2	YHPQALIYPLTVASK3	VVLNSMDVHSK3
TQEHFTHNTVR2	LTPQMFNQLMK2	FIGKPDVAYQLISAK3	RLPVTNEMVHNLVAIELAYINTK4
TELLDTLAEIDFR2	HGGSDNASTDC(UniMod:4)ER2	(UniMod:5)AASSSQVSEM(UniMod:35)K2	DKEEDMLEVLLDATKR3
YFLC(UniMod:4)LQLR2	IQDGLGELKK3	QDEQLQK2	LYC(UniMod:4)PVEFSK2
KTQDSSVGK2	NNLAGAEELFAR2	LFNEHIEALTK2	IFVGGIPHNC(UniMod:4)GETELR2
DDTESLEIFQNEVAR2	C(UniMod:4)FLSWLVK2	AIFQAIAAK2	KWETPSQNTAQLDQFDR3
AAFDDAIAELDTLSEESYKDSTLIM(UniMod:35)QLLR4	C(UniMod:4)LAMDVQAFER2	TSHMGVPR2	TIDEELER2
LKGDDLQAIK2	LQNNNVYTIAK2	ADIELFVNR2	SDIGEVILVGGMTR2
DDGLFSGDPNWFPK2	ADIFVDPVLHTAC(UniMod:4)ALDIK3	YGPSSVEDTTGSGAADAK2	LIEVGPSGAQFLGPVIVEIPHFAALR3
DMGEMVTQGQTDAQYMFLR3	TSKEPVSR2	AEEDTQFNYHR2	EQGNIEEAVR2
INMLVIELK2	YEGGVETFAHLIVLR3	LLMLIEMSLQMDPEYR2	AQPAPKPEPSFSEYASVQVQR2
IC(UniMod:4)KPLHELIMQLLEETPEEK4	DNSTMGYM(UniMod:35)AAK2	HNLASYYPEPK2	SSLEATHDMVTR2
LLGHEVEDVVIK2	PASEKEEASQEDR3	AMLWVSEK2	ALEHFPMLQK2
ILLQIGDIK2	IAAIC(UniMod:4)AGPTALLAHEVGFGC(UniMod:4)K3	(UniMod:5)AEDADMRNELEEMQR3	VKDTEDVPMILVGNK2
SAYSGLQSSSYLMSAR3	LLIHQSLAGGIIGVK3	LALETTVLVESYTLPDGR3	QHIELALEK2
DAHQSLLATR2	ALASAAGHLDDLPGALSALSDLHAHK4	AVEDIHGLFSLSK2	LIC(UniMod:4)C(UniMod:4)DILDVLDK2
QSPINIDEDLTQVNVNLKK2	GLPQTAVC(UniMod:4)NLNITLPAHK3	ILTGGADK2	VAEIEHAEK2
EALLAEMGVAMR2	FDAGTLLLSTHR2	KAPTEGHTR2	QQPTQFINPETPGYVGFANLPNQVHR3
TFVQENVYDEFVER2	GISGSDVSKQAADM(UniMod:35)ILLDDNFASIVTGVEEGR4	RGEEIYGTISMKPNAK3	GGALHIYHQR3
ELTGEDVLVR2	SSLFELAK2	KQELEEILHDLESR3	SQSVDITAPGFNPLGGAGK2
LSDQC(UniMod:4)TGLQGFLVFH2	DLSTIEPLKK3	VILTAEVSGGSR2	RPPDAGGC(UniMod:4)LHADTDMGVLC(UniMod:4)PTGC(UniMod:4)TLQQTLLNQERPIK5
GLEDAPSPSK2	GGAEVQIFAPDVPQM(UniMod:35)HVIDHTK4	ELTLQDVELLK2	AAWYSEQASIEMR2
GFIYVHKPPVHIR4	NHTLALTDTGSVFAFGENK2	PLIPIPER2	VIEPMAC(UniMod:4)DGLR2
YGDSTAEGDKTKPPSK3	EALAIIGDINTATVSTPAPPPVDDSWLQHSR3	IIWGNHSSTQYPDVNHAK3	PEC(UniMod:4)WDGEHDIETPYGLLHVVIR4
SQEQM(UniMod:35)DSFTLDINTAYAR2	NHVQPYIPSILEALMVPTSQGFTEVR3	MDETDASSAVK2	KTYAEILEPFHPVR3
EKLELVSYFGK3	ALNVEPDGTGLTC(UniMod:4)SLAPNILSQL2	TIC(UniMod:4)HYIVEAGASLMK3	E(UniMod:27)SADPLSAWLQDAK2
ESADPLSAWLQDAK2	TVGVQGDC(UniMod:4)R2	VVFLGNMK2	SAPVIEKPR2
QVLYQQSSGHNNR2	QASGGPVDIGPEYQQDLDR2	VTHAVVTVPAYFNDAQR2	DRWNNTPMDEALHFGHHDVFK4
SAIVHLINYQDDAELATR2	SLDSLDPAGLLTSPK2	TDAGFTLR2	GAAANPENEDQQQR2
VAC(UniMod:4)AEEWQESR2	ANVRPC(UniMod:4)VSIEGYK2	LYHNEVEIEK2	E(UniMod:27)LKPEQETTPR2
VAEKEPINK2	FMPIMQWLYFDALEC(UniMod:4)LPEDKEALTEEK3	LQEAQVYKEEGNQR2	KHEAIETDIAAYEER2
LYFNSQGNK2	LEEDQEDMNELMK2	AEDDQPLPGVLLSLSGGVFR2	HIPDEIFLLTAEQIAQEVSEQHLSQGR4
ATSPQRPK2	SPGMLEPLGSAR2	HATALEELSEQLEQAK2	RMEELHNQEVQK3
Q(UniMod:28)NFQKPGNVK2	HQEQAATSSTHHR3	SRPVDILHSK2	VGNIEYFGMGGYYGFPLQYYPYYGK3
VAEELALEQAKK3	KGYIC(UniMod:4)IFDIR3	MNIAHLQLALGR3	DLAGALDEKELIEK2
QAFDDAIAELDTLNEDSYK3	RLWADHGVQAC(UniMod:4)FGR3	IESGEGTIPVR2	KEGNASGVSLLEALDTILPPTRPTDKPLR3
LENIISSLK2	VLLDLSAFLK2	LGNQNTALAVQAVR2	VWAEPC(UniMod:4)LIEAAK2
MQASIEK2	YHPQALIYPLTVASK3	VLLVVDEPHTDWAK2	HWTGADC(UniMod:4)GTHFPHNDDAK3
GFELLYQPEVVR2	FIGKPDVAYQLISAK3	YVSEVVIGAPYSVTAELLNHFK3	VKEESSYLLESNR2
ASLTHEQQQSAR2	(UniMod:5)AASSSQVSEM(UniMod:35)K2	TSEVPYAGINIGPVHK3	AAPEINNIIEEATDFIK2
YVLINWVGEDVPDAR3	QDEQLQK2	SQLEC(UniMod:4)HSDQNM(UniMod:35)HQAEEWFK3	E(UniMod:27)AAQMDMVNDGVEDLR2
AEAAAAPAPAAGPGQMSFTFASPTQVFFDSANVK4	LFNEHIEALTK2	ISSDLDGHPVPK2	ETAENYLGHTAK3
IYLYLTK2	AIFQAIAAK2	SIHETEDPNDNR3	EFIEMSVEQEILVTGIK2
WALSPSSTLR2	Q(UniMod:28)LTDSQIYEVLSVIR2	STSETTEEAFSSSVR2	DLKLDNVMLDAEGHIK4
EAENYFHSRPK2	ADIELFVNR2	RQFIYSLDLAR3	ANVIVVDTQK2
LDNLHSC(UniMod:4)FC(UniMod:4)ALQALIDSC(UniMod:4)ASPASLAR3	YGPSSVEDTTGSGAADAK2	QAHTMDPQLR2	GHEYSIQFAEMK2
ADPAALMASLQLLPSPTPNLEIK3	AEEDTQFNYHR2	ILDYSC(UniMod:4)SQDR2	SYFSSFTDDIISQPMLK3
HLQVNVTNPVQC(UniMod:4)SLHGK3	LLMLIEMSLQMDPEYR2	SASADLSR2	SGMYPGVLGPSSQGGLPLEEVTLAEVLAAR3
NDPIGEVSIPLNK2	HNLASYYPEPK2	EGC(UniMod:4)TEVSLLR2	AC(UniMod:4)DEGHIIPK3
E(UniMod:27)VVDSYLPVILDMIK3	AMLWVSEK2	AASAHAIGTVK2	EDDSLTIFGVAER2
TASDAGFPVGSHVQYR2	(UniMod:5)AEDADMRNELEEMQR3	EKDDAPVADGVEKK2	AETYEGVYQC(UniMod:4)TAR2
GTDTVAGIALIK2	MDVGLIAIR2	ELLYFLDSC(UniMod:4)EPEFK2	LMGLEALK2
AAVASLLQSVQVPEFTPK3	LALETTVLVESYTLPDGR3	QLLEEELAR2	LGDDIDLIVR2
Q(UniMod:28)QVTGHGGLR2	E(UniMod:27)TVAAPGR2	TM(UniMod:35)STSDPAEVLIK2	NEILDEVISLSQVTPK3
FNAHGDANTIVC(UniMod:4)NTK2	AVEDIHGLFSLSK2	VNIAFNYDM(UniMod:35)PEDSDTYLHR3	MMVAGFKK2
EALDSDGWLHTGDIGK3	ILTGGADK2	VYGAQNEMC(UniMod:4)LATQQLSR2	M(UniMod:35)VIGMDVAASEFYR2
NQWQLSADDLKK2	KAPTEGHTR2	VSHIDVITAEMAK2	KNTSSNRPLSPHLTIYK2
DTHALEQSLTFVQALIEK2	RGEEIYGTISMKPNAK3	RLNIIIVSEGAIDMQNKPITSEK3	ILYRPDGQHDGK3
VSELHQEVK2	KQELEEILHDLESR3	(UniMod:5)STASSSSSQTPHSAPQR2	HNIQALLK2
QVPSQIAVTR2	ELTLQDVELLK2	LLEVQSQVEELQK2	LSAKPAPPKPEPKPK3
WDQNPLTSESVK2	VILTAEVSGGSR2	MVEDC(UniMod:4)EHR3	KPPEADMNIFEDIGDYVPSTTK3
RGPDDDGEEETAPGPR3	PLIPIPER2	ALTGGIAHLFK2	ALLQSVR2
KETAATTETPESTEASPSV2	IIWGNHSSTQYPDVNHAK3	IGTIYEGASNIQLNTIAK2	SWHNVYC(UniMod:4)VINNQEMGFYK2
AVYVPAKPAR2	MDETDASSAVK2	(UniMod:5)MNSSSSTMNEEPDALSVVNQLR3	GFGFVTFENEDVVEK2
TTSATAHETVATGEGLR2	Q(UniMod:28)QSELQSQVR2	LAAIQESGVER2	LKPC(UniMod:4)PAGIIDQLSVIPNSNEPLK3
E(UniMod:27)GKPC(UniMod:4)IIIK2	VVFLGNMK2	VTPVAAVQDGFTNR2	IMGIPEDEQMGLLR2
SGGRPEEYEGEYQC(UniMod:4)FAR2	VTHAVVTVPAYFNDAQR2	TEHKLEITMLSQGVSMLYSFFMPAAK4	ISAPSADAPMFVMGVNHEK3
GC(UniMod:4)EEC(UniMod:4)FC(UniMod:4)SGVSNR2	TDAGFTLR2	AVGIDLGTTYSC(UniMod:4)VGVFQHGK2	TNPDAATQNR2
ALSSEGKPYVTK2	LYHNEVEIEK2	VVSIGVPVSELLDDPC(UniMod:4)GPAGSLTSVEFC(UniMod:4)GGTHLR4	AGEASAESTGAADGAAPEEGEAK2
TPEELFHPLGADSQV2	LQEAQVYKEEGNQR2	SC(UniMod:4)M(UniMod:35)LTGTPESVQSAK2	LGETYKDHENIIIAK3
MKYDESDNVLIR3	AEDDQPLPGVLLSLSGGVFR2	HGSALDVLLSMGFPR3	YHYLGGR2
NWVYSHDGVSLHELLAR3	HATALEELSEQLEQAK2	RLEFPSGETIVMHNPK3	KDGNSHSVER3
DM(UniMod:35)ANPTALLLSAVMMLR2	SRPVDILHSK2	EDSQVPATQTLQR2	WVPLQIDMKPEVPR3
SSMMPGFFSDVNPLSAVSSVVNK3	MNIAHLQLALGR3	SALIAALC(UniMod:4)GK2	TKPIWTRNPDDITQEEYGEFYK3
VPDVLVADPPTAR2	IESGEGTIPVR2	TQVTELEDELTAAEDAK2	VGDSPC(UniMod:4)IGAGGYADNNLGAVSTTGHGESILK4
EATQAVLDKPETLSSDASTR2	LGNQNTALAVQAVR2	WTQTLAELDLAVPFR3	ESKEETPGTEWEK3
DKDTLSIHYLMLPR3	VLLVVDEPHTDWAK2	GKLEEQKPER2	NKQELDINNITTYK2
TSFDEM(UniMod:35)LPGTHFQR2	YVSEVVIGAPYSVTAELLNHFK3	EIHQFNR2	M(UniMod:35)YKEEGLNAFYK2
GYSDEDKR2	TSEVPYAGINIGPVHK3	TASGSSVTSLEGTR2	AFQNTLSDLK2
DSSILGPHHLDEYVR2	SQLEC(UniMod:4)HSDQNM(UniMod:35)HQAEEWFK3	VFYELQHSDKPVGTK4	EVIEAIAEC(UniMod:4)AFK2
C(UniMod:4)HAPLAQAQALVTSELER3	ISSDLDGHPVPK2	SNPYC(UniMod:4)EVTMGSQC(UniMod:4)HITK2	ALLNNSHYYHMAHGK2
LPFPIIDDK2	SIHETEDPNDNR3	LPGGNLGAQNLSESPMVK2	EVDDLEQWIAER2
PYANQPTVR2	STSETTEEAFSSSVR2	SSGATPVSGPPPPSASSTPAGQPTAVSR2	ESVQVPDDQDFR2
NSLHLLMETLNATTPHYVR4	RQFIYSLDLAR3	ETC(UniMod:4)LITFLLAGIEC(UniMod:4)PR2	YAPLTFR2
EAMNDPLLER2	QAHTMDPQLR2	GFAFVTFDDHDTVDK2	GLKDPNQLIR2
LTYVAEAPELTQGLSNVHK3	ILDYSC(UniMod:4)SQDR2	PEEVSSMVLTK2	QDLPSLDEKPR2
ALASQLQDSLK2	SASADLSR2	NMALFEEEMDTSPMVSSLLSGLANYTNLPQGSR3	LVVHEGSPVTSISAR2
VSLLQGDLSEK2	EGC(UniMod:4)TEVSLLR2	PLVATVGLNVPASVR2	VRPGSVLAAALAPQEATEPVR3
KSSENLSLDDC(UniMod:4)NK2	AASAHAIGTVK2	TYAHYFDLTIINNEIDETIR3	DSTDLLGKK2
EGIEC(UniMod:4)EVINLR2	EKDDAPVADGVEKK2	REYYFAITMER2	FGHTFC(UniMod:4)K2
DQHGVAASSLEELR2	ELLYFLDSC(UniMod:4)EPEFK2	LQQTQAQVDEVVDIM(UniMod:35)R2	EEQIISLFR2
SVASSQPAKPTK2	QLLEEELAR2	MYSADLAAVDFQHASEDAR3	GEVERRIVSQLLTLMDGLK3
ALEEEQEAR2	TM(UniMod:35)STSDPAEVLIK2	SYC(UniMod:4)AEIAHNVSSK3	KLTFDYK2
MDSTEPAYSEK2	VNIAFNYDM(UniMod:35)PEDSDTYLHR3	IVSAGEQQSPQPASSALSWPITGGR3	ALSTGDPSQPVLLFR2
SLFPGSLR2	VYGAQNEMC(UniMod:4)LATQQLSR2	MIMATNRPDTLDPALLRPGR3	KHQALQAEIAGHEPR2
GLETLTHVDLR2	VSHIDVITAEMAK2	IEDFLER2	IGITNHDEYSLVR2
ASPLQC(UniMod:4)VHIAEGHTK3	RLNIIIVSEGAIDMQNKPITSEK3	GIHFC(UniMod:4)HDLVSLC(UniMod:4)NFHNYDNLR4	TEIVQLLLQH2
LDASESLRK2	(UniMod:5)STASSSSSQTPHSAPQR2	DNSEEFLKR2	KLEFVPTNLHIQR2
VFQEFIK2	LLEVQSQVEELQK2	ETSKEPAEGGDGSHR2	LEAAHTLEDC(UniMod:4)ASR3
FAVSQMSSLLDSAHLVASSTQR3	MVEDC(UniMod:4)EHR3	PFQVAEVFTGHMGK2	E(UniMod:27)HSNPNYDK2
HGGSDNASTDC(UniMod:4)ER2	ALTGGIAHLFK2	RQQEGFK2	Q(UniMod:28)EQEEEGR2
KPEENPASK2	IGTIYEGASNIQLNTIAK2	DGEAEEVVTNGK2	PIDVQVITHHMQR3
LTPQMFNQLMK2	(UniMod:5)MNSSSSTMNEEPDALSVVNQLR3	TQYSSAMLESLLPGIR2	AKIESALTSLHQR3
DC(UniMod:4)QIAHGAAQFLR2	LAAIQESGVER2	LGLHQVLQELR2	GSSGPPVYVDLAYIPNHC(UniMod:4)SGK3
IQDGLGELKK3	VTPVAAVQDGFTNR2	ITQAAMETIYLC(UniMod:4)K2	EYQLNDSAAYYLNDLER2
NNLAGAEELFAR2	TEHKLEITMLSQGVSMLYSFFMPAAK4	IRPADQYKDPQNK3	LEELQDVLAK2
C(UniMod:4)FLSWLVK2	E(UniMod:27)QGATVLC(UniMod:4)GGEVYVPEDPK2	YKGDLAPLWK2	TSGPEEPAENQEETENEETSTNEAK3
C(UniMod:4)LAMDVQAFER2	AVGIDLGTTYSC(UniMod:4)VGVFQHGK2	QVLEGEDIAYK2	QVPGLLHR2
LQNNNVYTIAK2	Q(UniMod:28)HLEITGGQVR2	ANAEELASNLK2	TMQSEETR2
ADIFVDPVLHTAC(UniMod:4)ALDIK3	SC(UniMod:4)M(UniMod:35)LTGTPESVQSAK2	QHYNC(UniMod:4)EHSK2	EVKPETKPPEPK3
TSKEPVSR2	HGSALDVLLSMGFPR3	YFLHQSHEER2	IMHDVIK2
YEGGVETFAHLIVLR3	RLEFPSGETIVMHNPK3	SFFTASEGC(UniMod:4)SNPLGGGR2	TQLGLLMDGFNSLLR3
DNSTMGYM(UniMod:35)AAK2	EDSQVPATQTLQR2	DPNNLFMVR2	LQQELDDLLVDLDHQR3
PASEKEEASQEDR3	SALIAALC(UniMod:4)GK2	HKDYPFHAEV3	SLHQAIEGDTSGDFM(UniMod:35)K2
IAAIC(UniMod:4)AGPTALLAHEVGFGC(UniMod:4)K3	TQVTELEDELTAAEDAK2	GAGTDEAC(UniMod:4)LIEIFASR2	AIVIVLGHHLGK3
Q(UniMod:28)LIDDHFLFDKPVSPLLTAAGMAR2	GKLEEQKPER2	EVLADRPLFPHVLC(UniMod:4)HN3	LLLPEDPLISGLLNSQALK2
LLIHQSLAGGIIGVK3	WTQTLAELDLAVPFR3	HSEEGLGPVQVVAEIPDQPEALQPGPGITAAPVDSGPK4	SGDAPITVQQLGTAYVSATTGAVATALGLK2
ALASAAGHLDDLPGALSALSDLHAHK4	EIHQFNR2	FDPIIEER2	SIQEELQHLR3
FDAGTLLLSTHR2	TASGSSVTSLEGTR2	ETAIELGYLTAEQFDEWVKPK3	LQINAQNC(UniMod:4)VHC(UniMod:4)K3
GISGSDVSKQAADM(UniMod:35)ILLDDNFASIVTGVEEGR4	VFYELQHSDKPVGTK4	YGVVIASFR2	MDKNKDDQITLDEFK2
GLPQTAVC(UniMod:4)NLNITLPAHK3	SNPYC(UniMod:4)EVTMGSQC(UniMod:4)HITK2	HLQDLFAPLVVR3	NIVWIAEC(UniMod:4)IAQR2
SSLFELAK2	SSGATPVSGPPPPSASSTPAGQPTAVSR2	LFTVPWPVK2	KGDTVYILR2
GGAEVQIFAPDVPQM(UniMod:35)HVIDHTK4	Q(UniMod:28)DLPDAMKPHEIQEK3	TNEGVLSVVKPLDYESR3	AAHFFSTLQEWPQTHQASISYTGPR3
NHTLALTDTGSVFAFGENK2	ETC(UniMod:4)LITFLLAGIEC(UniMod:4)PR2	AQHEQYVAEAEEK3	LKIDFGDSAR3
DLSTIEPLKK3	GFAFVTFDDHDTVDK2	VKEYFVFRPGTIEQAVEEIR4	ELINSGHSDAATIAEWK2
EALAIIGDINTATVSTPAPPPVDDSWLQHSR3	PEEVSSMVLTK2	IVC(UniMod:4)LAWSPDNEHFASGGMDMMVYVWTLSDPETK3	NQEQLAAELAEFTAK3
NHVQPYIPSILEALMVPTSQGFTEVR3	NMALFEEEMDTSPMVSSLLSGLANYTNLPQGSR3	VAVVAGYGDVGK2	NPLPSKETIEQEK3
ALNVEPDGTGLTC(UniMod:4)SLAPNILSQL2	TYAHYFDLTIINNEIDETIR3	KLFFTTANAHFK3	TGVDNPGHPYIMTVGAVAGDEESYDVFK2
TVGVQGDC(UniMod:4)R2	LQQTQAQVDEVVDIM(UniMod:35)R2	LFDIFSQQVATVIQSR2	C(UniMod:4)EVAHITLDR2
QASGGPVDIGPEYQQDLDR2	REYYFAITMER2	EGNALFTFPNTPVK2	DGGEALVSPDGTVTEAPR2
SLDSLDPAGLLTSPK2	MYSADLAAVDFQHASEDAR3	GSGGFGGGGTR2	E(UniMod:27)AQKYPNAELAWC(UniMod:4)QEEHK4
HGLIPLVNSMDVPGILTR3	IVSAGEQQSPQPASSALSWPITGGR3	GNEMSEVLR2	SDLTTKK2
ANVRPC(UniMod:4)VSIEGYK2	E(UniMod:27)DGAHPADTQDVVEDALR2	KYFNSYTLTGR2	TVGIDDLTGEPLIQR2
FMPIMQWLYFDALEC(UniMod:4)LPEDKEALTEEK3	MIMATNRPDTLDPALLRPGR3	PVVHTETK2	IVVQGEPGDDFYIITEGTASVLQR3
LEEDQEDMNELMK2	GIHFC(UniMod:4)HDLVSLC(UniMod:4)NFHNYDNLR4	LVPGWTKPITIGR3	LINLVGESLR2
SPGMLEPLGSAR2	IEDFLER2	LHLEGQQVR2	TKQELEDLTADIK3
HQEQAATSSTHHR3	SREEEEGQEGQDAMSR2	QM(UniMod:35)NPYIQVTSHQNR3	IVQVTAADAFLDLIR3
KGYIC(UniMod:4)IFDIR3	DNSEEFLKR2	GAGTDDHTLIR3	IRQEEIEIEVVQR3
RLWADHGVQAC(UniMod:4)FGR3	ETSKEPAEGGDGSHR2	DLSAAGIGLLAAATQSLSMPASLGR3	SSWWTHVEMGPPDPILGVTEAFKR3
VLLDLSAFLK2	PFQVAEVFTGHMGK2	VAEEELDTEDRPAWNSK2	LINGGIAGLIGVTC(UniMod:4)VFPIDLAK2
YHPQALIYPLTVASK3	MIAPEGSLVFHEK3	RLEGEGAEVQLTGK2	QQETLFQLLIEEK2
FIGKPDVAYQLISAK3	E(UniMod:27)VPNTVHLMQLDITVK3	LLEETQAELLK2	IPEYLIHLQNVLK2
(UniMod:5)AASSSQVSEM(UniMod:35)K2	KLTELSMQDEELMKR4	AAC(UniMod:4)SAAAMEEDSEASSSR2	GKPITIFQER2
QDEQLQK2	DGEAEEVVTNGK2	QLWGLLIEETEK2	TQLGDC(UniMod:4)SGIGDPTHYGYSTGQPC(UniMod:4)VFIK4
LFNEHIEALTK2	RQQEGFK2	TQTGGTIMAGK2	QISAIATQGR2
AIFQAIAAK2	TQYSSAMLESLLPGIR2	DMDELKK2	FFQPTEMASQDFFQR2
Q(UniMod:28)LTDSQIYEVLSVIR2	LGLHQVLQELR2	YNIM(UniMod:35)LVR2	DTLEISDFFR2
TSHMGVPR2	ITQAAMETIYLC(UniMod:4)K2	YVC(UniMod:4)DC(UniMod:4)SGTGYLGR2	LFVGSIPK2
ADIELFVNR2	IRPADQYKDPQNK3	LC(UniMod:4)DPSVK2	SQGKPIELTPLPLLK3
YGPSSVEDTTGSGAADAK2	YKGDLAPLWK2	MEEVC(UniMod:4)GGDKPFLAPNDLQSK3	SGVALPGAAGVPADSEAGLLEAAR3
AEEDTQFNYHR2	QVLEGEDIAYK2	VNDEHPAYLASDEITTVR2	SFKPDFILVR2
LLMLIEMSLQMDPEYR2	ANAEELASNLK2	AVLMVHDTVAQK2	LEAVHEVLM(UniMod:35)LLPPAHYETLR3
HNLASYYPEPK2	QHYNC(UniMod:4)EHSK2	GGNVGINSFGFGGSNVHVILQPNTR3	ASMHPVTAMLVGR3
E(UniMod:27)YGGLDVLVNNAGIAFK2	YFLHQSHEER2	LQNPAITGPAVPYSR2	FAGYIDK2
AMLWVSEK2	SFFTASEGC(UniMod:4)SNPLGGGR2	TPLENVPGNLSPIKDPDR3	NKDDQITLDEFK2
MDVGLIAIR2	DPNNLFMVR2	QLASGNC(UniMod:4)SEEK2	LVQQGLLTADMLR2
(UniMod:5)AEDADMRNELEEMQR3	HKDYPFHAEV3	C(UniMod:4)VVTAEDGTQSEATVNVK2	ELSPDIAHLASLK2
LALETTVLVESYTLPDGR3	GAGTDEAC(UniMod:4)LIEIFASR2	GHVEWSDFLSHESLLLLLQLRPQNSLLR4	LQDAFSALGQSC(UniMod:4)LLELPQIAVVGGQSAGK3
E(UniMod:27)TVAAPGR2	EVLADRPLFPHVLC(UniMod:4)HN3	GFLTIFEDVSGFGAWHR3	NPGPSGPQPR2
AVEDIHGLFSLSK2	HSEEGLGPVQVVAEIPDQPEALQPGPGITAAPVDSGPK4	AIEINPDSAQPYK2	VHC(UniMod:4)C(UniMod:4)LYFISPTGHSLRPLDLEFMK4
ILTGGADK2	FDPIIEER2	LDLMDAGTDAMDVLMGR2	IMEYYEK2
KAPTEGHTR2	ETAIELGYLTAEQFDEWVKPK3	LREELKPVALAR3	IC(UniMod:4)SWNVDGLR2
RGEEIYGTISMKPNAK3	YGVVIASFR2	KIEPEAM(UniMod:35)LQSR2	GFLGC(UniMod:4)FPDIIGAHK3
KQELEEILHDLESR3	HLQDLFAPLVVR3	SQGVFLMEAIWSR2	HTGPGILSMANAGPN2
ELTLQDVELLK2	LFTVPWPVK2	AYNHYFDLIIVNDNLDK2	ATDLLLDDSLVSLFGNR3
VILTAEVSGGSR2	AQHEQYVAEAEEK3	EYKPLIIYNAIDSLTR3	SANIYPNFRPTPK2
PLIPIPER2	TNEGVLSVVKPLDYESR3	KGTITIQDTGIGMTQEELVSNLGTIAR3	SGDAAIVEMVPGKPM2
IIWGNHSSTQYPDVNHAK3	IVC(UniMod:4)LAWSPDNEHFASGGMDMMVYVWTLSDPETK3	APAAIGPYSQAVQVDR3	LEDTAFQVLLALPLSK3
MDETDASSAVK2	VKEYFVFRPGTIEQAVEEIR4	DGFLM(UniMod:35)YLLSADGNAFSLAHR3	AYEAQTEPVLQYYQK2
TIC(UniMod:4)HYIVEAGASLMK3	GRHETTWTVLR2	VMEAFEQAER2	DSETEVEELRK3
Q(UniMod:28)QSELQSQVR2	VAVVAGYGDVGK2	DPDC(UniMod:4)FKDVVNMLMYHDR4	GLIDVKPLGVIWGK2
VVFLGNMK2	KLFFTTANAHFK3	DLLFQPVAELKK3	PPDLAQAQDEPR2
VTHAVVTVPAYFNDAQR2	LFDIFSQQVATVIQSR2	DNSGSHGSPTSGMLHGVFFSC(UniMod:4)NTEFNTGQPPQDSPYGR4	WLLLTGISAQQNR2
TDAGFTLR2	EGNALFTFPNTPVK2	SEIIPM(UniMod:35)FSNLASDEQDSVR2	GMQEASMK2
LYHNEVEIEK2	GNEMSEVLR2	DFAAEVVHPGDLK3	SVFFYPPYPDEIHGVFAVR3
LQEAQVYKEEGNQR2	KYFNSYTLTGR2	LPDLTTVISVDAPLPGTLLLDDIVAAGGK3	YSDVEVPASVTGHSFASDGDSGTC(UniMod:4)SPLR3
AEDDQPLPGVLLSLSGGVFR2	PVVHTETK2	YPLLLDNIAK2	ETTGTGPNVYHENDTIAK3
HATALEELSEQLEQAK2	LHLEGQQVR2	NSPAFLSTDLGDEDVGLGPPAPR3	KFVIHPESNNLIIIETDHNAYTEATK4
SRPVDILHSK2	LVPGWTKPITIGR3	YYLTDVDR2	SGSLAAESIFK2
MNIAHLQLALGR3	QM(UniMod:35)NPYIQVTSHQNR3	KLTGMER2	GELPDFQDGTK2
IESGEGTIPVR2	DLSAAGIGLLAAATQSLSMPASLGR3	DVSEETHVC(UniMod:4)LPC(UniMod:4)R2	IGDELLEINNQILYGR2
LGNQNTALAVQAVR2	GAGTDDHTLIR3	ATIGADFLTK2	VAATYEAGALSLKK2
VLLVVDEPHTDWAK2	C(UniMod:4)TEEEPR2	LAC(UniMod:4)MEEFQK2	ESAPGALREEALQR3
YVSEVVIGAPYSVTAELLNHFK3	VAEEELDTEDRPAWNSK2	SNLPDNLKK2	TVTAMDVVYALKR2
TSEVPYAGINIGPVHK3	RLEGEGAEVQLTGK2	LGETYKDHENIIIAK4	EEIKVEKPEK2
SQLEC(UniMod:4)HSDQNM(UniMod:35)HQAEEWFK3	LLEETQAELLK2	ALQSPEHHIDPIYEDR3	AAAHHYGAQC(UniMod:4)DK3
ISSDLDGHPVPK2	QLWGLLIEETEK2	GLYLSDIPIHNALR3	IAQGAM(UniMod:35)YRGSVHDFPEFDANQDAEALYTAMK4
SIHETEDPNDNR3	TQTGGTIMAGK2	YMC(UniMod:4)ENQATISSK2	DEVPDPFWK2
STSETTEEAFSSSVR2	DMDELKK2	ITLNNVGHLR2	GGSDNDASLVITDLTLEDYGR2
RQFIYSLDLAR3	YNIM(UniMod:35)LVR2	ELEGPIYSR2	FTAGDFSTTVIQNVNK2
QAHTMDPQLR2	YVC(UniMod:4)DC(UniMod:4)SGTGYLGR2	SLNIFGSSWSVR2	IFVFEPPPGVK2
ILDYSC(UniMod:4)SQDR2	LC(UniMod:4)DPSVK2	HPVSLEQYLMEGSYNK2	QIEETLSHFR2
SASADLSR2	MEEVC(UniMod:4)GGDKPFLAPNDLQSK3	QGVLGIK2	E(UniMod:27)EMHLEDSANFIK2
EGC(UniMod:4)TEVSLLR2	VNDEHPAYLASDEITTVR2	M(UniMod:35)LQMLVLPLIVSSLVTGM(UniMod:35)ASLDNK3	QTDIPYGTVLDSAVYQHVR2
EKDDAPVADGVEKK2	AVLMVHDTVAQK2	SVGDLETLAFDGR2	TVPIEAVTSK2
ELLYFLDSC(UniMod:4)EPEFK2	GGNVGINSFGFGGSNVHVILQPNTR3	KNPDEVKK2	RPLILQLVHVSPEDK4
AASAHAIGTVK2	LQNPAITGPAVPYSR2	NDLAVVDVR2	ESYGVTLPHK2
QLLEEELAR2	TPLENVPGNLSPIKDPDR3	TLEEDEEELFK2	MAHWSNK2
TM(UniMod:35)STSDPAEVLIK2	QLASGNC(UniMod:4)SEEK2	SSPPGHYTQKPK2	LKGIVPLAK2
VNIAFNYDM(UniMod:35)PEDSDTYLHR3	C(UniMod:4)VVTAEDGTQSEATVNVK2	AGVGAPVTQVTLQSTQR2	AADC(UniMod:4)GQLEILEFLLLK2
VYGAQNEMC(UniMod:4)LATQQLSR2	AIEINPDSAQPYK2	SLGDDISSETSGDFR2	YGREDLDVLGLTFR3
VSHIDVITAEMAK2	PIPGPPKPSGPGLGSLASSSVAK3	LAHLGVQIK2	TDAPQPDVKDEEGKEEEK4
RLNIIIVSEGAIDMQNKPITSEK3	LDLMDAGTDAMDVLMGR2	HSQTDLVSR2	PLDTVLDMLR2
(UniMod:5)STASSSSSQTPHSAPQR2	LREELKPVALAR3	ETLEDGLPVHDGKGDIR3	TGVAPIIDVVR2
LLEVQSQVEELQK2	KIEPEAM(UniMod:35)LQSR2	PVILMDETLK2	DAAKPVIELYK2
MVEDC(UniMod:4)EHR3	Q(UniMod:28)AAPGPQQSQPPSSR2	FM(UniMod:35)EQVIFK2	ELEPGDGPIAVIVC(UniMod:4)PTR2
ALTGGIAHLFK2	SQGVFLMEAIWSR2	QALVGQPASLTVTTK2	SPLIIFSDC(UniMod:4)NMENAVK2
IGTIYEGASNIQLNTIAK2	AYNHYFDLIIVNDNLDK2	TEEEGKMDGEGNAEDGTK3	GLGM(UniMod:35)TLSYLFR2
(UniMod:5)MNSSSSTMNEEPDALSVVNQLR3	EYKPLIIYNAIDSLTR3	ISVC(UniMod:4)DEDKFGHNEFIGETR4	AFSDPFVEAEK2
LAAIQESGVER2	KGTITIQDTGIGMTQEELVSNLGTIAR3	EEQTPLHIASR3	VADPSYLPTQQDVLR3
VTPVAAVQDGFTNR2	APAAIGPYSQAVQVDR3	KQC(UniMod:4)VDHYNEIK2	TPAAVLPTPVAVSQPIR2
TEHKLEITMLSQGVSMLYSFFMPAAK4	DGFLM(UniMod:35)YLLSADGNAFSLAHR3	QDDLGKGGNEESTK2	AKEPSKPTETEKPK3
E(UniMod:27)QGATVLC(UniMod:4)GGEVYVPEDPK2	VMEAFEQAER2	WWILQNR2	TPGTPGTPSYPR2
AVGIDLGTTYSC(UniMod:4)VGVFQHGK2	DLLFQPVAELKK3	IVQVVTAEAVAVLK2	VQQTVQDLFGR2
VVSIGVPVSELLDDPC(UniMod:4)GPAGSLTSVEFC(UniMod:4)GGTHLR4	DNSGSHGSPTSGMLHGVFFSC(UniMod:4)NTEFNTGQPPQDSPYGR4	IC(UniMod:4)EQFEAETPTDSEATQR2	KPSAGEAGGWSDKDLEDIVEGGGYKPDK4
Q(UniMod:28)HLEITGGQVR2	DFAAEVVHPGDLK3	C(UniMod:4)STLLVVGDNSPAVEAVVEC(UniMod:4)NSR3	VAEDDEDDDVDTK2
SC(UniMod:4)M(UniMod:35)LTGTPESVQSAK2	SEIIPM(UniMod:35)FSNLASDEQDSVR2	SVDKDPMLLSGTHVMEGSGR3	VGVLTVSDSC(UniMod:4)FR2
HGSALDVLLSMGFPR3	LPDLTTVISVDAPLPGTLLLDDIVAAGGK3	DPNDPYRALDIDLDKPLADSEK3	ISEILLDHGAPIQAK3
RLEFPSGETIVMHNPK3	YPLLLDNIAK2	AASAAMYVPAR2	LYQLLLFTLPGTPVFSYGDELGLQGALPGQPAK4
EDSQVPATQTLQR2	NSPAFLSTDLGDEDVGLGPPAPR3	VSPQPPLSTKPSTAEPRPPAGEAQGK4	ARPEYMLPVHFYGR2
SALIAALC(UniMod:4)GK2	YYLTDVDR2	ASQAATEDGQLLRGVGAAATAVTQALNELLQHVK5	LLLAANVATLGLLMAR2
TQVTELEDELTAAEDAK2	DVSEETHVC(UniMod:4)LPC(UniMod:4)R2	TADSEVNTDQDIEK2	SDKDLETQVIQLNEQVHSLK3
GKLEEQKPER2	KLTGMER2	TVTVNDC(UniMod:4)EAK2	YNTPGFTGC(UniMod:4)LSR2
WTQTLAELDLAVPFR3	ATIGADFLTK2	FINLQPSTLTDK2	KTQEQLASEMAELTAR2
EIHQFNR2	LAC(UniMod:4)MEEFQK2	IAEEFEVELER2	LIC(UniMod:4)C(UniMod:4)DILDVLDKHLIPAANTGESK4
TASGSSVTSLEGTR2	SNLPDNLKK2	NVTLPAVFK2	TALLSSGFSLEDPQTHSNR2
VFYELQHSDKPVGTK4	LGETYKDHENIIIAK4	LDLAGPLLAFLFR2	LLIVSNPVDILTYVAWK3
SNPYC(UniMod:4)EVTMGSQC(UniMod:4)HITK2	ALQSPEHHIDPIYEDR3	DPPTWSVLAGHSHTVSDSIK4	AMHEASK2
LPGGNLGAQNLSESPMVK2	GLYLSDIPIHNALR3	YPMEHGIVK2	SVELVQQVDEDDAIYHVISPALSGNTKPQDFVILASR4
SSGATPVSGPPPPSASSTPAGQPTAVSR2	YMC(UniMod:4)ENQATISSK2	SELWVYK2	DKVVPVADIITPNQFEAELLSGR3
Q(UniMod:28)DLPDAMKPHEIQEK3	ITLNNVGHLR2	SQGSLVLHK2	SDMHC(UniMod:4)GYGDSPSK2
ETC(UniMod:4)LITFLLAGIEC(UniMod:4)PR2	ELEGPIYSR2	NVDKNDEAEYVC(UniMod:4)IAENK3	LRPQTYDLQESNVHLK4
GFAFVTFDDHDTVDK2	SLNIFGSSWSVR2	YQDEDGPHDHSLPR3	AENLSVPVIGALLR2
NMALFEEEMDTSPMVSSLLSGLANYTNLPQGSR3	HPVSLEQYLMEGSYNK2	(UniMod:5)ATAMAASAAER2	EAVGFAHC(UniMod:4)DDLDFEHR2
PEEVSSMVLTK2	M(UniMod:35)LQMLVLPLIVSSLVTGM(UniMod:35)ASLDNK3	EQDHFLISPK2	VFAMSPEEFGK2
PLVATVGLNVPASVR2	QGVLGIK2	DFESHITNYK2	LKPSVIIGVAGAGPLFTHGVIK4
TYAHYFDLTIINNEIDETIR3	SVGDLETLAFDGR2	DIKDTTVGTLSQR2	YQLLQLVEPFGVISNHLILNK3
LQQTQAQVDEVVDIM(UniMod:35)R2	KNPDEVKK2	KLSVSQVVHK3	TFVVQGFGNVGLHSM(UniMod:35)R2
[truncated: 65,225 more rows]

## Sheet: figure3b
DreamDIA	DIA-NN	OpenSWATH	Skyline
VENLQPEIK	VENLQPEIK	AGTITSTPNR	VC(UniMod:4)LVDVEPEALR
AGTITSTPNR	AGTITSTPNR	VC(UniMod:4)LVDVEPEALR	LATAMQEGEYDAERPPSKPPPVELR
VC(UniMod:4)LVDVEPEALR	VC(UniMod:4)LVDVEPEALR	NFHFVHSSADVDSVVSGTLR	NFHFVHSSADVDSVVSGTLR
NFHFVHSSADVDSVVSGTLR	NFHFVHSSADVDSVVSGTLR	LLDWIEGK	E(UniMod:27)IEIDIEPTDKVER
LLDWIEGK	LLDWIEGK	PHLSYLTFWSLLELQK	FNDGTDEKK
PHLSYLTFWSLLELQK	PHLSYLTFWSLLELQK	LLEVVDDMLAHDIAQLM(UniMod:35)VLVR	IESLSSQLSNLQK
LLEVVDDMLAHDIAQLM(UniMod:35)VLVR	LLEVVDDMLAHDIAQLM(UniMod:35)VLVR	HEAPMQM(UniMod:35)ASAQDAR	LDVPFQR
HEAPMQM(UniMod:35)ASAQDAR	HEAPMQM(UniMod:35)ASAQDAR	FNDGTDEKK	VPVGDQPK
FNDGTDEKK	FNDGTDEKK	DIILGMEISAPSQQR	AGEEEPGEPFEIVER
DIILGMEISAPSQQR	DIILGMEISAPSQQR	HYISNPSK	ALQNAVSTFVNR
HYISNPSK	HYISNPSK	LTTMAMYPHVTQADLK	TEIVQLLLQH
LTTMAMYPHVTQADLK	LTTMAMYPHVTQADLK	VPVGDQPK	HNALIQEVISQSR
VPVGDQPK	VPVGDQPK	HIDYFNNQIIVDLVEQQHK	WNSVFDQLTQVVK
HIDYFNNQIIVDLVEQQHK	HIDYFNNQIIVDLVEQQHK	VVIVSSAAHR	GAPEPETQDAR
ALQNAVSTFVNR	ALQNAVSTFVNR	ALQNAVSTFVNR	ELTEEKETAFEFLSSA
VVIVSSAAHR	VVIVSSAAHR	DAAFQNVLTHVC(UniMod:4)LD	TDSTAEVIYEAMR
DAAFQNVLTHVC(UniMod:4)LD	DAAFQNVLTHVC(UniMod:4)LD	HNALIQEVISQSR	LALDMEIHAYR
HNALIQEVISQSR	HNALIQEVISQSR	WNSVFDQLTQVVK	ESILDLSK
WNSVFDQLTQVVK	WNSVFDQLTQVVK	GAPEPETQDAR	E(UniMod:27)LEALVRDKGVNSFLVFMAYK
GAPEPETQDAR	GAPEPETQDAR	AEGLWNLFLPLETDPEKK	EGSSHNWQHITDQIGM(UniMod:35)FC(UniMod:4)FTGLKPEQVER
NVAQYNANHPDFPMQIEQLER	NVAQYNANHPDFPMQIEQLER	TDSTAEVIYEAMR	EFLVQLR
AEGLWNLFLPLETDPEKK	AEGLWNLFLPLETDPEKK	ESILDLSK	VKDSTEYTGPESYVAEMIR
TDSTAEVIYEAMR	TDSTAEVIYEAMR	EGSSHNWQHITDQIGM(UniMod:35)FC(UniMod:4)FTGLKPEQVER	EEHPVLLTEAPLNPR
ESILDLSK	ESILDLSK	VKDSTEYTGPESYVAEMIR	M(UniMod:35)GLALSSLNK
Q(UniMod:28)ETTDADETQAYYK	EGSSHNWQHITDQIGM(UniMod:35)FC(UniMod:4)FTGLKPEQVER	EEHPVLLTEAPLNPR	SDLYIGGVAK
EGSSHNWQHITDQIGM(UniMod:35)FC(UniMod:4)FTGLKPEQVER	VKDSTEYTGPESYVAEMIR	PHEATAGIIGVNR	PHEATAGIIGVNR
VKDSTEYTGPESYVAEMIR	PHEATAGIIGVNR	PQLLVLVR	PQLLVLVR
EEHPVLLTEAPLNPR	PQLLVLVR	GTFDNAETK	GTFDNAETK
PHEATAGIIGVNR	GTFDNAETK	TNPEHASDAMR	TNPEHASDAMR
PQLLVLVR	TNPEHASDAMR	LGYAGNTEPQFIIPSC(UniMod:4)IAIK	LGYAGNTEPQFIIPSC(UniMod:4)IAIK
GTFDNAETK	LGYAGNTEPQFIIPSC(UniMod:4)IAIK	LGKDPNTYFIVGTAMVYPEEAEPK	TPVEEVPAAIAPFQGR
TNPEHASDAMR	LGKDPNTYFIVGTAMVYPEEAEPK	TPVEEVPAAIAPFQGR	KFLPLFDR
LGYAGNTEPQFIIPSC(UniMod:4)IAIK	TPVEEVPAAIAPFQGR	INAVVETGRR	SVVNLVDSIYK
LGKDPNTYFIVGTAMVYPEEAEPK	INAVVETGRR	IPENVSLQDAAVLPVSYGTAILAVDHR	IPENVSLQDAAVLPVSYGTAILAVDHR
TPVEEVPAAIAPFQGR	IPENVSLQDAAVLPVSYGTAILAVDHR	NADMSEDMQQDAVDC(UniMod:4)ATQAMEK	YAASDSEPERDELLVPAAAGPYATVQR
INAVVETGRR	NADMSEDMQQDAVDC(UniMod:4)ATQAMEK	SKSEEAHAEDSVMDHHFR	SGDAAIVEMVPGK
IPENVSLQDAAVLPVSYGTAILAVDHR	SKSEEAHAEDSVMDHHFR	DTHALEQSLTFVQALIEK	NADMSEDMQQDAVDC(UniMod:4)ATQAMEK
NADMSEDMQQDAVDC(UniMod:4)ATQAMEK	LFSGLAHVK	LFSGLAHVK	LFSGLAHVK
SKSEEAHAEDSVMDHHFR	AYYLAC(UniMod:4)GFC(UniMod:4)R	GVQLQTHPNVDKK	NLKPIKPMQFLGDEETVRK
DTHALEQSLTFVQALIEK	GVQLQTHPNVDKK	NLKPIKPMQFLGDEETVRK	AYYLAC(UniMod:4)GFC(UniMod:4)R
LFSGLAHVK	NLKPIKPMQFLGDEETVRK	AYYLAC(UniMod:4)GFC(UniMod:4)R	NILQLHDLTTGALLK
GVQLQTHPNVDKK	HTVENGTGPSSAPDR	HADVLNLC(UniMod:4)VAQFEPDSAEYIK	VEDYEPYPDDGMGYGDYPMLPNR
HTVENGTGPSSAPDR	HADVLNLC(UniMod:4)VAQFEPDSAEYIK	ESEEMGGK	TVVGQITVDM(UniMod:35)MYGGMR
NLKPIKPMQFLGDEETVRK	ESEEMGGK	KVQEAESPGFK	YFSLGLPTGSTPLGC(UniMod:4)YK
AYYLAC(UniMod:4)GFC(UniMod:4)R	KVQEAESPGFK	NILQLHDLTTGALLK	LDPEEMKR
HADVLNLC(UniMod:4)VAQFEPDSAEYIK	NILQLHDLTTGALLK	TVVGQITVDM(UniMod:35)MYGGMR	GMLREDAVLEYLK
ESEEMGGK	TVVGQITVDM(UniMod:35)MYGGMR	QVQGM(UniMod:35)QSSQQR	EKLDILDQER
KVQEAESPGFK	QVQGM(UniMod:35)QSSQQR	LDPEEMKR	ILNLYPR
NILQLHDLTTGALLK	LDPEEMKR	EKLDILDQER	DHAVFTR
TVVGQITVDM(UniMod:35)MYGGMR	EKLDILDQER	EGEHVIDQGDDGDNFYVIDR	VSSDNVADLHDK
QVQGM(UniMod:35)QSSQQR	EGEHVIDQGDDGDNFYVIDR	DHAVFTR	EVGGETGSPELSGVPR
LDPEEMKR	DHAVFTR	GPDDDGEEETAPGPR	GSLLIDSSTIDPSVSK
EKLDILDQER	GPDDDGEEETAPGPR	VSSDNVADLHDK	DDEEMNTWIQAISSAISSDK
EGEHVIDQGDDGDNFYVIDR	VSSDNVADLHDK	EVGGETGSPELSGVPR	ILSYDEK
DHAVFTR	EVGGETGSPELSGVPR	GSLLIDSSTIDPSVSK	GPGAGGLSSSPSEILQELGK
GPDDDGEEETAPGPR	GSLLIDSSTIDPSVSK	QLQLAQEAAQK	TQTLKDELK
VSSDNVADLHDK	QQLAQYQQQQSQASAPSTSR	SVGGSFYLQSK	DPDC(UniMod:4)FKDVVNMLMYHDR
EVGGETGSPELSGVPR	QLQLAQEAAQK	DPDC(UniMod:4)FKDVVNMLMYHDR	QFNLIPPIC(UniMod:4)EQAEYHMFQR
GSLLIDSSTIDPSVSK	SVGGSFYLQSK	TVLVIAHR	C(UniMod:4)SDFTEEIC(UniMod:4)R
QQLAQYQQQQSQASAPSTSR	TVLVIAHR	C(UniMod:4)SDFTEEIC(UniMod:4)R	DIEVLEGMPLFAELSGNLVPVKK
QLQLAQEAAQK	C(UniMod:4)SDFTEEIC(UniMod:4)R	DIEVLEGMPLFAELSGNLVPVKK	EAGVFVPR
SVGGSFYLQSK	DIEVLEGMPLFAELSGNLVPVKK	SVPEM(UniMod:35)DPAATIPR	LEASTSDPLPAGGGSVLPGSR
DPDC(UniMod:4)FKDVVNMLMYHDR	SVPEM(UniMod:35)DPAATIPR	EAGVFVPR	LEMIAMENPADLKK
TVLVIAHR	EAGVFVPR	LQQELEAANQSLAELR	NNQHTVEMTLGGGAC(UniMod:4)IIGGDLPAR
C(UniMod:4)SDFTEEIC(UniMod:4)R	LQQELEAANQSLAELR	SVIPDGPAAQDGK	LLADANLEEVTMK
DIEVLEGMPLFAELSGNLVPVKK	LEMIAMENPADLKK	TNSSEQER	E(UniMod:27)PEQLRKLFIGGLSFETTDESLR
SVPEM(UniMod:35)DPAATIPR	SVIPDGPAAQDGK	LLADANLEEVTMK	IVLVAMETWAADNK
EAGVFVPR	TNSSEQER	YKEQLTPSQLMGMEK	QEDFMTTMDANEEK
LQQELEAANQSLAELR	LLADANLEEVTMK	IVLVAMETWAADNK	FGVAEPR
LEMIAMENPADLKK	YKEQLTPSQLMGMEK	TDVAVQIISNIYHNFPEQR	YNTPGFTGC(UniMod:4)LSR
SVIPDGPAAQDGK	IVLVAMETWAADNK	IAPDLTAQDKEDIASVAR	LLDEQLAVLR
TNSSEQER	TDVAVQIISNIYHNFPEQR	DLIEQSMLVALEQAGR	SMVLGYWDIR
LLADANLEEVTMK	IAPDLTAQDKEDIASVAR	TMQDITLVVETLLQQMQDK	Q(UniMod:28)VEQAVQTAPYR
E(UniMod:27)PEQLRKLFIGGLSFETTDESLR	DLIEQSMLVALEQAGR	GMDHFLYGLSDEMK	IVDDEEYEK
YKEQLTPSQLMGMEK	Q(UniMod:28)VEQAVQTAPYR	DSAQKDDMIFEDC(UniMod:4)GNVPSEPK	NASDLFPAVVK
IVLVAMETWAADNK	TMQDITLVVETLLQQMQDK	DLTLEQAYSYTVENAK	TMQDITLVVETLLQQMQDK
TDVAVQIISNIYHNFPEQR	GMDHFLYGLSDEMK	EKIDLENTLEQEQEALVNR	M(UniMod:35)LLEYTDSSYDEK
IAPDLTAQDKEDIASVAR	DSAQKDDMIFEDC(UniMod:4)GNVPSEPK	VGELLDQDVVSR	EDVC(UniMod:4)QDC(UniMod:4)MK
DLIEQSMLVALEQAGR	DLTLEQAYSYTVENAK	KQGLDNVHK	TVEEALTIK
Q(UniMod:28)VEQAVQTAPYR	EKIDLENTLEQEQEALVNR	AQAVHPGYGFLSENK	IADLPPANPDHIGGYR
TMQDITLVVETLLQQMQDK	LPTGYYFGASAGTGDLSDNHDIISIK	MVTTAC(UniMod:4)HEFFEHE	DSAQKDDMIFEDC(UniMod:4)GNVPSEPK
GMDHFLYGLSDEMK	VGELLDQDVVSR	NGFLNLALPFFGFSEPLAAPR	SGSKPAAQLTWR
DSAQKDDMIFEDC(UniMod:4)GNVPSEPK	KQGLDNVHK	SDIDLLEEHKHELDR	YYDAIAC(UniMod:4)LK
DLTLEQAYSYTVENAK	AQAVHPGYGFLSENK	VAGM(UniMod:35)LQNFEGNAVAAIAGGLVDAEALVALK	Q(UniMod:28)LSAFGEYVAEILPK
EKIDLENTLEQEQEALVNR	MVTTAC(UniMod:4)HEFFEHE	LWAHVYAGAPVSSPEYTK	GGVRDDPAFGGPFHAR
LPTGYYFGASAGTGDLSDNHDIISIK	NGFLNLALPFFGFSEPLAAPR	YSEEMKK	VGELLDQDVVSR
VGELLDQDVVSR	SDIDLLEEHKHELDR	VVLDDKDYFLFR	MVTTAC(UniMod:4)HEFFEHE
KQGLDNVHK	VAGM(UniMod:35)LQNFEGNAVAAIAGGLVDAEALVALK	LKENQEFVNFR	NGFLNLALPFFGFSEPLAAPR
AQAVHPGYGFLSENK	LWAHVYAGAPVSSPEYTK	FAYIQVTHVTPFFDEK	PHAFKPGDLVFAK
MVTTAC(UniMod:4)HEFFEHE	YSEEMKK	KGFLSGLLDNIK	SDIDLLEEHKHELDR
NGFLNLALPFFGFSEPLAAPR	Q(UniMod:28)ILVGDIGDTVEDPYTSFVK	ELNARPLEVFMC(UniMod:4)SVLK	VAGM(UniMod:35)LQNFEGNAVAAIAGGLVDAEALVALK
SDIDLLEEHKHELDR	VVLDDKDYFLFR	IKIEHPGLSIGDTAK	GHLQQVLSGLR
VAGM(UniMod:35)LQNFEGNAVAAIAGGLVDAEALVALK	LKENQEFVNFR	LQQQAALSPTTAPAVSSVSK	YSEEMKK
LWAHVYAGAPVSSPEYTK	FAYIQVTHVTPFFDEK	AHPLFTFLR	Q(UniMod:28)ILVGDIGDTVEDPYTSFVK
YSEEMKK	KGFLSGLLDNIK	LSAAAQSTVYAFSAR	VLVDINNPEPLIQTAK
Q(UniMod:28)ILVGDIGDTVEDPYTSFVK	ELNARPLEVFMC(UniMod:4)SVLK	LQTHADLNK	SQVFSTAADGQTQVEIK
VVLDDKDYFLFR	IKIEHPGLSIGDTAK	GDGSGDPC(UniMod:4)TDLFK	FSAIGQNADLDLPQIAVVGGQSAGK
LKENQEFVNFR	LQQQAALSPTTAPAVSSVSK	ESGQC(UniMod:4)TDIDEC(UniMod:4)SLEEK	LKENQEFVNFR
FAYIQVTHVTPFFDEK	Q(UniMod:28)FVEVQALPSR	FSPLMTAEGLGTR	VVLDDKDYFLFR
KGFLSGLLDNIK	AHPLFTFLR	EQWANLEQLSAIR	TPEVSGYTYEK
ELNARPLEVFMC(UniMod:4)SVLK	SHGLLIEQGIPK	LVITGAPIS	TEGEYSGIEHVIVDGVVQSIK
IKIEHPGLSIGDTAK	Q(UniMod:28)HGDVVSAIK	C(UniMod:4)LEAAAVLSK	IKIEHPGLSIGDTAK
LQQQAALSPTTAPAVSSVSK	LSAAAQSTVYAFSAR	VAISLGFLGGAK	LRDNGLLAKPTHGDIIR
Q(UniMod:28)FVEVQALPSR	LQTHADLNK	KTQDSSVGK	GSLPPAALEPQTTVIHNPVDGIK
AHPLFTFLR	GDGSGDPC(UniMod:4)TDLFK	DYGLLGGR	LENGELEHIRPK
SHGLLIEQGIPK	Q(UniMod:28)PHVGDYR	NLIEMSELEIK	SGILPILVHC(UniMod:4)LER
Q(UniMod:28)HGDVVSAIK	ESGQC(UniMod:4)TDIDEC(UniMod:4)SLEEK	WVYGPGGTR	HGGYSVFAGVGER
LSAAAQSTVYAFSAR	FSPLMTAEGLGTR	KPPEKPSKPER	EALLSSAVDHGSDEAR
LQTHADLNK	EQWANLEQLSAIR	DEPDWESLIFLAR	Q(UniMod:28)FVEVQALPSR
GDGSGDPC(UniMod:4)TDLFK	LVITGAPIS	GMDYLFSQHDLSFLDDVIPEK	VISTTDAER
Q(UniMod:28)PHVGDYR	C(UniMod:4)LEAAAVLSK	DWSPTLYIR	DISLSEYK
ESGQC(UniMod:4)TDIDEC(UniMod:4)SLEEK	VAISLGFLGGAK	DDMIFEDC(UniMod:4)GNVPSEPK	LAQENGWGVM(UniMod:35)VSHR
FSPLMTAEGLGTR	KTQDSSVGK	TAVAPSAVNLADPR	AHPLFTFLR
EQWANLEQLSAIR	DYGLLGGR	LVIPGGIDTSTHFHQTFMNATC(UniMod:4)VDDFYHGTK	GNHETDNMNQIYGFEGEVK
LVITGAPIS	E(UniMod:27)STTSEQSAR	LIVLDEIHLLHDDR	EC(UniMod:4)HLNADTVSSK
C(UniMod:4)LEAAAVLSK	NLIEMSELEIK	LVLGGELVYHR	LSAAAQSTVYAFSAR
VAISLGFLGGAK	WVYGPGGTR	FAYDGLKR	Q(UniMod:28)PHVGDYR
KTQDSSVGK	KPPEKPSKPER	SSFVGVSGEEVWFDEK	KQAGPASVPLR
DYGLLGGR	DEPDWESLIFLAR	DFFPVGR	DSTGLVNYLTDDLNSYTSPHEK
E(UniMod:27)STTSEQSAR	DDMIFEDC(UniMod:4)GNVPSEPK	KLEEGGPVYSPPAQVVVR	STLIISGVSK
NLIEMSELEIK	DWSPTLYIR	DLVVLLFETALLSSGFSLEDPQTHSNR	SEGWLHTGDMGR
WVYGPGGTR	TAVAPSAVNLADPR	IAPAFSSMSNK	AAASTDYYKR
KPPEKPSKPER	LVIPGGIDTSTHFHQTFMNATC(UniMod:4)VDDFYHGTK	QDAVVAVTGDGVNDSPALK	EQWANLEQLSAIR
DEPDWESLIFLAR	LIVLDEIHLLHDDR	C(UniMod:4)VIALQEGDVDTLDR	EVLPALEGNK
GMDYLFSQHDLSFLDDVIPEK	LVLGGELVYHR	IDSLMDEIAFLKK	FGEYC(UniMod:4)SGEDGK
DWSPTLYIR	SMTVSAATRPGEEMAAC(UniMod:4)EELTLALSR	SDEWFATR	C(UniMod:4)LEAAAVLSK
DDMIFEDC(UniMod:4)GNVPSEPK	FAYDGLKR	FDVGDWLESIHLGEHR	KIEDLGAAMEEALILDNK
TAVAPSAVNLADPR	SSFVGVSGEEVWFDEK	NLSPGAVESDVR	VAISLGFLGGAK
LVIPGGIDTSTHFHQTFMNATC(UniMod:4)VDDFYHGTK	DFFPVGR	MTPPPGPQYGVGSVLR	DYGLLGGR
LIVLDEIHLLHDDR	KLEEGGPVYSPPAQVVVR	MNVLADALK	LAVYIDR
LVLGGELVYHR	DLVVLLFETALLSSGFSLEDPQTHSNR	GLSGTATLELR	WVYGPGGTR
SMTVSAATRPGEEMAAC(UniMod:4)EELTLALSR	IAPAFSSMSNK	VRPGSVLAAALAPQEATEPVR	DEPDWESLIFLAR
FAYDGLKR	QDAVVAVTGDGVNDSPALK	LDYHISVQNMMR	DDMIFEDC(UniMod:4)GNVPSEPK
SSFVGVSGEEVWFDEK	C(UniMod:4)VIALQEGDVDTLDR	HQTNISELKR	DWSPTLYIR
DFFPVGR	IDSLMDEIAFLKK	GEAAAGIAGPGPVEAGC(UniMod:4)PGPR	QHELYVGVLGSK
KLEEGGPVYSPPAQVVVR	SDEWFATR	TEGKPADVK	FGGPVHHQAQR
DLVVLLFETALLSSGFSLEDPQTHSNR	FDVGDWLESIHLGEHR	LESGHLPSMQQLVQILDNEMK	NLDDGIDDER
IAPAFSSMSNK	MTPPPGPQYGVGSVLR	TSHQALESELQQLR	TAVAPSAVNLADPR
QDAVVAVTGDGVNDSPALK	NLSPGAVESDVR	STANNVEIHIPVPNDADSPK	LDPINTTLLK
C(UniMod:4)VIALQEGDVDTLDR	MNVLADALK	DAVFIPAGWDNEKK	LVIPGGIDTSTHFHQTFMNATC(UniMod:4)VDDFYHGTK
IDSLMDEIAFLKK	GLSGTATLELR	SIC(UniMod:4)EQVSHHPPAAAHHAESK	KTLDSVAK
SDEWFATR	VRPGSVLAAALAPQEATEPVR	NDWEPLDKK	FAYDGLKR
FDVGDWLESIHLGEHR	LDYHISVQNMMR	SVQLQPGSYVAAGVEPGESAAK	SSFVGVSGEEVWFDEK
MTPPPGPQYGVGSVLR	HQTNISELKR	LPFTAMGVSSVIHPK	YVLEPEISFTADSSFAK
NLSPGAVESDVR	GEAAAGIAGPGPVEAGC(UniMod:4)PGPR	ALLENEKK	ALYSTAMESIQGGAAR
MNVLADALK	TEGKPADVK	RFLVHDAFWALPK	KLEEGGPVYSPPAQVVVR
GLSGTATLELR	LESGHLPSMQQLVQILDNEMK	AQGASDVVLYK	LM(UniMod:35)VHNWEYLGK
VRPGSVLAAALAPQEATEPVR	DMATETDDSLASILTETK	DIQQWEYVPLGPFLGK	DLVVLLFETALLSSGFSLEDPQTHSNR
LDYHISVQNMMR	TSHQALESELQQLR	VAEKEPINK	IAPAFSSMSNK
HQTNISELKR	STANNVEIHIPVPNDADSPK	KVDEAIALFQK	QDAVVAVTGDGVNDSPALK
GEAAAGIAGPGPVEAGC(UniMod:4)PGPR	DAVFIPAGWDNEKK	THEAQIQEMR	Q(UniMod:28)GGLGPMNIPLISDPKR
LESGHLPSMQQLVQILDNEMK	NDWEPLDKK	ALKGPAPAHGHH	IDSLMDEIAFLKK
TEGKPADVK	SVQLQPGSYVAAGVEPGESAAK	AEMLQALASLEAVLLQTVYNTK	NLSPGAVESDVR
DMATETDDSLASILTETK	LPFTAMGVSSVIHPK	GMDVSFSGILSFIEDAAQR	MTPPPGPQYGVGSVLR
TSHQALESELQQLR	ALLENEKK	TMLLPLLQR	VAM(UniMod:35)VTTAC(UniMod:4)HEFFEHE
STANNVEIHIPVPNDADSPK	RFLVHDAFWALPK	ASGKEEGGC(UniMod:4)GQDEGTGGAQAQDPR	MNVLADALK
DAVFIPAGWDNEKK	AQGASDVVLYK	AC(UniMod:4)GSC(UniMod:4)SNENAFK	GLSGTATLELR
NDWEPLDKK	DIQQWEYVPLGPFLGK	SDSYVELSEYR	VRPGSVLAAALAPQEATEPVR
SIC(UniMod:4)EQVSHHPPAAAHHAESK	VAEKEPINK	KDTEEKPEEHK	LDYHISVQNMMR
SVQLQPGSYVAAGVEPGESAAK	KVDEAIALFQK	FIAFSGEGQSLR	HQTNISELKR
LPFTAMGVSSVIHPK	Q(UniMod:28)AILGDHPSSFR	FLIATGERPR	TLVEYQELTGAR
ALLENEKK	THEAQIQEMR	DMLLANPHELSLLK	TEGKPADVK
RFLVHDAFWALPK	ALKGPAPAHGHH	NVLQDLGLFGLYK	NVPPGLDEYNPFSDSR
AQGASDVVLYK	AEMLQALASLEAVLLQTVYNTK	GESPELDLSYSHSDLGK	DMATETDDSLASILTETK
DIQQWEYVPLGPFLGK	GMDVSFSGILSFIEDAAQR	SSQSSSQQFSGIGR	QLQNISQAAASGGAK
VAEKEPINK	TMLLPLLQR	YFLQGMGYIAHLK	QVALWDTK
KVDEAIALFQK	ASGKEEGGC(UniMod:4)GQDEGTGGAQAQDPR	LEYSDFSIRY	QGQIDNQTR
Q(UniMod:28)AILGDHPSSFR	Q(UniMod:28)SPVDIDTATAQHDPALQPLLISYDK	ALGFQFHSR	SLPADILYEDQQC(UniMod:4)LVFR
THEAQIQEMR	AC(UniMod:4)GSC(UniMod:4)SNENAFK	VFLATWKDIPNENELQFQIK	HVPGASFFDIEEC(UniMod:4)R
AEMLQALASLEAVLLQTVYNTK	SDSYVELSEYR	SVEPTHAPFMEK	DAVFIPAGWDNEKK
ALKGPAPAHGHH	KDTEEKPEEHK	LYQVEYAFK	NDWEPLDKK
GMDVSFSGILSFIEDAAQR	FIAFSGEGQSLR	ILPNVPEVEDSTDFFK	SPQMVSAIVR
TMLLPLLQR	DMLLANPHELSLLK	VSVQNEAPLQAAAPR	IIDHVVPEPGTSLLAAFDQWR
ASGKEEGGC(UniMod:4)GQDEGTGGAQAQDPR	FLIATGERPR	KGESVM(UniMod:35)VVPTLSEEEAK	KIEVEDYSLPMQILKPATFTDTAHYPLLLVVDGTPGSQSVTER
Q(UniMod:28)SPVDIDTATAQHDPALQPLLISYDK	NVLQDLGLFGLYK	EMVYASR	HVAGAAAAGAVVGGLGGYMLGSAMSR
SDSYVELSEYR	GESPELDLSYSHSDLGK	IGTSPLK	ALLENEKK
AC(UniMod:4)GSC(UniMod:4)SNENAFK	SSQSSSQQFSGIGR	IYTFNQSR	AQGASDVVLYK
KDTEEKPEEHK	YFLQGMGYIAHLK	LGLKPLEVNAVK	DIQQWEYVPLGPFLGK
FIAFSGEGQSLR	LEYSDFSIRY	ASVASEVSTTSSTSKPPTGR	SAWGGEGSLGC(UniMod:4)GIGYGYLHR
DMLLANPHELSLLK	ALGFQFHSR	DLNTGVFNNQENEILK	MGYAEEAPYDAIHVGAAAPVVPQALIDQLKPGGR
FLIATGERPR	E(UniMod:27)LFEPYGAVYQINVLR	GAVVAGSR	LGTIGPEALLEKPGR
NVLQDLGLFGLYK	VFLATWKDIPNENELQFQIK	IVDRPGDHDHETLEAIAENAK	PQAPPVLVFK
GESPELDLSYSHSDLGK	SVEPTHAPFMEK	SFTFASPTQVFFDSANVK	KVDEAIALFQK
SSQSSSQQFSGIGR	LYQVEYAFK	NPVTNKK	Q(UniMod:28)AILGDHPSSFR
YFLQGMGYIAHLK	ILPNVPEVEDSTDFFK	IISLDLPVAEVYK	THEAQIQEMR
LEYSDFSIRY	VSVQNEAPLQAAAPR	PLLKPWALTFSYGR	ALKGPAPAHGHH
ALGFQFHSR	KGESVM(UniMod:35)VVPTLSEEEAK	NGGLGHM(UniMod:35)NITLLSDITK	TMLLPLLQR
E(UniMod:27)LFEPYGAVYQINVLR	EMVYASR	GFGSEEGSR	GANAVGYTNYPDNVVFK
VFLATWKDIPNENELQFQIK	IYTFNQSR	IDEMVC(UniMod:4)FALPQR	M(UniMod:35)VSADAYK
SVEPTHAPFMEK	LGLKPLEVNAVK	VAGDEETYEVFAELFDPVIQER	GAQNADC(UniMod:4)PK
YALLPYLYTLFHR	ASVASEVSTTSSTSKPPTGR	HNYESAAEAIQAVR	Q(UniMod:28)SPVDIDTATAQHDPALQPLLISYDK
LYQVEYAFK	DLNTGVFNNQENEILK	DYTEIDSIPPLPLHALLAADQDTSYR	TLASPEQLEK
ILPNVPEVEDSTDFFK	E(UniMod:27)TVDQVEELRR	LTHC(UniMod:4)ADWKPLVAK	ISDGNSYGVPDDLLYSFPVVIK
VSVQNEAPLQAAAPR	GAVVAGSR	NESSHGGEFGC(UniMod:4)TMEELR	DQGSYTC(UniMod:4)M(UniMod:35)ASTELDQDLAK
KGESVM(UniMod:35)VVPTLSEEEAK	IVDRPGDHDHETLEAIAENAK	KATAAGQAQNK	TPLHEIALSIK
EMVYASR	SFTFASPTQVFFDSANVK	SQMLAMNIEK	GESPELDLSYSHSDLGK
IYTFNQSR	NPVTNKK	SILGTLTVEQIYQDR	VSTELGSGDK
LGLKPLEVNAVK	IISLDLPVAEVYK	ELAEQELEK	DNVDDPTGNFR
ASVASEVSTTSSTSKPPTGR	PLLKPWALTFSYGR	GSRPMSMYETGSGQKPYLPMGEASHPEESR	MGAGLGHGMDR
DLNTGVFNNQENEILK	NGGLGHM(UniMod:35)NITLLSDITK	KPSIAAVVGSMDAHPNR	SLEDALSSDTSGHFR
E(UniMod:27)TVDQVEELRR	GFGSEEGSR	IIYIVHDEVKDK	SSQSSSQQFSGIGR
GAVVAGSR	HEAEKPETSENTETSGK	RPFDPNDR	YFLQGMGYIAHLK
IVDRPGDHDHETLEAIAENAK	IDEMVC(UniMod:4)FALPQR	AENLGEVLR	DQFPEVYVPTVFENYVADIEVDGK
SFTFASPTQVFFDSANVK	VAGDEETYEVFAELFDPVIQER	LMEEIMSEK	LEYSDFSIRY
NPVTNKK	DYTEIDSIPPLPLHALLAADQDTSYR	PFSFKPEYAPISVR	E(UniMod:27)LFEPYGAVYQINVLR
IISLDLPVAEVYK	HNYESAAEAIQAVR	DLLQNTDAHKR	GELPDFQDGTK
PLLKPWALTFSYGR	LTHC(UniMod:4)ADWKPLVAK	GVSFTFGADVVSK	IELLGSYDPQK
NGGLGHM(UniMod:35)NITLLSDITK	NESSHGGEFGC(UniMod:4)TMEELR	FSTLYPLHVLFVEDGK	EKEEPLNEK
GFGSEEGSR	KATAAGQAQNK	ETASQTVSGEVSSVR	VFLATWKDIPNENELQFQIK
HEAEKPETSENTETSGK	DQMEGSPNSSESFEHIAR	GVAINM(UniMod:35)VTEEDKR	EHLSEPGTR
IDEMVC(UniMod:4)FALPQR	SQMLAMNIEK	MTELC(UniMod:4)FQR	ILAQATSDLVNAIK
VAGDEETYEVFAELFDPVIQER	SILGTLTVEQIYQDR	VLHAC(UniMod:4)AHNPTGTDPTPEQWK	ILPTEENFLLC(UniMod:4)FR
DYTEIDSIPPLPLHALLAADQDTSYR	ELAEQELEK	DYIWNTLNSGR	DKVTYTLLR
HNYESAAEAIQAVR	KPSIAAVVGSMDAHPNR	LVQAQYWHDPIK	ATTHEVMGPK
LTHC(UniMod:4)ADWKPLVAK	IIYIVHDEVKDK	SPAPQAAFR	TPQDAEKDPAKPEQVEAR
NESSHGGEFGC(UniMod:4)TMEELR	RPFDPNDR	DTQAEKQEQAAAPGPAATKK	LYQVEYAFK
KATAAGQAQNK	AENLGEVLR	DLTTGYDDSQPDKK	NVLVTLYER
DQMEGSPNSSESFEHIAR	LMEEIMSEK	LWAYLTIEQLLEK	DNRPGDK
SQMLAMNIEK	PFSFKPEYAPISVR	RPAEDM(UniMod:35)EEEQAFKR	ILPNVPEVEDSTDFFK
SILGTLTVEQIYQDR	DLLQNTDAHKR	MHTEAAEVLLER	AMDVYQK
ELAEQELEK	GVSFTFGADVVSK	ISHLVLPVQPENTLK	VSVQNEAPLQAAAPR
GSRPMSMYETGSGQKPYLPMGEASHPEESR	ETASQTVSGEVSSVR	EMDEAATAEER	KGESVM(UniMod:35)VVPTLSEEEAK
KPSIAAVVGSMDAHPNR	MTELC(UniMod:4)FQR	LGIHEDSTNRR	EMVYASR
IIYIVHDEVKDK	VLHAC(UniMod:4)AHNPTGTDPTPEQWK	STGEPLGHVPAR	AWLQDAHR
RPFDPNDR	DYIWNTLNSGR	IRADIVENQVMDTR	VKGDGTISAITEK
AENLGEVLR	LVQAQYWHDPIK	TYIQC(UniMod:4)IAAISR	LLIDMVPR
LMEEIMSEK	SPAPQAAFR	LVVVDISPVGTTPGSHIGAFIAAMK	IYTFNQSR
PFSFKPEYAPISVR	DTQAEKQEQAAAPGPAATKK	YVELFLNSTAGASGGAYEHR	LWSEIPSEIAIDDYDSSGTSK
DLLQNTDAHKR	DLTTGYDDSQPDKK	LQTLATNLLASEASDK	FGYQFTK
GVSFTFGADVVSK	LWAYLTIEQLLEK	TAFPEQSLSR	ATGGPYGSLGVDYEFEK
FSTLYPLHVLFVEDGK	RPAEDM(UniMod:35)EEEQAFKR	EIFFHYSEFK	EGTYQGHHTPIVQK
ETASQTVSGEVSSVR	MHTEAAEVLLER	ELGHPEIGDAIAR	FEVTWETVLVSSHGAVVVK
GVAINM(UniMod:35)VTEEDKR	ISHLVLPVQPENTLK	ESPLLFK	E(UniMod:27)TVDQVEELRR
MTELC(UniMod:4)FQR	EMDEAATAEER	NSLFDFQR	MAATQIDSLC(UniMod:4)PQVINAALTLAAR
VLHAC(UniMod:4)AHNPTGTDPTPEQWK	LGIHEDSTNRR	VLKEPVNLEGDDASLIHGK	AVVFVVDSAAFQR
DYIWNTLNSGR	STGEPLGHVPAR	SYLENPAFMLLDLK	GAVVAGSR
LVQAQYWHDPIK	KLYIDSR	SEVESLMK	IVDRPGDHDHETLEAIAENAK
SPAPQAAFR	IRADIVENQVMDTR	LTAC(UniMod:4)LQGQQGAEADKR	STQAAEDKEEESLHSIISNTEAVR
DTQAEKQEQAAAPGPAATKK	TYIQC(UniMod:4)IAAISR	LLDMDGIIVEK	PYGTVTAANSSFLTDGASAMLIMSEDR
DLTTGYDDSQPDKK	LVVVDISPVGTTPGSHIGAFIAAMK	NIM(UniMod:35)VIPDLYLNAGGVTVSYFEWLK	SFTFASPTQVFFDSANVK
LWAYLTIEQLLEK	YVELFLNSTAGASGGAYEHR	GVSQAVEHINK	MDYEDDRLR
RPAEDM(UniMod:35)EEEQAFKR	LQTLATNLLASEASDK	VEEVAVKEEIKVEKPEK	YVEPIEDVPC(UniMod:4)GNIVGLVGVDQFLVK
MHTEAAEVLLER	TAFPEQSLSR	SGDAAIVEM(UniMod:35)VPGKPMC(UniMod:4)VESFSQYPPLGR	GFGSEEGSR
ISHLVLPVQPENTLK	PVVDDPVTER	TPVSEDM(UniMod:35)LGR	FDLC(UniMod:4)GSR
EMDEAATAEER	EIFFHYSEFK	ANIGDAQAMGQR	IDEMVC(UniMod:4)FALPQR
LGIHEDSTNRR	ELGHPEIGDAIAR	AFADAMEVIPSTLAENAGLNPISTVTELR	TQLAPHSEQMR
STGEPLGHVPAR	ESPLLFK	NLGQNLWGPHR	VAGDEETYEVFAELFDPVIQER
KLYIDSR	NSLFDFQR	LPANALLGEENK	DYTEIDSIPPLPLHALLAADQDTSYR
IRADIVENQVMDTR	VLKEPVNLEGDDASLIHGK	EEVLEEGAK	HNYESAAEAIQAVR
TYIQC(UniMod:4)IAAISR	SYLENPAFMLLDLK	RSPPIPLAK	NESSHGGEFGC(UniMod:4)TMEELR
LVVVDISPVGTTPGSHIGAFIAAMK	SEVESLMK	VNSITVDNC(UniMod:4)KK	QQEVVLWR
YVELFLNSTAGASGGAYEHR	LTAC(UniMod:4)LQGQQGAEADKR	INEWLTLVEK	DDIGIILINQYIAEMVR
LQTLATNLLASEASDK	ELEVNGIEFYPQKEFDEDLEDKTENDK	YQLDKDGVVLFK	KPVIPVVSSTVLPSTYQIR
TAFPEQSLSR	LLDMDGIIVEK	LMSMTNATFIGDHMK	IHVLPIDDTVEGITGNLFEVYLKPY
EIFFHYSEFK	NIM(UniMod:35)VIPDLYLNAGGVTVSYFEWLK	EFWEIVHSFTDEQKR	KLC(UniMod:4)SDFLK
ELGHPEIGDAIAR	GVSQAVEHINK	WTFEAC(UniMod:4)R	SYHEEFNPPKEPMKDDITGEPLIR
ESPLLFK	VEEVAVKEEIKVEKPEK	LQDPFSVYR	RQQEEMMR
NSLFDFQR	SGDAAIVEM(UniMod:35)VPGKPMC(UniMod:4)VESFSQYPPLGR	IQTSNVTNK	TPEEYPESAK
VLKEPVNLEGDDASLIHGK	TPVSEDM(UniMod:35)LGR	LHEATDYPWRPALSPFEFQK	QDILDDSGYVSAYK
SYLENPAFMLLDLK	TDSINILADVLPEEMPVTVLQSMK	DYLEHITAIGPR	SILGTLTVEQIYQDR
SEVESLMK	ANIGDAQAMGQR	HNIMDFAMPYFIQVM(UniMod:35)K	GPPPPPTASEPTRR
LTAC(UniMod:4)LQGQQGAEADKR	AFADAMEVIPSTLAENAGLNPISTVTELR	YPYVIQELRPTLNELGISTPEELGLDKV	ELAEQELEK
ELEVNGIEFYPQKEFDEDLEDKTENDK	NLGQNLWGPHR	ESDWNQHKELEK	KPSIAAVVGSMDAHPNR
LLDMDGIIVEK	LPANALLGEENK	TMTNVLGDSIGAAVIEHLSQR	SVPLAATSMLITQGLISK
NIM(UniMod:35)VIPDLYLNAGGVTVSYFEWLK	EEVLEEGAK	MIINEELMASLDQPTQTVVMHR	IIYIVHDEVKDK
GVSQAVEHINK	RSPPIPLAK	EEIIPVAPEYDK	AEPNPEAGPEER
VEEVAVKEEIKVEKPEK	VNSITVDNC(UniMod:4)KK	EGTLQHAFLR	RPFDPNDR
SGDAAIVEM(UniMod:35)VPGKPMC(UniMod:4)VESFSQYPPLGR	Q(UniMod:28)DEGKEDPEADQEHA	WHESTKEELEALVR	Q(UniMod:28)IQELVEAIVLPM(UniMod:35)NHK
TPVSEDM(UniMod:35)LGR	INEWLTLVEK	SLDSC(UniMod:4)PSQGLPQEGQVK	AENLGEVLR
TDSINILADVLPEEMPVTVLQSMK	YQLDKDGVVLFK	NPDFHGYDSDPVVDVWNMR	GGSVLHLVLALR
ANIGDAQAMGQR	EFWEIVHSFTDEQKR	LQEQLGNDVVEK	LMEEIMSEK
AFADAMEVIPSTLAENAGLNPISTVTELR	Q(UniMod:28)ASPSIVIALAGNK	VYLLPDGR	EHMEEVR
NLGQNLWGPHR	WTFEAC(UniMod:4)R	YWYLGPLK	PFSFKPEYAPISVR
LPANALLGEENK	LQDPFSVYR	DVIDEPIIEEPSR	LSELNQK
EEVLEEGAK	IQTSNVTNK	FVAVTSSNAAK	GVSFTFGADVVSK
RSPPIPLAK	Q(UniMod:28)LVRPDQLPIYTAPPLHSK	MLQVASQASR	FSTLYPLHVLFVEDGK
VNSITVDNC(UniMod:4)KK	LHEATDYPWRPALSPFEFQK	IEIQNIFK	EDSAYFTGILQK
Q(UniMod:28)DEGKEDPEADQEHA	DYLEHITAIGPR	LLLIQAFRPDR	WNQQQLDDLYLIAIC(UniMod:4)HR
INEWLTLVEK	HNIMDFAMPYFIQVM(UniMod:35)K	LRAEVENLHR	GVAINM(UniMod:35)VTEEDKR
LMSMTNATFIGDHMK	YPYVIQELRPTLNELGISTPEELGLDKV	LM(UniMod:35)NESLM(UniMod:35)LVTALNPHIGYDK	VLHAC(UniMod:4)AHNPTGTDPTPEQWK
YQLDKDGVVLFK	ESDWNQHKELEK	ALC(UniMod:4)ADLSPR	DYIWNTLNSGR
EFWEIVHSFTDEQKR	TMTNVLGDSIGAAVIEHLSQR	AGYGVFDDITR	EHAALEPR
Q(UniMod:28)ASPSIVIALAGNK	MIINEELMASLDQPTQTVVMHR	HLLNSPTDPFNR	MTSAC(UniMod:4)HR
WTFEAC(UniMod:4)R	EEIIPVAPEYDK	LSGFTTNIVDIILAHHFGQEELQANLDLIQTYR	SPAPQAAFR
LQDPFSVYR	EGTLQHAFLR	SMEQNGPGLEYK	RGLEVSK
IQTSNVTNK	SLDSC(UniMod:4)PSQGLPQEGQVK	TSFEEGTGEC(UniMod:4)EVFSK	LWAYLTIEQLLEK
Q(UniMod:28)LVRPDQLPIYTAPPLHSK	WHESTKEELEALVR	VFQVEYAM(UniMod:35)K	RPAEDM(UniMod:35)EEEQAFKR
LHEATDYPWRPALSPFEFQK	NPDFHGYDSDPVVDVWNMR	LYGPTNFAPIINHVAR	MHTEAAEVLLER
DYLEHITAIGPR	LQEQLGNDVVEK	TALIFEGTDTHWTFR	FTWFAGEK
HNIMDFAMPYFIQVM(UniMod:35)K	ELAAC(UniMod:4)QLR	IEVPLHSLMAQTQLK	ISHLVLPVQPENTLK
YPYVIQELRPTLNELGISTPEELGLDKV	VYLLPDGR	AAIHQILTENTPVFEQLSVPQR	EMSSSTLNLVVAGAPK
ESDWNQHKELEK	YWYLGPLK	VVPLVQMGETDANVAK	ESVC(UniMod:4)QAALGLILK
TMTNVLGDSIGAAVIEHLSQR	DVIDEPIIEEPSR	FYTAEVVLALDAIHSMGLIHR	SPAQPPVTAKPPAQQAGLEK
MIINEELMASLDQPTQTVVMHR	FVAVTSSNAAK	MNALDLNLK	ASNLLLGFDR
EEIIPVAPEYDK	MLQVASQASR	GFIMAEVMK	ADTQAQPQMQGR
EGTLQHAFLR	IEIQNIFK	VEGYSGTAGDSMNYHNGR	MC(UniMod:4)PGMSEAR
SLDSC(UniMod:4)PSQGLPQEGQVK	LLLIQAFRPDR	TQPPPKLPVGPSHK	LGIHEDSTNRR
WHESTKEELEALVR	LRAEVENLHR	LEAVHEVLM(UniMod:35)LLPPAHYETLR	VYHVGSHIPGWFR
NPDFHGYDSDPVVDVWNMR	LM(UniMod:35)NESLM(UniMod:35)LVTALNPHIGYDK	LITQTFNHHNQLAQK	TSIPVLTSFGAR
TIAVDFSLDDIYDKIK	ALC(UniMod:4)ADLSPR	RQVDQLTNDK	IRADIVENQVMDTR
LQEQLGNDVVEK	AGYGVFDDITR	IAAPDYIPTVEDILR	VNDFLAEIFKK
ELAAC(UniMod:4)QLR	HLLNSPTDPFNR	LMSNALSTVTR	TYIQC(UniMod:4)IAAISR
VYLLPDGR	SMEQNGPGLEYK	AFGIPVR	KGDVVIVLTGWRPGSGFTNTM(UniMod:35)R
YWYLGPLK	TSFEEGTGEC(UniMod:4)EVFSK	IAIVPDGK	HFVGMLPEKDC(UniMod:4)R
DVIDEPIIEEPSR	VFQVEYAM(UniMod:35)K	HQTNISELK	YVELFLNSTAGASGGAYEHR
FVAVTSSNAAK	LYGPTNFAPIINHVAR	FLPDEAR	TAFPEQSLSR
MLQVASQASR	TALIFEGTDTHWTFR	EGFQLLLNNK	SAAATSAVPAPNHQPEVFC(UniMod:4)NQIFINNEWHDAVSR
IEIQNIFK	IEVPLHSLMAQTQLK	IIIDNM(UniMod:35)YYPVTLDVLHQIFSK	GSITSVQAIYVPADDLTDPAPATTFAHLDATTVLSR
LLLIQAFRPDR	AAIHQILTENTPVFEQLSVPQR	ILQPHVIPVR	ELGHPEIGDAIAR
LRAEVENLHR	VVPLVQMGETDANVAK	FLDLSLFTHR	FFQELPASDSAFK
LM(UniMod:35)NESLM(UniMod:35)LVTALNPHIGYDK	FYTAEVVLALDAIHSMGLIHR	FLLQESQQETTVK	ADQELM(UniMod:35)TYSHDNIIC(UniMod:4)GITSVSFSK
ALC(UniMod:4)ADLSPR	MNALDLNLK	ITSGIPQTER	VTQILQSPAFR
AGYGVFDDITR	GFIMAEVMK	FSGWYDADLSPAGHEEAK	IC(UniMod:4)LEIMQR
HLLNSPTDPFNR	VEGYSGTAGDSMNYHNGR	DVDKPLAIDK	ESPLLFK
LSGFTTNIVDIILAHHFGQEELQANLDLIQTYR	TQPPPKLPVGPSHK	DDLALFC(UniMod:4)LQELR	NSLFDFQR
SMEQNGPGLEYK	LEAVHEVLM(UniMod:35)LLPPAHYETLR	VEAAAEVQPR	VINSVDIK
TSFEEGTGEC(UniMod:4)EVFSK	LITQTFNHHNQLAQK	EEYSGVIEEFLATGEK	AIIGLYNYAHEMTHGASDR
VFQVEYAM(UniMod:35)K	RQVDQLTNDK	QDLAQLMNSSGSHK	HQSLGGQYGVQGFPTIK
LYGPTNFAPIINHVAR	IAAPDYIPTVEDILR	FYAGGSER	INVYYNEATGNK
TALIFEGTDTHWTFR	LMSNALSTVTR	TNMLLQLDGSTPIC(UniMod:4)EDIGR	SEVESLMK
IEVPLHSLMAQTQLK	AFGIPVR	VGATLALLWLK	LFIGGLSFETTDESLR
AAIHQILTENTPVFEQLSVPQR	IAIVPDGK	AASLHWTSER	VTTVVATPGQGPDRPQEVSYTDTK
VVPLVQMGETDANVAK	HQTNISELK	LVIYGGMSGC(UniMod:4)R	QSDQVSFVSLIEDLKR
FYTAEVVLALDAIHSMGLIHR	FLPDEAR	YADIILSLLR	GFQQILAGEYDHLPEQAFY
MNALDLNLK	EGFQLLLNNK	LQGLC(UniMod:4)DLLTQTENR	MQLIM(UniMod:35)LC(UniMod:4)YNPDFEK
GFIMAEVMK	IIIDNM(UniMod:35)YYPVTLDVLHQIFSK	GPNGASAGVAAQHSQC(UniMod:4)FAAWYGHC(UniMod:4)PGLK	EGGPAFEAGLC(UniMod:4)TGDR
VEGYSGTAGDSMNYHNGR	FLLQESQQETTVK	ATLWYVPLSLK	GVSQAVEHINK
TQPPPKLPVGPSHK	FLDLSLFTHR	KDWLQADMR	VEEVAVKEEIKVEKPEK
LEAVHEVLM(UniMod:35)LLPPAHYETLR	ILQPHVIPVR	VDHTVGWPLDR	DVAGDIFHQQC(UniMod:4)K
LITQTFNHHNQLAQK	ITSGIPQTER	IANLLKPDKEIVQDGDHMIIR	SGDAAIVEM(UniMod:35)VPGKPMC(UniMod:4)VESFSQYPPLGR
RQVDQLTNDK	FSGWYDADLSPAGHEEAK	VLLLELK	GSDNHSPISK
IAAPDYIPTVEDILR	DVDKPLAIDK	LLNHTFNETQIEWFR	GSEGDGQITAILDQK
LMSNALSTVTR	DDLALFC(UniMod:4)LQELR	ESQGGATSTEGR	GDQILSVNGEDMR
AFGIPVR	VEAAAEVQPR	HYAGHNDDVK	TPVSEDM(UniMod:35)LGR
IAIVPDGK	EEYSGVIEEFLATGEK	TKEQIENLLR	KLDEQYQK
HQTNISELK	QDLAQLMNSSGSHK	SSHLPSQIGALHGILYVLEC(UniMod:4)DLLDDTAK	AFADAMEVIPSTLAENAGLNPISTVTELR
FLPDEAR	FYAGGSER	DYAVQQYMR	LPANALLGEENK
EGFQLLLNNK	TNMLLQLDGSTPIC(UniMod:4)EDIGR	VLDILGK	SGEIEPVSVK
IIIDNM(UniMod:35)YYPVTLDVLHQIFSK	VGATLALLWLK	NAEEFTKK	RSPPIPLAK
FLLQESQQETTVK	AASLHWTSER	TVGAVALDC(UniMod:4)R	Q(UniMod:28)DEGKEDPEADQEHA
FLDLSLFTHR	LVIYGGMSGC(UniMod:4)R	NFATSLYSM(UniMod:35)IK	QATYTTTR
ILQPHVIPVR	YADIILSLLR	GEEHC(UniMod:4)GHLIEAHK	ILGLPIGQHIYLSTR
ITSGIPQTER	LQGLC(UniMod:4)DLLTQTENR	VLDSGAPIKIPVGPETLGR	INEWLTLVEK
FSGWYDADLSPAGHEEAK	GPNGASAGVAAQHSQC(UniMod:4)FAAWYGHC(UniMod:4)PGLK	C(UniMod:4)DFAYETMGTIEVQR	YQLDKDGVVLFK
DVDKPLAIDK	ATLWYVPLSLK	AAVPTPAK	KDPGPVIPEPEKDR
DDLALFC(UniMod:4)LQELR	E(UniMod:27)DAMAMVDHC(UniMod:4)LKK	VERPDSQTNKPPHPSLLSC(UniMod:4)	ELIPAEEALR
VEAAAEVQPR	KDWLQADMR	YDKDVGQWK	LTDSQIYEVLSVIR
EEYSGVIEEFLATGEK	VDHTVGWPLDR	VWQIQSC(UniMod:4)SALTGEGVQDGMNWVC(UniMod:4)K	C(UniMod:4)VESFSDYPPLGR
QDLAQLMNSSGSHK	IANLLKPDKEIVQDGDHMIIR	AETAPLPTSVDDTPEVLNR	Q(UniMod:28)ASPSIVIALAGNK
FYAGGSER	VLLLELK	LLDAQLATGGIVDPR	WTFEAC(UniMod:4)R
TNMLLQLDGSTPIC(UniMod:4)EDIGR	LLNHTFNETQIEWFR	ATVAVLSFILSSAAK	LQDPFSVYR
VGATLALLWLK	ESQGGATSTEGR	VIEPMAC(UniMod:4)DGLR	IQTSNVTNK
AASLHWTSER	HYAGHNDDVK	GFSEEHNTWEPEK	IHGEIDIK
LVIYGGMSGC(UniMod:4)R	TKEQIENLLR	HTGPGILSMANAGPN	AVLIDKDQTPK
YADIILSLLR	DYAVQQYMR	KDPSASATSK	HLSDAINEK
LQGLC(UniMod:4)DLLTQTENR	VLDILGK	QAALEEEQAR	LHEATDYPWRPALSPFEFQK
GPNGASAGVAAQHSQC(UniMod:4)FAAWYGHC(UniMod:4)PGLK	NAEEFTKK	KADAATSFLR	DYLEHITAIGPR
ATLWYVPLSLK	TVGAVALDC(UniMod:4)R	EAGPELSSER	HNIMDFAMPYFIQVM(UniMod:35)K
E(UniMod:27)DAMAMVDHC(UniMod:4)LKK	NFATSLYSM(UniMod:35)IK	LSATSTWLEDEGFGATTVMLK	YPYVIQELRPTLNELGISTPEELGLDKV
KDWLQADMR	C(UniMod:4)DFAYETMGTIEVQR	YNEASSHK	NANEMFR
VDHTVGWPLDR	GEEHC(UniMod:4)GHLIEAHK	MGPLGLDHMASSIER	EGM(UniMod:35)QLISEKPETEAVVK
IANLLKPDKEIVQDGDHMIIR	VLDSGAPIKIPVGPETLGR	YPGQGSPGGNR	TMTNVLGDSIGAAVIEHLSQR
VLLLELK	AAVPTPAK	STETGLAVEMPSR	MIINEELMASLDQPTQTVVMHR
LLNHTFNETQIEWFR	C(UniMod:26)LTQSGIAGGYKPFNLETC(UniMod:4)R	EQRRSGATGGLSGGESR	EEIIPVAPEYDK
ESQGGATSTEGR	VERPDSQTNKPPHPSLLSC(UniMod:4)	AMDTLGVEYGDK	WHESTKEELEALVR
HYAGHNDDVK	VWQIQSC(UniMod:4)SALTGEGVQDGMNWVC(UniMod:4)K	TPPLALVFR	NPDFHGYDSDPVVDVWNMR
TKEQIENLLR	YDKDVGQWK	MLSLNVFSVQVQAFK	VYLLPDGR
SSHLPSQIGALHGILYVLEC(UniMod:4)DLLDDTAK	AETAPLPTSVDDTPEVLNR	RAGDVLEDSPK	KHSQFIGYPITLYLEK
DYAVQQYMR	LLDAQLATGGIVDPR	LSIVPVR	ETQALILAPTR
VLDILGK	ATVAVLSFILSSAAK	WGLPIAAINDMK	YWYLGPLK
NAEEFTKK	VIEPMAC(UniMod:4)DGLR	LHIQFFEADEHHR	DVIDEPIIEEPSR
TVGAVALDC(UniMod:4)R	GFSEEHNTWEPEK	KRNEDEDSPNK	FVAVTSSNAAK
NFATSLYSM(UniMod:35)IK	HTGPGILSMANAGPN	SYDVPPPPM(UniMod:35)EPDHPFYSNISK	MLQVASQASR
GEEHC(UniMod:4)GHLIEAHK	KDPSASATSK	ATSVPGPTQATAPPEVGR	C(UniMod:4)YQLEFGR
C(UniMod:4)DFAYETMGTIEVQR	QAALEEEQAR	QFGPLVR	LLLIQAFRPDR
VLDSGAPIKIPVGPETLGR	KADAATSFLR	KEGNASGVSLLEALDTILPPTRPTDKPLR	LRAEVENLHR
AAVPTPAK	LSATSTWLEDEGFGATTVMLK	VPDQLMTFSGTNDPC(UniMod:4)ALC(UniMod:4)SLHSIGK	LM(UniMod:35)NESLM(UniMod:35)LVTALNPHIGYDK
C(UniMod:26)LTQSGIAGGYKPFNLETC(UniMod:4)R	YNEASSHK	TSDDKTNQDDSLDSK	ALC(UniMod:4)ADLSPR
VERPDSQTNKPPHPSLLSC(UniMod:4)	Q(UniMod:28)EPASKPDVNR	TLQVDSR	INIHGIFSVASASVIEK
VWQIQSC(UniMod:4)SALTGEGVQDGMNWVC(UniMod:4)K	MGPLGLDHMASSIER	ITDFGMC(UniMod:4)K	LAQMISDHNDADFEEK
YDKDVGQWK	YPGQGSPGGNR	QMSLLLR	AGYGVFDDITR
AETAPLPTSVDDTPEVLNR	STETGLAVEMPSR	VPDVLVADPPTAR	VLAQDVYAK
LLDAQLATGGIVDPR	AMDTLGVEYGDK	LFSQEELSGNSELIQK	TSFEEGTGEC(UniMod:4)EVFSK
ATVAVLSFILSSAAK	TPPLALVFR	LDNSVFSEHR	LYGPTNFAPIINHVAR
VIEPMAC(UniMod:4)DGLR	MLSLNVFSVQVQAFK	LSTAC(UniMod:4)PGR	IEVPLHSLMAQTQLK
GFSEEHNTWEPEK	RAGDVLEDSPK	AIQINPAFADAHSNLASIHK	AAIHQILTENTPVFEQLSVPQR
HTGPGILSMANAGPN	LSIVPVR	LVSEYMSK	IQPQMDMVEK
KDPSASATSK	WGLPIAAINDMK	KPDSMVTNSSTENEA	QKEVNENFAIDLIAQQPVNEVEHR
QAALEEEQAR	LHIQFFEADEHHR	GARPAPGGC(UniMod:4)IQPR	MLGYTDPQFTELMR
KADAATSFLR	KRNEDEDSPNK	APVPTGEVYFADSFDR	MNALDLNLK
EAGPELSSER	SYDVPPPPM(UniMod:35)EPDHPFYSNISK	VFHFDSMLLR	KKGTVVYGEPITASLGTDGSHYWSK
LSATSTWLEDEGFGATTVMLK	ATSVPGPTQATAPPEVGR	NIANPTATLLASC(UniMod:4)MM(UniMod:35)LDHLK	TENLDVIVNISDTESWGQHVQK
YNEASSHK	QFGPLVR	SVIDPIPAPVGDSNVDSGAK	TSFFQALGITTK
Q(UniMod:28)EPASKPDVNR	KEGNASGVSLLEALDTILPPTRPTDKPLR	LKTEGSDLC(UniMod:4)DR	MDLAPPEDVLLTK
MGPLGLDHMASSIER	VPDQLMTFSGTNDPC(UniMod:4)ALC(UniMod:4)SLHSIGK	HLLIGLPSGAILSLPK	GFIMAEVMK
YPGQGSPGGNR	TSDDKTNQDDSLDSK	AVFQANQENLPILKR	ALDPTAGQLHGLGK
STETGLAVEMPSR	ITDFGMC(UniMod:4)K	KEWSGLLEELAR	TQPPPKLPVGPSHK
HLC(UniMod:4)QQLQAEQAAAEK	TLQVDSR	AFGFSHLEALLDDSK	FLSPVIVEIPHFASHGR
EQRRSGATGGLSGGESR	QMSLLLR	C(UniMod:4)NEIISWLDKNQTAEKEEFEHQQK	QNLVTHGLPLSLAVKPYLALK
AMDTLGVEYGDK	VPDVLVADPPTAR	PPGGQQRQGPPQKPPGPAGPTR	LEAVHEVLM(UniMod:35)LLPPAHYETLR
TPPLALVFR	LFSQEELSGNSELIQK	GLMVTC(UniMod:4)GTDR	LITQTFNHHNQLAQK
MLSLNVFSVQVQAFK	LDNSVFSEHR	ASQLVSEK	C(UniMod:4)LAPMMSEVMR
RAGDVLEDSPK	LSTAC(UniMod:4)PGR	WIDETPPVDQPSR	RQVDQLTNDK
LSIVPVR	AIQINPAFADAHSNLASIHK	LGSGPDGAEEIKR	IAAPDYIPTVEDILR
WGLPIAAINDMK	LVSEYMSK	ALEEPLLLPR	EEIVQFFSGLEIVPNGMTLPVDFQGR
LHIQFFEADEHHR	KPDSMVTNSSTENEA	LLQMQPAQHGEIIK	LMSNALSTVTR
SYDVPPPPM(UniMod:35)EPDHPFYSNISK	GARPAPGGC(UniMod:4)IQPR	NNQHTVEM(UniMod:35)TLGGGAC(UniMod:4)IIGGDLPAR	APFLETDQLK
KRNEDEDSPNK	APVPTGEVYFADSFDR	TVIIGEQEHR	DSFGAGIVYHLSK
ATSVPGPTQATAPPEVGR	NIANPTATLLASC(UniMod:4)MM(UniMod:35)LDHLK	KADC(UniMod:4)TITMADSDLLALMTGK	AFGIPVR
QFGPLVR	SVIDPIPAPVGDSNVDSGAK	LVLADGVSYAC(UniMod:4)K	IAIVPDGK
KEGNASGVSLLEALDTILPPTRPTDKPLR	VFHFDSMLLR	TVSTHEVFLQR	HQTNISELK
VPDQLMTFSGTNDPC(UniMod:4)ALC(UniMod:4)SLHSIGK	LKTEGSDLC(UniMod:4)DR	AELQNDGPGDASLVLR	FLPDEAR
TSDDKTNQDDSLDSK	HLLIGLPSGAILSLPK	PGMVVTFAPVNITTEVK	EGFQLLLNNK
ITDFGMC(UniMod:4)K	AVFQANQENLPILKR	TGTGDIATC(UniMod:4)DSPR	QLELAC(UniMod:4)ETQEEVDSWK
TLQVDSR	QTLATPPMGDVHIAIMDR	LSTHSPFR	IIIDNM(UniMod:35)YYPVTLDVLHQIFSK
QMSLLLR	KEWSGLLEELAR	QIATLHAQVTDMK	SFENISK
VPDVLVADPPTAR	AFGFSHLEALLDDSK	MSVEEVC(UniMod:4)R	ILQPHVIPVR
LFSQEELSGNSELIQK	Q(UniMod:28)TDVGITHFR	HPEHYDLATLK	ITSGIPQTER
LDNSVFSEHR	C(UniMod:4)NEIISWLDKNQTAEKEEFEHQQK	EAQTSFLHLGYLPNQLFR	FSGWYDADLSPAGHEEAK
LSTAC(UniMod:4)PGR	PPGGQQRQGPPQKPPGPAGPTR	FLSEEHTK	GGGQYFAKPR
AIQINPAFADAHSNLASIHK	GLMVTC(UniMod:4)GTDR	LVDIKGDPIPNEK	KDLFGEK
LVSEYMSK	ASQLVSEK	KVAAGHELQPLAIVDQR	EC(UniMod:4)DVLPDDTVSTLYNR
KPDSMVTNSSTENEA	WIDETPPVDQPSR	SYISFDILR	FYAGGSER
GARPAPGGC(UniMod:4)IQPR	LGSGPDGAEEIKR	ILGLGDLGVYGMGIPVGK	Q(UniMod:28)TTAPATMSTAASGTTMGLVEQAK
APVPTGEVYFADSFDR	ALEEPLLLPR	LQSLNLTGNR	AASLHWTSER
NIANPTATLLASC(UniMod:4)MM(UniMod:35)LDHLK	LLQMQPAQHGEIIK	DLVGVGHHFLPSEPTK	LQAEEAER
SVIDPIPAPVGDSNVDSGAK	NNQHTVEM(UniMod:35)TLGGGAC(UniMod:4)IIGGDLPAR	QDFPLVK	YADIILSLLR
VFHFDSMLLR	TVIIGEQEHR	TPVILISEVVR	LAEENPDLQEAYIAK
LKTEGSDLC(UniMod:4)DR	KADC(UniMod:4)TITMADSDLLALMTGK	MKEFMQK	GPNGASAGVAAQHSQC(UniMod:4)FAAWYGHC(UniMod:4)PGLK
HLLIGLPSGAILSLPK	Q(UniMod:28)AFLQVFVQPH	NLPQYVSNELLEEAFSVFGQVER	YADGPQLYVTEQTR
AVFQANQENLPILKR	AELQNDGPGDASLVLR	IEVVNMLAPYAVFDIVR	ALMLQGVDLLADAVAVTMGPK
QTLATPPMGDVHIAIMDR	LVLADGVSYAC(UniMod:4)K	ILDQGEDFPASEMAR	ATLWYVPLSLK
KEWSGLLEELAR	TVSTHEVFLQR	NYSMIVNNLLKPISVESSSK	NPPGFAFVEFEDPRDAADAVR
AFGFSHLEALLDDSK	PGMVVTFAPVNITTEVK	TFLQELER	LKPEGLHQLLAGFEDK
Q(UniMod:28)TDVGITHFR	TGTGDIATC(UniMod:4)DSPR	KLDALTTGFGFPVGAATLADEVGVDVAQHVAEDLGK	E(UniMod:27)DAMAMVDHC(UniMod:4)LKK
C(UniMod:4)NEIISWLDKNQTAEKEEFEHQQK	LSTHSPFR	VITVLVGNK	MVQVGVPVMAIR
PPGGQQRQGPPQKPPGPAGPTR	MSVEEVC(UniMod:4)R	ATEQYYAMK	HRIPVPILPGLPMNNHGNYIVR
GLMVTC(UniMod:4)GTDR	QIATLHAQVTDMK	ETHYENYR	AQDIEAGDGTTSVVIIAGSLLDSC(UniMod:4)TK
ASQLVSEK	EAQTSFLHLGYLPNQLFR	YTEGVQSLNWTK	LGLGLEFQA
WIDETPPVDQPSR	HPEHYDLATLK	APEEPTIQANVVGIHVDR	LESLQHHEEL
LGSGPDGAEEIKR	FLSEEHTK	GGDLPSNK	SELC(UniMod:4)ENLEAPALATK
ALEEPLLLPR	LVDIKGDPIPNEK	GITALQADIK	EEIHEYRR
LLQMQPAQHGEIIK	KVAAGHELQPLAIVDQR	SPMVEQAVQTSSVDNLNAK	LLNHTFNETQIEWFR
NNQHTVEM(UniMod:35)TLGGGAC(UniMod:4)IIGGDLPAR	ILGLGDLGVYGMGIPVGK	ETYGAFLHR	VAVEEVDEEGK
TVIIGEQEHR	SYISFDILR	VVSLEAELQDISSQESKDEASLAK	AVYQGPGSSPVK
KADC(UniMod:4)TITMADSDLLALMTGK	DLVGVGHHFLPSEPTK	HAASTVQILGAEK	AVAFQNSQTR
Q(UniMod:28)AFLQVFVQPH	LQSLNLTGNR	HAQTEIIEGTNNPIFLSSIAFFQDSLINQMTQIK	TKEQIENLLR
AELQNDGPGDASLVLR	QDFPLVK	AADDEPEYEDGR	LASVSTVLTSK
LVLADGVSYAC(UniMod:4)K	MKEFMQK	AELLISTVGPEEC(UniMod:4)VVPFLTRPK	DYAVQQYMR
TVSTHEVFLQR	NLPQYVSNELLEEAFSVFGQVER	EYFVFRPGTIEQAVEEIR	NAEEFTKK
PGMVVTFAPVNITTEVK	IEVVNMLAPYAVFDIVR	YHIDLDPHFNDILGQHSR	AGSDGESIGNC(UniMod:4)PFSQR
TGTGDIATC(UniMod:4)DSPR	ILDQGEDFPASEMAR	GSGNQEQER	DDEVKRVVAEPVELAQEFR
LSTHSPFR	NYSMIVNNLLKPISVESSSK	EESEAELTK	TVGAVALDC(UniMod:4)R
MSVEEVC(UniMod:4)R	KLDALTTGFGFPVGAATLADEVGVDVAQHVAEDLGK	ALSGGLYPVSAVLC(UniMod:4)DDEIMLTIKPGEHGSTYGGNPLGC(UniMod:4)R	NFATSLYSM(UniMod:35)IK
QIATLHAQVTDMK	TFLQELER	GLQWIIDTTIAYPK	VLDSGAPIKIPVGPETLGR
EAQTSFLHLGYLPNQLFR	VITVLVGNK	LRDEINLAK	AAVPTPAK
HPEHYDLATLK	ATEQYYAMK	FESIAIAQEK	VERPDSQTNKPPHPSLLSC(UniMod:4)
FLSEEHTK	ETHYENYR	FFEVILIDPFHK	LEEDISSSMTNSTAASRPPVTLR
LVDIKGDPIPNEK	YTEGVQSLNWTK	VELGEKPLR	LRDYIWNTLNSGR
KVAAGHELQPLAIVDQR	APEEPTIQANVVGIHVDR	STLVNTLFK	VWQIQSC(UniMod:4)SALTGEGVQDGMNWVC(UniMod:4)K
ILGLGDLGVYGMGIPVGK	GGDLPSNK	EKAEEDRYFR	FGTALSNR
SYISFDILR	GITALQADIK	AESVLSLHVPR	AETAPLPTSVDDTPEVLNR
LQSLNLTGNR	SPMVEQAVQTSSVDNLNAK	RVEIMEEESEQ	LLDAQLATGGIVDPR
DLVGVGHHFLPSEPTK	ETYGAFLHR	VQYTEAEPYHNYR	RPDLLTMVVDYR
QDFPLVK	VVSLEAELQDISSQESKDEASLAK	C(UniMod:4)MSC(UniMod:4)LPYR	VIEPMAC(UniMod:4)DGLR
TPVILISEVVR	HAASTVQILGAEK	WILENDPTELDLR	ALDEFATKLIQNNHYAMEDVATR
MKEFMQK	HAQTEIIEGTNNPIFLSSIAFFQDSLINQMTQIK	ALEQQMESHR	TPVAVVFAR
NLPQYVSNELLEEAFSVFGQVER	AADDEPEYEDGR	GLSFLFPLLK	YDIMNLQYTEANR
IEVVNMLAPYAVFDIVR	AELLISTVGPEEC(UniMod:4)VVPFLTRPK	ILVPIQQVLK	NLEAIVQK
ILDQGEDFPASEMAR	EESEAELTK	LLAEGHPDPDAELQR	HTGPGILSMANAGPN
NYSMIVNNLLKPISVESSSK	GLQWIIDTTIAYPK	LVRPPVQVYGIEGR	ELDLSNNC(UniMod:4)M(UniMod:35)GGPGVLQLLESLK
KLDALTTGFGFPVGAATLADEVGVDVAQHVAEDLGK	FESIAIAQEK	M(UniMod:35)AENLGFLGSLK	KDPSASATSK
TFLQELER	LRDEINLAK	EKEPIAASTNR	VITIMQNPR
VITVLVGNK	FFEVILIDPFHK	SIPAYLAETLYYAMK	QAALEEEQAR
ATEQYYAMK	VELGEKPLR	VM(UniMod:35)FSSFGQIEEC(UniMod:4)R	EAGPELSSER
ETHYENYR	SLDADYAPLQQFFVVMEHC(UniMod:4)LK	ILDWHVANTDKK	YNEASSHK
YTEGVQSLNWTK	STLVNTLFK	ASVHTLSGHTNAVATVR	Q(UniMod:28)EPASKPDVNR
APEEPTIQANVVGIHVDR	EKAEEDRYFR	SWDSEEILEGYK	MGPLGLDHMASSIER
GGDLPSNK	RVEIMEEESEQ	QAPAPTAHAALPHLLHASGR	APSMVAAAVTYSKPR
GITALQADIK	VQYTEAEPYHNYR	YSILSELYELIGFHR	YPGQGSPGGNR
SPMVEQAVQTSSVDNLNAK	C(UniMod:4)MSC(UniMod:4)LPYR	DLVDDVFTVTEDEIK	STETGLAVEMPSR
ETYGAFLHR	WILENDPTELDLR	GSIFNLGSHVLSLEQGNM(UniMod:35)K	AMDTLGVEYGDK
VVSLEAELQDISSQESKDEASLAK	Q(UniMod:28)QQEILAAKPWTK	AETYEGVYQC(UniMod:4)TAR	EQRRSGATGGLSGGESR
HAASTVQILGAEK	ALEQQMESHR	EVQYLLNK	NNTQVLINC(UniMod:4)R
HAQTEIIEGTNNPIFLSSIAFFQDSLINQMTQIK	GLSFLFPLLK	LFAYPDTHR	TPPLALVFR
AADDEPEYEDGR	ILVPIQQVLK	LLTNLGLGEIK	LPPVPLLQLEK
AELLISTVGPEEC(UniMod:4)VVPFLTRPK	LLAEGHPDPDAELQR	ALSFYQPR	MLSLNVFSVQVQAFK
EYFVFRPGTIEQAVEEIR	LVRPPVQVYGIEGR	PGAGAVEVALAEALIK	WGLPIAAINDMK
YHIDLDPHFNDILGQHSR	M(UniMod:35)AENLGFLGSLK	NAESAIEALK	LHIQFFEADEHHR
GSGNQEQER	EKEPIAASTNR	LDILDQER	SYDVPPPPM(UniMod:35)EPDHPFYSNISK
EESEAELTK	SIPAYLAETLYYAMK	ESSIYLIGGSIPEEDAGK	GEM(UniMod:35)MDLQHGSLFLQTPK
ALSGGLYPVSAVLC(UniMod:4)DDEIMLTIKPGEHGSTYGGNPLGC(UniMod:4)R	VM(UniMod:35)FSSFGQIEEC(UniMod:4)R	MDSQGRKVVVC(UniMod:4)DNGTGFVK	Q(UniMod:28)KFETPGIMQFTNEEK
GLQWIIDTTIAYPK	ILDWHVANTDKK	LPTTGMTITK	TYFPHFDVSHGSAQ
FESIAIAQEK	ASVHTLSGHTNAVATVR	VAEELIFGTDHITTGASSDFDNATK	GGTGAIVEYHGPGVDSISC(UniMod:4)TGMATIC(UniMod:4)NMGAEIGATTSVFPYNHR
LRDEINLAK	SWDSEEILEGYK	SDAIYSAR	ATSVPGPTQATAPPEVGR
FFEVILIDPFHK	QAPAPTAHAALPHLLHASGR	HVSSAPEFATR	TC(UniMod:4)DESSFC(UniMod:4)K
VELGEKPLR	YSILSELYELIGFHR	FVTVQTISGTGALR	QFGPLVR
STLVNTLFK	DLVDDVFTVTEDEIK	TDPSTLTEEEVRK	KEGNASGVSLLEALDTILPPTRPTDKPLR
EKAEEDRYFR	GSIFNLGSHVLSLEQGNM(UniMod:35)K	EHYGNAM(UniMod:35)QPSIK	VLLATLSIPITPER
AESVLSLHVPR	AETYEGVYQC(UniMod:4)TAR	PVGASSFR	VPDQLMTFSGTNDPC(UniMod:4)ALC(UniMod:4)SLHSIGK
RVEIMEEESEQ	EVQYLLNK	HAVSDPSILDSLDLNEDEREVLINNINR	ITGEMVLSFPAGITR
VQYTEAEPYHNYR	DNLTLWTSDSAGEEC(UniMod:4)DAAEGAEN	IGSLSSSVSVPAKPER	FEEEIKAEQEER
C(UniMod:4)MSC(UniMod:4)LPYR	LFAYPDTHR	DEASEEKEQVLEQK	ITDFGMC(UniMod:4)K
WILENDPTELDLR	Q(UniMod:28)VLDAVYYLHR	KGFNEGLWEIENNPGVK	TLQVDSR
Q(UniMod:28)QQEILAAKPWTK	LLTNLGLGEIK	ELQTMVEHHLGQQK	QMSLLLR
ALEQQMESHR	ALSFYQPR	PPDTSDMEAVWK	VPDVLVADPPTAR
GLSFLFPLLK	PGAGAVEVALAEALIK	NGSMDNVC(UniMod:4)LFLNLANDPTIER	LDNSVFSEHR
ILVPIQQVLK	NAESAIEALK	KIEASQTEFEK	ELQTMLKPGGQVDGDEALEFYAK
LLAEGHPDPDAELQR	LDILDQER	EADYVAHATQLR	LSTAC(UniMod:4)PGR
LVRPPVQVYGIEGR	ESSIYLIGGSIPEEDAGK	AELNFEDFYR	AIQINPAFADAHSNLASIHK
M(UniMod:35)AENLGFLGSLK	LPTTGMTITK	AGESEDLASR	LVSEYMSK
EKEPIAASTNR	VAEELIFGTDHITTGASSDFDNATK	GIHVVEEQNLPLVR	LIKDHLFEESTFAPYIDELSDEQHR
SIPAYLAETLYYAMK	SDAIYSAR	EVKPKPEAK	LKGIVPLAK
VM(UniMod:35)FSSFGQIEEC(UniMod:4)R	HVSSAPEFATR	SNPYC(UniMod:4)EVTMGSQC(UniMod:4)HITK	APVPTGEVYFADSFDR
ILDWHVANTDKK	FVTVQTISGTGALR	FQGTQPEPR	NIANPTATLLASC(UniMod:4)MM(UniMod:35)LDHLK
ASVHTLSGHTNAVATVR	TDPSTLTEEEVRK	SIEQPILLK	SVIDPIPAPVGDSNVDSGAK
SWDSEEILEGYK	EHYGNAM(UniMod:35)QPSIK	AESTANAGQSDNR	LKTEGSDLC(UniMod:4)DR
QAPAPTAHAALPHLLHASGR	PVGASSFR	KEPGTLVYIEKPR	KEWSGLLEELAR
YSILSELYELIGFHR	HAVSDPSILDSLDLNEDEREVLINNINR	GLAPDLPEDLYHLIK	WVPFDGDDIQLEFVR
DLVDDVFTVTEDEIK	IGSLSSSVSVPAKPER	KPENDEDVESK	AFGFSHLEALLDDSK
GSIFNLGSHVLSLEQGNM(UniMod:35)K	DEASEEKEQVLEQK	APESDMGDEDQDQER	WTQLLANSATR
AETYEGVYQC(UniMod:4)TAR	KGFNEGLWEIENNPGVK	TEEGTSKPLK	Q(UniMod:28)TDVGITHFR
EVQYLLNK	ELQTMVEHHLGQQK	VMPLSKPVPATK	C(UniMod:4)NEIISWLDKNQTAEKEEFEHQQK
DNLTLWTSDSAGEEC(UniMod:4)DAAEGAEN	NGSMDNVC(UniMod:4)LFLNLANDPTIER	FM(UniMod:35)QTFVLAPEGSVPNK	SSLQTMESDVYTEVR
LFAYPDTHR	KIEASQTEFEK	FLSHWDHITR	Q(UniMod:28)VEELYQSLLELGEK
Q(UniMod:28)VLDAVYYLHR	RISAVAVAER	ALGITLIK	QQFDLENK
LLTNLGLGEIK	AELNFEDFYR	M(UniMod:35)FTLEDTLLGYIADDLR	PPGGQQRQGPPQKPPGPAGPTR
ALSFYQPR	EADYVAHATQLR	M(UniMod:35)DLAPPEDVLLTK	GLMVTC(UniMod:4)GTDR
PGAGAVEVALAEALIK	AGESEDLASR	LLPQVM(UniMod:35)YLDGYDR	ASQLVSEK
NAESAIEALK	GIHVVEEQNLPLVR	VENEEGKC(UniMod:4)EVTEVNK	ELESLDYLAFK
LDILDQER	EVKPKPEAK	DFLEAVNK	GEPASGKR
ESSIYLIGGSIPEEDAGK	SNPYC(UniMod:4)EVTMGSQC(UniMod:4)HITK	LTIVDAVGFGDQINK	VGSHITGGDIYGIVNENSLIK
MDSQGRKVVVC(UniMod:4)DNGTGFVK	FQGTQPEPR	TDHGAEIVYK	TVAGIIVEPIQSEGGDNHASDDFFR
LPTTGMTITK	AESTANAGQSDNR	AQTQGPSVGK	ALEEPLLLPR
VAEELIFGTDHITTGASSDFDNATK	SIEQPILLK	MQEVYNFNAINNSEIR	LLQMQPAQHGEIIK
SDAIYSAR	E(UniMod:27)IHQDWANR	AFDNEVNAFLDNMFGPR	NNQHTVEM(UniMod:35)TLGGGAC(UniMod:4)IIGGDLPAR
HVSSAPEFATR	KEPGTLVYIEKPR	PMTVDFIR	GVAGALRPLLQGAVPAASEPPVLDVK
FVTVQTISGTGALR	GLAPDLPEDLYHLIK	MLLEFTDTSYEEK	TVIIGEQEHR
TDPSTLTEEEVRK	KPENDEDVESK	YSLIDPASPPELLK	KADC(UniMod:4)TITMADSDLLALMTGK
EHYGNAM(UniMod:35)QPSIK	APESDMGDEDQDQER	TGLVSSTWDR	AELQNDGPGDASLVLR
PVGASSFR	TEEGTSKPLK	EC(UniMod:4)NPPNSQPASYQR	QIFGEATK
HAVSDPSILDSLDLNEDEREVLINNINR	VMPLSKPVPATK	TPVVIDYTPYLK	PGMVVTFAPVNITTEVK
IGSLSSSVSVPAKPER	FM(UniMod:35)QTFVLAPEGSVPNK	NVDKDPVKEDVEK	LSTHSPFR
DEASEEKEQVLEQK	FLSHWDHITR	NLLHVTDTGVGM(UniMod:35)TR	MSVEEVC(UniMod:4)R
KGFNEGLWEIENNPGVK	ALGITLIK	AAQQRPEEVR	QIATLHAQVTDMK
ELQTMVEHHLGQQK	M(UniMod:35)FTLEDTLLGYIADDLR	AYVQAMVETVNNLLQPQALNAWR	EAQTSFLHLGYLPNQLFR
PPDTSDMEAVWK	M(UniMod:35)DLAPPEDVLLTK	EVDILISTALIPGK	FLSEEHTK
NGSMDNVC(UniMod:4)LFLNLANDPTIER	LLPQVM(UniMod:35)YLDGYDR	TESVTSGPLSPEGSPSK	KVAAGHELQPLAIVDQR
KIEASQTEFEK	VENEEGKC(UniMod:4)EVTEVNK	YQDAPGVEHIPVVQIDLSVPLK	SYISFDILR
RISAVAVAER	DFLEAVNK	KYNISSEKF	RPIIPGMEFSR
EADYVAHATQLR	LTIVDAVGFGDQINK	EHFQDDVFNER	VRPAELEQFESTIGFK
AELNFEDFYR	TDHGAEIVYK	AHVVPWETAADVR	LQSLNLTGNR
AGESEDLASR	AQTQGPSVGK	GLYDGPVC(UniMod:4)EVSVTPK	TVVVTTIMESPYVMYK
GIHVVEEQNLPLVR	MQEVYNFNAINNSEIR	QTLQSATVEAIEAEK	QDFPLVK
EVKPKPEAK	AFDNEVNAFLDNMFGPR	DWVAMQTK	IDFSDIMVLGDINTKPK
SNPYC(UniMod:4)EVTMGSQC(UniMod:4)HITK	PMTVDFIR	QEGGDNDLIER	NILVFGEDGSGK
FQGTQPEPR	MLLEFTDTSYEEK	GGNNLVSGYPK	MKEFMQK
AESTANAGQSDNR	YSLIDPASPPELLK	SLSPLSGTTDTK	NLPQYVSNELLEEAFSVFGQVER
SIEQPILLK	TGLVSSTWDR	TSPTFFPK	ILDQGEDFPASEMAR
E(UniMod:27)IHQDWANR	EC(UniMod:4)NPPNSQPASYQR	EHIKNPDWR	EIILETTTK
KEPGTLVYIEKPR	TPVVIDYTPYLK	DRDEMVKK	FAQALGLTEAVK
GLAPDLPEDLYHLIK	NVDKDPVKEDVEK	NLVDNITGQR	QQSELQSQVR
KPENDEDVESK	NLLHVTDTGVGM(UniMod:35)TR	HKQELTEK	NYSMIVNNLLKPISVESSSK
APESDMGDEDQDQER	AAQQRPEEVR	QQSAAASTDSKPIDASR	VFVHQTLHQANAR
TEEGTSKPLK	AYVQAMVETVNNLLQPQALNAWR	KAQALQEEC(UniMod:4)GYLR	KLDALTTGFGFPVGAATLADEVGVDVAQHVAEDLGK
VMPLSKPVPATK	EVDILISTALIPGK	EHSSTANIIVMSLPVAR	IRDEMVATEQER
E(UniMod:27)PAAETEALLGMDLVR	TESVTSGPLSPEGSPSK	HC(UniMod:4)C(UniMod:4)PGGFHC(UniMod:4)SAR	TFLQELER
FM(UniMod:35)QTFVLAPEGSVPNK	YQDAPGVEHIPVVQIDLSVPLK	ILEDAVDEWKR	VITVLVGNK
FLSHWDHITR	EHFQDDVFNER	AQDPSEVLTM(UniMod:35)LTNETGFEISSSDATVK	EGVHGGLINK
ALGITLIK	AHVVPWETAADVR	ATC(UniMod:4)IGNNSAAAVSMLK	ATEQYYAMK
M(UniMod:35)FTLEDTLLGYIADDLR	GLYDGPVC(UniMod:4)EVSVTPK	GHEYSIQFAEM(UniMod:35)K	ETHYENYR
M(UniMod:35)DLAPPEDVLLTK	C(UniMod:26)YTQNIDTLER	HLLVHAPEDK	GC(UniMod:4)GGVITLNRPK
LLPQVM(UniMod:35)YLDGYDR	QTLQSATVEAIEAEK	DSIGAAVIEHLSQR	APEEPTIQANVVGIHVDR
VENEEGKC(UniMod:4)EVTEVNK	DWVAMQTK	DAM(UniMod:35)PSDANLNSINK	GGDLPSNK
DFLEAVNK	QEGGDNDLIER	GLTFQEVENFFTFLK	ETYGAFLHR
LTIVDAVGFGDQINK	GGNNLVSGYPK	VVDALGNAIDGK	ALLVEVQLLESK
TDHGAEIVYK	SLSPLSGTTDTK	TTSEGATNC(UniMod:4)VC(UniMod:4)R	GYMGEC(UniMod:4)GFR
AQTQGPSVGK	TSPTFFPK	NFFTDVYDLYIK	AADDEPEYEDGR
MQEVYNFNAINNSEIR	EHIKNPDWR	GFLANEQYGALRPDLAEK	E(UniMod:27)QNGDNLVHAAIVAESAAIGNAEANAFSVLQHLLGAGPHIK
AFDNEVNAFLDNMFGPR	DRDEMVKK	ALEVFPEFAAAHSNLASVLQQQGK	YHIDLDPHFNDILGQHSR
PMTVDFIR	NLVDNITGQR	SLGNVINPDTIISGGK	VMQVLNADAIVVK
MLLEFTDTSYEEK	HKQELTEK	ILEDLDSLGVLVC(UniMod:4)YMHNHNHSTK	ALSGGLYPVSAVLC(UniMod:4)DDEIMLTIKPGEHGSTYGGNPLGC(UniMod:4)R
YSLIDPASPPELLK	QQSAAASTDSKPIDASR	QVMMFSATLSK	VTLYDPMSGILTSVQTK
TGLVSSTWDR	EHSSTANIIVMSLPVAR	LQEETGEEEARPEPELK	RLTDADAMK
EC(UniMod:4)NPPNSQPASYQR	KAQALQEEC(UniMod:4)GYLR	VTVTNPDTGR	VGLIC(UniMod:4)EGAPVR
TPVVIDYTPYLK	HC(UniMod:4)C(UniMod:4)PGGFHC(UniMod:4)SAR	WAIGLSVADLIESMLK	FESIAIAQEK
NVDKDPVKEDVEK	ILEDAVDEWKR	IENEEVKK	FFEVILIDPFHK
NLLHVTDTGVGM(UniMod:35)TR	ATC(UniMod:4)IGNNSAAAVSMLK	LTQELEILTDR	IMDYSLLVGIHDVDR
AAQQRPEEVR	GHEYSIQFAEM(UniMod:35)K	LVINDLTYHVRPPK	RPTEIC(UniMod:4)ADPQFIIGGATR
AYVQAMVETVNNLLQPQALNAWR	HLLVHAPEDK	KPGSAGGPK	STLVNTLFK
EVDILISTALIPGK	DSIGAAVIEHLSQR	GLLGC(UniMod:4)NIIPLQR	EKAEEDRYFR
TESVTSGPLSPEGSPSK	DAM(UniMod:35)PSDANLNSINK	MKPPAAC(UniMod:4)AGDVVDAASPASTVNHLR	AESVLSLHVPR
YQDAPGVEHIPVVQIDLSVPLK	GLTFQEVENFFTFLK	M(UniMod:35)PIPVIQAFGILK	FAELTLK
EHFQDDVFNER	VVDALGNAIDGK	ANDPSLQEVNLNNIK	VIELENWTEGK
AHVVPWETAADVR	TTSEGATNC(UniMod:4)VC(UniMod:4)R	ENLHDVAYK	RVEIMEEESEQ
GLYDGPVC(UniMod:4)EVSVTPK	GFLANEQYGALRPDLAEK	SGEEGMPDLAHVMR	Q(UniMod:28)QQEILAAKPWTK
C(UniMod:26)YTQNIDTLER	ALEVFPEFAAAHSNLASVLQQQGK	ALELDPDNDTYK	HQVLFIADEIQTGLAR
QTLQSATVEAIEAEK	E(UniMod:27)SGLHSFEQVK	EFHITC(UniMod:4)GPDSLATETAK	ALEQQMESHR
DWVAMQTK	SLGNVINPDTIISGGK	WFHPNITGVEAENLLLTR	ASGPIDHYR
QEGGDNDLIER	ILEDLDSLGVLVC(UniMod:4)YMHNHNHSTK	FHPDINVYIIEVR	ILVPIQQVLK
GGNNLVSGYPK	QVMMFSATLSK	ASSGGGGGGLMEEMNK	LLAEGHPDPDAELQR
SLSPLSGTTDTK	LQEETGEEEARPEPELK	AMLWVSEK	LVRPPVQVYGIEGR
TSPTFFPK	VTVTNPDTGR	LFC(UniMod:4)SEYRPK	M(UniMod:35)AENLGFLGSLK
EHIKNPDWR	WAIGLSVADLIESMLK	SQVEPEDPK	EKEPIAASTNR
DRDEMVKK	IENEEVKK	DGAAQSAKPASETDPLSR	SIPAYLAETLYYAMK
NLVDNITGQR	LTQELEILTDR	MTEDNKDLIQGK	MGEEIC(UniMod:4)AC(UniMod:4)IR
HKQELTEK	LVINDLTYHVRPPK	DLIHTGVANDHEEDFELRK	LFDSNNDGK
QQSAAASTDSKPIDASR	KPGSAGGPK	DGVYFLYEALHGPPKK	LDLWNLNSDTEVPTASVAIEGASALNR
EHSSTANIIVMSLPVAR	GLLGC(UniMod:4)NIIPLQR	LLTEC(UniMod:4)PPMMDTEYTK	VM(UniMod:35)FSSFGQIEEC(UniMod:4)R
KAQALQEEC(UniMod:4)GYLR	MKPPAAC(UniMod:4)AGDVVDAASPASTVNHLR	RLEEELQQLK	IPC(UniMod:4)VTPETVVIR
HC(UniMod:4)C(UniMod:4)PGGFHC(UniMod:4)SAR	M(UniMod:35)PIPVIQAFGILK	TAATIATHDLQAVR	ILDWHVANTDKK
ILEDAVDEWKR	ANDPSLQEVNLNNIK	LTTLELLEVR	QAPAPTAHAALPHLLHASGR
AQDPSEVLTM(UniMod:35)LTNETGFEISSSDATVK	ENLHDVAYK	VPPPPPALR	GVFHGIENFINEASYMSILGM(UniMod:35)TPGFGDK
ATC(UniMod:4)IGNNSAAAVSMLK	ALELDPDNDTYK	TIQSLAAIVR	TAEEEDEADPKR
GHEYSIQFAEM(UniMod:35)K	EFHITC(UniMod:4)GPDSLATETAK	NSILAQVLDQSAR	M(UniMod:35)KPLMGVIYVPLTDKEK
HLLVHAPEDK	SGEEGMPDLAHVMR	EIASVVK	TASNVEEAFINTAK
DSIGAAVIEHLSQR	Q(UniMod:28)AGEVTFADAHRPK	IIIEDLLEATR	GSIFNLGSHVLSLEQGNM(UniMod:35)K
DAM(UniMod:35)PSDANLNSINK	ASSGGGGGGLMEEMNK	GIVNEQFLLQR	LAPITSDPTEAAAVGAVEASFK
GLTFQEVENFFTFLK	FHPDINVYIIEVR	VGLISHVLEQNQEGDAAYR	AETYEGVYQC(UniMod:4)TAR
VVDALGNAIDGK	WFHPNITGVEAENLLLTR	KEEAEKEAK	IEDVTPIPSDSTR
TTSEGATNC(UniMod:4)VC(UniMod:4)R	AMLWVSEK	GYGGSVDSGPTYNAK	LFAYPDTHR
NFFTDVYDLYIK	LFC(UniMod:4)SEYRPK	FSETAQQAMR	Q(UniMod:28)VLDAVYYLHR
GFLANEQYGALRPDLAEK	SQVEPEDPK	MSGLVFFPR	GFGFVC(UniMod:4)FSSPEEATK
ALEVFPEFAAAHSNLASVLQQQGK	DGAAQSAKPASETDPLSR	VLNNM(UniMod:35)EIGTSLYDEEGAK	QGGLGPMNIPLISDPKR
E(UniMod:27)SGLHSFEQVK	MTEDNKDLIQGK	ATWGDGGDNSPSNVVSK	ALSFYQPR
SLGNVINPDTIISGGK	DLIHTGVANDHEEDFELRK	SIESETVR	EEAVLFLLDLPK
ILEDLDSLGVLVC(UniMod:4)YMHNHNHSTK	DGVYFLYEALHGPPKK	IISNLFLGR	NAESAIEALK
QVMMFSATLSK	LLTEC(UniMod:4)PPMMDTEYTK	GSLDYRPLTTADPIDEHR	SNYLLNTTIAGVEEADVVLLVGTNPR
LQEETGEEEARPEPELK	RLEEELQQLK	DFGNSPLHR	GTHGVIVVYDVTSAESFVNVK
VTVTNPDTGR	TAATIATHDLQAVR	SMQGFPFYDKPMR	LDILDQER
WAIGLSVADLIESMLK	LSDATEYQPILSSYNHR	ATVEDEK	ESSIYLIGGSIPEEDAGK
IENEEVKK	LTTLELLEVR	QLNENKQER	FTMELAK
LTQELEILTDR	TIQSLAAIVR	VTLLDGTEYSC(UniMod:4)DLEKR	LPTTGMTITK
LVINDLTYHVRPPK	NSILAQVLDQSAR	YGDGGSTFQSTTGH	DSYLILETLPTEYDSR
KPGSAGGPK	EIASVVK	YHTINGHNC(UniMod:4)EVK	LVARPEPATGFTLEFR
RPIVEQALYQFSNLLNSK	IIIEDLLEATR	SQGSTSNSDWMK	VQTERPQPQTLQLDFLMK
GLLGC(UniMod:4)NIIPLQR	GIVNEQFLLQR	LIFSTITSK	DNIAC(UniMod:4)VILTFK
MKPPAAC(UniMod:4)AGDVVDAASPASTVNHLR	GYGGSVDSGPTYNAK	HFISGDEPKEK	HVSSAPEFATR
M(UniMod:35)PIPVIQAFGILK	FSETAQQAMR	VALIGSPVDLTYR	FVTVQTISGTGALR
GGGGGENYDDPHK	MSGLVFFPR	DYETVVK	TDPSTLTEEEVRK
ANDPSLQEVNLNNIK	VLNNM(UniMod:35)EIGTSLYDEEGAK	GIFLAIGPDFK	LGFTSDTDRVEMR
ENLHDVAYK	ATWGDGGDNSPSNVVSK	NSSELSVMKDDVLEILDDRR	PVGASSFR
ALELDPDNDTYK	IISNLFLGR	VGEQAQVVIIDM(UniMod:35)NDPSNPIR	IDDIVSGHK
EFHITC(UniMod:4)GPDSLATETAK	SIESETVR	GYESFGIHR	HAPEGTGGC(UniMod:4)C(UniMod:4)GK
SGEEGMPDLAHVMR	Q(UniMod:28)GLETEVAELR	KGDSSAEELK	HAVSDPSILDSLDLNEDEREVLINNINR
Q(UniMod:28)AGEVTFADAHRPK	GSLDYRPLTTADPIDEHR	VLINSLLELLTEVGVSGQGR	ASEHASDIHMVSFDYHQMVK
ASSGGGGGGLMEEMNK	DFGNSPLHR	LNMILVQILK	GASAINWTLIHGDK
FHPDINVYIIEVR	QLNENKQER	ELLFYC(UniMod:4)SLPQSR	ADWSSLSR
WFHPNITGVEAENLLLTR	ATVEDEK	RQTLPTYRR	KGFNEGLWEIENNPGVK
AMLWVSEK	SMQGFPFYDKPMR	IYLDLPQNFK	ELQTMVEHHLGQQK
LFC(UniMod:4)SEYRPK	VTLLDGTEYSC(UniMod:4)DLEKR	ALGVAVATGLQTELGK	NFSVNLYK
SQVEPEDPK	YGDGGSTFQSTTGH	QILVGDIGDTVEDPYTSFVK	NDALSMIIK
DGAAQSAKPASETDPLSR	YHTINGHNC(UniMod:4)EVK	ALTPQTAETDAIR	IGNTGGMLDNILASK
MTEDNKDLIQGK	SQGSTSNSDWMK	MTTVHAITATQK	NGSMDNVC(UniMod:4)LFLNLANDPTIER
DLIHTGVANDHEEDFELRK	LIFSTITSK	IAPALISSGISVVEQEKLDNLMLELDGTENK	LKPGYLEQLPGMMR
DGVYFLYEALHGPPKK	HFISGDEPKEK	LPPNVVAIPDVVQAATGADILVFVVPHQFIGK	RISAVAVAER
LLTEC(UniMod:4)PPMMDTEYTK	VALIGSPVDLTYR	ESESAPGDFSLSVK	EADYVAHATQLR
RLEEELQQLK	E(UniMod:27)SSKDEEPLKDK	LGC(UniMod:4)TLPQLAIAWC(UniMod:4)LR	AELNFEDFYR
TAATIATHDLQAVR	DYETVVK	VQLSGPQEAEK	GIHVVEEQNLPLVR
LSDATEYQPILSSYNHR	GIFLAIGPDFK	ALADTENLR	EVKPKPEAK
LTTLELLEVR	Q(UniMod:28)AFDDAIAELDTLNEDSYKDSTLIMQLLR	APTSDEIHITVGEAR	E(UniMod:27)FEPLLNWMK
VPPPPPALR	NSSELSVMKDDVLEILDDRR	LVESGHYASQQIK	FQGTQPEPR
TIQSLAAIVR	VGEQAQVVIIDM(UniMod:35)NDPSNPIR	NIYGNIEDLVVHMK	LIEVDDER
NSILAQVLDQSAR	GYESFGIHR	GAEPSQQALGPEQK	SLC(UniMod:4)PVSWVSAWDDR
EIASVVK	KGDSSAEELK	QQQQQQQILPGDR	YKPAPLATLPSTLDPAEYDVSPETR
IIIEDLLEATR	VLINSLLELLTEVGVSGQGR	LLAALEVASAALAK	E(UniMod:27)IHQDWANR
GIVNEQFLLQR	LNMILVQILK	LAWLAEPDAHSHFDYDPR	GLAPDLPEDLYHLIK
KEEAEKEAK	ELLFYC(UniMod:4)SLPQSR	ALEFLHSNQVIHR	SEALSLPTVR
VGLISHVLEQNQEGDAAYR	IYLDLPQNFK	DTDAEFVDIDGK	APESDMGDEDQDQER
GYGGSVDSGPTYNAK	ALGVAVATGLQTELGK	SQELHELYEGLK	GSVNSNWIVGATLEK
FSETAQQAMR	QILVGDIGDTVEDPYTSFVK	NDTSQPPTLNSSQPANSTDSK	TAEDGPDLEMLSGQER
MSGLVFFPR	ALTPQTAETDAIR	LVDADGPLAR	LAPPLVTLLSGEPEVQYVALR
VLNNM(UniMod:35)EIGTSLYDEEGAK	MTTVHAITATQK	RDYLLLVMEATDDGR	AIVQLVNK
ATWGDGGDNSPSNVVSK	IAPALISSGISVVEQEKLDNLMLELDGTENK	IAIFGGTHGNELTGVFLVTHWLR	TEEGTSKPLK
IISNLFLGR	LPPNVVAIPDVVQAATGADILVFVVPHQFIGK	TIEEVVGR	C(UniMod:4)MALSTAILVGEAK
SIESETVR	ESESAPGDFSLSVK	YLWDASVEPDPEK	E(UniMod:27)PAAETEALLGMDLVR
Q(UniMod:28)GLETEVAELR	LGC(UniMod:4)TLPQLAIAWC(UniMod:4)LR	VSSSPAPAVSWLYHNEEVTTIPDNR	FLSHWDHITR
GSLDYRPLTTADPIDEHR	VQLSGPQEAEK	VSEEAESQQWDTSK	GSAVISLEGKPL
QLNENKQER	ALADTENLR	AGIATHFVDSEK	ALGITLIK
SMQGFPFYDKPMR	APTSDEIHITVGEAR	AKDIVPGDIVEIAVGDKVPADIR	EQGVLSFWR
ATVEDEK	LVESGHYASQQIK	SGGYTVLQVVEALGSSLENAEPR	M(UniMod:35)DLAPPEDVLLTK
VTLLDGTEYSC(UniMod:4)DLEKR	GAEPSQQALGPEQK	AAEEVEAK	LLPQVM(UniMod:35)YLDGYDR
DFGNSPLHR	NIYGNIEDLVVHMK	LSASSLTMESFAFLWAGGR	DFDC(UniMod:4)IITEFAK
YGDGGSTFQSTTGH	QQQQQQQILPGDR	EGQTDGKPQK	LGIHEDSTNR
YHTINGHNC(UniMod:4)EVK	LLAALEVASAALAK	TEISFRPNDPK	DLPDPYVSVLLLPDK
SQGSTSNSDWMK	LAWLAEPDAHSHFDYDPR	FQEYILELADVPSSPHGVK	LTIVDAVGFGDQINK
LIFSTITSK	DTDAEFVDIDGK	VAAQVDGGAQVQQVLNIEC(UniMod:4)LR	QLENLEQQKYDDEDISEDIK
HFISGDEPKEK	SQELHELYEGLK	FAEQVEVAIEALSANVPQPFEENEFIDASR	TDHGAEIVYK
VALIGSPVDLTYR	NDTSQPPTLNSSQPANSTDSK	FAATGSLVHHMTGLSSSK	ESLPIELDQLSGR
E(UniMod:27)SSKDEEPLKDK	LVDADGPLAR	GLGTDEDSLIEIIC(UniMod:4)SR	AGEEKPEKPQR
DYETVVK	RDYLLLVMEATDDGR	IAEISASATK	AQTQGPSVGK
GIFLAIGPDFK	IAIFGGTHGNELTGVFLVTHWLR	EIAGHIMEFSQDQHGSR	PMTVDFIR
Q(UniMod:28)AFDDAIAELDTLNEDSYKDSTLIMQLLR	TIEEVVGR	GAFIYNALMDFIR	LDLPPGFM(UniMod:35)FK
NSSELSVMKDDVLEILDDRR	YLWDASVEPDPEK	QYGSETFLAK	HKQEFLDKPEDVLLK
VGEQAQVVIIDM(UniMod:35)NDPSNPIR	VSSSPAPAVSWLYHNEEVTTIPDNR	QNTDEHAR	MLLEFTDTSYEEK
GYESFGIHR	VSEEAESQQWDTSK	IENVDNLGFFIYR	YSLIDPASPPELLK
KGDSSAEELK	AGIATHFVDSEK	FQSNANYAENFIQSIVSTVEPALR	SVLVSAGNVK
VLINSLLELLTEVGVSGQGR	AKDIVPGDIVEIAVGDKVPADIR	TILSDDWK	TGLVSSTWDR
LNMILVQILK	SGGYTVLQVVEALGSSLENAEPR	EAIESAIGGNAYQHSK	TPVVIDYTPYLK
ELLFYC(UniMod:4)SLPQSR	AAEEVEAK	C(UniMod:4)C(UniMod:4)SGSLVER	FDAGELITQR
RQTLPTYRR	LSASSLTMESFAFLWAGGR	EGQHYPER	NLLHVTDTGVGM(UniMod:35)TR
IYLDLPQNFK	EGQTDGKPQK	FSHLAADTIVNGAATSHLAPTDPADR	LIFLNFVR
ALGVAVATGLQTELGK	TEISFRPNDPK	(UniMod:5)MMC(UniMod:4)GAPSATMPATAETQEVADQVK	AFDDVPVVQIYSSR
QILVGDIGDTVEDPYTSFVK	FQEYILELADVPSSPHGVK	AEELLAEEK	WYMQFDDDEKQK
ALTPQTAETDAIR	LVQLYAVVSEEPIYIVTEYMSK	VMETKPDK	MGPVMDR
MTTVHAITATQK	VAAQVDGGAQVQQVLNIEC(UniMod:4)LR	QDPFTVHMAAR	ALELDSNNEK
IAPALISSGISVVEQEKLDNLMLELDGTENK	FAEQVEVAIEALSANVPQPFEENEFIDASR	GFAYIEFSDK	DALTDLTGDAER
LPPNVVAIPDVVQAATGADILVFVVPHQFIGK	ASVNMDQAMVK	GSC(UniMod:4)SPSASGDAGEAR	TNVLGHLQQGGAPTPFDR
ESESAPGDFSLSVK	FAATGSLVHHMTGLSSSK	SAGAC(UniMod:4)TAAAFLR	DQMQQQLSDYEQLLDVK
LGC(UniMod:4)TLPQLAIAWC(UniMod:4)LR	GLGTDEDSLIEIIC(UniMod:4)SR	LQGTHYSVQSDIWSMGLSLVEM(UniMod:35)AVGR	ADAEVLR
VQLSGPQEAEK	IAEISASATK	ITSFPESESYSYETSTK	Q(UniMod:28)ALSEEIKK
ALADTENLR	EIAGHIMEFSQDQHGSR	LAYINPDLALEEK	KYNISSEKF
APTSDEIHITVGEAR	QYGSETFLAK	AGDLVFAK	SEGLPSEC(UniMod:4)R
LVESGHYASQQIK	IENVDNLGFFIYR	SLNYC(UniMod:4)GHIYTPISC(UniMod:4)K	NETGGGEGVEVLVNEPYEKDDGEKGQYTHK
GAEPSQQALGPEQK	FQSNANYAENFIQSIVSTVEPALR	EKEVVPDFPEDK	EHFQDDVFNER
NIYGNIEDLVVHMK	TILSDDWK	IHQESELHSYLTR	HVTFNQVK
QQQQQQQILPGDR	EAIESAIGGNAYQHSK	NMVQFNLQTLPK	AHVVPWETAADVR
LLAALEVASAALAK	C(UniMod:4)C(UniMod:4)SGSLVER	LLEPLIIQVTTLVNC(UniMod:4)PQNPSNR	GLYDGPVC(UniMod:4)EVSVTPK
LAWLAEPDAHSHFDYDPR	EGQHYPER	KPPTLEPSMDIVLK	QTLQSATVEAIEAEK
ALEFLHSNQVIHR	FSHLAADTIVNGAATSHLAPTDPADR	VIHDNFGIVEGLMTTVHAITA	VLFPGNSTQYNILEGLEK
DTDAEFVDIDGK	(UniMod:5)MMC(UniMod:4)GAPSATMPATAETQEVADQVK	LFTVQIPHK	DWVAMQTK
SQELHELYEGLK	AEELLAEEK	NENQLIIFADDTYPR	DKFSFDLGKGEVIK
NDTSQPPTLNSSQPANSTDSK	VMETKPDK	QRHDGAFLIR	EAAFHPEVAPDVR
LVDADGPLAR	QDPFTVHMAAR	DPDPDFSTVK	EHIKNPDWR
RDYLLLVMEATDDGR	GFAYIEFSDK	FHADEEMEGTSSK	DRDEMVKK
IAIFGGTHGNELTGVFLVTHWLR	GSC(UniMod:4)SPSASGDAGEAR	PVGAESFR	NLVDNITGQR
TIEEVVGR	ALAILEEHVTDENLK	SKEEYQK	QQSAAASTDSKPIDASR
YLWDASVEPDPEK	SAGAC(UniMod:4)TAAAFLR	GDPLLDQR	ALQLGTLFSPAEALK
VSSSPAPAVSWLYHNEEVTTIPDNR	LQGTHYSVQSDIWSMGLSLVEM(UniMod:35)AVGR	ISQHGGSSTSLSSTK	EHSSTANIIVMSLPVAR
VSEEAESQQWDTSK	ITSFPESESYSYETSTK	AVSTEPTDAAVVPR	E(UniMod:27)IIAVSC(UniMod:4)GPSQC(UniMod:4)QETIR
AGIATHFVDSEK	LAYINPDLALEEK	TLIDVLQPLIAEHQAR	KAQALQEEC(UniMod:4)GYLR
AKDIVPGDIVEIAVGDKVPADIR	AGDLVFAK	HIDC(UniMod:4)ASVYGNETEIGEALKESVGSGK	FPLYNLGFGNNLNYNFLETLALENHGLAR
SGGYTVLQVVEALGSSLENAEPR	KQELQPGTAYK	QSQVTEEEAAAAQTEGPSTPSSFPAQEEHR	AHFLDADPGFVHSDGTISHHDMYDYLHLSR
AAEEVEAK	SLNYC(UniMod:4)GHIYTPISC(UniMod:4)K	EREHLEMELEK	HC(UniMod:4)C(UniMod:4)PGGFHC(UniMod:4)SAR
LSASSLTMESFAFLWAGGR	EKEVVPDFPEDK	ESESPDSAAC(UniMod:4)QIK	LKDHYLEFEK
EGQTDGKPQK	IHQESELHSYLTR	MFMSELSGNVIDIC(UniMod:4)PVGALTSKPYAFTARPWETR	AQDPSEVLTM(UniMod:35)LTNETGFEISSSDATVK
MVYVPNWFSVDLK	NMVQFNLQTLPK	SKFEDLAK	ATC(UniMod:4)IGNNSAAAVSMLK
TEISFRPNDPK	GSGAGGAGGPGTPGGAQR	IGQAHTVR	KVFASLPQVER
FQEYILELADVPSSPHGVK	LLEPLIIQVTTLVNC(UniMod:4)PQNPSNR	LTVIDTPGFGDQINNENC(UniMod:4)WEPIEK	GHEYSIQFAEM(UniMod:35)K
LVQLYAVVSEEPIYIVTEYMSK	KPPTLEPSMDIVLK	HSELDPHPSGPR	MVRPNQDGTLIASC(UniMod:4)SNDQTVR
VAAQVDGGAQVQQVLNIEC(UniMod:4)LR	RPPEVFEQEIR	VALMGGSHGGFLSC(UniMod:4)HLIGQYPETYSAC(UniMod:4)IAR	DSIGAAVIEHLSQR
FAEQVEVAIEALSANVPQPFEENEFIDASR	Q(UniMod:28)INQEAAHR	ETATLNC(UniMod:4)QSSGSKPAAQLTWR	DAM(UniMod:35)PSDANLNSINK
ASVNMDQAMVK	VIHDNFGIVEGLMTTVHAITA	HGVPPPGKPVASVNISQK	GVM(UniMod:35)LAVDAVIAELKK
FAATGSLVHHMTGLSSSK	LFTVQIPHK	NSTPSEPDSGQGPPAEEEEGEEEAAKEEAEAQGVR	AFLAELEQNSPK
GLGTDEDSLIEIIC(UniMod:4)SR	NENQLIIFADDTYPR	HGNFEER	NHGVVMPDANKENTLNQLVGAAFGAAGQR
IAEISASATK	QRHDGAFLIR	EKENLSYDLVPMK	VVDALGNAIDGK
EIAGHIMEFSQDQHGSR	DPDPDFSTVK	LLALVEEVLPR	TTSEGATNC(UniMod:4)VC(UniMod:4)R
GAFIYNALMDFIR	FHADEEMEGTSSK	AIYNIDRPDMISYSPYISHSAVGDR	GFLANEQYGALRPDLAEK
QYGSETFLAK	PVGAESFR	TGQGDAPLTPPTPVDLDLDWVLGK	ALEVFPEFAAAHSNLASVLQQQGK
QNTDEHAR	SKEEYQK	VVHGVTTVAEKTKEQVTNVGGAVVTGVTAVAQK	E(UniMod:27)SGLHSFEQVK
IENVDNLGFFIYR	AVSTEPTDAAVVPR	VDDESMQR	AASDIAMTELPPTHPIR
FQSNANYAENFIQSIVSTVEPALR	GDPLLDQR	DLDFLHSVFQDQHLHTLLDLYDK	QVMMFSATLSK
TILSDDWK	ISQHGGSSTSLSSTK	FVFDVFQFAK	MSVIEEGDC(UniMod:4)K
EAIESAIGGNAYQHSK	TLIDVLQPLIAEHQAR	AHFSVMGDILSSAIR	LQEETGEEEARPEPELK
FSHLAADTIVNGAATSHLAPTDPADR	HIDC(UniMod:4)ASVYGNETEIGEALKESVGSGK	VFQEFIK	IVNLGSSK
EGQHYPER	QSQVTEEEAAAAQTEGPSTPSSFPAQEEHR	LDWSHNFTNMLGYTDPQFTELM(UniMod:35)R	DVDEIEAWISEK
C(UniMod:4)C(UniMod:4)SGSLVER	EREHLEMELEK	LGSGDDISVYVIPLIHGNK	VTVTNPDTGR
(UniMod:5)MMC(UniMod:4)GAPSATMPATAETQEVADQVK	ESESPDSAAC(UniMod:4)QIK	SVATLILDSLLQC(UniMod:4)PIDTR	AGLPC(UniMod:4)QDLEFVQFHPTGIYGAGC(UniMod:4)LITEGC(UniMod:4)R
AEELLAEEK	MFMSELSGNVIDIC(UniMod:4)PVGALTSKPYAFTARPWETR	VSEGPRPFAPVFFQSDDKVSLQDPSALATSK	LVINDLTYHVRPPK
VMETKPDK	SKFEDLAK	VLGTAGSEEGKK	KLC(UniMod:4)QGLFFR
QDPFTVHMAAR	IGQAHTVR	NNPSGPSHR	QDVDLC(UniMod:4)LVSSC(UniMod:4)EFK
GFAYIEFSDK	LTVIDTPGFGDQINNENC(UniMod:4)WEPIEK	VFEGSPKPEEPLRR	KPGSAGGPK
GSC(UniMod:4)SPSASGDAGEAR	HSELDPHPSGPR	SLAQADAEK	GLLGC(UniMod:4)NIIPLQR
ALAILEEHVTDENLK	VALMGGSHGGFLSC(UniMod:4)HLIGQYPETYSAC(UniMod:4)IAR	IDQLQEELLHTQLK	MKPPAAC(UniMod:4)AGDVVDAASPASTVNHLR
SAGAC(UniMod:4)TAAAFLR	ETATLNC(UniMod:4)QSSGSKPAAQLTWR	DGGQTAPASIR	AFVNVLAEPPR
LQGTHYSVQSDIWSMGLSLVEM(UniMod:35)AVGR	HGVPPPGKPVASVNISQK	DEC(UniMod:4)LQFTANALALAMER	M(UniMod:35)PIPVIQAFGILK
ITSFPESESYSYETSTK	NSTPSEPDSGQGPPAEEEEGEEEAAKEEAEAQGVR	DLAGALDEK	ANDPSLQEVNLNNIK
LAYINPDLALEEK	C(UniMod:26)LEQAALVNYSR	LSSSIVHEIDSILGNKPY	KVLEPM(UniMod:35)PSTAEISTSGAVLK
AGDLVFAK	HGNFEER	GGAGENLENTMAAFQHAVTIGTDMLELDC(UniMod:4)HITK	ALELDPDNDTYK
KQELQPGTAYK	EKENLSYDLVPMK	VLIFQEESEIPASVFVK	SGEEGMPDLAHVMR
SLNYC(UniMod:4)GHIYTPISC(UniMod:4)K	AIYNIDRPDMISYSPYISHSAVGDR	LNEQYEHASIHLWDLLEGK	Q(UniMod:28)AGEVTFADAHRPK
EKEVVPDFPEDK	LLALVEEVLPR	INVLVLEAR	NPDILVGENDLTALSYLHEPAVLHNLR
IHQESELHSYLTR	TGQGDAPLTPPTPVDLDLDWVLGK	QSFTTVADTPENLR	FHPDINVYIIEVR
NMVQFNLQTLPK	DLDFLHSVFQDQHLHTLLDLYDK	HSEETC(UniMod:4)QR	WFHPNITGVEAENLLLTR
GSGAGGAGGPGTPGGAQR	VDDESMQR	LLIEMEQR	FDSFGDLSSASAIMGNAK
LLEPLIIQVTTLVNC(UniMod:4)PQNPSNR	FVFDVFQFAK	C(UniMod:4)VDLYNQAQSK	AMLWVSEK
KPPTLEPSMDIVLK	AHFSVMGDILSSAIR	ETDGAPSGPGPR	DLKEEFTEALR
RPPEVFEQEIR	VFQEFIK	ATFQGSDGKR	LFC(UniMod:4)SEYRPK
Q(UniMod:28)INQEAAHR	LDWSHNFTNMLGYTDPQFTELM(UniMod:35)R	AHMGM(UniMod:35)FTELAILYSK	ILSDDTALK
VIHDNFGIVEGLMTTVHAITA	VEHLTTFVLDR	NKLDDAWDLLR	LSTQDFNMAAEIDPMNSDVYHHR
LFTVQIPHK	LGSGDDISVYVIPLIHGNK	NVFDFDSYNNDMR	DAAGLESQLQDTQELLQEETR
NENQLIIFADDTYPR	SVATLILDSLLQC(UniMod:4)PIDTR	VQGVSFTALR	AQHEQYVAEAEEK
QRHDGAFLIR	VSEGPRPFAPVFFQSDDKVSLQDPSALATSK	TPQPEEGATYEGIQK	KWLPELVDR
DPDPDFSTVK	NNPSGPSHR	RLAEDGAHVVVSSR	DLIHTGVANDHEEDFELRK
FHADEEMEGTSSK	VLGTAGSEEGKK	ELEFYLR	DGVYFLYEALHGPPKK
PVGAESFR	VFEGSPKPEEPLRR	EAVAM(UniMod:35)ESFAK	LLTEC(UniMod:4)PPMMDTEYTK
SKEEYQK	SLAQADAEK	AAVFNHFISDGVK	RLEEELQQLK
GDPLLDQR	IDQLQEELLHTQLK	AQSSQDAVSSMNLFDLGGQYLR	DC(UniMod:4)EVVMMIGLPGAGK
ISQHGGSSTSLSSTK	DGGQTAPASIR	APVGSVVSVPSHSSASSDK	TAATIATHDLQAVR
AVSTEPTDAAVVPR	DEC(UniMod:4)LQFTANALALAMER	VQC(UniMod:4)C(UniMod:4)LYFIAPSGHGLKPLDIEFMK	LTTLELLEVR
TLIDVLQPLIAEHQAR	DLAGALDEK	KVSVGPLDQVWVIANK	VPPPPPALR
HIDC(UniMod:4)ASVYGNETEIGEALKESVGSGK	VLIFQEESEIPASVFVK	VVTYGM(UniMod:35)ANLLTGPK	TIQSLAAIVR
HPSIETLDSPTGSHVEWC(UniMod:4)K	LNEQYEHASIHLWDLLEGK	QALETVNDYNPLMK	NSILAQVLDQSAR
QSQVTEEEAAAAQTEGPSTPSSFPAQEEHR	INVLVLEAR	EQLLPFDLSIFK	EIASVVK
EREHLEMELEK	HSEETC(UniMod:4)QR	FASYIEK	GIVNEQFLLQR
ESESPDSAAC(UniMod:4)QIK	LLIEMEQR	FKIPISALVSFVEALEVGYSK	VGLISHVLEQNQEGDAAYR
MFMSELSGNVIDIC(UniMod:4)PVGALTSKPYAFTARPWETR	C(UniMod:4)VDLYNQAQSK	YVVLSYLGLLSQEK	DAIVQAVK
SKFEDLAK	ETDGAPSGPGPR	HSMPLHSSPR	LMDLLEEGLKR
IGQAHTVR	ATFQGSDGKR	QIGYDVLAEDTITALLHNNRK	IPQLLLER
LTVIDTPGFGDQINNENC(UniMod:4)WEPIEK	AHMGM(UniMod:35)FTELAILYSK	PMNIQLVTSQIDTQR	HFETTC(UniMod:4)DDIKDIYKR
HSELDPHPSGPR	NKLDDAWDLLR	YVNLMEQR	MSGLVFFPR
VALMGGSHGGFLSC(UniMod:4)HLIGQYPETYSAC(UniMod:4)IAR	NVFDFDSYNNDMR	TALINSTGEEVAM(UniMod:35)R	FC(UniMod:4)EELESMIQEQFKK
ETATLNC(UniMod:4)QSSGSKPAAQLTWR	TPQPEEGATYEGIQK	IFPAALQLVASGAVQLR	VLNNM(UniMod:35)EIGTSLYDEEGAK
HGVPPPGKPVASVNISQK	VQGVSFTALR	VVEGNHMVYR	IFGEDFIEQFK
NSTPSEPDSGQGPPAEEEEGEEEAAKEEAEAQGVR	RLAEDGAHVVVSSR	FLSEHPGGEEVLLEQAGADATESFEDVGHSPDAR	YEAQKLER
C(UniMod:26)LEQAALVNYSR	ELEFYLR	ENPGHIYNK	VGIFTGAR
HGNFEER	EAVAM(UniMod:35)ESFAK	VGPETLGR	IISNLFLGR
EKENLSYDLVPMK	AAVFNHFISDGVK	FVPFPAVASANIC(UniMod:4)NVVLM(UniMod:35)R	ISPDWISSMSIIR
AIYNIDRPDMISYSPYISHSAVGDR	APVGSVVSVPSHSSASSDK	RFGDAASLLLSLMTSQIAPR	Q(UniMod:28)GLETEVAELR
LLALVEEVLPR	VQC(UniMod:4)C(UniMod:4)LYFIAPSGHGLKPLDIEFMK	GPLMMYISK	GSLDYRPLTTADPIDEHR
TGQGDAPLTPPTPVDLDLDWVLGK	KVSVGPLDQVWVIANK	NQVLVFVHSR	SGVVTDGVK
VVHGVTTVAEKTKEQVTNVGGAVVTGVTAVAQK	QALETVNDYNPLMK	LNPHTGLLPWPAGFQPR	DFGNSPLHR
VDDESMQR	VVTYGM(UniMod:35)ANLLTGPK	LMADNYEDDHFR	SMQGFPFYDKPMR
DLDFLHSVFQDQHLHTLLDLYDK	EQLLPFDLSIFK	GIAPASPMLGNAGNPNK	ATVEDEK
FVFDVFQFAK	FASYIEK	KGDESAAC(UniMod:4)HLWYAVLC(UniMod:4)GQLAEHEGISK	VTLLDGTEYSC(UniMod:4)DLEKR
AHFSVMGDILSSAIR	FKIPISALVSFVEALEVGYSK	EVMQMLVELAK	LTFDSSFSPNTGKK
VFQEFIK	YVVLSYLGLLSQEK	C(UniMod:4)TYLVLDEADR	QEDAPMIEPLVPEETK
LDWSHNFTNMLGYTDPQFTELM(UniMod:35)R	QIGYDVLAEDTITALLHNNRK	QLAGILQAPLEER	YHTINGHNC(UniMod:4)EVK
VEHLTTFVLDR	AM(UniMod:35)QDAEVSK	C(UniMod:4)NENYTTDFIFNLYSEEGK	KHGGPADEER
LGSGDDISVYVIPLIHGNK	PMNIQLVTSQIDTQR	FETPGIMQFTNEEK	SQGSTSNSDWMK
SVATLILDSLLQC(UniMod:4)PIDTR	YVNLMEQR	AGEPLGVTFR	ISEEEELDTK
VSEGPRPFAPVFFQSDDKVSLQDPSALATSK	TALINSTGEEVAM(UniMod:35)R	LTLSEAHAAC(UniMod:4)R	DPEPPEPLTFR
NNPSGPSHR	IFPAALQLVASGAVQLR	YM(UniMod:35)AEALLLR	LIFSTITSK
VLGTAGSEEGKK	VVEGNHMVYR	EGEDQKEVK	HFISGDEPKEK
VFEGSPKPEEPLRR	ENPGHIYNK	GLGNYLYNFASAATK	VALIGSPVDLTYR
SLAQADAEK	VGPETLGR	VGSSHPSLPSER	E(UniMod:27)SSKDEEPLKDK
IDQLQEELLHTQLK	FVPFPAVASANIC(UniMod:4)NVVLM(UniMod:35)R	(UniMod:5)SVQVVSAAAAAK	DYETVVK
DGGQTAPASIR	RFGDAASLLLSLMTSQIAPR	DTDSLQSQIEDVR	LLESQLQSQK
DEC(UniMod:4)LQFTANALALAMER	GPLMMYISK	ILAQVVGDVDTSLPR	DSEAELQR
DLAGALDEK	LNPHTGLLPWPAGFQPR	TYAEPLTAAMVEFYTMSQER	GIFLAIGPDFK
LSSSIVHEIDSILGNKPY	NQVLVFVHSR	DTPGFIVNR	VGGLGFLVK
GGAGENLENTMAAFQHAVTIGTDMLELDC(UniMod:4)HITK	LMADNYEDDHFR	ILETTMTPTGIDTAK	EKESLQQLAEVTR
VLIFQEESEIPASVFVK	YEHANDDDTSLK	TSPHHILDILVHER	Q(UniMod:28)AFDDAIAELDTLNEDSYKDSTLIMQLLR
LNEQYEHASIHLWDLLEGK	GIAPASPMLGNAGNPNK	VYISLLPLDDGLSLAFK	TTDVMFGGK
INVLVLEAR	EVMQMLVELAK	GWEEGVAQMSVGQR	YWEDGSRPNLQSFFER
QSFTTVADTPENLR	KGDESAAC(UniMod:4)HLWYAVLC(UniMod:4)GQLAEHEGISK	AVTGYKDPYTGEQISLFQAMK	NSSELSVMKDDVLEILDDRR
HSEETC(UniMod:4)QR	C(UniMod:4)TYLVLDEADR	ADGEAILK	M(UniMod:35)VVNEGADGGQSVYHIHLHVLGGR
LLIEMEQR	QLAGILQAPLEER	WPVHLMETLLPR	VGEQAQVVIIDM(UniMod:35)NDPSNPIR
C(UniMod:4)VDLYNQAQSK	C(UniMod:4)NENYTTDFIFNLYSEEGK	SAALSQFVIHR	VGWVMGPDNIMK
ETDGAPSGPGPR	FETPGIMQFTNEEK	IFELTELR	E(UniMod:27)GPEGFAR
ATFQGSDGKR	AGEPLGVTFR	EFSVYM(UniMod:35)TK	APIAFRPFK
AHMGM(UniMod:35)FTELAILYSK	LTLSEAHAAC(UniMod:4)R	C(UniMod:4)EASNIVGK	VFDAIMNFR
NKLDDAWDLLR	YM(UniMod:35)AEALLLR	MANDAILQER	ELLFYC(UniMod:4)SLPQSR
NVFDFDSYNNDMR	EGEDQKEVK	HLAEFHQIEGVIADHGLTLGHLMGVLR	KPIDYTVLDDVGHGVK
TPQPEEGATYEGIQK	Q(UniMod:28)YNIPHGPIVGSTR	GANIQLLDLPGIIEGAAQGR	ALGVAVATGLQTELGK
VQGVSFTALR	VGSSHPSLPSER	IADYEAASAAPGIPAEQTR	QILVGDIGDTVEDPYTSFVK
RLAEDGAHVVVSSR	(UniMod:5)SVQVVSAAAAAK	IGGMEGPFGGGMENMGR	ALTPQTAETDAIR
ELEFYLR	DTDSLQSQIEDVR	NEFTITHVLIPR	MTTVHAITATQK
EAVAM(UniMod:35)ESFAK	ILAQVVGDVDTSLPR	ASVNLLMANLESLPVSK	IAPALISSGISVVEQEKLDNLMLELDGTENK
AAVFNHFISDGVK	TYAEPLTAAMVEFYTMSQER	FSVNMPHK	LPPNVVAIPDVVQAATGADILVFVVPHQFIGK
AQSSQDAVSSMNLFDLGGQYLR	NSAIRPSAFEHTQMK	SHEDMIHDAQMDYYGTR	DHFMDEFFEQVEEIR
APVGSVVSVPSHSSASSDK	DTPGFIVNR	(UniMod:5)ASLPPHAGPATPLSPTR	ILFLDPSGK
VQC(UniMod:4)C(UniMod:4)LYFIAPSGHGLKPLDIEFMK	ILETTMTPTGIDTAK	TIC(UniMod:4)VAYR	DAEEAKR
KVSVGPLDQVWVIANK	TSPHHILDILVHER	FMVQTIFAPPNISDMEAVWK	ESESAPGDFSLSVK
QALETVNDYNPLMK	VYISLLPLDDGLSLAFK	GGAGPGGTGGGWK	LGC(UniMod:4)TLPQLAIAWC(UniMod:4)LR
VVTYGM(UniMod:35)ANLLTGPK	GWEEGVAQMSVGQR	LEPVLSSSLAQR	VQLSGPQEAEK
EQLLPFDLSIFK	AVTGYKDPYTGEQISLFQAMK	ITVPFLEQC(UniMod:4)PIR	ALADTENLR
FASYIEK	ATLTQMLNVIFTR	DTEAMKR	APTSDEIHITVGEAR
FKIPISALVSFVEALEVGYSK	ADGEAILK	TVATPLNQVANPNSAIFGGAR	LFNISGHVNHPC(UniMod:4)TVEEEMSVPLK
YVVLSYLGLLSQEK	SAALSQFVIHR	SGSQHIC(UniMod:4)K	IPSWQIPVK
HSMPLHSSPR	WPVHLMETLLPR	AFLDNAAEDLEK	E(UniMod:27)EGRYDEEIEVYR
QIGYDVLAEDTITALLHNNRK	IFELTELR	(UniMod:5)AADLGQIPDVDIDSDGVFK	INVYYNEATGGNYVPR
AM(UniMod:35)QDAEVSK	EFSVYM(UniMod:35)TK	MGPGSGPGALAK	LAWLAEPDAHSHFDYDPR
PMNIQLVTSQIDTQR	C(UniMod:4)EASNIVGK	YSC(UniMod:4)LC(UniMod:4)SAVRPK	RFDAQTGADR
YVNLMEQR	MANDAILQER	VVLENEAVR	ALEFLHSNQVIHR
TALINSTGEEVAM(UniMod:35)R	HLAEFHQIEGVIADHGLTLGHLMGVLR	LINSLYPEGQAPVKK	SQELHELYEGLK
IFPAALQLVASGAVQLR	GANIQLLDLPGIIEGAAQGR	DYC(UniMod:4)NNYDLTSLNVK	SVAAIHPSLEIPMLIPK
VVEGNHMVYR	IADYEAASAAPGIPAEQTR	IMAPVYFILGGK	ALQDAFLAIDAK
FLSEHPGGEEVLLEQAGADATESFEDVGHSPDAR	IGGMEGPFGGGMENMGR	GIPHLVTHDAR	LVDADGPLAR
ENPGHIYNK	NEFTITHVLIPR	IREEIEHFGIK	IAIFGGTHGNELTGVFLVTHWLR
VGPETLGR	ASVNLLMANLESLPVSK	QGPYENRTVYETLDIGWQLLR	TIEEVVGR
FVPFPAVASANIC(UniMod:4)NVVLM(UniMod:35)R	FSVNMPHK	NIC(UniMod:4)QFLLEVGIVK	YLWDASVEPDPEK
RFGDAASLLLSLMTSQIAPR	(UniMod:5)ASLPPHAGPATPLSPTR	DLFDPIIEER	VSSSPAPAVSWLYHNEEVTTIPDNR
GPLMMYISK	TIC(UniMod:4)VAYR	ETAATTETPESTEASPSV	YQNLLNEFSR
LNPHTGLLPWPAGFQPR	FMVQTIFAPPNISDMEAVWK	ELGPYSSK	VSEEAESQQWDTSK
NQVLVFVHSR	GGAGPGGTGGGWK	RVLDETAR	STM(UniMod:35)NFKIGGATERMPIPVIQAFGILK
LMADNYEDDHFR	LEPVLSSSLAQR	KAPGVAAAVAEDAGLKK	TSAAPGGVPLQPQDLEFTK
YEHANDDDTSLK	ITVPFLEQC(UniMod:4)PIR	GTLSPQPLLTPQDPAALSFR	DRLPLAVVGSNTIIEVNGK
GIAPASPMLGNAGNPNK	DTEAMKR	GLEETVSR	AGIATHFVDSEK
EVMQMLVELAK	TVATPLNQVANPNSAIFGGAR	IWTSYTEYVFC(UniMod:4)RE	AKDIVPGDIVEIAVGDKVPADIR
KGDESAAC(UniMod:4)HLWYAVLC(UniMod:4)GQLAEHEGISK	NYDSM(UniMod:35)KDFEEM(UniMod:35)R	YAAVTQFEATDAR	AITHLNNNFM(UniMod:35)FGQK
C(UniMod:4)TYLVLDEADR	SGSQHIC(UniMod:4)K	GDC(UniMod:4)VEC(UniMod:4)MAC(UniMod:4)SDNTVR	AAEEVEAK
QLAGILQAPLEER	AFLDNAAEDLEK	LIPEMDQVFTEVEMTTLEK	LSASSLTMESFAFLWAGGR
C(UniMod:4)NENYTTDFIFNLYSEEGK	(UniMod:5)AADLGQIPDVDIDSDGVFK	GAPVNVSSSDLTGR	TEISFRPNDPK
FETPGIMQFTNEEK	MGPGSGPGALAK	ILEM(UniMod:35)GITGPEGHALSRPEELEAEAVFR	FQEYILELADVPSSPHGVK
AGEPLGVTFR	YSC(UniMod:4)LC(UniMod:4)SAVRPK	KAGTQIENIDEDFRDGLK	GLSLPPAC(UniMod:4)TR
LTLSEAHAAC(UniMod:4)R	C(UniMod:26)LSEVEHDTMPADLPAIAADFVEDQEVC(UniMod:4)K	KLSEFAVLK	VAAQVDGGAQVQQVLNIEC(UniMod:4)LR
YM(UniMod:35)AEALLLR	VVLENEAVR	KPMSLASGSVPAAPHK	TLTSGSLVLLTLDAR
EGEDQKEVK	LINSLYPEGQAPVKK	APTTEEDKK	EQPLDEEM(UniMod:35)KEAFQNAYLELGGLGER
Q(UniMod:28)YNIPHGPIVGSTR	DYC(UniMod:4)NNYDLTSLNVK	SPDSTSPSYSTR	LPWIRPQPGEGER
GLGNYLYNFASAATK	IMAPVYFILGGK	GFPTIYFSPANKK	SGEC(UniMod:4)PAALVGGINLLLKPNTSVQFMK
VGSSHPSLPSER	AEAPGTVSSAAEGPKDPPVLPR	RLEAGYQIAVETEQIGQEMLENLSHDR	PVHHGVNQLK
(UniMod:5)SVQVVSAAAAAK	GIPHLVTHDAR	RQEVSGTEQDTETEVSLVSGQQR	SLKPDFVLIR
DTDSLQSQIEDVR	IREEIEHFGIK	IDNYIPIF	YGSNVHR
ILAQVVGDVDTSLPR	NIC(UniMod:4)QFLLEVGIVK	MC(UniMod:4)DPGM(UniMod:35)TAFEPEALGNLVEGLDFHR	IAEISASATK
TYAEPLTAAMVEFYTMSQER	DLFDPIIEER	FKDIFQEIFDK	IVKQM(UniMod:35)KIIHEDGFSGEDVK
NSAIRPSAFEHTQMK	ETAATTETPESTEASPSV	EEIVLLTHGDSVDK	QYGSETFLAK
DTPGFIVNR	ELGPYSSK	DILSYYR	IENVDNLGFFIYR
ILETTMTPTGIDTAK	KAPGVAAAVAEDAGLKK	ESTFGYVHGVSGPVVTAC(UniMod:4)DMAGAAMYELVR	LVGDSVSYSK
TSPHHILDILVHER	RVLDETAR	DLSEELEALK	YNEDLELEDAIHTAILTLK
VYISLLPLDDGLSLAFK	GTLSPQPLLTPQDPAALSFR	NVM(UniMod:35)LLPVGSADDGAHSQNEK	FQSNANYAENFIQSIVSTVEPALR
GWEEGVAQMSVGQR	GLEETVSR	ARPEYMLPVHFYGR	VAGVVAPALPR
AVTGYKDPYTGEQISLFQAMK	IWTSYTEYVFC(UniMod:4)RE	ALYEQEIR	TILSDDWK
ATLTQMLNVIFTR	YAAVTQFEATDAR	EAALEPSMEK	EAIESAIGGNAYQHSK
ADGEAILK	GDC(UniMod:4)VEC(UniMod:4)MAC(UniMod:4)SDNTVR	EGC(UniMod:4)EIGFIPSPLR	C(UniMod:4)C(UniMod:4)SGSLVER
SAALSQFVIHR	LIPEMDQVFTEVEMTTLEK	SQISTESFLHLR	EGQHYPER
WPVHLMETLLPR	GAPVNVSSSDLTGR	AADVHEVRK	RGNAGDC(UniMod:4)LANPAAPWGQGIDMER
IFELTELR	EEPPSLRPAPPPISGGGYR	YAIQLITAASLVC(UniMod:4)R	KATLELTHNWGTEDDETQSYHNGNSDPR
EFSVYM(UniMod:35)TK	ILEM(UniMod:35)GITGPEGHALSRPEELEAEAVFR	LHDEDHTVVASNNGPAFTVEVDGSK	NKGPSPVSSEGIK
C(UniMod:4)EASNIVGK	KLSEFAVLK	MEFPEQEKFPSSFAEPLDKGEMEFK	INALTAASEAAC(UniMod:4)LIVSVDETIKNPR
HLAEFHQIEGVIADHGLTLGHLMGVLR	KPMSLASGSVPAAPHK	GSVDHELQQIIR	AEELLAEEK
MANDAILQER	APTTEEDKK	RIPQSTLSEFYPR	VMETKPDK
GANIQLLDLPGIIEGAAQGR	SPDSTSPSYSTR	HFDPFTEGIVDGIVANTLSVK	ITSGPFEPDLYK
IADYEAASAAPGIPAEQTR	GFPTIYFSPANKK	VTSSGTSTTHR	ADTMTLEEK
ELSHLQSENDAAKDEVK	RLEAGYQIAVETEQIGQEMLENLSHDR	NFDEILR	IYNVIGTLK
IGGMEGPFGGGMENMGR	RQEVSGTEQDTETEVSLVSGQQR	DSLELFR	GFAYIEFSDK
NEFTITHVLIPR	IDNYIPIF	LSIAEVVR	QDPFTVHMAAR
ASVNLLMANLESLPVSK	MC(UniMod:4)DPGM(UniMod:35)TAFEPEALGNLVEGLDFHR	QQMLDQDELLASTR	KPISADAK
FSVNMPHK	FKDIFQEIFDK	EFNAEVHR	SAGAC(UniMod:4)TAAAFLR
SHEDMIHDAQMDYYGTR	EEIVLLTHGDSVDK	WMDWNAPQIQYR	ITSFPESESYSYETSTK
VSLEKDTKEEKPQPQEK	EGKHEPLQPSAHHSAEPAEAGK	LLNDEDPVVVTK	WIDIHNPATNEVVGR
(UniMod:5)ASLPPHAGPATPLSPTR	DILSYYR	LAFGESLMTHAMTFTAVSEK	IIPATQEEDRFK
TIC(UniMod:4)VAYR	DLSEELEALK	PTALLAHEVGFGC(UniMod:4)K	RAPFDLFENRK
FMVQTIFAPPNISDMEAVWK	NVM(UniMod:35)LLPVGSADDGAHSQNEK	TTPLKPSSLPVIPDTIK	LAYINPDLALEEK
GGAGPGGTGGGWK	ARPEYMLPVHFYGR	ERLDGENIYIR	AGDLVFAK
LEPVLSSSLAQR	ALYEQEIR	LSLDELHR	VSEDLNQAFK
ITVPFLEQC(UniMod:4)PIR	EAALEPSMEK	YAAQENLEYNVEPQEISHPDVGR	KIHPQTIISGWR
TVATPLNQVANPNSAIFGGAR	EGC(UniMod:4)EIGFIPSPLR	YKEITLK	EKEVVPDFPEDK
NYDSM(UniMod:35)KDFEEM(UniMod:35)R	AADVHEVRK	NIIIALIDR	NMVQFNLQTLPK
SGSQHIC(UniMod:4)K	SQISTESFLHLR	KHQQLLEEK	KVHVIFNYK
AFLDNAAEDLEK	YAIQLITAASLVC(UniMod:4)R	ATVTPSPVK	STVAQLVK
(UniMod:5)AADLGQIPDVDIDSDGVFK	LHDEDHTVVASNNGPAFTVEVDGSK	LPSFELLHK	LLEPLIIQVTTLVNC(UniMod:4)PQNPSNR
MGPGSGPGALAK	MEFPEQEKFPSSFAEPLDKGEMEFK	NDQC(UniMod:4)YEDIR	AAVVESHK
YSC(UniMod:4)LC(UniMod:4)SAVRPK	GSVDHELQQIIR	ALLPTEQESR	KAVLASMDNENMHTPDIGGQGTTSQAIQDIIR
C(UniMod:26)LSEVEHDTMPADLPAIAADFVEDQEVC(UniMod:4)K	RIPQSTLSEFYPR	LTSQSEAMALQSIR	RPPEVFEQEIR
VVLENEAVR	VTSSGTSTTHR	QLAITHHVLSGK	NENQLIIFADDTYPR
LINSLYPEGQAPVKK	NFDEILR	DAALMVTNDGATILK	QRHDGAFLIR
DYC(UniMod:4)NNYDLTSLNVK	DSLELFR	EQEVTELK	DPDPDFSTVK
IMAPVYFILGGK	LSIAEVVR	LLVSMC(UniMod:4)QGNR	EAGEQVASSPAEVAEK
AEAPGTVSSAAEGPKDPPVLPR	QQMLDQDELLASTR	VELHSTC(UniMod:4)QTISVDR	PVGAESFR
GIPHLVTHDAR	EFNAEVHR	LIHTLDDR	EAAASGLPLMVIIHK
IREEIEHFGIK	WMDWNAPQIQYR	NIFIEC(UniMod:4)TGTDFTK	AVSTEPTDAAVVPR
QGPYENRTVYETLDIGWQLLR	LLNDEDPVVVTK	SDTFINLR	TLIDVLQPLIAEHQAR
NIC(UniMod:4)QFLLEVGIVK	LAFGESLMTHAMTFTAVSEK	M(UniMod:35)NNILTSATEPYDLSFSR	EREHLEMELEK
ETAATTETPESTEASPSV	C(UniMod:26)SHHQTTK	TEGAIDDSLIGGNASAEGPEGEGTESTVVTGVDIVMNHHLQETSFTK	EDAEEQTVKPGPEEAMSEEGKVPLSR
DLFDPIIEER	AAQYQVNQAAAAQAAATAAAMGIPQAVLPPLPK	SQIVTNVR	LTGSYNTMVGNNEGSMVLGLK
ELGPYSSK	TTPLKPSSLPVIPDTIK	KLPAAEGVGK	MFMSELSGNVIDIC(UniMod:4)PVGALTSKPYAFTARPWETR
KAPGVAAAVAEDAGLKK	PTALLAHEVGFGC(UniMod:4)K	SLAAEEEAAR	SKFEDLAK
RVLDETAR	ERLDGENIYIR	GSAFAIGSDGLC(UniMod:4)C(UniMod:4)QSR	AIFTYHDVGLNYK
GTLSPQPLLTPQDPAALSFR	LSLDELHR	DLQEPEFSVK	AEMDAAVESC(UniMod:4)K
GLEETVSR	YAAQENLEYNVEPQEISHPDVGR	PGPLDNDMQQLAR	LTVIDTPGFGDQINNENC(UniMod:4)WEPIEK
IWTSYTEYVFC(UniMod:4)RE	YKEITLK	VPSGFYVGSYVHGVTQSPSLQNLVLGK	HSELDPHPSGPR
YAAVTQFEATDAR	NIIIALIDR	WGFVESLEPAQVVHVR	LNYSDHDVIK
GDC(UniMod:4)VEC(UniMod:4)MAC(UniMod:4)SDNTVR	KHQQLLEEK	LRPISMPVEYNWVGDYEDPNK	ETATLNC(UniMod:4)QSSGSKPAAQLTWR
LIPEMDQVFTEVEMTTLEK	ATVTPSPVK	AVTGTDVDIVFSK	DEGHLFYIDPAIPEENPSLSSR
GAPVNVSSSDLTGR	LPSFELLHK	LRELFEADPER	DFLTPPLLSVR
EEPPSLRPAPPPISGGGYR	NDQC(UniMod:4)YEDIR	SREDLSAQPVQTK	LDGETIPHFPANQEVLNK
ILEM(UniMod:35)GITGPEGHALSRPEELEAEAVFR	ALLPTEQESR	LNEVITSHGAIEPDKDNIR	AIYNIDRPDMISYSPYISHSAVGDR
KAGTQIENIDEDFRDGLK	LTSQSEAMALQSIR	DC(UniMod:4)AAHSLR	DNHLAIER
KLSEFAVLK	QLAITHHVLSGK	TDAPGPELQALR	VVHGVTTVAEKTKEQVTNVGGAVVTGVTAVAQK
KPMSLASGSVPAAPHK	DAALMVTNDGATILK	SLGDDISSETSGDFR	GLNLTTPGESDGFC(UniMod:4)ANR
APTTEEDKK	LLVSMC(UniMod:4)QGNR	ATFMEVLTK	FVFDVFQFAK
SPDSTSPSYSTR	VELHSTC(UniMod:4)QTISVDR	EM(UniMod:35)DQTMAANAQK	GVEVTVGHEQEEGGKWPYAGTAEAIK
GFPTIYFSPANKK	LIHTLDDR	KAALEAQNALHNMK	AHFSVMGDILSSAIR
RLEAGYQIAVETEQIGQEMLENLSHDR	NIFIEC(UniMod:4)TGTDFTK	EVSDGIVAPGYEEEALK	VFQEFIK
RQEVSGTEQDTETEVSLVSGQQR	M(UniMod:35)NNILTSATEPYDLSFSR	SLTSNLPNVNLPNVNLPK	APLAEEWDYMTMK
IDNYIPIF	SDTFINLR	AEEDVEPEC(UniMod:4)IMEK	TVEALYK
MC(UniMod:4)DPGM(UniMod:35)TAFEPEALGNLVEGLDFHR	TEGAIDDSLIGGNASAEGPEGEGTESTVVTGVDIVMNHHLQETSFTK	SQEQM(UniMod:35)DSFTLDINTAYAR	HTLAANFNPVSEER
FKDIFQEIFDK	SQIVTNVR	RFSSGGEEEDFDR	LDWSHNFTNMLGYTDPQFTELM(UniMod:35)R
EEIVLLTHGDSVDK	KLPAAEGVGK	(UniMod:5)SYGRPPPDVEGMTSLK	LGSGDDISVYVIPLIHGNK
EGKHEPLQPSAHHSAEPAEAGK	SLAAEEEAAR	GTSFEAAATSGGSASSEK	SVATLILDSLLQC(UniMod:4)PIDTR
DILSYYR	DLQEPEFSVK	WANFHLENSGWQK	VSEGPRPFAPVFFQSDDKVSLQDPSALATSK
ESTFGYVHGVSGPVVTAC(UniMod:4)DMAGAAMYELVR	GSAFAIGSDGLC(UniMod:4)C(UniMod:4)QSR	GFPIHFVYR	NNPSGPSHR
NVM(UniMod:35)LLPVGSADDGAHSQNEK	PGPLDNDMQQLAR	AIELDKK	VLGTAGSEEGKK
DLSEELEALK	VPSGFYVGSYVHGVTQSPSLQNLVLGK	LSMINTMSK	DVLETLWGGPANLEAIAK
ARPEYMLPVHFYGR	WGFVESLEPAQVVHVR	LGHAEQK	TGKPFNPLLGETYELIR
ALYEQEIR	LRPISMPVEYNWVGDYEDPNK	LKENLYPYLGPSTLR	VFEGSPKPEEPLRR
EAALEPSMEK	C(UniMod:26)VDDHMHLIPTMTK	YMVADKFTELQK	AVTHAIPALQPIVHDLFVLR
EGC(UniMod:4)EIGFIPSPLR	AVTGTDVDIVFSK	AFMTADLPNELIELLEK	TKENVVQSVTSVAEK
AADVHEVRK	ISTLTIEEGNLDIQRPK	DLSAGAVSAVR	IDQLQEELLHTQLK
SQISTESFLHLR	LRELFEADPER	NLLLLANSTEEQQK	DGGQTAPASIR
YAIQLITAASLVC(UniMod:4)R	SREDLSAQPVQTK	LEHGEGLQFGAIHVR	IPQSHIQQIC(UniMod:4)ENILTSGENLSR
LHDEDHTVVASNNGPAFTVEVDGSK	LNEVITSHGAIEPDKDNIR	HYASEEIK	DLAGALDEK
MEFPEQEKFPSSFAEPLDKGEMEFK	DC(UniMod:4)AAHSLR	HIDIDPNNAHILDGNAADLQAEC(UniMod:4)DAFEEK	AFSSLNTLPEDLRPIVPLFC(UniMod:4)SVLTK
GSVDHELQQIIR	TDAPGPELQALR	(UniMod:5)ATSASSHLNK	INVLVLEAR
RIPQSTLSEFYPR	SLGDDISSETSGDFR	NYADHVK	QSFTTVADTPENLR
HFDPFTEGIVDGIVANTLSVK	ATFMEVLTK	VIDLPGGGAVFVMEHLK	TFGHLLR
VTSSGTSTTHR	KAALEAQNALHNMK	TLLSDLVAQYVAK	ALSDHHVYLEGTLLKPNM(UniMod:35)VTPGHAC(UniMod:4)TQK
NFDEILR	EM(UniMod:35)DQTMAANAQK	YLQQLAEKPLETR	HIEVQILGDQYGNILHLYER
DSLELFR	EVSDGIVAPGYEEEALK	SLGYGFVNYVTAK	LLIEMEQR
LSIAEVVR	SLTSNLPNVNLPNVNLPK	ESGLYFIRPLK	QPWAEPEEMSEEK
QQMLDQDELLASTR	AEEDVEPEC(UniMod:4)IMEK	SSSSQQGFFNR	ESIWLPFMETELHC(UniMod:4)DEK
EFNAEVHR	SQEQM(UniMod:35)DSFTLDINTAYAR	APGFGDNRK	HSSIFDQLDVVSYEEVVR
WMDWNAPQIQYR	(UniMod:5)SYGRPPPDVEGMTSLK	THSDSDILTNIEDPSSHVPEFSSSSK	ILVNSQYTASVFK
LLNDEDPVVVTK	GTSFEAAATSGGSASSEK	LSILSLLGHVVR	DM(UniMod:35)ANPTALLLSAVM(UniMod:35)MLR
LAFGESLMTHAMTFTAVSEK	WANFHLENSGWQK	SMSLDMGQPSQANTK	AHMGM(UniMod:35)FTELAILYSK
C(UniMod:26)SHHQTTK	GFPIHFVYR	EVMQM(UniMod:35)LVELAK	NVFDFDSYNNDMR
AAQYQVNQAAAAQAAATAAAMGIPQAVLPPLPK	AIELDKK	GLNGQKPLGAAEPITVK	YDDMASAM(UniMod:35)K
PTALLAHEVGFGC(UniMod:4)K	LSMINTMSK	LYPWGIVEVENPGHC(UniMod:4)DFVK	GQEPLKDQGPVVPGLPK
TTPLKPSSLPVIPDTIK	LGHAEQK	MTFGTAGLR	SGEGEVSGLLR
ERLDGENIYIR	LKENLYPYLGPSTLR	IPALLNTQPMLQLEYTATDRHPQALK	VQGVSFTALR
LSLDELHR	YMVADKFTELQK	GYLDKETNR	FYELGEEAMEMFR
YAAQENLEYNVEPQEISHPDVGR	AFMTADLPNELIELLEK	AADQYKPK	AQSELAAHQK
IMGLDLPDGGHLTHGYMSDVKR	DLSAGAVSAVR	EEGIIDSSDKEIVAEAER	PQGGSGYDYSYAGGR
YKEITLK	NLLLLANSTEEQQK	NYPNTFWMNPQYLIK	YFLFYDGETVSGK
NIIIALIDR	LEHGEGLQFGAIHVR	SIPAC(UniMod:4)TDFEVAQFPLR	ELEFYLR
KHQQLLEEK	HIDIDPNNAHILDGNAADLQAEC(UniMod:4)DAFEEK	RKNPANPR	LEEDVLPEMGIK
LNNVLDELSHVFATSFQPHIEEC(UniMod:4)VR	HYASEEIK	M(UniMod:35)APSTC(UniMod:4)ASTGSLQWSK	LDNVM(UniMod:35)LDAEGHIK
ATVTPSPVK	(UniMod:5)ATSASSHLNK	GFSTLTMESDKFIC(UniMod:4)IR	EDPLLTPVPASENPFR
LPSFELLHK	NYADHVK	LQYLAFMQPHLLGNEFTHLEFPR	LNTGAWGC(UniMod:4)C(UniMod:4)PFAK
NDQC(UniMod:4)YEDIR	VIDLPGGGAVFVMEHLK	STAQVAASLLATK	TSLRPQTFYDGSHC(UniMod:4)SAR
ALLPTEQESR	TLLSDLVAQYVAK	GGPISFSSSR	VQC(UniMod:4)C(UniMod:4)LYFIAPSGHGLKPLDIEFMK
LTSQSEAMALQSIR	YLQQLAEKPLETR	AANEAGYFNEEMAPIEVK	APVGSVVSVPSHSSASSDK
QLAITHHVLSGK	SLGYGFVNYVTAK	TATDEAYKDPSNLQGK	EQLLPFDLSIFK
DAALMVTNDGATILK	ESGLYFIRPLK	IIPGGIADR	FASYIEK
LLVSMC(UniMod:4)QGNR	SSSSQQGFFNR	SDEDKDKEGEALEVK	LTELLESDPSVR
VELHSTC(UniMod:4)QTISVDR	APGFGDNRK	VLATTFDPYLGGR	YVVLSYLGLLSQEK
LIHTLDDR	THSDSDILTNIEDPSSHVPEFSSSSK	IAASLGTDGTHYWSK	SVDLVMQELINTVK
NIFIEC(UniMod:4)TGTDFTK	LSILSLLGHVVR	EVAGQVGVPLQDLMVR	ESLSEEEAQK
M(UniMod:35)NNILTSATEPYDLSFSR	E(UniMod:27)FSMMFK	TLHPAVHAGILAR	QIGYDVLAEDTITALLHNNRK
SDTFINLR	SMSLDMGQPSQANTK	THDASGQLVHISQELLR	LVTLEEFLASTQR
TEGAIDDSLIGGNASAEGPEGEGTESTVVTGVDIVMNHHLQETSFTK	EVMQM(UniMod:35)LVELAK	FLDTFLPLGHPPLPGSLLR	FDFVHDLVLYLYR
SQIVTNVR	GLNGQKPLGAAEPITVK	LEQNLQQMQAK	ALSAGNIDDALQC(UniMod:4)YSEAIK
KLPAAEGVGK	LYPWGIVEVENPGHC(UniMod:4)DFVK	GLLEPQIDDPDSNLEEVIDEANALTSVDNLGSK	LFADAEEEQR
SLAAEEEAAR	MTFGTAGLR	GGVGAPGSPSTPPTR	IDVDTEDVGDER
GSAFAIGSDGLC(UniMod:4)C(UniMod:4)QSR	IPALLNTQPMLQLEYTATDRHPQALK	KDAVTEGNHSPVSSPGK	VPTLQVLRPGLVVVHTEDGTTTK
DLQEPEFSVK	GYLDKETNR	RPETSYR	FLSEHPGGEEVLLEQAGADATESFEDVGHSPDAR
PGPLDNDMQQLAR	AADQYKPK	QIVEILTAYASAVGIGTTQVQQE	SVEETLR
VPSGFYVGSYVHGVTQSPSLQNLVLGK	EEGIIDSSDKEIVAEAER	AASAAFQENVGR	VGPETLGR
WGFVESLEPAQVVHVR	NYPNTFWMNPQYLIK	LPEDDEPPARPPAPAGASPLAEPAAPPSTPAAPK	FVPFPAVASANIC(UniMod:4)NVVLM(UniMod:35)R
LRPISMPVEYNWVGDYEDPNK	SIPAC(UniMod:4)TDFEVAQFPLR	TGYTLDVTTGQR	ALSRPEELEAEAVFR
AVTGTDVDIVFSK	RKNPANPR	KEKEEEELFPESERPEMLSEQEHMSISGSSAR	AHVFQIDPTTKR
C(UniMod:26)VDDHMHLIPTMTK	M(UniMod:35)APSTC(UniMod:4)ASTGSLQWSK	LEFEDGSVLK	GPLMMYISK
ISTLTIEEGNLDIQRPK	STAQVAASLLATK	FM(UniMod:35)ATNDLMTELQK	VLDDTNHER
LRELFEADPER	EKGSDMESTQDQPVK	GALLKPWLFTEIK	QQSHFAMMHGGTGFAGIDSSSPEVK
SREDLSAQPVQTK	GGPISFSSSR	VVLSFDFPFYGHPLR	LNPHTGLLPWPAGFQPR
LNEVITSHGAIEPDKDNIR	AANEAGYFNEEMAPIEVK	PTTFMGHYLHEVAR	NQVLVFVHSR
DC(UniMod:4)AAHSLR	QFTVFNC(UniMod:4)TLPSNTSIDK	GDYYEAHQMYR	LMADNYEDDHFR
TDAPGPELQALR	TATDEAYKDPSNLQGK	VQSAVITVPAYFNDSQR	AFPC(UniMod:4)WDEPAIK
SLGDDISSETSGDFR	IIPGGIADR	HLDVVDLSK	SGGIPALVK
ATFMEVLTK	SDEDKDKEGEALEVK	GKAEEWGVQYVETSAK	TLVM(UniMod:35)AVYDFDR
KAALEAQNALHNMK	VLATTFDPYLGGR	WSQEDMLTLLEC(UniMod:4)MK	EVMQMLVELAK
EM(UniMod:35)DQTMAANAQK	YQQQYLQPLPLTHYELVTDTFGHR	FVQC(UniMod:4)PDGELQK	KGDESAAC(UniMod:4)HLWYAVLC(UniMod:4)GQLAEHEGISK
EVSDGIVAPGYEEEALK	EVAGQVGVPLQDLMVR	AIQIDTWLQVIPQLIAR	DREAAEGLGSHER
SLTSNLPNVNLPNVNLPK	TLHPAVHAGILAR	FVPYYDLFMPSLK	C(UniMod:4)TYLVLDEADR
AEEDVEPEC(UniMod:4)IMEK	THDASGQLVHISQELLR	ALAVSDLNR	MIADVDTDSPR
SQEQM(UniMod:35)DSFTLDINTAYAR	FLDTFLPLGHPPLPGSLLR	RPVGASFSFGGK	DYFSNPGNFER
RFSSGGEEEDFDR	GLLEPQIDDPDSNLEEVIDEANALTSVDNLGSK	GGSHDAPENTLAAIR	FYGPEGPYGVFAGR
(UniMod:5)SYGRPPPDVEGMTSLK	LEQNLQQMQAK	MDILAQVLQILLK	C(UniMod:4)NENYTTDFIFNLYSEEGK
GTSFEAAATSGGSASSEK	GGVGAPGSPSTPPTR	APQAQTTPGPGPAGAKPGARPGGTPGAPASQPGAEGESVFSK	TFASPTQVFFDSANVK
WANFHLENSGWQK	KDAVTEGNHSPVSSPGK	M(UniMod:35)VNSNLASVEELK	AGEPLGVTFR
GFPIHFVYR	RPETSYR	GLC(UniMod:4)GMGGPR	FETPGIMQFTNEEK
AIELDKK	QIVEILTAYASAVGIGTTQVQQE	GNPGPAPSPSPGPGPGPGASER	HHLGAATPENPEIELLR
LSMINTMSK	AASAAFQENVGR	GEFKDEEETVTTK	YM(UniMod:35)AEALLLR
LGHAEQK	LPEDDEPPARPPAPAGASPLAEPAAPPSTPAAPK	ARPFPDGLAEDIDKGEVSAR	Q(UniMod:28)YNIPHGPIVGSTR
LKENLYPYLGPSTLR	KEKEEEELFPESERPEMLSEQEHMSISGSSAR	IAPELYHK	LPMELPIR
YMVADKFTELQK	TGYTLDVTTGQR	NGWSYDVEEK	VGSSHPSLPSER
AFMTADLPNELIELLEK	LEFEDGSVLK	YLYGTGAVAGVYLPGSR	DTDSLQSQIEDVR
DLSAGAVSAVR	FM(UniMod:35)ATNDLMTELQK	EILQIMNK	TYAEPLTAAMVEFYTMSQER
NLLLLANSTEEQQK	GALLKPWLFTEIK	TPVLLHDHNER	PALLHLVHDFTK
LEHGEGLQFGAIHVR	GDYYEAHQMYR	EIVLADVIDNDSWR	DTPGFIVNR
HIDIDPNNAHILDGNAADLQAEC(UniMod:4)DAFEEK	VVLSFDFPFYGHPLR	AKFDGIFESLLPVNGLLSGDK	GELSGDFEK
HYASEEIK	VQSAVITVPAYFNDSQR	VLAGDKNFITAEELR	LASVPAGGAVAVSAAPGSAAPAAGSAPAAAEEK
(UniMod:5)ATSASSHLNK	HLDVVDLSK	SINPLGGFVHYGEVTNDFIM(UniMod:35)LK	NALKQETEVELYNEFPEPIKLDK
NYADHVK	GKAEEWGVQYVETSAK	LELLGHR	DLFSDGHSEFLK
VIDLPGGGAVFVMEHLK	WSQEDMLTLLEC(UniMod:4)MK	TFIFSDLEYMGQSPGFYR	VYISLLPLDDGLSLAFK
TLLSDLVAQYVAK	AIQIDTWLQVIPQLIAR	HAVGNNEFGAVDHER	GWEEGVAQMSVGQR
YLQQLAEKPLETR	FVQC(UniMod:4)PDGELQK	AKADAEC(UniMod:4)YTALK	KLLGAEER
SLGYGFVNYVTAK	FVPYYDLFMPSLK	TQYANLMHNFILK	IGTLLDAIIC(UniMod:4)R
ESGLYFIRPLK	ALAVSDLNR	(UniMod:5)ATAATEEPFPFHGLLPK	VDGM(UniMod:35)DILC(UniMod:4)VR
SSSSQQGFFNR	RPVGASFSFGGK	VTLTPEEEAR	WPVHLMETLLPR
APGFGDNRK	E(UniMod:27)EEDGQWKEEQK	LSPNFHEAVTLR	SAALSQFVIHR
THSDSDILTNIEDPSSHVPEFSSSSK	GGSHDAPENTLAAIR	M(UniMod:35)TVAHM(UniMod:35)WFDNQIHEADTTEDQSGTSFDK	NAVLGFR
LSILSLLGHVVR	MDILAQVLQILLK	SDFKEESEPGYK	Q(UniMod:28)PLVVLQGNNIVLEHHASR
E(UniMod:27)FSMMFK	APQAQTTPGPGPAGAKPGARPGGTPGAPASQPGAEGESVFSK	LMNDFSSALNNFQVVQR	IPHGDPQSLDPPEVSNAK
SMSLDMGQPSQANTK	M(UniMod:35)VNSNLASVEELK	IM(UniMod:35)HDVIK	IFELTELR
EVMQM(UniMod:35)LVELAK	GLC(UniMod:4)GMGGPR	AIGNIELGIR	EFSVYM(UniMod:35)TK
GLNGQKPLGAAEPITVK	GNPGPAPSPSPGPGPGPGASER	FMDDIAALVSTIAGDVVSR	AGVYPER
LYPWGIVEVENPGHC(UniMod:4)DFVK	GEFKDEEETVTTK	AVITANLDIR	RAVETTAQSDNK
MTFGTAGLR	ARPFPDGLAEDIDKGEVSAR	LQVEHTVTEEITDVDLVHAQIHVSEGR	MGPPVGGHR
IPALLNTQPMLQLEYTATDRHPQALK	IAPELYHK	FEVIDKPQS	MANDAILQER
GYLDKETNR	C(UniMod:26)IESLIAVFQK	DIKPAALYHYLVVPK	DQYELLC(UniMod:4)LDNTR
AADQYKPK	NGWSYDVEEK	EILNLTSELLQK	HLAEFHQIEGVIADHGLTLGHLMGVLR
EEGIIDSSDKEIVAEAER	YLYGTGAVAGVYLPGSR	TVASPC(UniMod:4)SSTESLSQR	IGGMEGPFGGGMENMGR
NYPNTFWMNPQYLIK	Q(UniMod:28)GQEHIGSSC(UniMod:4)SFAEQALR	VTVAGLAGK	ASVNLLMANLESLPVSK
SIPAC(UniMod:4)TDFEVAQFPLR	EILQIMNK	GGGVPTDEEQATGLER	SHEDMIHDAQMDYYGTR
RKNPANPR	TPVLLHDHNER	IGDALLLAISK	NVSTGVVELK
M(UniMod:35)APSTC(UniMod:4)ASTGSLQWSK	EIVLADVIDNDSWR	GIHDADSEAR	VTHLSTLQVGSLSVK
GFSTLTMESDKFIC(UniMod:4)IR	AKFDGIFESLLPVNGLLSGDK	EFSGGSYNTK	TIC(UniMod:4)VAYR
LQYLAFMQPHLLGNEFTHLEFPR	VLAGDKNFITAEELR	RPAASSAAAASAAASSPAGGGGEAQELLEHC(UniMod:4)GVC(UniMod:4)R	FMVQTIFAPPNISDMEAVWK
STAQVAASLLATK	E(UniMod:27)NGVDAVHPGYGFLSER	LSDQTVLFQGAGEAALGIAHLVVMAMEK	GGAGPGGTGGGWK
EKGSDMESTQDQPVK	SINPLGGFVHYGEVTNDFIM(UniMod:35)LK	HSIEVPIPR	VFNGSGKPIDR
GGPISFSSSR	LELLGHR	ILPAPQLGAQK	ITVPFLEQC(UniMod:4)PIR
AANEAGYFNEEMAPIEVK	TFIFSDLEYMGQSPGFYR	(UniMod:5)SETAPAETAAPAPVEK	AIGLSVADLIESMLK
QFTVFNC(UniMod:4)TLPSNTSIDK	HAVGNNEFGAVDHER	(UniMod:5)MEDSMDMDMSPLRPQNYLFGC(UniMod:4)ELK	DTEAMKR
TATDEAYKDPSNLQGK	AKADAEC(UniMod:4)YTALK	LSEAGVLDK	EM(UniMod:35)MLSIINSSITTK
IIPGGIADR	TQYANLMHNFILK	HATGNYVIIMDADLSHHPK	DFVNYLVR
SDEDKDKEGEALEVK	(UniMod:5)ATAATEEPFPFHGLLPK	EGPVQFEEDPFGLDK	TVATPLNQVANPNSAIFGGAR
VLATTFDPYLGGR	VTLTPEEEAR	TVFQFDVQR	QAGVFEPTIVK
YQQQYLQPLPLTHYELVTDTFGHR	LSPNFHEAVTLR	ESTNIFSPSDSLK	AFLDNAAEDLEK
IAASLGTDGTHYWSK	M(UniMod:35)TVAHM(UniMod:35)WFDNQIHEADTTEDQSGTSFDK	GGITPGPEAPEPPPK	DMVGIAQTGSGK
EVAGQVGVPLQDLMVR	SDFKEESEPGYK	TSMGGTQQQFVEGVR	YVLVAGITPTPLGEGK
TLHPAVHAGILAR	LMNDFSSALNNFQVVQR	GEQKEEEKVEEEK	SM(UniMod:35)QAIEDC(UniMod:4)GR
THDASGQLVHISQELLR	IM(UniMod:35)HDVIK	SYLPWLTER	AVLYVPGNDEK
FLDTFLPLGHPPLPGSLLR	AIGNIELGIR	NETGGGEGIEVLK	MGPGSGPGALAK
GLLEPQIDDPDSNLEEVIDEANALTSVDNLGSK	FMDDIAALVSTIAGDVVSR	DGSASGTTLLEALDC(UniMod:4)ILPPTRPTDKPLR	ETLGQIWALANR
LEQNLQQMQAK	AVITANLDIR	EAVTFLR	C(UniMod:4)C(UniMod:4)PHSTDR
GGVGAPGSPSTPPTR	LQVEHTVTEEITDVDLVHAQIHVSEGR	LILDSAR	C(UniMod:4)MMAQYNR
KDAVTEGNHSPVSSPGK	FEVIDKPQS	GLTPLFHTAMVGGDPR	RPILQSLLLPVMDQDYAK
RPETSYR	DIKPAALYHYLVVPK	AC(UniMod:4)GLIIFR	LLVSSEDYGR
QIVEILTAYASAVGIGTTQVQQE	EILNLTSELLQK	AELGEYIR	EFGASEC(UniMod:4)ISPQDFSK
AASAAFQENVGR	TVASPC(UniMod:4)SSTESLSQR	GASSPGILVLTTGLSKPFMR	VVLENEAVR
LPEDDEPPARPPAPAGASPLAEPAAPPSTPAAPK	VTVAGLAGK	NNSAIDSGINLTTDTSK	AEVDVADELLENLAK
KEKEEEELFPESERPEMLSEQEHMSISGSSAR	GGGVPTDEEQATGLER	RQLEEAEEEATR	MDWGTLHTVIGGVNK
TGYTLDVTTGQR	IGDALLLAISK	RYPSGEER	RAPSPSLLPASDHK
LEFEDGSVLK	GIHDADSEAR	ESPYGLSFNK	IMAPVYFILGGK
FM(UniMod:35)ATNDLMTELQK	EFSGGSYNTK	ALAEDWALDLVR	ELEAENYHDIK
GALLKPWLFTEIK	RPAASSAAAASAAASSPAGGGGEAQELLEHC(UniMod:4)GVC(UniMod:4)R	ISGETIFVTAPHEATAGIIGVNR	GLVMVKPGSIQPHQK
GDYYEAHQMYR	LSDQTVLFQGAGEAALGIAHLVVMAMEK	EFQDYIEPEEGC(UniMod:4)QGSPQR	DDMATC(UniMod:4)MK
PTTFMGHYLHEVAR	C(UniMod:26)PLLKPW	C(UniMod:4)DVYDIMHLR	AEAPGTVSSAAEGPKDPPVLPR
VVLSFDFPFYGHPLR	HSIEVPIPR	YEANVPDTTTPGTELLQVR	GGADVNIR
VQSAVITVPAYFNDSQR	ILPAPQLGAQK	MHSVGIC(UniMod:4)GSDVHYWEHGR	GIPHLVTHDAR
HLDVVDLSK	KAAADDGEEPK	NNVNVASLTQSEIR	IAEFAFEYAR
GKAEEWGVQYVETSAK	LSEAGVLDK	RLWADHGVQAC(UniMod:4)FGR	IREEIEHFGIK
WSQEDMLTLLEC(UniMod:4)MK	HATGNYVIIMDADLSHHPK	VGQALLQGNTER	DLSSQLLK
FVQC(UniMod:4)PDGELQK	EGPVQFEEDPFGLDK	AC(UniMod:4)VIHGTDLK	QGPYENRTVYETLDIGWQLLR
AIQIDTWLQVIPQLIAR	ESTNIFSPSDSLK	RGFGFVTFDDHDPVDK	QVSDLISVLR
FVPYYDLFMPSLK	GGITPGPEAPEPPPK	LHISDFSFLM(UniMod:35)VLGK	DLFDPIIEER
ALAVSDLNR	TSMGGTQQQFVEGVR	YRGGEIR	IVATKPLYVALAQR
RPVGASFSFGGK	GEQKEEEKVEEEK	HGFFVNPSDSVAVIAANIFSIPYFQQTGVR	VPVPDER
E(UniMod:27)EEDGQWKEEQK	Q(UniMod:28)NLDGLLNQLK	ESLTSFGNGPLSPGGPSKPGGGGGGPGSSSTSR	ELGPYSSK
GGSHDAPENTLAAIR	NETGGGEGIEVLK	IGDELLEINNQILYGR	GTLSPQPLLTPQDPAALSFR
MDILAQVLQILLK	SYLPWLTER	HLDGETEEER	GLEETVSR
APQAQTTPGPGPAGAKPGARPGGTPGAPASQPGAEGESVFSK	DGSASGTTLLEALDC(UniMod:4)ILPPTRPTDKPLR	AAAQLLQSQAQQSGAQQTK	IWTSYTEYVFC(UniMod:4)RE
M(UniMod:35)VNSNLASVEELK	E(UniMod:27)VVHTVSLHEIDVINSR	THLPIFSQED	DLISHDELFSDIYK
GLC(UniMod:4)GMGGPR	GLTPLFHTAMVGGDPR	ALENTAIK	YAAVTQFEATDAR
GNPGPAPSPSPGPGPGPGASER	LILDSAR	ELLAALQK	C(UniMod:4)IPALDSLKPANEDQK
GEFKDEEETVTTK	AC(UniMod:4)GLIIFR	LEEEGQSLKEEMAR	GDC(UniMod:4)VEC(UniMod:4)MAC(UniMod:4)SDNTVR
ARPFPDGLAEDIDKGEVSAR	AELGEYIR	ASSETPRPQPVDK	C(UniMod:4)HVPETR
IAPELYHK	GASSPGILVLTTGLSKPFMR	FEGEPATHTQPGVQLQSNTYDLQESNVGLK	TQLSLLPR
C(UniMod:26)IESLIAVFQK	NNSAIDSGINLTTDTSK	KLQQDVMEMK	GAPVNVSSSDLTGR
NGWSYDVEEK	RQLEEAEEEATR	DSSGHVGFIFK	ILEM(UniMod:35)GITGPEGHALSRPEELEAEAVFR
YLYGTGAVAGVYLPGSR	RYPSGEER	ENLWLNLTDGSILC(UniMod:4)GR	TDLNPDNLQGGDDLDPNYVLSSR
Q(UniMod:28)GQEHIGSSC(UniMod:4)SFAEQALR	ESPYGLSFNK	AAYNPGQAVPWNAVK	MAPYQGPDAAPGALDYK
EILQIMNK	Q(UniMod:28)QQDEAYLASLR	GKFTTSDVAAIETDKEGVQNAK	KPMSLASGSVPAAPHK
TPVLLHDHNER	ALAEDWALDLVR	VLSSPAEFFELMK	AAAEVNQEYGLDPK
EIVLADVIDNDSWR	ISGETIFVTAPHEATAGIIGVNR	EAEEAEKK	GFPTIYFSPANKK
AKFDGIFESLLPVNGLLSGDK	EFQDYIEPEEGC(UniMod:4)QGSPQR	TTSASSVK	RLEAGYQIAVETEQIGQEMLENLSHDR
VLAGDKNFITAEELR	C(UniMod:4)DVYDIMHLR	AASGTKEDPNLVPSISNKR	LDFIEDPNFK
E(UniMod:27)NGVDAVHPGYGFLSER	YEANVPDTTTPGTELLQVR	ADC(UniMod:4)LVPSEIR	TLMVGDRLETDILFGHR
SINPLGGFVHYGEVTNDFIM(UniMod:35)LK	MHSVGIC(UniMod:4)GSDVHYWEHGR	ENLSAAFSR	AVGNAADIR
LELLGHR	NNVNVASLTQSEIR	IEDFLER	MC(UniMod:4)DPGM(UniMod:35)TAFEPEALGNLVEGLDFHR
TFIFSDLEYMGQSPGFYR	E(UniMod:27)RVEAVNMAEGIIHDTETK	AGVAPLQVK	FKDIFQEIFDK
HAVGNNEFGAVDHER	RLWADHGVQAC(UniMod:4)FGR	RSELEEQQMHLNVGLR	EEIVLLTHGDSVDK
AKADAEC(UniMod:4)YTALK	VGQALLQGNTER	VEEHEETFEEK	SPSELFAQHIVTIVHHVK
TQYANLMHNFILK	AC(UniMod:4)VIHGTDLK	NGDENYMEFLEVLTEQLDR	EKADWSSLSR
(UniMod:5)ATAATEEPFPFHGLLPK	RGFGFVTFDDHDPVDK	ELGDHVTNLR	MGYMDPR
VTLTPEEEAR	LHISDFSFLM(UniMod:35)VLGK	EQHDAQVR	DILSYYR
LSPNFHEAVTLR	YRGGEIR	ALYDYDGQEQDELSFK	NQIGDKEK
M(UniMod:35)TVAHM(UniMod:35)WFDNQIHEADTTEDQSGTSFDK	HGFFVNPSDSVAVIAANIFSIPYFQQTGVR	VFGAVESLENLEVK	E(UniMod:27)SPSHGLELSAPEK
SDFKEESEPGYK	ESLTSFGNGPLSPGGPSKPGGGGGGPGSSSTSR	M(UniMod:35)AAMAKPDC(UniMod:4)IITC(UniMod:4)DGNNITVK	VWC(UniMod:4)DGC(UniMod:4)YDMVHYGHSNQLR
LMNDFSSALNNFQVVQR	IGDELLEINNQILYGR	IMGPNYTPGKK	NVM(UniMod:35)LLPVGSADDGAHSQNEK
IM(UniMod:35)HDVIK	QENVPSQPSQDR	NAVESYTYNIK	ARPEYMLPVHFYGR
AIGNIELGIR	ALGEEEEEPSR	ESGDKPEAQKPNEK	ALYEQEIR
FMDDIAALVSTIAGDVVSR	HLDGETEEER	VENLLLEAEKR	EAALEPSMEK
LQVEHTVTEEITDVDLVHAQIHVSEGR	AAAQLLQSQAQQSGAQQTK	LLYDLADQLHAAVGASR	FIQQTYPSGGEEQAQYC(UniMod:4)R
AVITANLDIR	ALENTAIK	KAGITSALASSTLNNEELK	EGC(UniMod:4)EIGFIPSPLR
FEVIDKPQS	ELLAALQK	LDKSQIHDIVLVGGSTR	AADVHEVRK
DIKPAALYHYLVVPK	LEEEGQSLKEEMAR	STMKPVQK	SQISTESFLHLR
EILNLTSELLQK	ASSETPRPQPVDK	VVSSVLQFGNISFK	SQLETSLKR
TVASPC(UniMod:4)SSTESLSQR	FEGEPATHTQPGVQLQSNTYDLQESNVGLK	DNYEGYAPSDGYYR	MEFPEQEKFPSSFAEPLDKGEMEFK
VTVAGLAGK	KLQQDVMEMK	LLNIQPPPR	GSVDHELQQIIR
GGGVPTDEEQATGLER	DSSGHVGFIFK	TPSELHNDNFSLSTIAEGSHPNVR	RIPQSTLSEFYPR
IGDALLLAISK	ENLWLNLTDGSILC(UniMod:4)GR	VM(UniMod:35)DHPGNYVEPTIVTGLAHDAPIVHQETFAPILYVFK	HFDPFTEGIVDGIVANTLSVK
GIHDADSEAR	AAYNPGQAVPWNAVK	SGDPMILSC(UniMod:4)LMEHLYTEK	DTEQVDNWMSK
EFSGGSYNTK	GKFTTSDVAAIETDKEGVQNAK	RLSTSPVR	NFDEILR
RPAASSAAAASAAASSPAGGGGEAQELLEHC(UniMod:4)GVC(UniMod:4)R	VLSSPAEFFELMK	MAAMAKPDC(UniMod:4)IITC(UniMod:4)DGNNITVK	DSLELFR
LSDQTVLFQGAGEAALGIAHLVVMAMEK	EAEEAEKK	SSEEIESAFR	QQMLDQDELLASTR
C(UniMod:26)PLLKPW	E(UniMod:27)NQELNAHNQELNNR	(UniMod:5)AAAAAAGAASGLPGPVAQGLK	IAIPEASK
HSIEVPIPR	TTSASSVK	AHEGEIGDLTLGPDGK	EFNAEVHR
ILPAPQLGAQK	AASGTKEDPNLVPSISNKR	KILDELEK	QMADTGK
(UniMod:5)SETAPAETAAPAPVEK	ADC(UniMod:4)LVPSEIR	KEEMPAAPEKK	LLNDEDPVVVTK
(UniMod:5)MEDSMDMDMSPLRPQNYLFGC(UniMod:4)ELK	ENLSAAFSR	VQFNHIAPLK	VVQLEGSK
KAAADDGEEPK	IEDFLER	SNFGYNIPLK	SGSALEPSVESVK
LSEAGVLDK	AGVAPLQVK	KADIGVAM(UniMod:35)GIVGSDVSK	FAEAMKK
HATGNYVIIMDADLSHHPK	RSELEEQQMHLNVGLR	LLGTPDIGSISHLLIK	TTPLKPSSLPVIPDTIK
EGPVQFEEDPFGLDK	VEEHEETFEEK	TAHETDKSEGGK	LLSYASYC(UniMod:4)IEHGDLELAAK
ESTNIFSPSDSLK	NGDENYMEFLEVLTEQLDR	AVEYNALFK	LSLDELHR
GGITPGPEAPEPPPK	ELGDHVTNLR	LPFMTSAVMEVFGVSGC(UniMod:4)R	GFIYVHKPPVHIR
TSMGGTQQQFVEGVR	EQHDAQVR	SGQKPVLSDVHAELDR	NIIIALIDR
GEQKEEEKVEEEK	ALYDYDGQEQDELSFK	MSEDKPQDYKK	ATVTPSPVK
Q(UniMod:28)NLDGLLNQLK	VFGAVESLENLEVK	(UniMod:5)MEEVRGENEGK	LPSFELLHK
NETGGGEGIEVLK	M(UniMod:35)AAMAKPDC(UniMod:4)IITC(UniMod:4)DGNNITVK	IQSVVVEFILNHVDVLFSGK	NDQC(UniMod:4)YEDIR
SYLPWLTER	IMGPNYTPGKK	VDVLSWVHGSR	ALLPTEQESR
DGSASGTTLLEALDC(UniMod:4)ILPPTRPTDKPLR	Q(UniMod:28)YNHPILSSATQTPTHEKPR	AVGKEELGK	LTSQSEAMALQSIR
EAVTFLR	NAVESYTYNIK	ILQGAPETLDR	QLAITHHVLSGK
E(UniMod:27)VVHTVSLHEIDVINSR	ESGDKPEAQKPNEK	AGC(UniMod:4)QVVAPSDMM(UniMod:35)DGR	DAALMVTNDGATILK
GLTPLFHTAMVGGDPR	VENLLLEAEKR	FMC(UniMod:4)AQLPNPVLDSISIIDTPGILSGEK	AASC(UniMod:4)LEGDR
LILDSAR	LLYDLADQLHAAVGASR	KTFDLYANVRPC(UniMod:4)VSIEGYK	LLVSMC(UniMod:4)QGNR
AC(UniMod:4)GLIIFR	KAGITSALASSTLNNEELK	HPEPFFALAK	WLLEFAAK
AELGEYIR	LDKSQIHDIVLVGGSTR	YGQFSGLNPGGRPITPPR	AAVAGEDGR
GASSPGILVLTTGLSKPFMR	DNYEGYAPSDGYYR	GQFSTDELVAEVEKR	LIHTLDDR
NNSAIDSGINLTTDTSK	STMKPVQK	LIDALIENFLEPSK	SDTFINLR
RQLEEAEEEATR	TPSELHNDNFSLSTIAEGSHPNVR	RTYVGAM(UniMod:35)PGK	STDVAEEVYTR
RYPSGEER	LLNIQPPPR	SALWAAQSDAPPLAVAPTASDAASVTGEQASK	THSASFFK
ESPYGLSFNK	VVSSVLQFGNISFK	SVGDLETLAFDGR	PAAVSEHGDK
Q(UniMod:28)QQDEAYLASLR	VM(UniMod:35)DHPGNYVEPTIVTGLAHDAPIVHQETFAPILYVFK	ILTTAASHEFEHTK	TEGAIDDSLIGGNASAEGPEGEGTESTVVTGVDIVMNHHLQETSFTK
ALAEDWALDLVR	SGDPMILSC(UniMod:4)LMEHLYTEK	RQELVTK	SQIVTNVR
ISGETIFVTAPHEATAGIIGVNR	RLSTSPVR	LEGAGSATIAEVEM(UniMod:35)PFYEDK	QQLLIGAYAK
EFQDYIEPEEGC(UniMod:4)QGSPQR	MAAMAKPDC(UniMod:4)IITC(UniMod:4)DGNNITVK	SLNPEDPSTPFR	HLNVQLVAADK
C(UniMod:4)DVYDIMHLR	(UniMod:5)AAAAAAGAASGLPGPVAQGLK	LKEDTQVADVTTSR	KLPAAEGVGK
YEANVPDTTTPGTELLQVR	SSEEIESAFR	DFPLNDLLSATELDKIR	SLAAEEEAAR
MHSVGIC(UniMod:4)GSDVHYWEHGR	AHEGEIGDLTLGPDGK	TALLAIIGFMPTK	VTDDGVELVAENLR
NNVNVASLTQSEIR	KILDELEK	LVLVGDGGTGK	ALAEEVEVQDGPNDDGEMFM(UniMod:35)RPGK
E(UniMod:27)RVEAVNMAEGIIHDTETK	YQDLYTVEPNNAR	TNPFGESGGSTK	GSAFAIGSDGLC(UniMod:4)C(UniMod:4)QSR
RLWADHGVQAC(UniMod:4)FGR	KEEMPAAPEKK	TTSNDIVEIFTVLGIEAVR	DLQEPEFSVK
VGQALLQGNTER	VQFNHIAPLK	KPVVDC(UniMod:4)VVSVPSFYTDAERR	ASETEENGSDSFMHSMDPQLER
AC(UniMod:4)VIHGTDLK	SNFGYNIPLK	EDVSYEER	WGFVESLEPAQVVHVR
RGFGFVTFDDHDPVDK	KADIGVAM(UniMod:35)GIVGSDVSK	DSEGSWFR	ATLYVTAIEDR
LHISDFSFLM(UniMod:35)VLGK	LLGTPDIGSISHLLIK	MQLSGEGAK	TAIHTAAMDMLGGSGVENQC(UniMod:4)R
YRGGEIR	AVEYNALFK	FTFGLDWVPK	LRPISMPVEYNWVGDYEDPNK
HGFFVNPSDSVAVIAANIFSIPYFQQTGVR	SGQKPVLSDVHAELDR	LVLSELLAIMNK	VVLLTGETSTDLK
ESLTSFGNGPLSPGGPSKPGGGGGGPGSSSTSR	(UniMod:5)MEEVRGENEGK	LSMPIEC(UniMod:4)AEVFSK	AVTGTDVDIVFSK
IGDELLEINNQILYGR	MSEDKPQDYKK	NEILDEVISLSQVTPK	LRELFEADPER
QENVPSQPSQDR	IQSVVVEFILNHVDVLFSGK	FM(UniMod:35)TVLC(UniMod:4)TR	ILHC(UniMod:4)LELASDIQR
ALGEEEEEPSR	VDVLSWVHGSR	NFLNALTSPIEYQR	Q(UniMod:28)EM(UniMod:35)QEVQSSR
HLDGETEEER	AVGKEELGK	AAESSAMAATEK	TDAPGPELQALR
AAAQLLQSQAQQSGAQQTK	AGC(UniMod:4)QVVAPSDMM(UniMod:35)DGR	SGFSLGSDGK	VVSISSEHLEPITPTK
ALENTAIK	ILQGAPETLDR	SITQKDEEEDGKTPTQPLLK	IPAGLENR
THLPIFSQED	Q(UniMod:28)QSQVLDAMQDSFAR	FLLTGLLSGLPSPQFAIR	LLSTSPALQGTPASR
ELLAALQK	KTFDLYANVRPC(UniMod:4)VSIEGYK	VQEEFDIDM(UniMod:35)DAPETER	SQLEQWMESVDQR
LEEEGQSLKEEMAR	Q(UniMod:28)ATENAKEEVKR	DVLSPC(UniMod:4)SVLSEQGGSHR	EM(UniMod:35)DQTMAANAQK
ASSETPRPQPVDK	HPEPFFALAK	VNILGEVVEK	ESSESTNTTIEDEDTK
FEGEPATHTQPGVQLQSNTYDLQESNVGLK	YGQFSGLNPGGRPITPPR	SLADLTAVDVPTR	EVSDGIVAPGYEEEALK
KLQQDVMEMK	GQFSTDELVAEVEKR	GQPDEELKPK	SLTSNLPNVNLPNVNLPK
DSSGHVGFIFK	LIDALIENFLEPSK	SQELEVK	AEEDVEPEC(UniMod:4)IMEK
ENLWLNLTDGSILC(UniMod:4)GR	SALWAAQSDAPPLAVAPTASDAASVTGEQASK	NFWVSGLSSTTR	SQEQM(UniMod:35)DSFTLDINTAYAR
AAYNPGQAVPWNAVK	SVGDLETLAFDGR	MNEETASLLLR	SAATLITHPFHVITLR
GKFTTSDVAAIETDKEGVQNAK	ILTTAASHEFEHTK	DKDISWFSPNGEK	VHQLETQNR
VLSSPAEFFELMK	RQELVTK	PGVVTC(UniMod:4)LDEAR	ITVVGVGQVGM(UniMod:35)AC(UniMod:4)AISILGK
EAEEAEKK	LEGAGSATIAEVEM(UniMod:35)PFYEDK	GKVNSITVDNC(UniMod:4)K	AFVDSC(UniMod:4)LQLHETK
E(UniMod:27)NQELNAHNQELNNR	SLNPEDPSTPFR	MVQSGGC(UniMod:4)SANDFR	EEMLEIVQAIYK
TTSASSVK	LKEDTQVADVTTSR	MC(UniMod:4)MTLGGR	SGDPAC(UniMod:4)PEIK
AASGTKEDPNLVPSISNKR	TALLAIIGFMPTK	NVERDPHFVLDVPLGVISR	GTSFEAAATSGGSASSEK
ADC(UniMod:4)LVPSEIR	LVLVGDGGTGK	EVDEGAWETK	GFPIHFVYR
ENLSAAFSR	TNPFGESGGSTK	YIGTGHADTTK	NIHSSDWPK
IEDFLER	TTSNDIVEIFTVLGIEAVR	ENVEYLIQELR	LSMINTMSK
AGVAPLQVK	KPVVDC(UniMod:4)VVSVPSFYTDAERR	MQEDWIEEEC(UniMod:4)HR	LKENLYPYLGPSTLR
RSELEEQQMHLNVGLR	EDVSYEER	FTDFDEVRHEIEAETDR	AFMTADLPNELIELLEK
VEEHEETFEEK	DSEGSWFR	GTDDSMTLQSQK	DLSAGAVSAVR
NGDENYMEFLEVLTEQLDR	MQLSGEGAK	TVLASDTHQR	APDAWDYSQGFVNEEMIR
ELGDHVTNLR	TGFSTSPESPYTHWK	FDYTVTNLAGGPKPHSHYDTEYR	LEHGEGLQFGAIHVR
EQHDAQVR	FTFGLDWVPK	LLLFDYDKVELANMNR	LDIDSAPITAR
ALYDYDGQEQDELSFK	E(UniMod:27)VNGLPIMESNYFDPSK	IAQLLPQEDLEALVMPTLR	HYASEEIK
VFGAVESLENLEVK	LVLSELLAIMNK	YLQAVGMFR	FM(UniMod:35)PAGLIAGASLLMVAK
E(UniMod:27)M(UniMod:35)EENFALEAANYQDTIGR	LSMPIEC(UniMod:4)AEVFSK	HFTEFVPLR	DVQLSTIELSITTR
M(UniMod:35)AAMAKPDC(UniMod:4)IITC(UniMod:4)DGNNITVK	NEILDEVISLSQVTPK	AASGEAKPQAK	VIDLPGGGAVFVMEHLK
IMGPNYTPGKK	FM(UniMod:35)TVLC(UniMod:4)TR	LTSEEFNAIFTFYDKDGSGYIDENELDALLK	NYADHVK
Q(UniMod:28)YNHPILSSATQTPTHEKPR	NFLNALTSPIEYQR	NATNVEQSFM(UniMod:35)TM(UniMod:35)AAEIK	DAAIYLVTSLASK
NAVESYTYNIK	AAESSAMAATEK	DSLSMAAR	YLQQLAEKPLETR
ESGDKPEAQKPNEK	SGFSLGSDGK	GIALQLC(UniMod:4)K	SSTPEEVK
VENLLLEAEKR	SITQKDEEEDGKTPTQPLLK	GSESSSGVVGVGHLSK	AEGAGTEEEGTPK
LLYDLADQLHAAVGASR	FLLTGLLSGLPSPQFAIR	DLVVSYYQFHR	TC(UniMod:4)VQTLEGHAQNVSC(UniMod:4)ASFHPELPIIITGSEDGTVR
KAGITSALASSTLNNEELK	VQEEFDIDM(UniMod:35)DAPETER	IALYELMK	MGAVFMDAPVSGGVGAAR
LDKSQIHDIVLVGGSTR	DVLSPC(UniMod:4)SVLSEQGGSHR	TQDENPVVHFFK	LSVLGAITSVQQR
DNYEGYAPSDGYYR	VNILGEVVEK	LINSMVAEFLK	ESGLYFIRPLK
STMKPVQK	SLADLTAVDVPTR	SIEYSPQLEDASAK	APGFGDNRK
TPSELHNDNFSLSTIAEGSHPNVR	GQPDEELKPK	SSPDTQDLYC(UniMod:4)LNESSK	THSDSDILTNIEDPSSHVPEFSSSSK
LLNIQPPPR	SQELEVK	DWLASTFTRK	SQAKPVGVK
VVSSVLQFGNISFK	NFWVSGLSSTTR	KNNIPFQMHTVELR	NTVTQSASGDPEVDKK
VM(UniMod:35)DHPGNYVEPTIVTGLAHDAPIVHQETFAPILYVFK	MNEETASLLLR	TLMNLGGLAVAR	DMIMQFITR
SGDPMILSC(UniMod:4)LMEHLYTEK	DKDISWFSPNGEK	YSTDVSVDEVK	WLPTHVQVTVLR
RLSTSPVR	PGVVTC(UniMod:4)LDEAR	VLSGAVAAEAAEAK	EVMQM(UniMod:35)LVELAK
MAAMAKPDC(UniMod:4)IITC(UniMod:4)DGNNITVK	GKVNSITVDNC(UniMod:4)K	MQTNQTPPTYNK	GLNGQKPLGAAEPITVK
SSEEIESAFR	MVQSGGC(UniMod:4)SANDFR	IGYNPDTVAFVPISGWNGDNMLEPSANMPWFK	LYPWGIVEVENPGHC(UniMod:4)DFVK
(UniMod:5)AAAAAAGAASGLPGPVAQGLK	MC(UniMod:4)MTLGGR	NFVVVMVTKPK	IAAFGHHSYSMR
AHEGEIGDLTLGPDGK	EVDEGAWETK	GVIVHTMAAVQALGVK	MTFGTAGLR
KILDELEK	NVERDPHFVLDVPLGVISR	HDSSYGTFASEFYDLR	GLGHQVATDALVAMEK
YQDLYTVEPNNAR	YIGTGHADTTK	NEDFVEIAR	TTEPVSELLK
KEEMPAAPEKK	ENVEYLIQELR	MQMLEDEDDLAYAETEKK	E(UniMod:27)DAMAMVDHC(UniMod:4)LK
VQFNHIAPLK	MQEDWIEEEC(UniMod:4)HR	VGWSTMQASLDLGTDK	AADQYKPK
SNFGYNIPLK	FTDFDEVRHEIEAETDR	DKPETLSSDASTR	QNISPDKIPWSALK
KADIGVAM(UniMod:35)GIVGSDVSK	GTDDSMTLQSQK	TYEEGLKHEANNLQLK	AGDFGAAFVER
LLGTPDIGSISHLLIK	TVLASDTHQR	NILDFPQHVSPC(UniMod:4)K	NYPNTFWMNPQYLIK
TAHETDKSEGGK	LLLFDYDKVELANMNR	VSPEPIHLKVFSPNVVNLTLVDLPGMTK	RPIAQWHSLKPEEEVDALLGK
LPFMTSAVMEVFGVSGC(UniMod:4)R	IAQLLPQEDLEALVMPTLR	LEDLLQDAQDEK	SMSVYC(UniMod:4)TPNKPSR
AVEYNALFK	YLQAVGMFR	EQQPEAEVGGQPGPSQDSTSHASDTVAR	GVNAIVYMIDAADREK
SGQKPVLSDVHAELDR	HFTEFVPLR	ATDSGQPALSTSVR	SIPAC(UniMod:4)TDFEVAQFPLR
MSEDKPQDYKK	AASGEAKPQAK	TSHMGVPR	VLSSLVTLNK
(UniMod:5)MEEVRGENEGK	LTSEEFNAIFTFYDKDGSGYIDENELDALLK	SSLATMAHAQSLVEAQPNVDK	LLSTDPVTAK
IQSVVVEFILNHVDVLFSGK	NATNVEQSFM(UniMod:35)TM(UniMod:35)AAEIK	VIPAALEAFSK	QFLFLSINR
VDVLSWVHGSR	DSLSMAAR	HSLEC(UniMod:4)TLILTEGDSAK	YLHENLPVPQR
ILQGAPETLDR	GIALQLC(UniMod:4)K	ASDGLDLSQAAAR	GFSTLTMESDKFIC(UniMod:4)IR
AGC(UniMod:4)QVVAPSDMM(UniMod:35)DGR	GSESSSGVVGVGHLSK	EATNDDPWGPSGQLMGEIAK	FFDIDSGR
AVGKEELGK	DLVVSYYQFHR	GEM(UniMod:35)M(UniMod:35)DLQHGSLFLK	YALSLYTQATDLLIK
LFNHLETIWR	IALYELMK	ALQATLATQLHGIDDHFQR	KELNYFAK
Q(UniMod:28)QSQVLDAMQDSFAR	TQDENPVVHFFK	YKEEYAVLISEAQAIK	SSGSVASLPQSDR
FMC(UniMod:4)AQLPNPVLDSISIIDTPGILSGEK	LINSMVAEFLK	SHPEELEAEATHR	STAQVAASLLATK
KTFDLYANVRPC(UniMod:4)VSIEGYK	SIEYSPQLEDASAK	MEIVLTSEQLR	GGPISFSSSR
Q(UniMod:28)ATENAKEEVKR	SSPDTQDLYC(UniMod:4)LNESSK	DTPELVAYPLPQASSSYMHGGSPSGSVVMVSGLHQLK	AANEAGYFNEEMAPIEVK
HPEPFFALAK	DWLASTFTRK	TNSIC(UniMod:4)DGAAAAAAAAAAASGFPLAPEPAALLAVPGAR	QFTVFNC(UniMod:4)TLPSNTSIDK
YGQFSGLNPGGRPITPPR	KNNIPFQMHTVELR	VTDLQGDLTK	TATDEAYKDPSNLQGK
GQFSTDELVAEVEKR	TLMNLGGLAVAR	VKEDPDGEHAR	IIPGGIADR
LIDALIENFLEPSK	VLSGAVAAEAAEAK	GASIVEDKLVEDLK	VALIDVFHQYSGR
RTYVGAM(UniMod:35)PGK	MQTNQTPPTYNK	NITLSLVANPSHLEAADPVVMGK	TMLESAGGLIQTAR
SALWAAQSDAPPLAVAPTASDAASVTGEQASK	YSTDVSVDEVK	FC(UniMod:4)ANTC(UniMod:4)VDC(UniMod:4)R	SDEDKDKEGEALEVK
SVGDLETLAFDGR	KVEILTALR	SPQGLGAFTAVVR	EQRGEEVDQSAPEQEQPATVSHEEEQASTIR
ILTTAASHEFEHTK	IGYNPDTVAFVPISGWNGDNMLEPSANMPWFK	THEEHHAAK	VQGKEIPLDKEM(UniMod:35)QDAFQNAYMELGGLGER
RQELVTK	NFVVVMVTKPK	IEEESEAMAEK	VLATTFDPYLGGR
LEGAGSATIAEVEM(UniMod:35)PFYEDK	GVIVHTMAAVQALGVK	GKAEPMIYGK	QIFGDYK
ELSSLHSLLWEAVSQLDQSVVSK	HDSSYGTFASEFYDLR	DLHWPEEEFGK	TIEEC(UniMod:4)EVILMVGLPGSGK
SLNPEDPSTPFR	NEDFVEIAR	REYYFAITMER	TQDALIVLNVSGTR
LKEDTQVADVTTSR	MQMLEDEDDLAYAETEKK	LLLEEDAAR	IAASLGTDGTHYWSK
DFPLNDLLSATELDKIR	VGWSTMQASLDLGTDK	IREYFGQFGEIEAIELPIDPK	EVAGQVGVPLQDLMVR
Q(UniMod:28)VDVPTLTGAFGILASHVPTLQVLRPGLVVVHTEDGTTTK	DKPETLSSDASTR	FFLSAGLIDK	NMTEALLELHGHSR
TALLAIIGFMPTK	TYEEGLKHEANNLQLK	NQSPVVPASTK	TLHPAVHAGILAR
LVLVGDGGTGK	NILDFPQHVSPC(UniMod:4)K	RAPFDLFENK	VNDSILFVNEVDVR
TNPFGESGGSTK	VSPEPIHLKVFSPNVVNLTLVDLPGMTK	DTYLDTQIVGQTGVIR	FLDTFLPLGHPPLPGSLLR
TTSNDIVEIFTVLGIEAVR	LEDLLQDAQDEK	EIIGEC(UniMod:4)IC(UniMod:4)K	GGVGAPGSPSTPPTR
KPVVDC(UniMod:4)VVSVPSFYTDAERR	EQQPEAEVGGQPGPSQDSTSHASDTVAR	NLFTQTLGLGSQK	RPETSYR
EDVSYEER	ATDSGQPALSTSVR	AM(UniMod:35)LESIGVPLEK	VTTAC(UniMod:4)HEFFEHE
DSEGSWFR	SSLATMAHAQSLVEAQPNVDK	TSQEPLIVTWQK	VFDFAGEEVR
MQLSGEGAK	VIPAALEAFSK	EFGGVGAPPSPGVAR	LPEDDEPPARPPAPAGASPLAEPAAPPSTPAAPK
TGFSTSPESPYTHWK	HSLEC(UniMod:4)TLILTEGDSAK	NIIHGSDSVK	TGYTLDVTTGQR
FTFGLDWVPK	ASDGLDLSQAAAR	PADLDLIQSTPFKPLALK	LEFEDGSVLK
E(UniMod:27)VNGLPIMESNYFDPSK	EATNDDPWGPSGQLMGEIAK	LQLNIVEMK	MKDEELR
LVLSELLAIMNK	GEM(UniMod:35)M(UniMod:35)DLQHGSLFLK	QQWDAAIYFM(UniMod:35)EEALQGR	LSLPPHEGPGGNLVAGALYR
LSMPIEC(UniMod:4)AEVFSK	ALQATLATQLHGIDDHFQR	VHLFMAGGYDDRIPENVEHYK	LLPGEEC(UniMod:4)VLDGLR
NEILDEVISLSQVTPK	YKEEYAVLISEAQAIK	SPLAQM(UniMod:35)EEERR	VAEDDEDDDVDTKK
FM(UniMod:35)TVLC(UniMod:4)TR	SHPEELEAEATHR	GWVIHPLGLYR	LAGIQEFQDK
NFLNALTSPIEYQR	DTPELVAYPLPQASSSYMHGGSPSGSVVMVSGLHQLK	YAFSFAGAQEAC(UniMod:4)AR	FM(UniMod:35)ATNDLMTELQK
AAESSAMAATEK	MEIVLTSEQLR	RPAAATATAR	NVLISVLQAIR
SGFSLGSDGK	TNSIC(UniMod:4)DGAAAAAAAAAAASGFPLAPEPAALLAVPGAR	LC(UniMod:4)ENIAGHLK	PTTFMGHYLHEVAR
SITQKDEEEDGKTPTQPLLK	VTDLQGDLTK	LGILGLC(UniMod:4)NTLAIEGR	VQSAVITVPAYFNDSQR
FLLTGLLSGLPSPQFAIR	GASIVEDKLVEDLK	LEAVLSTIFYQLNK	AIQIDTWLQVIPQLIAR
VQEEFDIDM(UniMod:35)DAPETER	VKEDPDGEHAR	GDLIGVVEALTR	FVQC(UniMod:4)PDGELQK
DVLSPC(UniMod:4)SVLSEQGGSHR	NITLSLVANPSHLEAADPVVMGK	VDLLAPYAK	AALDGTPGMIGYGMAK
VNILGEVVEK	FC(UniMod:4)ANTC(UniMod:4)VDC(UniMod:4)R	FLFDSVSSQNMGLR	FVPYYDLFMPSLK
SLADLTAVDVPTR	SPQGLGAFTAVVR	SQEVDVAYIC(UniMod:4)TESSSHEDYIR	ALAVSDLNR
GQPDEELKPK	THEEHHAAK	PGDVFYLHSR	AKTPVTLK
SQELEVK	IEEESEAMAEK	SQALEFPDQPDIAEDLKDLITR	LLFPAVDDNLLK
NFWVSGLSSTTR	GKAEPMIYGK	EGLDDQGLTK	GGSHDAPENTLAAIR
MNEETASLLLR	DLHWPEEEFGK	TELEDTLDTTAAQQELR	LQPDGVILYSIR
DKDISWFSPNGEK	REYYFAITMER	LQHSTSVLR	DMLPGSYPR
PGVVTC(UniMod:4)LDEAR	LLLEEDAAR	AAGPPTPGLGPVPGPGPGPGPGSVPR	M(UniMod:35)VNSNLASVEELK
GKVNSITVDNC(UniMod:4)K	FFLSAGLIDK	MTFVEAQR	E(UniMod:27)NDDVVSEDLVQQDVQDLYEAGELK
MVQSGGC(UniMod:4)SANDFR	NQSPVVPASTK	EGDTLVLTC(UniMod:4)AVTGNPRPNQIR	GLC(UniMod:4)GMGGPR
MC(UniMod:4)MTLGGR	RAPFDLFENK	AFELELSWVGELTK	GAGPC(UniMod:4)SPGLER
EVDEGAWETK	DTYLDTQIVGQTGVIR	VLALSFDAPGR	GNPGPAPSPSPGPGPGPGASER
NVERDPHFVLDVPLGVISR	EIIGEC(UniMod:4)IC(UniMod:4)K	VSSSC(UniMod:4)LTMENK	ARPFPDGLAEDIDKGEVSAR
YIGTGHADTTK	NLFTQTLGLGSQK	TVPQAPDK	VFTVSHIK
ENVEYLIQELR	AM(UniMod:35)LESIGVPLEK	LSDFNIIDTLGVGGFGR	IAPELYHK
MQEDWIEEEC(UniMod:4)HR	TSQEPLIVTWQK	VMEGLEAFDDLMR	IHGQHDAVNFIC(UniMod:4)DHPDIK
C(UniMod:4)PDIWLGC(UniMod:4)IMEDTGFYLPR	EFGGVGAPPSPGVAR	NC(UniMod:4)EVTNLNAYR	NGWSYDVEEK
FTDFDEVRHEIEAETDR	NIIHGSDSVK	DDGTVIHFNNPK	YDLASHLGIR
GTDDSMTLQSQK	PADLDLIQSTPFKPLALK	LQLIAMDLPMVSGDR	YLYGTGAVAGVYLPGSR
FDYTVTNLAGGPKPHSHYDTEYR	LQLNIVEMK	VVVMNNVLPR	Q(UniMod:28)GQEHIGSSC(UniMod:4)SFAEQALR
LLLFDYDKVELANMNR	QQWDAAIYFM(UniMod:35)EEALQGR	TFSNWPTYPQLYVR	TPVLLHDHNER
TVLASDTHQR	VHLFMAGGYDDRIPENVEHYK	VYEVATFYTMYNR	EIVLADVIDNDSWR
IAQLLPQEDLEALVMPTLR	SPLAQM(UniMod:35)EEERR	ELLSVGLGFLR	ENDFALIIDGK
YLQAVGMFR	YAFSFAGAQEAC(UniMod:4)AR	LTLPFLLLQGSADR	AVNVPFHLALSDKK
HFTEFVPLR	GWVIHPLGLYR	TQNDVLHAENVK	E(UniMod:27)THLTNLR
AASGEAKPQAK	RPAAATATAR	TVVSSPGPGSGSGTGTTSGASSPAR	VLAGDKNFITAEELR
LTSEEFNAIFTFYDKDGSGYIDENELDALLK	LC(UniMod:4)ENIAGHLK	VATVPQHATSGPGPADVSK	THSDSKPYGPTSVGLDFSLPGMEHVYGIPEHADSLR
NATNVEQSFM(UniMod:35)TM(UniMod:35)AAEIK	LEAVLSTIFYQLNK	VPQNPHGKPK	LELLGHR
DSLSMAAR	LGILGLC(UniMod:4)NTLAIEGR	LGGTC(UniMod:4)VNVGC(UniMod:4)VPK	TFIFSDLEYMGQSPGFYR
GIALQLC(UniMod:4)K	GDLIGVVEALTR	KMDEYVASLHLPTFDAHLTELTDEQAK	HAVGNNEFGAVDHER
GSESSSGVVGVGHLSK	VDLLAPYAK	KILGVGGEDDDGEVHR	AKADAEC(UniMod:4)YTALK
DLVVSYYQFHR	FLFDSVSSQNMGLR	LVHIERPILR	LC(UniMod:4)QGLFFR
IALYELMK	SQEVDVAYIC(UniMod:4)TESSSHEDYIR	QQFEEVVQELR	VTLTPEEEAR
TQDENPVVHFFK	PGDVFYLHSR	M(UniMod:35)NLFQSITSALDNSLAK	LSPNFHEAVTLR
LINSMVAEFLK	EGLDDQGLTK	NIFLQYASTEVDGEHYM(UniMod:35)TPEDFVQR	M(UniMod:35)TVAHM(UniMod:35)WFDNQIHEADTTEDQSGTSFDK
SIEYSPQLEDASAK	TELEDTLDTTAAQQELR	ESSFDVILSGVVPGSTSLHSAEVLAEMAR	LMNDFSSALNNFQVVQR
SSPDTQDLYC(UniMod:4)LNESSK	LQHSTSVLR	VSWTEAAGVIR	IM(UniMod:35)HDVIK
DWLASTFTRK	AAGPPTPGLGPVPGPGPGPGPGSVPR	GDFILVGDLMR	AIGNIELGIR
KNNIPFQMHTVELR	MTFVEAQR	DHIIDDALVR	LHVAILER
TLMNLGGLAVAR	EGDTLVLTC(UniMod:4)AVTGNPRPNQIR	VSALEDQQFLIIHATADEK	AVITANLDIR
VLSGAVAAEAAEAK	AFELELSWVGELTK	TLDLPIYVTR	FEVIDKPQS
MQTNQTPPTYNK	VLALSFDAPGR	KAEADPQAIPK	EILNLTSELLQK
YSTDVSVDEVK	VSSSC(UniMod:4)LTMENK	DYSGSQGGYDR	VTVAGLAGK
KVEILTALR	TVPQAPDK	DANLYISGLPR	GGGVPTDEEQATGLER
IGYNPDTVAFVPISGWNGDNMLEPSANMPWFK	LSDFNIIDTLGVGGFGR	HFGMLHR	DSC(UniMod:4)PLDC(UniMod:4)K
NFVVVMVTKPK	VMEGLEAFDDLMR	TEDVEPQSVPLLAR	EFVISDRK
GVIVHTMAAVQALGVK	NC(UniMod:4)EVTNLNAYR	QISQAYEVLADSK	GSEHTVNFK
HDSSYGTFASEFYDLR	DDGTVIHFNNPK	ESSTTADKEK	KLSEC(UniMod:4)LQEVYEPEWPGR
NEDFVEIAR	LQLIAMDLPMVSGDR	MPTLGLGTWK	GAPLNTPVTEDR
MQMLEDEDDLAYAETEKK	VVVMNNVLPR	RLEAELAAHEPAIQGVLDTGK	HC(UniMod:4)LALTALLDLGGSPNYK
VGWSTMQASLDLGTDK	TFSNWPTYPQLYVR	KVWFPHELDGQGARPR	IAPSGHGLKPLDIEFMK
DKPETLSSDASTR	Q(UniMod:28)ADVMIVAGTLTNK	TVIIEQSWGSPK	RPAASSAAAASAAASSPAGGGGEAQELLEHC(UniMod:4)GVC(UniMod:4)R
TYEEGLKHEANNLQLK	VYEVATFYTMYNR	LIENVDPEK	KGADEAALAR
NILDFPQHVSPC(UniMod:4)K	ELLSVGLGFLR	LGEM(UniMod:35)WNNTAADDKQPYEK	HSIEVPIPR
VSPEPIHLKVFSPNVVNLTLVDLPGMTK	LTLPFLLLQGSADR	THPGPAPTPDHKPPK	ILPAPQLGAQK
LEDLLQDAQDEK	TQNDVLHAENVK	LAEELPSLTHLNLSGNNLK	LNEQASEEILK
EQQPEAEVGGQPGPSQDSTSHASDTVAR	TVVSSPGPGSGSGTGTTSGASSPAR	GAMEAHANR	GITGIEDKEAWHGKPLPKNMAEQIIQEIYSQVQSK
ATDSGQPALSTSVR	VATVPQHATSGPGPADVSK	EGVDWMNK	KHSQFIGYPITLFVEK
TSHMGVPR	VPQNPHGKPK	LNRDDDSDVHSPR	SVEQEILVTGIK
SSLATMAHAQSLVEAQPNVDK	KLDELYGTWR	VFNDLWGK	LSEAGVLDK
VIPAALEAFSK	LGGTC(UniMod:4)VNVGC(UniMod:4)VPK	NGDTITIK	NKC(UniMod:4)LLKVAAYAAQLEQYQK
HSLEC(UniMod:4)TLILTEGDSAK	KMDEYVASLHLPTFDAHLTELTDEQAK	SALNEVHLVVMR	TAELSLDQFHDKTPY
ASDGLDLSQAAAR	KILGVGGEDDDGEVHR	LDVGNFSWGSEC(UniMod:4)C(UniMod:4)TR	LQNPSDR
EATNDDPWGPSGQLMGEIAK	LVHIERPILR	AVTTPTC(UniMod:4)GNHIK	VLQNPDLALR
GEM(UniMod:35)M(UniMod:35)DLQHGSLFLK	QQFEEVVQELR	LFQVEYAIEAIK	DNSTMGYMAAK
ALQATLATQLHGIDDHFQR	NIFLQYASTEVDGEHYM(UniMod:35)TPEDFVQR	SIIGFFVEC(UniMod:4)FR	LPFTPLSYIQGLSHR
YKEEYAVLISEAQAIK	ESSFDVILSGVVPGSTSLHSAEVLAEMAR	ADKDYHFK	ESTNIFSPSDSLK
SHPEELEAEATHR	VSWTEAAGVIR	VYAENAIR	GEQKEEEKVEEEK
DTPELVAYPLPQASSSYMHGGSPSGSVVMVSGLHQLK	GDFILVGDLMR	LPSTGEGTQFYLFEHVDNAQQFK	SYLPWLTER
MEIVLTSEQLR	DHIIDDALVR	QAAAAATQTIAASQNAAISNK	FLVWINEEDHLR
TNSIC(UniMod:4)DGAAAAAAAAAAASGFPLAPEPAALLAVPGAR	VSALEDQQFLIIHATADEK	C(UniMod:4)VAALAR	DGSASGTTLLEALDC(UniMod:4)ILPPTRPTDKPLR
VTDLQGDLTK	TLDLPIYVTR	SQAQALSQEGK	EAVTFLR
GASIVEDKLVEDLK	KAEADPQAIPK	LHVSPLTQIR	LILDSAR
VKEDPDGEHAR	DANLYISGLPR	YAEC(UniMod:4)GLR	GLTPLFHTAMVGGDPR
NITLSLVANPSHLEAADPVVMGK	DYSGSQGGYDR	LKGDDLQAIKK	E(UniMod:27)VVHTVSLHEIDVINSR
FC(UniMod:4)ANTC(UniMod:4)VDC(UniMod:4)R	TEDVEPQSVPLLAR	FNKPDIDAWELR	LGLPGQPR
SPQGLGAFTAVVR	HFGMLHR	EESQLHR	AC(UniMod:4)GLIIFR
THEEHHAAK	QISQAYEVLADSK	IPSVVTGTDIVQWLMK	AELGEYIR
C(UniMod:26)SAESEEDRK	ESSTTADKEK	SDC(UniMod:4)SLC(UniMod:4)LAADPAYR	FLVGTQSLK
IEEESEAMAEK	MPTLGLGTWK	QNFTEPTAIQAQGWPVALSGLDMVGVAQTGSGK	IVVVTAGVR
GKAEPMIYGK	Q(UniMod:28)SVNHQMAQEDAQR	MLGYFSLVGLLR	GASSPGILVLTTGLSKPFMR
DLHWPEEEFGK	RLEAELAAHEPAIQGVLDTGK	IDWPVGSPATIQYTGLDDHLSK	NNSAIDSGINLTTDTSK
REYYFAITMER	KVWFPHELDGQGARPR	FHQQGAPR	RYPSGEER
IREYFGQFGEIEAIELPIDPK	TVIIEQSWGSPK	SNLQLPLQFLSR	YFENWSASMI
LLLEEDAAR	LIENVDPEK	RMQEMLQK	Q(UniMod:28)QQDEAYLASLR
FFLSAGLIDK	LGEM(UniMod:35)WNNTAADDKQPYEK	VNVADEVQR	ISGETIFVTAPHEATAGIIGVNR
NQSPVVPASTK	THPGPAPTPDHKPPK	VGASEATLLNMLNISPF	EFQDYIEPEEGC(UniMod:4)QGSPQR
RAPFDLFENK	LAEELPSLTHLNLSGNNLK	INGIFEQLGAYIQESASFLEDTHR	QENFILGSC(UniMod:4)GTDQVK
DTYLDTQIVGQTGVIR	GAMEAHANR	GGPGGPGGPGGPMGR	IYTLFLQR
EIIGEC(UniMod:4)IC(UniMod:4)K	EGVDWMNK	AIEMAQHGQR	WAESFDVLLSHK
NLFTQTLGLGSQK	LNRDDDSDVHSPR	DAMENEMR	C(UniMod:4)DVYDIMHLR
AM(UniMod:35)LESIGVPLEK	NGDTITIK	AEEPGGQAYETPR	YEANVPDTTTPGTELLQVR
TSQEPLIVTWQK	VFNDLWGK	KAEEVSQHR	MHSVGIC(UniMod:4)GSDVHYWEHGR
EFGGVGAPPSPGVAR	SALNEVHLVVMR	AFGPGLQGGNAGSPAR	E(UniMod:27)RVEAVNMAEGIIHDTETK
NIIHGSDSVK	LDVGNFSWGSEC(UniMod:4)C(UniMod:4)TR	SGFHTVPGQPGC(UniMod:4)QDINEC(UniMod:4)LR	RLWADHGVQAC(UniMod:4)FGR
PADLDLIQSTPFKPLALK	AVTTPTC(UniMod:4)GNHIK	SDKWIDIHNPATNEVVGR	VADPDHDHTGFLTEYVATR
LQLNIVEMK	LFQVEYAIEAIK	ENVFQEHQTLK	ITAFVVER
QQWDAAIYFM(UniMod:35)EEALQGR	SIIGFFVEC(UniMod:4)FR	EKEAENER	HLC(UniMod:4)ELLAQQF
VHLFMAGGYDDRIPENVEHYK	ADKDYHFK	TQIALSPNNHEVHIYK	AC(UniMod:4)VIHGTDLK
SPLAQM(UniMod:35)EEERR	VYAENAIR	AKPVFEEPPNPTNVEASLQQMK	FYGLYC(UniMod:4)VQSGGK
GWVIHPLGLYR	LPSTGEGTQFYLFEHVDNAQQFK	(UniMod:5)MDEEYDVIVLGTGLTEC(UniMod:4)ILSGIMSVNGK	IISLKPIIK
YAFSFAGAQEAC(UniMod:4)AR	QAAAAATQTIAASQNAAISNK	LGNPTDR	RGFGFVTFDDHDPVDK
RPAAATATAR	C(UniMod:4)VAALAR	LVVVFGATGAQGGSVAR	VC(UniMod:4)IIANPVNSTIPITAEVFKK
LC(UniMod:4)ENIAGHLK	SQAQALSQEGK	IPVDTLEK	FDTQYPYGEK
LEAVLSTIFYQLNK	LHVSPLTQIR	VVAVNNIGR	TKFENLC(UniMod:4)K
LGILGLC(UniMod:4)NTLAIEGR	YAEC(UniMod:4)GLR	LVVLDYIIR	YRGGEIR
GDLIGVVEALTR	PGGGPGMGAPGGHPKPPHR	TSGC(UniMod:4)FVAPVR	QEIGALSK
VDLLAPYAK	LKGDDLQAIKK	SLFFPDEAINK	Q(UniMod:28)VGMAC(UniMod:4)AISILGK
FLFDSVSSQNMGLR	FNKPDIDAWELR	SVVVDDVR	HGFFVNPSDSVAVIAANIFSIPYFQQTGVR
SQEVDVAYIC(UniMod:4)TESSSHEDYIR	EESQLHR	VIVSDVQESFIWVR	ESLTSFGNGPLSPGGPSKPGGGGGGPGSSSTSR
PGDVFYLHSR	SDC(UniMod:4)SLC(UniMod:4)LAADPAYR	SHIAHWWSPDGTR	IGDELLEINNQILYGR
SQALEFPDQPDIAEDLKDLITR	QNFTEPTAIQAQGWPVALSGLDMVGVAQTGSGK	LRDAC(UniMod:4)EPESGPDPSTVR	HLDGETEEER
EGLDDQGLTK	MLGYFSLVGLLR	ILTHSELAPLR	RLTGFHETSNINDFSAGVANR
TELEDTLDTTAAQQELR	IDWPVGSPATIQYTGLDDHLSK	YDWDLLAAR	AAAQLLQSQAQQSGAQQTK
LQHSTSVLR	FHQQGAPR	GDEALEKR	HHPDLIFC(UniMod:4)R
AAGPPTPGLGPVPGPGPGPGPGSVPR	SNLQLPLQFLSR	LVTALC(UniMod:4)ASGHR	HMLPTVLR
MTFVEAQR	RMQEMLQK	GAPFAPLHGGGSLHYSLSR	ELLAALQK
EGDTLVLTC(UniMod:4)AVTGNPRPNQIR	VNVADEVQR	LLDPEDISVDHPDEK	LINYEMSK
AFELELSWVGELTK	INGIFEQLGAYIQESASFLEDTHR	LDEDLAGYC(UniMod:4)R	FLLFSSLVNK
VLALSFDAPGR	VGASEATLLNMLNISPF	TLGVRPDDDLLFTVFSK	HLIEQDFPGMR
VSSSC(UniMod:4)LTMENK	GGPGGPGGPGGPMGR	ADIGISALTITPDRENVVDFTTR	LQENLQQLQHSTNQLAK
TVPQAPDK	AIEMAQHGQR	FYYEIQNAPEQAC(UniMod:4)HLAK	AKDDTQVK
LSDFNIIDTLGVGGFGR	DAMENEMR	YMHSGPVVAM(UniMod:35)VWEGLNVVK	LEEEGQSLKEEMAR
E(UniMod:27)LMIPGGAK	AEEPGGQAYETPR	LDLPDLPLSDLLK	AVMEIMTK
VMEGLEAFDDLMR	AFGPGLQGGNAGSPAR	EASEQTQTK	FEGEPATHTQPGVQLQSNTYDLQESNVGLK
NC(UniMod:4)EVTNLNAYR	KAEEVSQHR	MPAEENLK	DSSGHVGFIFK
DDGTVIHFNNPK	SGFHTVPGQPGC(UniMod:4)QDINEC(UniMod:4)LR	TVSC(UniMod:4)AC(UniMod:4)PHLMK	ENLWLNLTDGSILC(UniMod:4)GR
LQLIAMDLPMVSGDR	SDKWIDIHNPATNEVVGR	LVQENQWLR	AAYNPGQAVPWNAVK
VVVMNNVLPR	ENVFQEHQTLK	EGTDSSQGIPQLVSNISAC(UniMod:4)QVIAEAVR	AADFEDLLSSQGFNAHK
TFSNWPTYPQLYVR	EKEAENER	AGAAISAGHGLPAK	EEEEEELVDPLTTVR
Q(UniMod:28)ADVMIVAGTLTNK	TQIALSPNNHEVHIYK	AEDVSAIEIVGGATR	NDEDQKIEQDGVKPEDK
VYEVATFYTMYNR	AKPVFEEPPNPTNVEASLQQMK	EDQMQVIGNLK	GKFTTSDVAAIETDKEGVQNAK
ELLSVGLGFLR	(UniMod:5)MDEEYDVIVLGTGLTEC(UniMod:4)ILSGIMSVNGK	DQLLAAK	SNLIFLAGNR
LTLPFLLLQGSADR	LGNPTDR	AILITGC(UniMod:4)DSGFGFSLAK	TEPIPVTAK
TQNDVLHAENVK	LVVVFGATGAQGGSVAR	QSVELC(UniMod:4)KK	EDVIPSGLPQAEDR
TVVSSPGPGSGSGTGTTSGASSPAR	IPVDTLEK	LITYLDQTTQK	AFLDSLPDVK
VATVPQHATSGPGPADVSK	LVVLDYIIR	TLAVITK	SFVQGLGVASDVVR
VPQNPHGKPK	VVAVNNIGR	AQAEQAALK	AASGTKEDPNLVPSISNKR
KLDELYGTWR	TSGC(UniMod:4)FVAPVR	YLQKPSQGMTSADDFFQGTK	ADC(UniMod:4)LVPSEIR
LGGTC(UniMod:4)VNVGC(UniMod:4)VPK	SLFFPDEAINK	RGPNYTSGYGTNSELSNPSETESER	ENLSAAFSR
KMDEYVASLHLPTFDAHLTELTDEQAK	SVVVDDVR	SEPPESEAKPAPTEVK	AAQLGFGGVYVR
KILGVGGEDDDGEVHR	VIVSDVQESFIWVR	PSSVYGLDLSIK	IEDFLER
LVHIERPILR	EFNEDGALAVLQQFK	TIPC(UniMod:4)FNPNTLLPDPLLR	AGVAPLQVK
QQFEEVVQELR	SHIAHWWSPDGTR	LGFLEEKDQMEAVR	RSELEEQQMHLNVGLR
M(UniMod:35)NLFQSITSALDNSLAK	LRDAC(UniMod:4)EPESGPDPSTVR	AGAHLKGGAK	VEEHEETFEEK
NIFLQYASTEVDGEHYM(UniMod:35)TPEDFVQR	ILTHSELAPLR	GPDGLTALEATDNQAIK	AGPVQVLIVK
ESSFDVILSGVVPGSTSLHSAEVLAEMAR	YDWDLLAAR	IEGTPLETVQK	DQNTVETLQR
VSWTEAAGVIR	GDEALEKR	NISEIIAK	EQHDAQVR
GDFILVGDLMR	LVTALC(UniMod:4)ASGHR	QTPAAPETEEEPYR	SPAPPLLHVAALGQK
DHIIDDALVR	GAPFAPLHGGGSLHYSLSR	GHEEDDITK	ALYDYDGQEQDELSFK
NEPELQLDEEQER	LLDPEDISVDHPDEK	LGTLFAFK	SIQGDGEGDGDLK
VSALEDQQFLIIHATADEK	C(UniMod:26)LYFADTFLR	DHVLGLAR	LFLQGPK
TLDLPIYVTR	LDEDLAGYC(UniMod:4)R	AWGNNQDGVVASQPAR	E(UniMod:27)M(UniMod:35)EENFALEAANYQDTIGR
KAEADPQAIPK	TLGVRPDDDLLFTVFSK	ELNFSSAEQMEK	IMGPNYTPGKK
DYSGSQGGYDR	ADIGISALTITPDRENVVDFTTR	TKQELEDLTADIKK	NAVESYTYNIK
DANLYISGLPR	FYYEIQNAPEQAC(UniMod:4)HLAK	HTHLSVSFGR	LLYDLADQLHAAVGASR
HFGMLHR	YMHSGPVVAM(UniMod:35)VWEGLNVVK	HMSEFMEC(UniMod:4)NLDELVK	VKETELELK
TEDVEPQSVPLLAR	EASEQTQTK	LSVLVDEYQMDFHPSPVVLK	RFTM(UniMod:35)ELAK
QISQAYEVLADSK	MPAEENLK	ALLQQQPEDDSKR	LPSPTAAPQQSASQATPVTQGQGR
ESSTTADKEK	TVSC(UniMod:4)AC(UniMod:4)PHLMK	KVVDNTTAK	EYNIFEGMEC(UniMod:4)HGSPLVVISQGK
MPTLGLGTWK	LVQENQWLR	VLGATLSPELIQK	LDKSQIHDIVLVGGSTR
Q(UniMod:28)SVNHQMAQEDAQR	EGTDSSQGIPQLVSNISAC(UniMod:4)QVIAEAVR	KDEPIDLFMVEIMEMK	DNYEGYAPSDGYYR
RLEAELAAHEPAIQGVLDTGK	AGAAISAGHGLPAK	MAPTPIPTR	ADHGEPIGR
KVWFPHELDGQGARPR	AEDVSAIEIVGGATR	FSVLQYVVPEVK	STMKPVQK
TVIIEQSWGSPK	EDQMQVIGNLK	(UniMod:5)M(UniMod:35)EGYHKPDQQK	LLNIQPPPR
LIENVDPEK	DQLLAAK	LPQVEHVLPLLK	VVSSVLQFGNISFK
LGEM(UniMod:35)WNNTAADDKQPYEK	AILITGC(UniMod:4)DSGFGFSLAK	NQSFC(UniMod:4)PTVNLDK	VM(UniMod:35)DHPGNYVEPTIVTGLAHDAPIVHQETFAPILYVFK
THPGPAPTPDHKPPK	QSVELC(UniMod:4)KK	LLNFPTIVER	SGDPMILSC(UniMod:4)LMEHLYTEK
LAEELPSLTHLNLSGNNLK	LITYLDQTTQK	AMPYFIQVMK	MAAMAKPDC(UniMod:4)IITC(UniMod:4)DGNNITVK
GAMEAHANR	TLAVITK	(UniMod:5)ASNNTASIAQAR	LITSDKK
EGVDWMNK	Q(UniMod:28)AVPEKPVKK	QNGIVLLLPHGMEGMGPEHSSARPER	ADDVVWVR
LNRDDDSDVHSPR	AQAEQAALK	FSPNTSQFLLVSSWDTSVR	SSEEIESAFR
NGDTITIK	RGPNYTSGYGTNSELSNPSETESER	TALLSSGFSLEDPQTHANR	VHSFPTLK
VFNDLWGK	SEPPESEAKPAPTEVK	ELSADGAQEATGTQR	TEDGKVEK
SALNEVHLVVMR	PSSVYGLDLSIK	EDEEYKR	VPMTPGVK
LDVGNFSWGSEC(UniMod:4)C(UniMod:4)TR	TIPC(UniMod:4)FNPNTLLPDPLLR	AFLLMVSQYQQPQENEVAVLLKPISEK	AEMNGLAAQGR
AVTTPTC(UniMod:4)GNHIK	LGFLEEKDQMEAVR	ETAHWKPPPWNDVDILK	IKKPEGKPDQK
LFQVEYAIEAIK	AGAHLKGGAK	VLQTQLDTLR	YQDLYTVEPNNAR
SIIGFFVEC(UniMod:4)FR	GPDGLTALEATDNQAIK	YSDVEVPASVTGHSFASDGDSGTC(UniMod:4)SPLR	KEEMPAAPEKK
ADKDYHFK	IEGTPLETVQK	MFVVAEAEAGTC(UniMod:4)R	EFGDSLSLEILQIIK
VYAENAIR	NISEIIAK	VMLTNIQNR	SNFGYNIPLK
LPSTGEGTQFYLFEHVDNAQQFK	QTPAAPETEEEPYR	IFTMAEVYGIR	QVSLLGWSDGGITALIAAAK
QAAAAATQTIAASQNAAISNK	GHEEDDITK	DKEVTGALIASLINC(UniMod:4)YIR	KADIGVAM(UniMod:35)GIVGSDVSK
C(UniMod:4)VAALAR	LGTLFAFK	NIC(UniMod:4)QFLIEIGLAK	M(UniMod:35)HAYALELLFDQLHEGAK
SQAQALSQEGK	DHVLGLAR	SSLVLSMLQQMLMEDK	AHEVSMQELR
LHVSPLTQIR	AWGNNQDGVVASQPAR	DVVMVHEPK	AVEYNALFK
YAEC(UniMod:4)GLR	ELNFSSAEQMEK	AGKPVIC(UniMod:4)ATQM(UniMod:35)LESMIK	SGQKPVLSDVHAELDR
PGGGPGMGAPGGHPKPPHR	TKQELEDLTADIKK	(UniMod:5)MEEVVIAGMSGK	IYELAAGGTAVGTGLNTR
LKGDDLQAIKK	HTHLSVSFGR	KFIQDSIFGLC(UniMod:4)PHMTEDNKDLIQGK	ALC(UniMod:4)AEADR
FNKPDIDAWELR	HMSEFMEC(UniMod:4)NLDELVK	QVLYQQSSGHNNR	PAASEPPVLDVK
EESQLHR	LSVLVDEYQMDFHPSPVVLK	LIITSAEASPAEC(UniMod:4)C(UniMod:4)QHAK	QELEDLTADIKK
IPSVVTGTDIVQWLMK	ALLQQQPEDDSKR	QEMELAMK	HAENGDLIAQEQK
QNFTEPTAIQAQGWPVALSGLDMVGVAQTGSGK	KVVDNTTAK	LVPGGGATEIELAK	VDVLSWVHGSR
SDC(UniMod:4)SLC(UniMod:4)LAADPAYR	VLGATLSPELIQK	DTGNIGQER	AVGKEELGK
MLGYFSLVGLLR	MAPTPIPTR	VLNLLWNLAHSDDVPVDIMDLALSAHIK	ILQGAPETLDR
IDWPVGSPATIQYTGLDDHLSK	(UniMod:5)M(UniMod:35)EGYHKPDQQK	VLGELWPLFGGR	VALRGEDVPLTEQTVSQVLQSAK
FHQQGAPR	FSVLQYVVPEVK	VVAEQLFGPR	AGC(UniMod:4)QVVAPSDMM(UniMod:35)DGR
SNLQLPLQFLSR	LPQVEHVLPLLK	SSGATPVSGPPPPSASSTPAGQPTAVSR	APLTKPVKK
RMQEMLQK	NQSFC(UniMod:4)PTVNLDK	FGLIQSMK	Q(UniMod:28)QSQVLDAMQDSFAR
VNVADEVQR	LLNFPTIVER	ESYVETELIFALAK	FMC(UniMod:4)AQLPNPVLDSISIIDTPGILSGEK
INGIFEQLGAYIQESASFLEDTHR	AMPYFIQVMK	MSDEEILEK	SFPAYYTSHVQEEQTEVEETIEATKAEEAK
VGASEATLLNMLNISPF	(UniMod:5)ASNNTASIAQAR	SFGLPSIGR	KTFDLYANVRPC(UniMod:4)VSIEGYK
GGPGGPGGPGGPMGR	QNGIVLLLPHGMEGMGPEHSSARPER	TKEELEELMSDIKK	HPEPFFALAK
AIEMAQHGQR	FSPNTSQFLLVSSWDTSVR	YGINNIR	YGQFSGLNPGGRPITPPR
DAMENEMR	TALLSSGFSLEDPQTHANR	PDILHQDIQQVR	GQFSTDELVAEVEKR
AEEPGGQAYETPR	ELSADGAQEATGTQR	QEGIIFIGPPSSAIR	SSALQWLTPEQTSGK
AFGPGLQGGNAGSPAR	EDEEYKR	GLAAFLK	EELEPMVFR
KAEEVSQHR	AFLLMVSQYQQPQENEVAVLLKPISEK	TVEEVLGHFGVNESTGLSLEQVKK	SVGDLETLAFDGR
ELHNIYGFYQQMATAEGLIQR	ETAHWKPPPWNDVDILK	QMEQISQFLK	RQELVTK
SGFHTVPGQPGC(UniMod:4)QDINEC(UniMod:4)LR	VLQTQLDTLR	VRPC(UniMod:4)VVYGGAEIGQQIR	LEGAGSATIAEVEM(UniMod:35)PFYEDK
SDKWIDIHNPATNEVVGR	YSDVEVPASVTGHSFASDGDSGTC(UniMod:4)SPLR	EEWDIIEGLIR	LTADFRDDPDPR
EKEAENER	MFVVAEAEAGTC(UniMod:4)R	IVFSPEEAK	LKEDTQVADVTTSR
ENVFQEHQTLK	VMLTNIQNR	NSQWVPTLPNSSHHLDAVPC(UniMod:4)STTINR	THVGMSIQTFR
TQIALSPNNHEVHIYK	IFTMAEVYGIR	SHYVLYGLVAAMQPR	AAQLDGLEAR
AKPVFEEPPNPTNVEASLQQMK	DKEVTGALIASLINC(UniMod:4)YIR	EVAWNLTSVDLVR	Q(UniMod:28)GLLPLTFADPSDYNK
(UniMod:5)MDEEYDVIVLGTGLTEC(UniMod:4)ILSGIMSVNGK	NIC(UniMod:4)QFLIEIGLAK	HSIGDTK	ENYGELADC(UniMod:4)C(UniMod:4)TK
LGNPTDR	VQDAVQQHQQK	SPGMLEPLGSAR	Q(UniMod:28)VDVPTLTGAFGILASHVPTLQVLRPGLVVVHTEDGTTTK
LVVVFGATGAQGGSVAR	SSLVLSMLQQMLMEDK	IIPGAAEK	GDQFMFR
IPVDTLEK	DVVMVHEPK	APTAGSGQEC(UniMod:4)STQEK	LVLVGDGGTGK
LVVLDYIIR	AGKPVIC(UniMod:4)ATQM(UniMod:35)LESMIK	SGDAAIVDMVPGKPM	YSDFEWLR
VVAVNNIGR	(UniMod:5)MEEVVIAGMSGK	VEGPSEYILETSDALHVK	FTASAGIQVVGDDLTVTNPK
TSGC(UniMod:4)FVAPVR	KFIQDSIFGLC(UniMod:4)PHMTEDNKDLIQGK	IRVESLLVTAISK	KREPDDEGEEDD
SLFFPDEAINK	QVLYQQSSGHNNR	NIIMAVMDR	SFEDTIAQGITFVK
SVVVDDVR	LIITSAEASPAEC(UniMod:4)C(UniMod:4)QHAK	AVPLAGFGYGLPISR	EDVSYEER
VIVSDVQESFIWVR	QEMELAMK	HDVIVSIVTAAK	SHLLNC(UniMod:4)C(UniMod:4)PHDVLSGTR
EFNEDGALAVLQQFK	Q(UniMod:28)NLEGDHNDAAMETEAPK	ALEATIEYIK	MQLSGEGAK
SHIAHWWSPDGTR	LVPGGGATEIELAK	NSDEEILEC(UniMod:4)WHK	FTFGLDWVPK
LRDAC(UniMod:4)EPESGPDPSTVR	AEVAAGDHPTDAEM(UniMod:35)KGER	HSASDPGPAPVVNSSSR	E(UniMod:27)VNGLPIMESNYFDPSK
ILTHSELAPLR	DTGNIGQER	DTELAEELLQWFLQEEKR	IAAAQYSVTGSAVAR
YDWDLLAAR	VLGELWPLFGGR	FIFDC(UniMod:4)VSQEYGINPER	WVVPVLPK
GDEALEKR	VVAEQLFGPR	AVILGPPGSGK	NEILDEVISLSQVTPK
LVTALC(UniMod:4)ASGHR	SSGATPVSGPPPPSASSTPAGQPTAVSR	ILDLIESGKK	FM(UniMod:35)TVLC(UniMod:4)TR
GAPFAPLHGGGSLHYSLSR	EGHGLGSLGK	AAIAQLNGK	HALDAHQR
LLDPEDISVDHPDEK	ESYVETELIFALAK	LKGYTNWAIGLSVADLIESMLK	VLEDIQLNLFTR
C(UniMod:26)LYFADTFLR	FGLIQSMK	SFIEYIK	RGYSLVSGGTDTHLVLVDLRPK
LDEDLAGYC(UniMod:4)R	MSDEEILEK	ESESSDHPPMVSEEDISVGYSTFQDC(UniMod:4)LPK	NFLNALTSPIEYQR
TLGVRPDDDLLFTVFSK	SFGLPSIGR	SVGYRPDFVGFEIPDK	AAESSAMAATEK
ADIGISALTITPDRENVVDFTTR	TKEELEELMSDIKK	TPALIVYGDQDPMGSSSFQHLK	FQSSAVM(UniMod:35)ALQEASEAYLVGLFEDTNLC(UniMod:4)AIHAK
FYYEIQNAPEQAC(UniMod:4)HLAK	YGINNIR	HNTGTDFSNSSIK	IYVINIATQK
YMHSGPVVAM(UniMod:35)VWEGLNVVK	TVEEVLGHFGVNESTGLSLEQVKK	MITIHLPSPVTAQK	SGFSLGSDGK
LDLPDLPLSDLLK	GLAAFLK	VLDFHHPHQLLEGMEGFNLELSDHPESLEQILVDC(UniMod:4)R	EQPVYAMTGLR
EASEQTQTK	QMEQISQFLK	VLTMAPGLITLEIVPFR	VNILGEVVEK
MPAEENLK	VRPC(UniMod:4)VVYGGAEIGQQIR	VLALPGKPPFLTQLHSC(UniMod:4)FQTMDR	VSSSGLDSLGR
TVSC(UniMod:4)AC(UniMod:4)PHLMK	EEWDIIEGLIR	SEPQPEEGSPAAGQK	ADC(UniMod:4)ASGIFLAAEK
LVQENQWLR	IVFSPEEAK	DLADELALVDVMEDK	SLADLTAVDVPTR
EGTDSSQGIPQLVSNISAC(UniMod:4)QVIAEAVR	NSQWVPTLPNSSHHLDAVPC(UniMod:4)STTINR	IGFVGFPSVGK	FVSSPEEVMDVIDEGK
AGAAISAGHGLPAK	EVAWNLTSVDLVR	LVSDVQTAVK	FFTGQITAAGK
AEDVSAIEIVGGATR	SHYVLYGLVAAMQPR	GFGFVTFDDHDPVDK	ITIPVQTFSNLQIR
EDQMQVIGNLK	HSIGDTK	KNTSSNRPLSPHLTIYK	GQPDEELKPK
DQLLAAK	SPGMLEPLGSAR	IQLHSSQVLR	WIGLDLVHGKPR
AILITGC(UniMod:4)DSGFGFSLAK	IIPGAAEK	ASLLQNESTNEQLQIHYK	SQELEVK
QSVELC(UniMod:4)KK	E(UniMod:27)GVMYVGTK	SVNEVMEWMNNVMNAQAK	NFWVSGLSSTTR
LITYLDQTTQK	APTAGSGQEC(UniMod:4)STQEK	REYEIDGR	PTGMLPSGVLSGGK
TLAVITK	SGDAAIVDMVPGKPM	GFFNIYHPLDPVAYR	MNEETASLLLR
Q(UniMod:28)AVPEKPVKK	VEGPSEYILETSDALHVK	VATTEMDPR	DKDISWFSPNGEK
AQAEQAALK	IRVESLLVTAISK	ATVFLAMGK	PGVVTC(UniMod:4)LDEAR
YLQKPSQGMTSADDFFQGTK	NIIMAVMDR	AFYGSEEDEAKGPGSEEAATAALPAR	MVQSGGC(UniMod:4)SANDFR
RGPNYTSGYGTNSELSNPSETESER	YFLWPLQHGTLHFC(UniMod:4)GFK	SLAEANNLSFPLEPLSR	TVVTGIEMFHK
SEPPESEAKPAPTEVK	AVPLAGFGYGLPISR	SQFGHVVDIVALK	MC(UniMod:4)MTLGGR
PSSVYGLDLSIK	HDVIVSIVTAAK	IALALTAISLGTARPPPSMSAAGLAAR	NVERDPHFVLDVPLGVISR
TIPC(UniMod:4)FNPNTLLPDPLLR	ALEATIEYIK	KLGGTIDDC(UniMod:4)ELVEGLVLTQK	YIGTGHADTTK
LGFLEEKDQMEAVR	NSDEEILEC(UniMod:4)WHK	IVLGGTTIHNTK	MQEDWIEEEC(UniMod:4)HR
AGAHLKGGAK	HSASDPGPAPVVNSSSR	VEGSEPSVTYYR	IILTAQPFR
GPDGLTALEATDNQAIK	DTELAEELLQWFLQEEKR	WGLVC(UniMod:4)AGLADMAR	FTDFDEVRHEIEAETDR
IEGTPLETVQK	FIFDC(UniMod:4)VSQEYGINPER	ATIEVHEK	LGTSAEGAHLR
NISEIIAK	AVILGPPGSGK	GQDHVDFSQPEPHTVLFHEPGSFSVWVGGR	YLQAVGMFR
QTPAAPETEEEPYR	ILDLIESGKK	LGQMIVDYENPLKK	HFTEFVPLR
GHEEDDITK	AAIAQLNGK	HQDDTATATR	LSGFSFK
LGTLFAFK	LKGYTNWAIGLSVADLIESMLK	AC(UniMod:4)ISIGNQNFEVK	LTSEEFNAIFTFYDKDGSGYIDENELDALLK
DHVLGLAR	SFIEYIK	IKPTTLQVENISIGGVLVPLELK	NATNVEQSFM(UniMod:35)TM(UniMod:35)AAEIK
AWGNNQDGVVASQPAR	ESESSDHPPMVSEEDISVGYSTFQDC(UniMod:4)LPK	FDSNVSGQSSFGTSPAADNIEK	RGQTC(UniMod:4)VVHYTGMLEDGKK
ELNFSSAEQMEK	SVGYRPDFVGFEIPDK	IVNHPTMLQDPDVR	ISDEDWDIIHR
TKQELEDLTADIKK	TPALIVYGDQDPMGSSSFQHLK	AVDLLYAM(UniMod:35)C(UniMod:4)DR	LDTFLSR
HTHLSVSFGR	Q(UniMod:28)LFALSC(UniMod:4)AAEEQGMLPEDLSGVIR	RAPSFHDK	ALAAGGYDVEK
HMSEFMEC(UniMod:4)NLDELVK	HNTGTDFSNSSIK	ESSTVFELKR	IALYELMK
LSVLVDEYQMDFHPSPVVLK	MITIHLPSPVTAQK	DLLEVADILEK	TQDENPVVHFFK
ALLQQQPEDDSKR	VLTMAPGLITLEIVPFR	LEGQSPPHSPPKGPEEDDETIQAEQQQGQS	GGDLFDAITSTSK
KVVDNTTAK	VLALPGKPPFLTQLHSC(UniMod:4)FQTMDR	HMALDMGNEIDTQNR	LINSMVAEFLK
VLGATLSPELIQK	SEPQPEEGSPAAGQK	DEPTGEVLSLVGK	TAFDEAIAELDTLSEESYK
KDEPIDLFMVEIMEMK	DLADELALVDVMEDK	LQTLVGVLR	VLEGMDVVR
MAPTPIPTR	IGFVGFPSVGK	RKDNPIEDELVFR	YVEQLLTLFNR
FSVLQYVVPEVK	LVSDVQTAVK	TGIVLANGK	DWLASTFTRK
(UniMod:5)M(UniMod:35)EGYHKPDQQK	GFGFVTFDDHDPVDK	NC(UniMod:4)TC(UniMod:4)GLAEELER	SVEGWILFVTGVHEEATEEDIHDK
LPQVEHVLPLLK	IQLHSSQVLR	ALGLNEVDYK	TLMNLGGLAVAR
NQSFC(UniMod:4)PTVNLDK	ASLLQNESTNEQLQIHYK	DSLGDFIEHYAQLGPSSPEQLAAGAEEGGGPR	WAHLDIAGVMTNKDEIPYLR
LLNFPTIVER	SVNEVMEWMNNVMNAQAK	EKELDELKK	MQTNQTPPTYNK
AMPYFIQVMK	REYEIDGR	LLIYETEAK	YSTDVSVDEVK
(UniMod:5)ASNNTASIAQAR	GFFNIYHPLDPVAYR	VIVGGVDLLAK	KVEILTALR
QNGIVLLLPHGMEGMGPEHSSARPER	VATTEMDPR	IESILMSLPLTAR	KLNQGTER
FSPNTSQFLLVSSWDTSVR	ATVFLAMGK	ATGPVLTVGEGYGYGHDSELSQASAAAR	LAPYSGC(UniMod:4)SMGEYFR
TALLSSGFSLEDPQTHANR	AFYGSEEDEAKGPGSEEAATAALPAR	LGHAHAGMGK	IGYNPDTVAFVPISGWNGDNMLEPSANMPWFK
ELSADGAQEATGTQR	SLAEANNLSFPLEPLSR	LPEGPPNFLR	NFVVVMVTKPK
EDEEYKR	SQFGHVVDIVALK	TLHVEEVVPSVIEPSFGLGR	HDSSYGTFASEFYDLR
AFLLMVSQYQQPQENEVAVLLKPISEK	IALALTAISLGTARPPPSMSAAGLAAR	IDVPQDLEDDLTATPLSHATVPQSPAR	YSQAPTLPSGAPLDPYGAGSGR
ETAHWKPPPWNDVDILK	KLGGTIDDC(UniMod:4)ELVEGLVLTQK	TLQIFNIEMK	NEDFVEIAR
VLQTQLDTLR	IVLGGTTIHNTK	LFNIHED	GSLEVLSLK
YSDVEVPASVTGHSFASDGDSGTC(UniMod:4)SPLR	VEGSEPSVTYYR	LQSDFQDLC(UniMod:4)SR	MQMLEDEDDLAYAETEKK
MFVVAEAEAGTC(UniMod:4)R	WGLVC(UniMod:4)AGLADMAR	HQAFEAELHANADR	VGWSTMQASLDLGTDK
VMLTNIQNR	ATIEVHEK	QIDATYVR	DKPETLSSDASTR
IFTMAEVYGIR	GQDHVDFSQPEPHTVLFHEPGSFSVWVGGR	LAVPVVDHK	ASTAAPVASPAAPSPGSSGGGGFFSSLSNAVK
DKEVTGALIASLINC(UniMod:4)YIR	LGQMIVDYENPLKK	EIESEEQNLVTK	TYEEGLKHEANNLQLK
NIC(UniMod:4)QFLIEIGLAK	HQDDTATATR	LHLSPVR	NFNIC(UniMod:4)LER
VQDAVQQHQQK	AC(UniMod:4)ISIGNQNFEVK	QANAGLFNLR	DC(UniMod:4)LHKGSNDMQYQHVIETLIGK
SSLVLSMLQQMLMEDK	FDSNVSGQSSFGTSPAADNIEK	NFDEALVDYFC(UniMod:4)DEFK	VSPEPIHLKVFSPNVVNLTLVDLPGMTK
DVVMVHEPK	IKPTTLQVENISIGGVLVPLELK	PLPGVGEELK	ATDSGQPALSTSVR
AGKPVIC(UniMod:4)ATQM(UniMod:35)LESMIK	IVNHPTMLQDPDVR	VFNVFC(UniMod:4)LYGNVEK	TSHMGVPR
(UniMod:5)MEEVVIAGMSGK	AVDLLYAM(UniMod:35)C(UniMod:4)DR	DDGC(UniMod:4)YRGEPSWFHR	SSLATMAHAQSLVEAQPNVDK
KFIQDSIFGLC(UniMod:4)PHMTEDNKDLIQGK	ESSTVFELKR	SNAAAYLQHLC(UniMod:4)YR	VIPAALEAFSK
QVLYQQSSGHNNR	DLLEVADILEK	ASYAVSEAIPK	DTPENNPDTPFDFTPENYK
LIITSAEASPAEC(UniMod:4)C(UniMod:4)QHAK	LEGQSPPHSPPKGPEEDDETIQAEQQQGQS	(UniMod:5)MEPGPDGPAAPGPAAIR	LPGGELNPGEDEVEGLKR
QEMELAMK	RAPSFHDK	LPDGC(UniMod:4)LLQGTFYAR	ASDGLDLSQAAAR
Q(UniMod:28)NLEGDHNDAAMETEAPK	HMALDMGNEIDTQNR	WLVYEQEQPLSC(UniMod:4)DEPILSNK	KVQYAPERPGPQPTAETTR
LVPGGGATEIELAK	DEPTGEVLSLVGK	VSMILQSPAFC(UniMod:4)EELESMIQEQFK	HKDVAEEITNYRPTIDTLHEQASALPQAHAESPDVK
AEVAAGDHPTDAEM(UniMod:35)KGER	LQTLVGVLR	LGAHILDSC(UniMod:4)SK	VLMEQLTSVSEELDVR
DTGNIGQER	RKDNPIEDELVFR	SEPIPESNEGPVK	GVSAVVVGADR
VLNLLWNLAHSDDVPVDIMDLALSAHIK	TGIVLANGK	GSFFISQVVLTPK	DDETMYVESK
VLGELWPLFGGR	NC(UniMod:4)TC(UniMod:4)GLAEELER	NVFLHLHNLDLGFHLSR	YGGDEIPFSPYR
VVAEQLFGPR	ALGLNEVDYK	LDVPQNLMFGK	YKEEYAVLISEAQAIK
SSGATPVSGPPPPSASSTPAGQPTAVSR	DSLGDFIEHYAQLGPSSPEQLAAGAEEGGGPR	TAPSYPDTHAVTAYLQK	SHPEELEAEATHR
EGHGLGSLGK	EKELDELKK	KGSSSEVFSDAAR	ALGTNTSTAPNHTLR
ESYVETELIFALAK	LLIYETEAK	VPSTETEALASNLM(UniMod:35)GMFEK	MEIVLTSEQLR
FGLIQSMK	IESILMSLPLTAR	SYLEFSEDSVQVPR	LAVEAVLR
MSDEEILEK	VIVGGVDLLAK	FGEMQLDFR	SMSHQAAIASQR
SFGLPSIGR	ATGPVLTVGEGYGYGHDSELSQASAAAR	QLSESESSLEMDDER	IWLGLFDAR
TKEELEELMSDIKK	LGHAHAGMGK	PKPHSEAGTAFIQTQQLHAAM(UniMod:35)ADTFLEHM(UniMod:35)C(UniMod:4)R	AQWGSNMQVTLIPTHDSEVMR
PDILHQDIQQVR	LPEGPPNFLR	SSINILLSLLPLPHHFGTVR	VKEDPDGEHAR
YGINNIR	IDVPQDLEDDLTATPLSHATVPQSPAR	GSGTAEVELKK	MQMLVELAK
QEGIIFIGPPSSAIR	TLHVEEVVPSVIEPSFGLGR	C(UniMod:4)PNPEEGESVLELSLR	NITLSLVANPSHLEAADPVVMGK
TVEEVLGHFGVNESTGLSLEQVKK	TLQIFNIEMK	GWAAAVTFNPQAR	FC(UniMod:4)ANTC(UniMod:4)VDC(UniMod:4)R
GLAAFLK	Q(UniMod:28)LQLAQEAAQK	YC(UniMod:4)DPDSYHR	YTSDEMLER
QMEQISQFLK	LFNIHED	SLGVGYAAVDNPIFYKPNTAMLLGDAK	DLHWPEEEFGK
VRPC(UniMod:4)VVYGGAEIGQQIR	LQSDFQDLC(UniMod:4)SR	TLSTMIASDTSGDYRK	LLLRRPPGREAYPGDVFYLHSR
EEWDIIEGLIR	HQAFEAELHANADR	LMLWDTAGQEEFDAITK	REYYFAITMER
IVFSPEEAK	QIDATYVR	MYTEGEAK	LLLEEDAAR
NSQWVPTLPNSSHHLDAVPC(UniMod:4)STTINR	LAVPVVDHK	ASIGSLC(UniMod:4)ADAR	LLVPAAEGEDSLKK
EVAWNLTSVDLVR	EIESEEQNLVTK	GQDWEQNQK	PQAAADATEVK
SHYVLYGLVAAMQPR	LHLSPVR	IC(UniMod:4)FVNDPRPQHK	NQSPVVPASTK
HSIGDTK	QANAGLFNLR	(UniMod:5)AAEEPQQQK	RAPFDLFENK
SPGMLEPLGSAR	NFDEALVDYFC(UniMod:4)DEFK	AGDMENAENILTVMK	NLFTQTLGLGSQK
IIPGAAEK	PLPGVGEELK	EKYDNSLKIVSNASC(UniMod:4)TTNC(UniMod:4)LAPLAK	QLALAEGKPIETPK
E(UniMod:27)GVMYVGTK	SNAAAYLQHLC(UniMod:4)YR	AIAIPVDLDSQVNNLFLK	AM(UniMod:35)LESIGVPLEK
APTAGSGQEC(UniMod:4)STQEK	DDGC(UniMod:4)YRGEPSWFHR	AIFHEEEPR	ESIESEIRR
SGDAAIVDMVPGKPM	VFNVFC(UniMod:4)LYGNVEK	NNGVLFENQLLQIGLK	TSQEPLIVTWQK
VEGPSEYILETSDALHVK	ASYAVSEAIPK	C(UniMod:4)SSILLHGKEQPLDEELKDAFQNAYLELGGLGER	SYC(UniMod:4)AEIAHNVSSK
IRVESLLVTAISK	(UniMod:5)MEPGPDGPAAPGPAAIR	GAEAANVTGPDGVPVEGSR	EFGGVGAPPSPGVAR
NIIMAVMDR	LPDGC(UniMod:4)LLQGTFYAR	RIELLEEVKR	AC(UniMod:4)GLNFIDLM(UniMod:35)VR
YFLWPLQHGTLHFC(UniMod:4)GFK	WLVYEQEQPLSC(UniMod:4)DEPILSNK	TFDAIVMDPK	ISQMPVILTPLHFDRDPLQK
AVPLAGFGYGLPISR	HDLAMVVVHVHPSDSSAPIFSK	STLTLLGNSHPSESPLGTHEFC(UniMod:4)SSGK	NIIHGSDSVK
HDVIVSIVTAAK	VSMILQSPAFC(UniMod:4)EELESMIQEQFK	REC(UniMod:4)PSDEC(UniMod:4)GAGVFMGSHFDR	VGILSWHPTAR
ALEATIEYIK	LGAHILDSC(UniMod:4)SK	VVGALVDQGIFEELTR	PADLDLIQSTPFKPLALK
NSDEEILEC(UniMod:4)WHK	SEPIPESNEGPVK	GLVMVKPGSIQPH	LQLNIVEMK
HSASDPGPAPVVNSSSR	GSFFISQVVLTPK	SSGIGDNPGGETATPR	AFITNIPFDVK
DTELAEELLQWFLQEEKR	LDVPQNLMFGK	(UniMod:5)MDVGELLSYQPNR	VHLFMAGGYDDRIPENVEHYK
FIFDC(UniMod:4)VSQEYGINPER	TAPSYPDTHAVTAYLQK	HLSVLQAQQK	SPLAQM(UniMod:35)EEERR
AVILGPPGSGK	KGSSSEVFSDAAR	SVNPFLADVDK	YAFSFAGAQEAC(UniMod:4)AR
ILDLIESGKK	SYLEFSEDSVQVPR	DC(UniMod:4)PTGHLTVDEFKK	LC(UniMod:4)ENIAGHLK
AAIAQLNGK	VPSTETEALASNLM(UniMod:35)GMFEK	KGEQELQEVK	THAIVISR
LKGYTNWAIGLSVADLIESMLK	FGEMQLDFR	MGLALISGYNLFR	LGILGLC(UniMod:4)NTLAIEGR
SFIEYIK	QLSESESSLEMDDER	ATVMDVKPVDFR	VDLLAPYAK
ESESSDHPPMVSEEDISVGYSTFQDC(UniMod:4)LPK	PKPHSEAGTAFIQTQQLHAAM(UniMod:35)ADTFLEHM(UniMod:35)C(UniMod:4)R	RMEELHNQEVQK	FLFDSVSSQNMGLR
SVGYRPDFVGFEIPDK	SSINILLSLLPLPHHFGTVR	PQFQTWEEFSR	TEPVSILQPQTTVNPDR
TPALIVYGDQDPMGSSSFQHLK	GSGTAEVELKK	KFSKPDLKPFTPEVR	KVMDDLDR
Q(UniMod:28)LFALSC(UniMod:4)AAEEQGMLPEDLSGVIR	DIPFSIIYFPLFANLNQLGVSELTGK	AVIFEDC(UniMod:4)AVPVANR	PGDVFYLHSR
HNTGTDFSNSSIK	C(UniMod:4)PNPEEGESVLELSLR	ISNIVHISNLVRPFTLGQLK	SLDALSLRDTLVMLVVDMSKPWTALDSLQK
MITIHLPSPVTAQK	GWAAAVTFNPQAR	AAVVTSPPPTTAPHK	QGQDVAPPPNPGDQIFNK
VLDFHHPHQLLEGMEGFNLELSDHPESLEQILVDC(UniMod:4)R	YC(UniMod:4)DPDSYHR	IEGYEDQVLITEHGDLGNGK	YNQPFFVTSLPDDK
VLTMAPGLITLEIVPFR	SLGVGYAAVDNPIFYKPNTAMLLGDAK	PLHISTFINELDSGFR	SQALEFPDQPDIAEDLKDLITR
VLALPGKPPFLTQLHSC(UniMod:4)FQTMDR	TLSTMIASDTSGDYRK	ILLDAHFELPLDIPEEEAR	EGLDDQGLTK
SEPQPEEGSPAAGQK	LMLWDTAGQEEFDAITK	TFLLEYHNR	TELEDTLDTTAAQQELR
LVSDVQTAVK	GQDWEQNQK	TLYNNQPIDFLK	AAGPPTPGLGPVPGPGPGPGPGSVPR
IGFVGFPSVGK	ASIGSLC(UniMod:4)ADAR	TSGTLEAMNQPSK	FQSVGVQVEEEK
DLADELALVDVMEDK	MYTEGEAK	EVVEILSHK	EGDTLVLTC(UniMod:4)AVTGNPRPNQIR
GFGFVTFDDHDPVDK	IC(UniMod:4)FVNDPRPQHK	LKQEIEQQAPK	MTFVEAQR
KNTSSNRPLSPHLTIYK	(UniMod:5)AAEEPQQQK	LLDELTLEGVTR	AFELELSWVGELTK
IQLHSSQVLR	AGDMENAENILTVMK	FENAAAGNKPEAVEVTFADFDGVLYHISNPNGDK	AEEERVEEEDRR
ASLLQNESTNEQLQIHYK	EKYDNSLKIVSNASC(UniMod:4)TTNC(UniMod:4)LAPLAK	HVSFQDEDEIVR	TVPQAPDK
SVNEVMEWMNNVMNAQAK	AIAIPVDLDSQVNNLFLK	GLVGPELHDR	LQKEEEER
REYEIDGR	AIFHEEEPR	SQVFSKPILDLGAEELILQAR	VMEGLEAFDDLMR
GFFNIYHPLDPVAYR	NNGVLFENQLLQIGLK	SNKGELSGLLHQLQEK	GISDLAQHYLM(UniMod:35)R
VATTEMDPR	C(UniMod:4)SSILLHGKEQPLDEELKDAFQNAYLELGGLGER	GPTPTATGPRE	VVVMNNVLPR
ATVFLAMGK	GAEAANVTGPDGVPVEGSR	GPNTNGSQFFIC(UniMod:4)TAK	TFSNWPTYPQLYVR
AFYGSEEDEAKGPGSEEAATAALPAR	RIELLEEVKR	FATFVFNVFDENK	SPLRPQNYLFGC(UniMod:4)ELK
SLAEANNLSFPLEPLSR	SEIVNM(UniMod:35)LEGSGR	VEGSPTEEAGLPTELQGEGLSVAASGGR	Q(UniMod:28)ADVMIVAGTLTNK
SQFGHVVDIVALK	TFDAIVMDPK	LPC(UniMod:4)TFNSC(UniMod:4)YTVNHK	VYEVATFYTMYNR
IALALTAISLGTARPPPSMSAAGLAAR	REC(UniMod:4)PSDEC(UniMod:4)GAGVFMGSHFDR	ETSLDISSK	VLQSALAAIR
KLGGTIDDC(UniMod:4)ELVEGLVLTQK	VVGALVDQGIFEELTR	VDNDENEHQLSLR	GVDLVLNSLAEEK
IVLGGTTIHNTK	GLVMVKPGSIQPH	LNIIIVAEGAIDKNGKPITSEDIK	ELLSVGLGFLR
VEGSEPSVTYYR	SSGIGDNPGGETATPR	EYAGYLLYSER	LTLPFLLLQGSADR
WGLVC(UniMod:4)AGLADMAR	(UniMod:5)MDVGELLSYQPNR	ALYNQYLQFK	LVPVGYGIK
ATIEVHEK	HLSVLQAQQK	AQNKPFYVVAESFK	EGSEPPLK
GQDHVDFSQPEPHTVLFHEPGSFSVWVGGR	SVNPFLADVDK	RLSSNSIVPFHLYM(UniMod:35)FK	TVVSSPGPGSGSGTGTTSGASSPAR
LGQMIVDYENPLKK	DC(UniMod:4)PTGHLTVDEFKK	LATISVNK	VPQNPHGKPK
HQDDTATATR	KGEQELQEVK	LEAEAVPEVSEK	LGGTC(UniMod:4)VNVGC(UniMod:4)VPK
AC(UniMod:4)ISIGNQNFEVK	MGLALISGYNLFR	NAADM(UniMod:35)VLLDDNFASIVTGVEEGR	KMDEYVASLHLPTFDAHLTELTDEQAK
FDSNVSGQSSFGTSPAADNIEK	ATVMDVKPVDFR	EDVLSFIQSHNPLGP	VVTVHLEK
IKPTTLQVENISIGGVLVPLELK	RMEELHNQEVQK	FIWNSEKK	GGPLADSYR
IVNHPTMLQDPDVR	PQFQTWEEFSR	NAILFETISLIIHYDSEPNLLVR	FDTGSGPAVLTSLVPVEPGR
AVDLLYAM(UniMod:35)C(UniMod:4)DR	KFSKPDLKPFTPEVR	ATMNLALAGDILAAGQDAQC(UniMod:4)QLLR	RVDAENR
ESSTVFELKR	AVIFEDC(UniMod:4)AVPVANR	LEEAEKEAELHLTYLK	ILEVVKDK
RAPSFHDK	ISNIVHISNLVRPFTLGQLK	VHFVPGWDC(UniMod:4)HGLPIETK	LVHIERPILR
LEGQSPPHSPPKGPEEDDETIQAEQQQGQS	AAVVTSPPPTTAPHK	M(UniMod:35)KPLVVFVLGGPGAGK	QQFEEVVQELR
DLLEVADILEK	IEGYEDQVLITEHGDLGNGK	NIEPTEYIDDLFK	VSWTEAAGVIR
HMALDMGNEIDTQNR	PLHISTFINELDSGFR	ADYAQLLEDM(UniMod:35)QNAFR	TLYTEATALFIK
DEPTGEVLSLVGK	ILLDAHFELPLDIPEEEAR	EMAIPVLEAR	DHIIDDALVR
LQTLVGVLR	TFLLEYHNR	VEGGELVIAR	YKEALLGR
RKDNPIEDELVFR	TLYNNQPIDFLK	DSYLC(UniMod:4)LSR	VSALEDQQFLIIHATADEK
TGIVLANGK	TSGTLEAMNQPSK	LGSQHSPGR	TLDLPIYVTR
NC(UniMod:4)TC(UniMod:4)GLAEELER	EVVEILSHK	TLGGLEMELR	KAEADPQAIPK
ALGLNEVDYK	LKQEIEQQAPK	NKDVVVQHVHFDGLGR	DANLYISGLPR
DSLGDFIEHYAQLGPSSPEQLAAGAEEGGGPR	LLDELTLEGVTR	YIGPLTITPTVALIGLSGFQAAGER	DYSGSQGGYDR
EKELDELKK	FENAAAGNKPEAVEVTFADFDGVLYHISNPNGDK	NAVEEYVYDFR	QWLDLHLHHEIPTSLLILSR
TSNQEVPFDVPELWFGDDRPSLSPSSR	HVSFQDEDEIVR	TLGISPFHEFADVVFTANDSGHR	TNC(UniMod:4)LDC(UniMod:4)LDR
LLIYETEAK	GLVGPELHDR	EGSRGEEEAGQEEGGSR	FFVTTLPAFFHAK
IESILMSLPLTAR	SQVFSKPILDLGAEELILQAR	(UniMod:5)EEEIAALVIDNGSGM(UniMod:35)C(UniMod:4)K	TEDVEPQSVPLLAR
VIVGGVDLLAK	Q(UniMod:28)QGPIPIAHC(UniMod:4)ER	VLTIDPTEFK	QISQAYEVLADSK
ATGPVLTVGEGYGYGHDSELSQASAAAR	SNKGELSGLLHQLQEK	ETEC(UniMod:4)TYFSTPLLLGK	NNAASEGVLASFFNSLLSK
LGHAHAGMGK	GPTPTATGPRE	NSDEVGGEALGR	MPTLGLGTWK
LPEGPPNFLR	GPNTNGSQFFIC(UniMod:4)TAK	WWQLPYYWVGIK	Q(UniMod:28)SVNHQMAQEDAQR
IDVPQDLEDDLTATPLSHATVPQSPAR	FATFVFNVFDENK	ADNFEYSDPVDGSISK	KETSSLYK
TLHVEEVVPSVIEPSFGLGR	VEGSPTEEAGLPTELQGEGLSVAASGGR	VLDALFPC(UniMod:4)VQGGTTAIPGAFGC(UniMod:4)GK	RLEAELAAHEPAIQGVLDTGK
TLQIFNIEMK	LPC(UniMod:4)TFNSC(UniMod:4)YTVNHK	MVSADAYK	KVWFPHELDGQGARPR
Q(UniMod:28)LQLAQEAAQK	ETSLDISSK	NALLGVTGAPK	SPWASDFK
LFNIHED	VDNDENEHQLSLR	TVLITGANSGLGR	LIENVDPEK
LQSDFQDLC(UniMod:4)SR	LNIIIVAEGAIDKNGKPITSEDIK	AVLM(UniMod:35)VHDTVAQK	TVIIEQSWGSPK
HQAFEAELHANADR	EYAGYLLYSER	LDPPPFSLIVETR	LGEM(UniMod:35)WNNTAADDKQPYEK
QIDATYVR	ALYNQYLQFK	QPNLETINLEWDHPEHPNGILIGYILR	QGQETAVAPSLVAPALSKPK
LAVPVVDHK	AQNKPFYVVAESFK	ITGWGEETLPDGR	LAEELPSLTHLNLSGNNLK
EIESEEQNLVTK	RLSSNSIVPFHLYM(UniMod:35)FK	QAVIGNLDEEQYK	NPDELAEALDER
LHLSPVR	LATISVNK	TPSTTQVVGILK	INPPPYLTC(UniMod:4)ESFPHAVDHILQHLL
QANAGLFNLR	LEAEAVPEVSEK	SQVPIILQWNK	ITSPLMEPSSIEK
NFDEALVDYFC(UniMod:4)DEFK	NAADM(UniMod:35)VLLDDNFASIVTGVEEGR	NVFNALVR	SGFLWPGLNVPLIK
PLPGVGEELK	EDVLSFIQSHNPLGP	DEVPDPFWK	EGVDWMNK
SNAAAYLQHLC(UniMod:4)YR	FIWNSEKK	MLAVDAVIAELKK	TKGDSDEEVIQDGVR
VFNVFC(UniMod:4)LYGNVEK	NAILFETISLIIHYDSEPNLLVR	LLELQYFISR	VDVGQQPLR
DDGC(UniMod:4)YRGEPSWFHR	ATMNLALAGDILAAGQDAQC(UniMod:4)QLLR	TAEPASDTSAQPK	IGLNDSGGARIQEGVESLAGYADIFLR
ASYAVSEAIPK	LEEAEKEAELHLTYLK	EVFSMAGVVVR	NGDTITIK
LPDGC(UniMod:4)LLQGTFYAR	M(UniMod:35)KPLVVFVLGGPGAGK	VVLGDSVDGGGADQLGGVAEVR	SALNEVHLVVMR
(UniMod:5)MEPGPDGPAAPGPAAIR	VHFVPGWDC(UniMod:4)HGLPIETK	ILQLC(UniMod:4)MGNHELYMR	LDVGNFSWGSEC(UniMod:4)C(UniMod:4)TR
WLVYEQEQPLSC(UniMod:4)DEPILSNK	NIEPTEYIDDLFK	KATLQAEQLSNELATER	LFQVEYAIEAIK
HDLAMVVVHVHPSDSSAPIFSK	ADYAQLLEDM(UniMod:35)QNAFR	DSDDSAATPQDETIEER	SIIGFFVEC(UniMod:4)FR
VSMILQSPAFC(UniMod:4)EELESMIQEQFK	EMAIPVLEAR	YNTDC(UniMod:4)VQGLTHSK	VYAENAIR
LGAHILDSC(UniMod:4)SK	VEGGELVIAR	VIDFAVK	GAHNGQGLGNAFLSHISAC(UniMod:4)DGIFHLTR
SEPIPESNEGPVK	DSYLC(UniMod:4)LSR	EFALSNEHYSLSSK	LIAAYC(UniMod:4)NVGDIEGASK
GSFFISQVVLTPK	LGSQHSPGR	C(UniMod:4)STILVQGKEIPLDKEMQDAFQNAYMELGGLGER	E(UniMod:27)WTDGLFTHVLR
NVFLHLHNLDLGFHLSR	TLGGLEMELR	NVFDGIFR	VTEGLTDVILYHQPDDK
LDVPQNLMFGK	NKDVVVQHVHFDGLGR	SLAMEM(UniMod:35)VLTGDR	C(UniMod:4)VAALAR
TAPSYPDTHAVTAYLQK	YIGPLTITPTVALIGLSGFQAAGER	EVWDM(UniMod:35)FGVFFFNHPDLR	DFIVETEGLKK
KGSSSEVFSDAAR	NAVEEYVYDFR	ILISLATGNREEGGENR	SPILSGPK
SYLEFSEDSVQVPR	EGSRGEEEAGQEEGGSR	LEPPLIPFMPLLIK	LASHLNLAM(UniMod:35)C(UniMod:4)HLK
VPSTETEALASNLM(UniMod:35)GMFEK	TLGISPFHEFADVVFTANDSGHR	GIGVFGDMAK	YAEC(UniMod:4)GLR
FGEMQLDFR	(UniMod:5)EEEIAALVIDNGSGM(UniMod:35)C(UniMod:4)K	ANFTPQETR	DLQLVLPDYFPER
QLSESESSLEMDDER	VLTIDPTEFK	C(UniMod:4)LDEEMNAFK	ETAEEVSAR
PKPHSEAGTAFIQTQQLHAAM(UniMod:35)ADTFLEHM(UniMod:35)C(UniMod:4)R	ETEC(UniMod:4)TYFSTPLLLGK	SMPEHPAFQNELGIAALR	LKGDDLQAIKK
SSINILLSLLPLPHHFGTVR	NSDEVGGEALGR	ANEGTVGVSAATER	MQAYQDIK
GSGTAEVELKK	WWQLPYYWVGIK	TEDGSPSNELVSGGSDNR	ITVYEALNHPWLK
DIPFSIIYFPLFANLNQLGVSELTGK	ADNFEYSDPVDGSISK	NKPDIDAWELR	FNKPDIDAWELR
C(UniMod:4)PNPEEGESVLELSLR	VLDALFPC(UniMod:4)VQGGTTAIPGAFGC(UniMod:4)GK	SVNC(UniMod:4)DSQDPTVSHPEFLNLWWDTFTTNVLPLLQHHGLVK	LEHEYIQNFK
GWAAAVTFNPQAR	MVSADAYK	PNASVIMQVPER	YAAENNR
YC(UniMod:4)DPDSYHR	NALLGVTGAPK	NPEEAELEDTLNQVMVVFK	QNFTEPTAIQAQGWPVALSGLDMVGVAQTGSGK
SLGVGYAAVDNPIFYKPNTAMLLGDAK	TVLITGANSGLGR	YLVVEPAEGDGALC(UniMod:4)LVC(UniMod:4)R	NDPQLSLISAMIK
TLSTMIASDTSGDYRK	AVLM(UniMod:35)VHDTVAQK	SVASSQPAKPTK	IDWPVGSPATIQYTGLDDHLSK
LMLWDTAGQEEFDAITK	LDPPPFSLIVETR	KSDAEGKPAR	MYLFYGNK
GQDWEQNQK	QPNLETINLEWDHPEHPNGILIGYILR	FYEFSQR	DMANPTALLLSAVM
MYTEGEAK	ITGWGEETLPDGR	APIIAVTR	FHQQGAPR
ASIGSLC(UniMod:4)ADAR	QAVIGNLDEEQYK	QHPQPPPAQNQNQVR	C(UniMod:4)PLPRPWALTFSYGR
IC(UniMod:4)FVNDPRPQHK	TPSTTQVVGILK	HAEAVAYYK	AAPC(UniMod:4)IYWLPLTESQIVQK
(UniMod:5)AAEEPQQQK	SQVPIILQWNK	FSPSPLSIK	RMQEMLQK
AGDMENAENILTVMK	NVFNALVR	TVEINNTDAEGR	VNVADEVQR
EKYDNSLKIVSNASC(UniMod:4)TTNC(UniMod:4)LAPLAK	DEVPDPFWK	AFEDWLNDDLGSYQGAQENR	EASDPQPEDVDGGLK
AIAIPVDLDSQVNNLFLK	LLELQYFISR	DITLFHAMDTLYR	DVSAPPPVSKPPAPTQPSPQPQIPC(UniMod:4)PAR
AIFHEEEPR	TAEPASDTSAQPK	SGSLAAESIFK	DLEQKDEHLELR
NNGVLFENQLLQIGLK	EVFSMAGVVVR	VDGVSDIC(UniMod:4)TK	DAMENEMR
C(UniMod:4)SSILLHGKEQPLDEELKDAFQNAYLELGGLGER	VVLGDSVDGGGADQLGGVAEVR	IIFEDDR	SHAEDLGNLEGVKPAVLTR
GAEAANVTGPDGVPVEGSR	ILQLC(UniMod:4)MGNHELYMR	APSHQGPVEPDPMLSFAPAAALQSRPEPSSGDGASVPEPPR	SDKWIDIHNPATNEVVGR
RIELLEEVKR	KATLQAEQLSNELATER	FNYGFEYLGVQDK	IAALQAFADQLIAVDHYAK
SEIVNM(UniMod:35)LEGSGR	DSDDSAATPQDETIEER	DWILPSDYDHAEAEAR	TQIALSPNNHEVHIYK
TFDAIVMDPK	YNTDC(UniMod:4)VQGLTHSK	FEGVELNTDEPPMVFK	AKPVFEEPPNPTNVEASLQQMK
STLTLLGNSHPSESPLGTHEFC(UniMod:4)SSGK	VIDFAVK	EEGGENRDQAQEDAQVAAEILEIADTPSGDK	HKELFDELVK
REC(UniMod:4)PSDEC(UniMod:4)GAGVFMGSHFDR	EFALSNEHYSLSSK	DTSLYRPALEELR	LGNPTDR
VVGALVDQGIFEELTR	C(UniMod:4)STILVQGKEIPLDKEMQDAFQNAYMELGGLGER	KGPSSTGASGQAK	DTPAVHIPPFIPGVISEHLIK
GLVMVKPGSIQPH	NVFDGIFR	DLIQMLVQR	ALDDISESIK
SSGIGDNPGGETATPR	EVWDM(UniMod:35)FGVFFFNHPDLR	FQWDLNAWTK	GSVPAAAAESPSMHR
(UniMod:5)MDVGELLSYQPNR	SLAMEM(UniMod:35)VLTGDR	IGYNPATVPFVPISGWHGDNMLEPSPNMPWFK	KKEDDMETK
HLSVLQAQQK	ILISLATGNREEGGENR	IQWSKPGSELPEGR	NM(UniMod:35)EEEVAITR
SVNPFLADVDK	LEPPLIPFMPLLIK	(UniMod:5)MADQRQRSLSTSGESLYHVLGLDK	DLAFTLEER
DC(UniMod:4)PTGHLTVDEFKK	GIGVFGDMAK	EDDKPETVIKR	GVYSEETLR
KGEQELQEVK	ANFTPQETR	TTTNVLGDSLGAGIVEHLSR	IPVDTLEK
MGLALISGYNLFR	C(UniMod:4)LDEEMNAFK	LMVHTVATFNSIK	TIIFVETK
ATVMDVKPVDFR	SMPEHPAFQNELGIAALR	DSIVHQAGM(UniMod:35)LK	RQDPTLLWQVFGSATGVTR
RMEELHNQEVQK	ANEGTVGVSAATER	GTPEQPQC(UniMod:4)GFSNAVVQILR	TSGC(UniMod:4)FVAPVR
PQFQTWEEFSR	E(UniMod:27)ASIDILHSIVK	GYTPDWIFLLR	VIVSDVQESFIWVR
KFSKPDLKPFTPEVR	TEDGSPSNELVSGGSDNR	FGVVVVGVGR	EFNEDGALAVLQQFK
AVIFEDC(UniMod:4)AVPVANR	NKPDIDAWELR	KIQDGQTTYVYFDNK	VSISTLNK
ISNIVHISNLVRPFTLGQLK	SVNC(UniMod:4)DSQDPTVSHPEFLNLWWDTFTTNVLPLLQHHGLVK	VSEGSAAMAAGESMAQR	TLTQC(UniMod:4)SWLLDGFPR
IEGYEDQVLITEHGDLGNGK	PNASVIMQVPER	DGGEALVSPDGTVTEAPR	VQGVFFR
AAVVTSPPPTTAPHK	Q(UniMod:28)HAFSMAR	SHHPADFTPAVHASLDK	ALVHDGDTVSVHRPSFYAER
PLHISTFINELDSGFR	YLVVEPAEGDGALC(UniMod:4)LVC(UniMod:4)R	DC(UniMod:4)FIVYQGHHGDVGAPM(UniMod:35)ADVILPGAAYTEK	SHIAHWWSPDGTR
ILLDAHFELPLDIPEEEAR	SVASSQPAKPTK	VTLEYRPVIDK	TAAC(UniMod:4)LAAGNTVVIKPAQVTPLTALK
TFLLEYHNR	KSDAEGKPAR	LETHMTPEMFR	AAATEHSQR
TLYNNQPIDFLK	FYEFSQR	LGASPLHVDLATLK	ILTHSELAPLR
TSGTLEAMNQPSK	APIIAVTR	IWSVPNTSC(UniMod:4)VQVVR	NGKPITSEDIK
EVVEILSHK	QHPQPPPAQNQNQVR	RGDGPESLTAIVYSAEEEPK	YDWDLLAAR
LKQEIEQQAPK	HAEAVAYYK	LTFASTLSHLR	FSPDGELYASGSEDGTLR
LLDELTLEGVTR	FSPSPLSIK	GGQDNIPVLK	LSFEDFVTMTASR
FENAAAGNKPEAVEVTFADFDGVLYHISNPNGDK	TVEINNTDAEGR	HPQLEAVLMGTR	AC(UniMod:4)SVDSQFTHLAWINTPR
HVSFQDEDEIVR	AFEDWLNDDLGSYQGAQENR	FILSIAYSPDGK	GAPFAPLHGGGSLHYSLSR
GLVGPELHDR	DITLFHAMDTLYR	SDAEDEC(UniMod:4)FSQEADGK	LLDPEDISVDHPDEK
SQVFSKPILDLGAEELILQAR	SGSLAAESIFK	VEELTFHLLEFPEGK	VVVDALSGLK
Q(UniMod:28)QGPIPIAHC(UniMod:4)ER	VDGVSDIC(UniMod:4)TK	ASALIDRPAPYFER	LDEDLAGYC(UniMod:4)R
SNKGELSGLLHQLQEK	IIFEDDR	SLAVSGLGVIGR	ADIGISALTITPDRENVVDFTTR
GPTPTATGPRE	APSHQGPVEPDPMLSFAPAAALQSRPEPSSGDGASVPEPPR	ETIGDLTILNAQLR	DISNLEENDETR
GPNTNGSQFFIC(UniMod:4)TAK	FNYGFEYLGVQDK	AWDDFFPGSDR	PGQAIGMAPPIYTEVLEYDDGTPATMSQVAK
FATFVFNVFDENK	DWILPSDYDHAEAEAR	ILEVNGVNVEGATHK	FYYEIQNAPEQAC(UniMod:4)HLAK
VEGSPTEEAGLPTELQGEGLSVAASGGR	FEGVELNTDEPPMVFK	AQPEHIISEGR	ESKKEDLVFIFWAPENAPLK
LPC(UniMod:4)TFNSC(UniMod:4)YTVNHK	EEGGENRDQAQEDAQVAAEILEIADTPSGDK	FDPAMFNISPGAVQF	YMHSGPVVAM(UniMod:35)VWEGLNVVK
ETSLDISSK	DTSLYRPALEELR	FATASADGQIFIYDGK	HAPLVEFEEEESDK
VDNDENEHQLSLR	KGPSSTGASGQAK	MLPELFQDDEK	PGTAANIPSHVTR
LNIIIVAEGAIDKNGKPITSEDIK	DLIQMLVQR	VGIADGHK	MPAEENLK
EYAGYLLYSER	FQWDLNAWTK	TSPVEGLPGTAPDLEKR	EVFTEQADLSGITETK
ALYNQYLQFK	IGYNPATVPFVPISGWHGDNMLEPSPNMPWFK	VLFMTTAVDLVITEVQEPVR	TLAGDVHIVR
AQNKPFYVVAESFK	IQWSKPGSELPEGR	FREWHHFLVVNMK	GDPGLATIAK
RLSSNSIVPFHLYM(UniMod:35)FK	EDDKPETVIKR	SNVIVALAR	LMESHGFEEYMK
LATISVNK	TTTNVLGDSLGAGIVEHLSR	EVLLQVEDER	VNDSTMLGASGDYADFQYLK
LEAEAVPEVSEK	LMVHTVATFNSIK	GLLSEQKPVGGDPK	YIVTC(UniMod:4)AVVQR
NAADM(UniMod:35)VLLDDNFASIVTGVEEGR	DSIVHQAGM(UniMod:35)LK	GMEELIPLVNK	AGAAISAGHGLPAK
EDVLSFIQSHNPLGP	GTPEQPQC(UniMod:4)GFSNAVVQILR	EAVTEILGIEPDREK	EGTDSSQGIPQLVSNISAC(UniMod:4)QVIAEAVR
FIWNSEKK	KIQDGQTTYVYFDNK	YTDVNIVTIR	NLQDAMQVC(UniMod:4)R
NAILFETISLIIHYDSEPNLLVR	VSEGSAAMAAGESMAQR	YDVYLINPQGK	GLTIVGSVLEGTFLDNHPQAQR
ATMNLALAGDILAAGQDAQC(UniMod:4)QLLR	DGGEALVSPDGTVTEAPR	AGALQVC(UniMod:4)PTDSYTK	ISAFSTIM(UniMod:35)SVHR
LEEAEKEAELHLTYLK	SHHPADFTPAVHASLDK	EMANLKPEGR	AEDVSAIEIVGGATR
M(UniMod:35)KPLVVFVLGGPGAGK	DC(UniMod:4)FIVYQGHHGDVGAPM(UniMod:35)ADVILPGAAYTEK	GIEELFLDLC(UniMod:4)KR	EDQMQVIGNLK
VHFVPGWDC(UniMod:4)HGLPIETK	Q(UniMod:28)LISAHVLR	GLEDAPSPSK	LKDC(UniMod:4)IELFTTK
NIEPTEYIDDLFK	LETHMTPEMFR	AM(UniMod:35)DTLGVEYGDK	GSIMLDR
ADYAQLLEDM(UniMod:35)QNAFR	LGASPLHVDLATLK	LEDEAFFYHSNC(UniMod:4)K	DQLLAAK
EMAIPVLEAR	VTLEYRPVIDK	GPILMELQTYR	RTEITIVKPQESVLR
VEGGELVIAR	IWSVPNTSC(UniMod:4)VQVVR	AGVTC(UniMod:4)IILPAENR	AILITGC(UniMod:4)DSGFGFSLAK
DSYLC(UniMod:4)LSR	RGDGPESLTAIVYSAEEEPK	QVAQSEAEK	QSVELC(UniMod:4)KK
LGSQHSPGR	LTFASTLSHLR	HPDVAATR	LITYLDQTTQK
TLGGLEMELR	GGQDNIPVLK	GAFSGQAQPLLTLR	LAVC(UniMod:4)HQASASATPTSRP
NKDVVVQHVHFDGLGR	HPQLEAVLMGTR	IGSDPLAYEPK	TLAVITK
YIGPLTITPTVALIGLSGFQAAGER	FILSIAYSPDGK	YNILPVADGK	LFGALTPLEPR
NAVEEYVYDFR	Q(UniMod:28)LVALLKDEER	LEGAGSATIAEVEMPFYEDK	Q(UniMod:28)AVPEKPVKK
EGSRGEEEAGQEEGGSR	SDAEDEC(UniMod:4)FSQEADGK	VTQLDSTVEEVSLQDINMK	IINDLLQSLR
TLGISPFHEFADVVFTANDSGHR	VEELTFHLLEFPEGK	SYLQDPIWR	DFPLTGYVELR
(UniMod:5)EEEIAALVIDNGSGM(UniMod:35)C(UniMod:4)K	ASALIDRPAPYFER	STSETTEEAFSSSVR	YLQKPSQGMTSADDFFQGTK
VLTIDPTEFK	SLAVSGLGVIGR	DYDDMSPR	TLATWATK
ETEC(UniMod:4)TYFSTPLLLGK	ETIGDLTILNAQLR	LVAGEMGQNEPDQGGQR	ISFELMR
NSDEVGGEALGR	AWDDFFPGSDR	ASPSPSPSEAR	PPGGDFSDPVTSATLGIVQVFWGLDKK
WWQLPYYWVGIK	ILEVNGVNVEGATHK	LDISIQSLGPC(UniMod:4)R	SLMDEVVK
ADNFEYSDPVDGSISK	AQPEHIISEGR	LIPSWTTVILVK	SEPPESEAKPAPTEVK
VLDALFPC(UniMod:4)VQGGTTAIPGAFGC(UniMod:4)GK	FATASADGQIFIYDGK	NDPFTSDPFTK	INFVIDNNK
MVSADAYK	FDPAMFNISPGAVQF	VC(UniMod:4)EDFGVIATFDPKPIPGNWNGAGC(UniMod:4)HTNFSTK	MQNTLYLSLTR
NALLGVTGAPK	MLPELFQDDEK	LMGLEALK	PSSVYGLDLSIK
TVLITGANSGLGR	TSPVEGLPGTAPDLEKR	DLVIEALR	TIPC(UniMod:4)FNPNTLLPDPLLR
AVLM(UniMod:35)VHDTVAQK	VGIADGHK	FTDEEVDELYR	LGFLEEKDQMEAVR
LDPPPFSLIVETR	VLFMTTAVDLVITEVQEPVR	WQIGEIASK	RSPESTEPLALGAFVVPNK
QPNLETINLEWDHPEHPNGILIGYILR	FREWHHFLVVNMK	KQGGLGPM(UniMod:35)NIPLISDPK	GPGGRPHFLTQLHSTFQTPDR
ITGWGEETLPDGR	SNVIVALAR	LNEHFLNTTDFLDTIK	VLLSPDYLPAMR
QAVIGNLDEEQYK	EVLLQVEDER	LEEQDEFEK	GPDGLTALEATDNQAIK
TPSTTQVVGILK	SNSLLESTDYWLQNQR	VEDNFEDIITKPPVR	IEGTPLETVQK
SQVPIILQWNK	GLLSEQKPVGGDPK	STHGLAILGPENSK	NISEIIAK
NVFNALVR	GMEELIPLVNK	VLSRPNAQELPSMYQR	QTPAAPETEEEPYR
MLAVDAVIAELKK	Q(UniMod:28)NTQQTLSC(UniMod:4)SALASQYMHC(UniMod:4)VNHAK	GAQAC(UniMod:4)VLVFSTTDR	YKDAANLLNDALAIR
DEVPDPFWK	EAVTEILGIEPDREK	IHFFLSK	LVTSPC(UniMod:4)C(UniMod:4)IVTSTYGWTANM(UniMod:35)ER
LLELQYFISR	YTDVNIVTIR	IAMQTLDMGR	DPSLEEIQK
TAEPASDTSAQPK	YDVYLINPQGK	QVTVLELFR	ESNPALGIDC(UniMod:4)LHK
EVFSMAGVVVR	AGALQVC(UniMod:4)PTDSYTK	GKVEYLLK	DHVLGLAR
VVLGDSVDGGGADQLGGVAEVR	EMANLKPEGR	IGHTGMVK	AFHNEAQVNPER
ILQLC(UniMod:4)MGNHELYMR	GIEELFLDLC(UniMod:4)KR	WLHGLESQIQSDDYGKDLTSVNILLK	AWGNNQDGVVASQPAR
DSDDSAATPQDETIEER	GLEDAPSPSK	VELMPGMR	ELNFSSAEQMEK
KATLQAEQLSNELATER	AM(UniMod:35)DTLGVEYGDK	VVSPTISSPVC(UniMod:4)QEQLIEAGK	TKQELEDLTADIKK
YNTDC(UniMod:4)VQGLTHSK	LEDEAFFYHSNC(UniMod:4)K	TANC(UniMod:4)TLANTNYVNITK	HTHLSVSFGR
VIDFAVK	GPILMELQTYR	LIQLMEEIMAEK	RYDDPEVQK
EFALSNEHYSLSSK	AGVTC(UniMod:4)IILPAENR	KGPNGYGFNLHSDK	HMSEFMEC(UniMod:4)NLDELVK
C(UniMod:4)STILVQGKEIPLDKEMQDAFQNAYMELGGLGER	QVAQSEAEK	DDKNTMTDSTILLEDVQK	VYSADGEFLFK
NVFDGIFR	HPDVAATR	HSQELYATATLQRPGSLAAGSR	AQLEEQLQEVR
EVWDM(UniMod:35)FGVFFFNHPDLR	GAFSGQAQPLLTLR	EFIEAEMK	Q(UniMod:28)C(UniMod:4)VDHYNEIKR
SLAMEM(UniMod:35)VLTGDR	IGSDPLAYEPK	MKLDYILGLK	LDENSAFLQFNWK
ILISLATGNREEGGENR	YNILPVADGK	FPEQSTEAPPSDPGYPGAVAPAREER	SDTSGHFER
LEPPLIPFMPLLIK	LEGAGSATIAEVEMPFYEDK	GVFPENFTER	MQQVGGSGQTESSLPGR
GIGVFGDMAK	VTQLDSTVEEVSLQDINMK	DGLLPEDTFIVGYAR	KVVDNTTAK
ANFTPQETR	SYLQDPIWR	EAQLALGNAAADATEAK	VLGATLSPELIQK
C(UniMod:4)LDEEMNAFK	STSETTEEAFSSSVR	GEIEHHC(UniMod:4)SGLHR	ALDLLYGMVSK
SMPEHPAFQNELGIAALR	DYDDMSPR	FFIDTSIILFLNK	MAPTPIPTR
ANEGTVGVSAATER	LVAGEMGQNEPDQGGQR	TQLGDC(UniMod:4)SGIGDPTHYGYSTGQPC(UniMod:4)VFIK	FSVLQYVVPEVK
E(UniMod:27)ASIDILHSIVK	ASPSPSPSEAR	RDEWQEC(UniMod:4)PC(UniMod:4)SSSR	HGPAVADLLLQAYQFHAASPLHYAK
TEDGSPSNELVSGGSDNR	LDISIQSLGPC(UniMod:4)R	LQQSAALQTLASC(UniMod:4)PR	NQSFC(UniMod:4)PTVNLDK
NKPDIDAWELR	LIPSWTTVILVK	SMQAIEDC(UniMod:4)GR	LLNFPTIVER
SVNC(UniMod:4)DSQDPTVSHPEFLNLWWDTFTTNVLPLLQHHGLVK	NDPFTSDPFTK	IREESNTK	SKDKEDLVC(UniMod:4)SAALHNPQESPATLTK
PNASVIMQVPER	VC(UniMod:4)EDFGVIATFDPKPIPGNWNGAGC(UniMod:4)HTNFSTK	MSVEEVC(UniMod:4)RK	QEPVKPEEGR
Q(UniMod:28)HAFSMAR	AIQTDFVQYQPDLNTILEK	KTTGLVGLAVC(UniMod:4)DTPHER	E(UniMod:27)PTPYPDER
NPEEAELEDTLNQVMVVFK	LMGLEALK	NGLHRPVSTDFAQYNSYGDISGGVR	GTVAYVGATLFATGK
YLVVEPAEGDGALC(UniMod:4)LVC(UniMod:4)R	DLVIEALR	LAFSLGSVWR	ASAELALGENNEVLK
SVASSQPAKPTK	FTDEEVDELYR	EAIGPDGEVVNR	QNGIVLLLPHGMEGMGPEHSSARPER
KSDAEGKPAR	WQIGEIASK	EDGVMSPEK	FSPNTSQFLLVSSWDTSVR
FYEFSQR	KQGGLGPM(UniMod:35)NIPLISDPK	FVFHNEQVYC(UniMod:4)PDC(UniMod:4)AK	TALLSSGFSLEDPQTHANR
APIIAVTR	LNEHFLNTTDFLDTIK	NC(UniMod:4)GQMSEIEAK	SFVLNLGK
QHPQPPPAQNQNQVR	LEEQDEFEK	YFLNLVLVDEEDRR	AFSIQGAPSDSGPLR
HAEAVAYYK	VEDNFEDIITKPPVR	VLQLINDNTATALSYGVFR	EDEEYKR
FSPSPLSIK	STHGLAILGPENSK	FNEC(UniMod:4)GHVLYADIK	GFGSDKESILELITSR
TVEINNTDAEGR	VLSRPNAQELPSMYQR	HQEETAHAPGQPLHC(UniMod:4)STGSPGDVK	AFLLMVSQYQQPQENEVAVLLKPISEK
AFEDWLNDDLGSYQGAQENR	GAQAC(UniMod:4)VLVFSTTDR	LGEYEDVSK	ETAHWKPPPWNDVDILK
DITLFHAMDTLYR	IHFFLSK	PMC(UniMod:4)VESFSDYPPLGR	VLQTQLDTLR
SGSLAAESIFK	IAMQTLDMGR	GVIASSVGTILK	YSDVEVPASVTGHSFASDGDSGTC(UniMod:4)SPLR
FQNIVVEILIEHFGK	QVTVLELFR	AASAFFTYVSLNQEGKPMPVPQLVPETEDEKK	MFVVAEAEAGTC(UniMod:4)R
VDGVSDIC(UniMod:4)TK	GKVEYLLK	SHIVIPFK	VMLTNIQNR
IIFEDDR	IGHTGMVK	GAGWLFGAK	QHLQATGVSLGGVDLTVR
APSHQGPVEPDPMLSFAPAAALQSRPEPSSGDGASVPEPPR	WLHGLESQIQSDDYGKDLTSVNILLK	TANLTGHAEK	VVVC(UniMod:4)DNGTGFVK
FNYGFEYLGVQDK	VELMPGMR	SAVISLEGKPL	PVEITISLLK
DWILPSDYDHAEAEAR	PAAEAEGASASSTSSPK	FLDLLEPLGR	LGLGIDEDEVTAEEPSAAVPDEIPPLEGDEDASR
FEGVELNTDEPPMVFK	VVSPTISSPVC(UniMod:4)QEQLIEAGK	VVLEHEEVR	NIC(UniMod:4)QFLIEIGLAK
EEGGENRDQAQEDAQVAAEILEIADTPSGDK	TANC(UniMod:4)TLANTNYVNITK	EFSITDLVPYSVTLR	QPEVTNPC(UniMod:4)DR
DTSLYRPALEELR	LIQLMEEIMAEK	LQSSDLGVK	SSLVLSMLQQMLMEDK
KGPSSTGASGQAK	KGPNGYGFNLHSDK	EVHLILYHWTHSFSSQK	GEGESPQAR
DLIQMLVQR	DDKNTMTDSTILLEDVQK	RFEEEGNPYYSSAR	DVVMVHEPK
FQWDLNAWTK	SMEVLSVTDGGSPVPAR	FSQLAEAYEVLSDEVK	AGKPVIC(UniMod:4)ATQM(UniMod:35)LESMIK
IGYNPATVPFVPISGWHGDNMLEPSPNMPWFK	HSQELYATATLQRPGSLAAGSR	IM(UniMod:35)QQMSDHRYDK	AGNSLAASTAEETAGSAQSR
IQWSKPGSELPEGR	EFIEAEMK	DKPHVNVGTIGHVDHGK	SIELEHFEER
(UniMod:5)MADQRQRSLSTSGESLYHVLGLDK	MKLDYILGLK	SGSVFLTSHQYPFYDC(UniMod:4)R	SKEEQELHDIHSTR
EDDKPETVIKR	FPEQSTEAPPSDPGYPGAVAPAREER	LMELDAAIQTFSER	QVLYQQSSGHNNR
TTTNVLGDSLGAGIVEHLSR	GVFPENFTER	AADLQIQMTK	QSGEAFVELESEDDVK
LMVHTVATFNSIK	DGLLPEDTFIVGYAR	EIAGATPHITAAEGR	TQEQISNVK
DSIVHQAGM(UniMod:35)LK	EAQLALGNAAADATEAK	VDYNASAWLTK	SAALLLQNDHNADVQSK
GTPEQPQC(UniMod:4)GFSNAVVQILR	GEIEHHC(UniMod:4)SGLHR	LVPELDTVVPLESSK	VIHGVINSFVHVEQYK
GYTPDWIFLLR	FFIDTSIILFLNK	VLGPC(UniMod:4)SDILKR	MVIPGGIDVHTHFQMPYK
FGVVVVGVGR	TQLGDC(UniMod:4)SGIGDPTHYGYSTGQPC(UniMod:4)VFIK	VASGSDLHLTDIDSDSNR	LVPGGGATEIELAK
KIQDGQTTYVYFDNK	RDEWQEC(UniMod:4)PC(UniMod:4)SSSR	(UniMod:5)ADDIDIEAMLEAPYK	RFQSVPAQPGQTSPLLQYFGILLDQGQLNK
VSEGSAAMAAGESMAQR	Q(UniMod:28)HEDQQVVNK	TEIVHVWPGTDAFLK	DTGNIGQER
DGGEALVSPDGTVTEAPR	LQQSAALQTLASC(UniMod:4)PR	GMNFSVVVFDTAPTGHTLR	TRPDGNC(UniMod:4)FYR
SHHPADFTPAVHASLDK	SMQAIEDC(UniMod:4)GR	IWYHTFYNELR	VLGELWPLFGGR
DC(UniMod:4)FIVYQGHHGDVGAPM(UniMod:35)ADVILPGAAYTEK	IREESNTK	AKEEIYNQLLDK	HEVLLISAEQDKR
Q(UniMod:28)LISAHVLR	MSVEEVC(UniMod:4)RK	SLALAGIHTPFLPAVK	VVAEQLFGPR
LETHMTPEMFR	KTTGLVGLAVC(UniMod:4)DTPHER	VLPGVDALSNV	GGKPEPPAMPQPVPTA
LGASPLHVDLATLK	NGLHRPVSTDFAQYNSYGDISGGVR	VPFLSPLEGHIC(UniMod:4)LK	LVEVDSSR
VTLEYRPVIDK	LAFSLGSVWR	SETELKDTYAR	SPQSNGTSGVEQIC(UniMod:4)VDVR
IWSVPNTSC(UniMod:4)VQVVR	EAIGPDGEVVNR	AKDLIITPATVLK	ESYVETELIFALAK
RGDGPESLTAIVYSAEEEPK	EDGVMSPEK	LLQIASPFLEPHLVR	MSDEEILEK
LTFASTLSHLR	FVFHNEQVYC(UniMod:4)PDC(UniMod:4)AK	LIAAQTGTR	TDDPLLQLLQK
GGQDNIPVLK	NC(UniMod:4)GQMSEIEAK	RDERPLFPQILASIELLAR	FGLIQSMK
HPQLEAVLMGTR	YFLNLVLVDEEDRR	GVPTGFVLPIR	SFGLPSIGR
FILSIAYSPDGK	VLQLINDNTATALSYGVFR	GFEVIEEFDGR	TKEELEELMSDIKK
Q(UniMod:28)LVALLKDEER	FNEC(UniMod:4)GHVLYADIK	FTTSDVAAIETDK	PDILHQDIQQVR
SDAEDEC(UniMod:4)FSQEADGK	LGEYEDVSK	AFVSMVYSEEGAEDR	YGINNIR
VEELTFHLLEFPEGK	PMC(UniMod:4)VESFSDYPPLGR	AVVVNAAQLASYSQSK	ELLVPLTSSMYVPGK
ASALIDRPAPYFER	AASAFFTYVSLNQEGKPMPVPQLVPETEDEKK	AKFENLC(UniMod:4)K	FASYC(UniMod:4)LTEPGSGSDAASLLTSAK
SLAVSGLGVIGR	GVIASSVGTILK	FKEIYVQAPR	QEGIIFIGPPSSAIR
ETIGDLTILNAQLR	SHIVIPFK	KGPSTVTDLEETK	VFIMDNC(UniMod:4)EELIPEYLNFIR
AWDDFFPGSDR	GAGWLFGAK	VPNYQALLR	LEDLIVK
ILEVNGVNVEGATHK	TANLTGHAEK	HNFTPLAR	TVEEVLGHFGVNESTGLSLEQVKK
AQPEHIISEGR	SAVISLEGKPL	QADTFPDRDHFGR	GLAAFLK
FATASADGQIFIYDGK	FLDLLEPLGR	ELETQISELQEDLESER	QMEQISQFLK
FDPAMFNISPGAVQF	VVLEHEEVR	DFAPGKPLK	VRPC(UniMod:4)VVYGGAEIGQQIR
MLPELFQDDEK	EFSITDLVPYSVTLR	YLQEFAPLGTGGGLYHFR	LGSTVFVANLDYK
TSPVEGLPGTAPDLEKR	Q(UniMod:28)IGYDVLAEDTITALLHNNR	GQALPEVVAK	EEWDIIEGLIR
VGIADGHK	LQSSDLGVK	DQYSVIFESGDR	IGTEGQGFLIAMK
VLFMTTAVDLVITEVQEPVR	EVHLILYHWTHSFSSQK	SLDFLSSPSVK	IVFSPEEAK
FREWHHFLVVNMK	RFEEEGNPYYSSAR	ETANQIQSLLSSVESAVEAIEEQTSQIR	ILLAELEQLK
SNVIVALAR	FSQLAEAYEVLSDEVK	MLDEEGDAQTEETQPSETK	PVLVLSQNTK
EVLLQVEDER	IM(UniMod:35)QQMSDHRYDK	TM(UniMod:35)ADGNEK	TVSVLNGGFR
SNSLLESTDYWLQNQR	GASQAGMTGYGRPR	TAC(UniMod:4)NVEEAYINTAK	EVAWNLTSVDLVR
GLLSEQKPVGGDPK	DKPHVNVGTIGHVDHGK	EASAAMTNSSDRPC(UniMod:4)QAHR	HSIGDTK
GMEELIPLVNK	SGSVFLTSHQYPFYDC(UniMod:4)R	FVEEIIEETKVEDEKSEMEETLTAIAEELAASAK	MMIAVAPFK
[truncated: 51,658 more rows]

## Sheet: figure3c
DreamDIA	DIA-NN	OpenSWATH	Skyline
sp|O08914|FAAH1_MOUSE	sp|O08914|FAAH1_MOUSE	sp|O08914|FAAH1_MOUSE	sp|O08914|FAAH1_MOUSE
sp|Q9JHU9|INO1_MOUSE	sp|Q9JHU9|INO1_MOUSE	sp|Q9JHU9|INO1_MOUSE	sp|Q9JHU9|INO1_MOUSE
sp|Q9EQP2|EHD4_MOUSE	sp|Q9EQP2|EHD4_MOUSE	sp|Q9EQP2|EHD4_MOUSE	sp|Q9EQP2|EHD4_MOUSE
sp|O88796|RPP30_MOUSE	sp|O88796|RPP30_MOUSE	sp|O88796|RPP30_MOUSE	sp|O35381|AN32A_MOUSE
sp|O35381|AN32A_MOUSE	sp|O35381|AN32A_MOUSE	sp|O35381|AN32A_MOUSE	sp|Q8BX10|PGAM5_MOUSE
sp|Q9ESS0|DUS10_MOUSE	sp|Q9ESS0|DUS10_MOUSE	sp|Q9ESS0|DUS10_MOUSE	sp|Q8K1S1|LGI4_MOUSE
sp|Q8K1S1|LGI4_MOUSE	sp|Q8BX10|PGAM5_MOUSE	sp|Q8K1S1|LGI4_MOUSE	sp|P0C8B4|GON7_MOUSE
sp|Q8BX10|PGAM5_MOUSE	sp|Q8K1S1|LGI4_MOUSE	sp|Q8BX10|PGAM5_MOUSE	sp|Q8VHK5|MLC1_MOUSE
sp|P0C8B4|GON7_MOUSE	sp|P0C8B4|GON7_MOUSE	sp|P0C8B4|GON7_MOUSE	sp|Q9CQW1|YKT6_MOUSE
sp|Q8WUR0|CS012_MOUSE	sp|Q8WUR0|CS012_MOUSE	sp|Q8WUR0|CS012_MOUSE	sp|Q9Z140|CPNE6_MOUSE
sp|Q8VHK5|MLC1_MOUSE	sp|Q8VHK5|MLC1_MOUSE	sp|Q8VHK5|MLC1_MOUSE	sp|Q8BTY1|KAT1_MOUSE
sp|Q6ZPR4|KCNT1_MOUSE	sp|Q6ZPR4|KCNT1_MOUSE	sp|Q6ZPR4|KCNT1_MOUSE	sp|Q9DCJ1|LST8_MOUSE
sp|Q9CRB2|NHP2_MOUSE	sp|Q9CRB2|NHP2_MOUSE	sp|Q9CRB2|NHP2_MOUSE	sp|Q9R0A1|CLCN2_MOUSE
sp|Q9CQW1|YKT6_MOUSE	sp|Q9CQW1|YKT6_MOUSE	sp|Q9CQW1|YKT6_MOUSE	sp|Q9DCL9|PUR6_MOUSE
sp|Q9Z140|CPNE6_MOUSE	sp|Q9Z140|CPNE6_MOUSE	sp|Q9Z140|CPNE6_MOUSE	sp|A2A8Z1|OSBL9_MOUSE
sp|Q8BTY1|KAT1_MOUSE	sp|Q8BTY1|KAT1_MOUSE	sp|Q8BTY1|KAT1_MOUSE	sp|P32848|PRVA_MOUSE
sp|Q9DCJ1|LST8_MOUSE	sp|Q9DCJ1|LST8_MOUSE	sp|Q9DCJ1|LST8_MOUSE	sp|Q61024|ASNS_MOUSE
sp|Q9R0A1|CLCN2_MOUSE	sp|Q9R0A1|CLCN2_MOUSE	sp|Q9R0A1|CLCN2_MOUSE	sp|Q91Z31|PTBP2_MOUSE
sp|Q9DCL9|PUR6_MOUSE	sp|Q9DCL9|PUR6_MOUSE	sp|Q9DCL9|PUR6_MOUSE	sp|P55302|AMRP_MOUSE
sp|Q61024|ASNS_MOUSE	sp|Q61024|ASNS_MOUSE	sp|Q61024|ASNS_MOUSE	sp|Q6ZWN5|RS9_MOUSE
sp|P32848|PRVA_MOUSE	sp|P32848|PRVA_MOUSE	sp|P32848|PRVA_MOUSE	sp|Q9D7M1|GID8_MOUSE
sp|A2A8Z1|OSBL9_MOUSE	sp|A2A8Z1|OSBL9_MOUSE	sp|A2A8Z1|OSBL9_MOUSE	sp|Q9EP89|LACTB_MOUSE
sp|Q91Z31|PTBP2_MOUSE	sp|Q91Z31|PTBP2_MOUSE	sp|Q91Z31|PTBP2_MOUSE	sp|Q9R1L5|MAST1_MOUSE
sp|P55302|AMRP_MOUSE	sp|P55302|AMRP_MOUSE	sp|Q6ZWN5|RS9_MOUSE	sp|Q9JHL1|NHRF2_MOUSE
sp|Q6ZWN5|RS9_MOUSE	sp|Q6ZWN5|RS9_MOUSE	sp|P55302|AMRP_MOUSE	sp|Q64737|PUR2_MOUSE
sp|P27048|RSMB_MOUSE	sp|P27048|RSMB_MOUSE	sp|P27048|RSMB_MOUSE	sp|Q4VBD2|TAPT1_MOUSE
sp|P54116|STOM_MOUSE	sp|P54116|STOM_MOUSE	sp|P54116|STOM_MOUSE	sp|Q6GQU6|LIGO3_MOUSE
sp|Q9D7M1|GID8_MOUSE	sp|Q9D7M1|GID8_MOUSE	sp|Q9D7M1|GID8_MOUSE	sp|P52480|KPYM_MOUSE
sp|Q9EP89|LACTB_MOUSE	sp|Q9JHL1|NHRF2_MOUSE	sp|Q9EP89|LACTB_MOUSE	sp|Q9CQT7|DESI1_MOUSE
sp|Q9R1L5|MAST1_MOUSE	sp|Q9EP89|LACTB_MOUSE	sp|Q9JHL1|NHRF2_MOUSE	sp|Q8CCB4|VPS53_MOUSE
sp|Q9JHL1|NHRF2_MOUSE	sp|Q9R1L5|MAST1_MOUSE	sp|Q9R1L5|MAST1_MOUSE	sp|Q8BPE4|TM177_MOUSE
sp|Q64737|PUR2_MOUSE	sp|Q64737|PUR2_MOUSE	sp|Q64737|PUR2_MOUSE	sp|Q65CL1|CTNA3_MOUSE
sp|P28230|CXB1_MOUSE	sp|P28230|CXB1_MOUSE	sp|P28230|CXB1_MOUSE	sp|Q99L04|DHRS1_MOUSE
sp|Q4VBD2|TAPT1_MOUSE	sp|Q4VBD2|TAPT1_MOUSE	sp|Q4VBD2|TAPT1_MOUSE	sp|Q91WL8|WWOX_MOUSE
sp|Q5F285|TM256_MOUSE	sp|Q5F285|TM256_MOUSE	sp|Q5F285|TM256_MOUSE	sp|Q80U23|SNPH_MOUSE
sp|Q6GQU6|LIGO3_MOUSE	sp|Q6GQU6|LIGO3_MOUSE	sp|Q6GQU6|LIGO3_MOUSE	sp|Q9JK42|PDK2_MOUSE
sp|P52480|KPYM_MOUSE	sp|P52480|KPYM_MOUSE	sp|P52480|KPYM_MOUSE	sp|Q8R146|APEH_MOUSE
sp|Q9CQT7|DESI1_MOUSE	sp|Q9CQT7|DESI1_MOUSE	sp|Q9CQT7|DESI1_MOUSE	sp|Q8R429|AT2A1_MOUSE
sp|Q8CCB4|VPS53_MOUSE	sp|Q8CCB4|VPS53_MOUSE	sp|Q8CCB4|VPS53_MOUSE	sp|Q9Z2M7|PMM2_MOUSE
sp|Q8BPE4|TM177_MOUSE	sp|Q8BPE4|TM177_MOUSE	sp|Q8BPE4|TM177_MOUSE	sp|P63054|PCP4_MOUSE
sp|Q65CL1|CTNA3_MOUSE	sp|Q65CL1|CTNA3_MOUSE	sp|Q65CL1|CTNA3_MOUSE	sp|Q62425|NDUA4_MOUSE
sp|Q80TI0|GRM1B_MOUSE	sp|Q80TI0|GRM1B_MOUSE	sp|Q80TI0|GRM1B_MOUSE	sp|Q91YJ2|SNX4_MOUSE
sp|Q99L04|DHRS1_MOUSE	sp|Q99L04|DHRS1_MOUSE	sp|Q99L04|DHRS1_MOUSE	sp|Q9CPT4|MYDGF_MOUSE
sp|Q8BSF4|PISD_MOUSE	sp|Q8BSF4|PISD_MOUSE	sp|Q8BSF4|PISD_MOUSE	sp|Q9CRD0|OCAD1_MOUSE
sp|Q8N7N5|DCAF8_MOUSE	sp|Q8N7N5|DCAF8_MOUSE	sp|Q8N7N5|DCAF8_MOUSE	sp|Q99PT1|GDIR1_MOUSE
sp|O54931|AKAP2_MOUSE	sp|O54931|AKAP2_MOUSE	sp|O54931|AKAP2_MOUSE	sp|Q91YX5|LGAT1_MOUSE
sp|Q80X32|CE024_MOUSE	sp|Q91WL8|WWOX_MOUSE	sp|Q91WL8|WWOX_MOUSE	sp|Q6ZWR6|SYNE1_MOUSE
sp|Q91WL8|WWOX_MOUSE	sp|G3X939|SL9A3_MOUSE	sp|G3X939|SL9A3_MOUSE	sp|Q6X893|CTL1_MOUSE
sp|Q922X9|ANM7_MOUSE	sp|Q80U23|SNPH_MOUSE	sp|Q80U23|SNPH_MOUSE	sp|Q9D7I5|LHPP_MOUSE
sp|G3X939|SL9A3_MOUSE	sp|Q9JK42|PDK2_MOUSE	sp|Q9JK42|PDK2_MOUSE	sp|Q80X82|SYMPK_MOUSE
sp|Q80U23|SNPH_MOUSE	sp|Q8K440|ABC8B_MOUSE	sp|Q8K440|ABC8B_MOUSE	sp|Q69Z98|BRSK2_MOUSE
sp|Q9JK42|PDK2_MOUSE	sp|Q8R146|APEH_MOUSE	sp|Q8R146|APEH_MOUSE	sp|O08756|HCD2_MOUSE
sp|Q8K440|ABC8B_MOUSE	sp|Q8BX90|FND3A_MOUSE	sp|Q8BGT7|SPF30_MOUSE	sp|Q8R3B1|PLCD1_MOUSE
sp|Q8R146|APEH_MOUSE	sp|Q8BGT7|SPF30_MOUSE	sp|Q8BX90|FND3A_MOUSE	sp|Q6A0A9|F120A_MOUSE
sp|Q8BX90|FND3A_MOUSE	sp|Q8R429|AT2A1_MOUSE	sp|Q8R429|AT2A1_MOUSE	sp|O88951|LIN7B_MOUSE
sp|Q8BGT7|SPF30_MOUSE	sp|Q9Z2M7|PMM2_MOUSE	sp|Q9Z2M7|PMM2_MOUSE	sp|Q922Q4|P5CR2_MOUSE
sp|Q8R429|AT2A1_MOUSE	sp|Q8BQZ5|CPSF4_MOUSE	sp|Q8BQZ5|CPSF4_MOUSE	sp|Q9DCN2|NB5R3_MOUSE
sp|Q9Z2M7|PMM2_MOUSE	sp|P63054|PCP4_MOUSE	sp|P63054|PCP4_MOUSE	sp|Q80U93|NU214_MOUSE
sp|Q8BQZ5|CPSF4_MOUSE	sp|Q07113|MPRI_MOUSE	sp|Q07113|MPRI_MOUSE	sp|Q7TT37|ELP1_MOUSE
sp|P63054|PCP4_MOUSE	sp|Q91YT7|YTHD2_MOUSE	sp|Q91YT7|YTHD2_MOUSE	sp|D3Z7P3|GLSK_MOUSE
sp|Q07113|MPRI_MOUSE	sp|Q62425|NDUA4_MOUSE	sp|Q62425|NDUA4_MOUSE	sp|P62264|RS14_MOUSE
sp|Q91YT7|YTHD2_MOUSE	sp|Q69ZU6|THS7A_MOUSE	sp|Q69ZU6|THS7A_MOUSE	sp|Q505D9|TRI67_MOUSE
sp|Q62425|NDUA4_MOUSE	sp|Q9WVS6|PRKN_MOUSE	sp|Q91YJ2|SNX4_MOUSE	sp|Q9EPK2|XRP2_MOUSE
sp|Q69ZU6|THS7A_MOUSE	sp|Q91YJ2|SNX4_MOUSE	sp|Q9CPT4|MYDGF_MOUSE	sp|P18572|BASI_MOUSE
sp|Q9WVS6|PRKN_MOUSE	sp|Q9CPT4|MYDGF_MOUSE	sp|Q9CRD0|OCAD1_MOUSE	sp|Q9QXB9|DRG2_MOUSE
sp|Q91YJ2|SNX4_MOUSE	sp|Q9CRD0|OCAD1_MOUSE	sp|Q99PT1|GDIR1_MOUSE	sp|Q9Z0R4|ITSN1_MOUSE
sp|Q9CPT4|MYDGF_MOUSE	sp|Q99PT1|GDIR1_MOUSE	sp|Q9ESU6|BRD4_MOUSE	sp|Q9JK81|MYG1_MOUSE
sp|Q9CRD0|OCAD1_MOUSE	sp|Q9ESU6|BRD4_MOUSE	sp|Q91YX5|LGAT1_MOUSE	sp|P62267|RS23_MOUSE
sp|Q99PT1|GDIR1_MOUSE	sp|Q91YX5|LGAT1_MOUSE	sp|Q6ZWR6|SYNE1_MOUSE	sp|Q9JHR9|NRIP2_MOUSE
sp|Q9ESU6|BRD4_MOUSE	sp|Q6ZWR6|SYNE1_MOUSE	sp|Q6X893|CTL1_MOUSE	sp|Q80UP3|DGKZ_MOUSE
sp|Q91YX5|LGAT1_MOUSE	sp|Q6X893|CTL1_MOUSE	sp|Q9D7I5|LHPP_MOUSE	sp|P35438|NMDZ1_MOUSE
sp|Q6ZWR6|SYNE1_MOUSE	sp|Q9D7I5|LHPP_MOUSE	sp|Q80X82|SYMPK_MOUSE	sp|Q9CWE0|MFR1L_MOUSE
sp|Q6X893|CTL1_MOUSE	sp|Q80X82|SYMPK_MOUSE	sp|Q9DBN4|P33MX_MOUSE	sp|P0C6F1|DYH2_MOUSE
sp|Q9D7I5|LHPP_MOUSE	sp|Q9DBN4|P33MX_MOUSE	sp|Q69Z98|BRSK2_MOUSE	sp|Q9JMH6|TRXR1_MOUSE
sp|Q80X82|SYMPK_MOUSE	sp|Q69Z98|BRSK2_MOUSE	sp|Q99MQ1|BICC1_MOUSE	sp|Q8VDD8|WASH1_MOUSE
sp|Q9DBN4|P33MX_MOUSE	sp|Q8R3B1|PLCD1_MOUSE	sp|Q8R3B1|PLCD1_MOUSE	sp|Q9WVA2|TIM8A_MOUSE
sp|Q69Z98|BRSK2_MOUSE	sp|O08756|HCD2_MOUSE	sp|Q6A0A9|F120A_MOUSE	sp|Q8CDN6|TXNL1_MOUSE
sp|Q99MQ1|BICC1_MOUSE	sp|Q6A0A9|F120A_MOUSE	sp|O08756|HCD2_MOUSE	sp|Q64324|STXB2_MOUSE
sp|Q8R3B1|PLCD1_MOUSE	sp|O88951|LIN7B_MOUSE	sp|O88951|LIN7B_MOUSE	sp|Q9WVT6|CAH14_MOUSE
sp|Q6A0A9|F120A_MOUSE	sp|Q922Q4|P5CR2_MOUSE	sp|Q922Q4|P5CR2_MOUSE	sp|P59438|HPS5_MOUSE
sp|O08756|HCD2_MOUSE	sp|Q9DCN2|NB5R3_MOUSE	sp|Q9DCN2|NB5R3_MOUSE	sp|Q9JL56|GDE1_MOUSE
sp|O88951|LIN7B_MOUSE	sp|Q7TSH2|KPBB_MOUSE	sp|Q7TSH2|KPBB_MOUSE	sp|Q60847|COCA1_MOUSE
sp|Q922Q4|P5CR2_MOUSE	sp|Q80U93|NU214_MOUSE	sp|Q80U93|NU214_MOUSE	sp|O70503|DHB12_MOUSE
sp|Q9DCN2|NB5R3_MOUSE	sp|P53995|APC1_MOUSE	sp|P53995|APC1_MOUSE	sp|Q8R4X3|RBM12_MOUSE
sp|Q7TSH2|KPBB_MOUSE	sp|Q08274|DMWD_MOUSE	sp|Q08274|DMWD_MOUSE	sp|P11438|LAMP1_MOUSE
sp|Q80U93|NU214_MOUSE	sp|Q8VI63|MOB2_MOUSE	sp|Q8VI63|MOB2_MOUSE	sp|P22892|AP1G1_MOUSE
sp|P53995|APC1_MOUSE	sp|Q7TT37|ELP1_MOUSE	sp|Q7TT37|ELP1_MOUSE	sp|Q61171|PRDX2_MOUSE
sp|Q08274|DMWD_MOUSE	sp|D3Z7P3|GLSK_MOUSE	sp|D3Z7P3|GLSK_MOUSE	sp|Q9Z1R2|BAG6_MOUSE
sp|Q8VI63|MOB2_MOUSE	sp|P62264|RS14_MOUSE	sp|P62264|RS14_MOUSE	sp|Q8QZT1|THIL_MOUSE
sp|Q7TT37|ELP1_MOUSE	sp|P60710|ACTB_MOUSE	sp|Q505D9|TRI67_MOUSE	sp|P05202|AATM_MOUSE
sp|D3Z7P3|GLSK_MOUSE	sp|Q505D9|TRI67_MOUSE	sp|P60710|ACTB_MOUSE	sp|P68404|KPCB_MOUSE
sp|P62264|RS14_MOUSE	sp|Q9EPK2|XRP2_MOUSE	sp|Q9EPK2|XRP2_MOUSE	sp|Q99KN9|EPN4_MOUSE
sp|Q505D9|TRI67_MOUSE	sp|P18572|BASI_MOUSE	sp|P18572|BASI_MOUSE	sp|Q9QUR8|SEM7A_MOUSE
sp|P60710|ACTB_MOUSE	sp|Q9QXB9|DRG2_MOUSE	sp|Q9QXB9|DRG2_MOUSE	sp|P61979|HNRPK_MOUSE
sp|Q9EPK2|XRP2_MOUSE	sp|Q9Z0R4|ITSN1_MOUSE	sp|Q9Z0R4|ITSN1_MOUSE	sp|Q9D4H1|EXOC2_MOUSE
sp|P18572|BASI_MOUSE	sp|Q9D8C3|ALG13_MOUSE	sp|Q9D8C3|ALG13_MOUSE	sp|Q9ER88|RT29_MOUSE
sp|Q9QXB9|DRG2_MOUSE	sp|Q9JK81|MYG1_MOUSE	sp|Q9JK81|MYG1_MOUSE	sp|P63242|IF5A1_MOUSE
sp|Q9Z0R4|ITSN1_MOUSE	sp|P62267|RS23_MOUSE	sp|P62267|RS23_MOUSE	sp|O88910|MPP3_MOUSE
sp|Q9D8C3|ALG13_MOUSE	sp|Q9R060|NUBP1_MOUSE	sp|Q9JHR9|NRIP2_MOUSE	sp|Q02257|PLAK_MOUSE
sp|Q9JK81|MYG1_MOUSE	sp|Q80UP3|DGKZ_MOUSE	sp|Q80UP3|DGKZ_MOUSE	sp|Q6NSW3|SPKAP_MOUSE
sp|P62267|RS23_MOUSE	sp|Q9JHR9|NRIP2_MOUSE	sp|Q8VE22|RT23_MOUSE	sp|Q9CQH7|BT3L4_MOUSE
sp|Q9JHR9|NRIP2_MOUSE	sp|Q8VE22|RT23_MOUSE	sp|Q9R060|NUBP1_MOUSE	sp|Q9WUA2|SYFB_MOUSE
sp|Q80UP3|DGKZ_MOUSE	sp|P35438|NMDZ1_MOUSE	sp|P35438|NMDZ1_MOUSE	sp|Q80UG5|SEPT9_MOUSE
sp|Q8VE22|RT23_MOUSE	sp|Q9CWE0|MFR1L_MOUSE	sp|Q9CWE0|MFR1L_MOUSE	sp|Q99KI0|ACON_MOUSE
sp|Q9R060|NUBP1_MOUSE	sp|P0C6F1|DYH2_MOUSE	sp|P0C6F1|DYH2_MOUSE	sp|Q60605|MYL6_MOUSE
sp|P35438|NMDZ1_MOUSE	sp|Q8JZW5|SH2D5_MOUSE	sp|Q8JZW5|SH2D5_MOUSE	sp|Q6ZPE2|MTMR5_MOUSE
sp|Q9CWE0|MFR1L_MOUSE	sp|Q9JMH6|TRXR1_MOUSE	sp|Q9JMH6|TRXR1_MOUSE	sp|Q03141|MARK3_MOUSE
sp|P0C6F1|DYH2_MOUSE	sp|Q8VDD8|WASH1_MOUSE	sp|Q8VDD8|WASH1_MOUSE	sp|P16014|SCG1_MOUSE
sp|Q8JZW5|SH2D5_MOUSE	sp|Q9WVA2|TIM8A_MOUSE	sp|Q9WVA2|TIM8A_MOUSE	sp|P63318|KPCG_MOUSE
sp|Q9JMH6|TRXR1_MOUSE	sp|Q63918|CAVN2_MOUSE	sp|Q63918|CAVN2_MOUSE	sp|P05480|SRC_MOUSE
sp|Q8VDD8|WASH1_MOUSE	sp|Q8CDN6|TXNL1_MOUSE	sp|Q8CDN6|TXNL1_MOUSE	sp|Q80SW1|SAHH2_MOUSE
sp|Q9WVA2|TIM8A_MOUSE	sp|Q64324|STXB2_MOUSE	sp|Q64324|STXB2_MOUSE	sp|Q9CRD2|EMC2_MOUSE
sp|Q63918|CAVN2_MOUSE	sp|Q9WVT6|CAH14_MOUSE	sp|Q9WVT6|CAH14_MOUSE	sp|O55091|IMPCT_MOUSE
sp|Q8CDN6|TXNL1_MOUSE	sp|P59438|HPS5_MOUSE	sp|Q9Z1T6|FYV1_MOUSE	sp|Q08509|EPS8_MOUSE
sp|Q64324|STXB2_MOUSE	sp|Q9Z1T6|FYV1_MOUSE	sp|P59438|HPS5_MOUSE	sp|Q920Q6|MSI2H_MOUSE
sp|Q9WVT6|CAH14_MOUSE	sp|Q9JL56|GDE1_MOUSE	sp|Q9JL56|GDE1_MOUSE	sp|Q99JY8|PLPP3_MOUSE
sp|P59438|HPS5_MOUSE	sp|Q60847|COCA1_MOUSE	sp|Q60847|COCA1_MOUSE	sp|Q64133|AOFA_MOUSE
sp|Q9Z1T6|FYV1_MOUSE	sp|O70503|DHB12_MOUSE	sp|O70503|DHB12_MOUSE	sp|Q8BIQ5|CSTF2_MOUSE
sp|Q9JL56|GDE1_MOUSE	sp|Q8R4X3|RBM12_MOUSE	sp|Q8R4X3|RBM12_MOUSE	sp|Q7SIG6|ASAP2_MOUSE
sp|Q60847|COCA1_MOUSE	sp|Q9EQW7|KI13A_MOUSE	sp|Q9EQW7|KI13A_MOUSE	sp|Q91WQ3|SYYC_MOUSE
sp|Q8R4X3|RBM12_MOUSE	sp|P11438|LAMP1_MOUSE	sp|P11438|LAMP1_MOUSE	sp|Q9D3E6|STAG1_MOUSE
sp|O70503|DHB12_MOUSE	sp|P22892|AP1G1_MOUSE	sp|P22892|AP1G1_MOUSE	sp|Q8BJU0|SGTA_MOUSE
sp|Q9EQW7|KI13A_MOUSE	sp|Q61171|PRDX2_MOUSE	sp|Q61171|PRDX2_MOUSE	sp|P14152|MDHC_MOUSE
sp|P11438|LAMP1_MOUSE	sp|Q9Z1R2|BAG6_MOUSE	sp|Q9Z1R2|BAG6_MOUSE	sp|Q60759|GCDH_MOUSE
sp|P22892|AP1G1_MOUSE	sp|Q8QZT1|THIL_MOUSE	sp|Q8QZT1|THIL_MOUSE	sp|O88685|PRS6A_MOUSE
sp|Q61171|PRDX2_MOUSE	sp|P05202|AATM_MOUSE	sp|P05202|AATM_MOUSE	sp|O88587|COMT_MOUSE
sp|Q9Z1R2|BAG6_MOUSE	sp|Q9JHS9|CWC15_MOUSE	sp|Q9JHS9|CWC15_MOUSE	sp|Q8VE70|PDC10_MOUSE
sp|Q8QZT1|THIL_MOUSE	sp|P68404|KPCB_MOUSE	sp|P68404|KPCB_MOUSE	sp|P24527|LKHA4_MOUSE
sp|P05202|AATM_MOUSE	sp|Q9QUR8|SEM7A_MOUSE	sp|Q9QUR8|SEM7A_MOUSE	sp|P51859|HDGF_MOUSE
sp|Q9JHS9|CWC15_MOUSE	sp|Q99KN9|EPN4_MOUSE	sp|Q99KN9|EPN4_MOUSE	sp|Q60841|RELN_MOUSE
sp|P68404|KPCB_MOUSE	sp|Q6ZQK5|ACAP2_MOUSE	sp|Q6ZQK5|ACAP2_MOUSE	sp|P51150|RAB7A_MOUSE
sp|Q9QUR8|SEM7A_MOUSE	sp|Q9CYK1|SYWM_MOUSE	sp|Q9CYK1|SYWM_MOUSE	sp|Q60675|LAMA2_MOUSE
sp|Q99KN9|EPN4_MOUSE	sp|P61979|HNRPK_MOUSE	sp|P61979|HNRPK_MOUSE	sp|Q3U7R1|ESYT1_MOUSE
sp|Q6ZQK5|ACAP2_MOUSE	sp|Q9D4H1|EXOC2_MOUSE	sp|Q9D4H1|EXOC2_MOUSE	sp|Q80UU9|PGRC2_MOUSE
sp|Q9CYK1|SYWM_MOUSE	sp|Q91ZH7|ABHD3_MOUSE	sp|Q91ZH7|ABHD3_MOUSE	sp|Q80X80|C2C2L_MOUSE
sp|P61979|HNRPK_MOUSE	sp|Q9ER88|RT29_MOUSE	sp|Q9ER88|RT29_MOUSE	sp|Q8BUR4|DOCK1_MOUSE
sp|Q3TYX3|SMYD5_MOUSE	sp|P63242|IF5A1_MOUSE	sp|P63242|IF5A1_MOUSE	sp|Q9JKK7|TMOD2_MOUSE
sp|Q9D4H1|EXOC2_MOUSE	sp|O88910|MPP3_MOUSE	sp|O88910|MPP3_MOUSE	sp|Q9R0D8|WDR54_MOUSE
sp|Q91ZH7|ABHD3_MOUSE	sp|Q02257|PLAK_MOUSE	sp|Q02257|PLAK_MOUSE	sp|Q9QXZ0|MACF1_MOUSE
sp|Q9ER88|RT29_MOUSE	sp|Q6NSW3|SPKAP_MOUSE	sp|Q6NSW3|SPKAP_MOUSE	sp|Q3TLH4|PRC2C_MOUSE
sp|P63242|IF5A1_MOUSE	sp|Q9CQH7|BT3L4_MOUSE	sp|Q9CQH7|BT3L4_MOUSE	sp|Q91V64|ISOC1_MOUSE
sp|O88910|MPP3_MOUSE	sp|Q9WUA2|SYFB_MOUSE	sp|Q9WUA2|SYFB_MOUSE	sp|Q8CI03|FWCH1_MOUSE
sp|Q02257|PLAK_MOUSE	sp|Q80UG5|SEPT9_MOUSE	sp|Q80UG5|SEPT9_MOUSE	sp|P62073|TIM10_MOUSE
sp|Q6NSW3|SPKAP_MOUSE	sp|Q99KI0|ACON_MOUSE	sp|Q99KI0|ACON_MOUSE	sp|Q8C437|PEX5R_MOUSE
sp|Q9CQH7|BT3L4_MOUSE	sp|Q8VEG4|EXD2_MOUSE	sp|Q8VEG4|EXD2_MOUSE	sp|Q7TSJ2|MAP6_MOUSE
sp|Q9WUA2|SYFB_MOUSE	sp|Q60605|MYL6_MOUSE	sp|Q60605|MYL6_MOUSE	sp|Q9Z2S7|T22D3_MOUSE
sp|Q80UG5|SEPT9_MOUSE	sp|Q6ZPE2|MTMR5_MOUSE	sp|Q6ZPE2|MTMR5_MOUSE	sp|Q9ESJ4|SPN90_MOUSE
sp|Q99KI0|ACON_MOUSE	sp|Q03141|MARK3_MOUSE	sp|Q03141|MARK3_MOUSE	sp|Q9WUR2|ECI2_MOUSE
sp|Q8VEG4|EXD2_MOUSE	sp|Q99JH7|CSTN3_MOUSE	sp|D3YZI9|PGBD5_MOUSE	sp|Q91VH6|MEMO1_MOUSE
sp|Q60605|MYL6_MOUSE	sp|P16014|SCG1_MOUSE	sp|P16014|SCG1_MOUSE	sp|Q99P88|NU155_MOUSE
sp|P97471|SMAD4_MOUSE	sp|D3YZI9|PGBD5_MOUSE	sp|Q99JH7|CSTN3_MOUSE	sp|Q9CXZ1|NDUS4_MOUSE
sp|Q6ZPE2|MTMR5_MOUSE	sp|Q920N2|BPL1_MOUSE	sp|Q920N2|BPL1_MOUSE	sp|Q811P8|RHG32_MOUSE
sp|Q03141|MARK3_MOUSE	sp|Q8VCY8|PLPR2_MOUSE	sp|Q8VCY8|PLPR2_MOUSE	sp|Q8K2B3|SDHA_MOUSE
sp|D3YZI9|PGBD5_MOUSE	sp|P63318|KPCG_MOUSE	sp|P63318|KPCG_MOUSE	sp|Q8BXQ2|PIGT_MOUSE
sp|P16014|SCG1_MOUSE	sp|P05480|SRC_MOUSE	sp|P05480|SRC_MOUSE	sp|P70297|STAM1_MOUSE
sp|Q920N2|BPL1_MOUSE	sp|Q9CRD2|EMC2_MOUSE	sp|Q80SW1|SAHH2_MOUSE	sp|Q9CR98|F136A_MOUSE
sp|Q99JH7|CSTN3_MOUSE	sp|Q80SW1|SAHH2_MOUSE	sp|Q9CRD2|EMC2_MOUSE	sp|P40237|CD82_MOUSE
sp|Q8VCY8|PLPR2_MOUSE	sp|O55091|IMPCT_MOUSE	sp|O55091|IMPCT_MOUSE	sp|Q8VCM8|NCLN_MOUSE
sp|P63318|KPCG_MOUSE	sp|Q80SY4|MIB1_MOUSE	sp|Q80SY4|MIB1_MOUSE	sp|Q9EQK7|ICMT_MOUSE
sp|Q9CRD2|EMC2_MOUSE	sp|Q8BTE0|SDHF4_MOUSE	sp|Q8BTE0|SDHF4_MOUSE	sp|P26883|FKB1A_MOUSE
sp|Q80SW1|SAHH2_MOUSE	sp|Q9CZR3|TM40L_MOUSE	sp|Q9CZR3|TM40L_MOUSE	sp|P58269|DPF3_MOUSE
sp|P05480|SRC_MOUSE	sp|Q08509|EPS8_MOUSE	sp|Q08509|EPS8_MOUSE	sp|Q8BXR1|S7A14_MOUSE
sp|O55091|IMPCT_MOUSE	sp|Q91ZR2|SNX18_MOUSE	sp|Q91ZR2|SNX18_MOUSE	sp|Q60930|VDAC2_MOUSE
sp|Q8BTE0|SDHF4_MOUSE	sp|Q920Q6|MSI2H_MOUSE	sp|Q920Q6|MSI2H_MOUSE	sp|Q8K221|ARFP2_MOUSE
sp|Q80SY4|MIB1_MOUSE	sp|Q91VA6|PDIP2_MOUSE	sp|Q91VA6|PDIP2_MOUSE	sp|P99027|RLA2_MOUSE
sp|Q9CZR3|TM40L_MOUSE	sp|Q9Z0R6|ITSN2_MOUSE	sp|Q9Z0R6|ITSN2_MOUSE	sp|Q9D6R2|IDH3A_MOUSE
sp|Q08509|EPS8_MOUSE	sp|Q99JY8|PLPP3_MOUSE	sp|Q99JY8|PLPP3_MOUSE	sp|P62315|SMD1_MOUSE
sp|Q91ZR2|SNX18_MOUSE	sp|Q1LZI2|S35F3_MOUSE	sp|Q91X58|ZFN2B_MOUSE	sp|Q60854|SPB6_MOUSE
sp|Q920Q6|MSI2H_MOUSE	sp|Q91X58|ZFN2B_MOUSE	sp|Q64133|AOFA_MOUSE	sp|Q6ZQ18|EFR3B_MOUSE
sp|Q91VA6|PDIP2_MOUSE	sp|Q64133|AOFA_MOUSE	sp|Q8BIQ5|CSTF2_MOUSE	sp|Q80U49|C170B_MOUSE
sp|Q9Z0R6|ITSN2_MOUSE	sp|Q8BIQ5|CSTF2_MOUSE	sp|Q7SIG6|ASAP2_MOUSE	sp|Q3TDQ1|STT3B_MOUSE
sp|Q99JY8|PLPP3_MOUSE	sp|Q7SIG6|ASAP2_MOUSE	sp|Q91WQ3|SYYC_MOUSE	sp|Q8R1Q8|DC1L1_MOUSE
sp|Q1LZI2|S35F3_MOUSE	sp|Q91WQ3|SYYC_MOUSE	sp|Q9D3E6|STAG1_MOUSE	sp|Q8VDW0|DX39A_MOUSE
sp|Q91X58|ZFN2B_MOUSE	sp|Q9D3E6|STAG1_MOUSE	sp|Q8BJU0|SGTA_MOUSE	sp|Q8VEH5|EPMIP_MOUSE
sp|Q64133|AOFA_MOUSE	sp|Q2EY15|PRTG_MOUSE	sp|Q75NR7|RECQ4_MOUSE	sp|P55088|AQP4_MOUSE
sp|Q8BIQ5|CSTF2_MOUSE	sp|Q8BJU0|SGTA_MOUSE	sp|P14152|MDHC_MOUSE	sp|Q9CW03|SMC3_MOUSE
sp|Q7SIG6|ASAP2_MOUSE	sp|Q75NR7|RECQ4_MOUSE	sp|Q9D1C3|PREY_MOUSE	sp|Q922Q9|CHID1_MOUSE
sp|Q91WQ3|SYYC_MOUSE	sp|P14152|MDHC_MOUSE	sp|Q60759|GCDH_MOUSE	sp|Q9D7P6|ISCU_MOUSE
sp|Q9D3E6|STAG1_MOUSE	sp|Q9D1C3|PREY_MOUSE	sp|O88685|PRS6A_MOUSE	sp|Q91ZX7|LRP1_MOUSE
sp|Q2EY15|PRTG_MOUSE	sp|Q60759|GCDH_MOUSE	sp|O88587|COMT_MOUSE	sp|O55042|SYUA_MOUSE
sp|Q8BJU0|SGTA_MOUSE	sp|O88685|PRS6A_MOUSE	sp|Q8K039|K1143_MOUSE	sp|P08553|NFM_MOUSE
sp|Q75NR7|RECQ4_MOUSE	sp|O88587|COMT_MOUSE	sp|Q8VE70|PDC10_MOUSE	sp|Q569Z6|TR150_MOUSE
sp|P14152|MDHC_MOUSE	sp|Q8K039|K1143_MOUSE	sp|P24527|LKHA4_MOUSE	sp|Q91W90|TXND5_MOUSE
sp|Q9D1C3|PREY_MOUSE	sp|Q8VE70|PDC10_MOUSE	sp|P51859|HDGF_MOUSE	sp|Q9R1J0|NSDHL_MOUSE
sp|Q60759|GCDH_MOUSE	sp|P24527|LKHA4_MOUSE	sp|Q60841|RELN_MOUSE	sp|Q9DB60|PGFS_MOUSE
sp|O88685|PRS6A_MOUSE	sp|P51859|HDGF_MOUSE	sp|P51150|RAB7A_MOUSE	sp|Q9DB34|CHM2A_MOUSE
sp|O88587|COMT_MOUSE	sp|Q60841|RELN_MOUSE	sp|Q60675|LAMA2_MOUSE	sp|P28665|MUG1_MOUSE
sp|Q8K039|K1143_MOUSE	sp|P51150|RAB7A_MOUSE	sp|Q3U7R1|ESYT1_MOUSE	sp|Q9CY58|PAIRB_MOUSE
sp|Q8VE70|PDC10_MOUSE	sp|Q60675|LAMA2_MOUSE	sp|Q80UU9|PGRC2_MOUSE	sp|Q9JLT4|TRXR2_MOUSE
sp|P24527|LKHA4_MOUSE	sp|Q3U7R1|ESYT1_MOUSE	sp|Q8BUR4|DOCK1_MOUSE	sp|P62082|RS7_MOUSE
sp|P51859|HDGF_MOUSE	sp|Q80UU9|PGRC2_MOUSE	sp|Q80X80|C2C2L_MOUSE	sp|Q6NVG1|LPCT4_MOUSE
sp|Q60841|RELN_MOUSE	sp|Q9R049|AMFR_MOUSE	sp|Q9JKK7|TMOD2_MOUSE	sp|P60840|ENSA_MOUSE
sp|P51150|RAB7A_MOUSE	sp|Q80X80|C2C2L_MOUSE	sp|Q9R0D8|WDR54_MOUSE	sp|P08113|ENPL_MOUSE
sp|Q60675|LAMA2_MOUSE	sp|Q8BUR4|DOCK1_MOUSE	sp|Q9QXZ0|MACF1_MOUSE	sp|Q61753|SERA_MOUSE
sp|Q3U7R1|ESYT1_MOUSE	sp|Q9JKK7|TMOD2_MOUSE	sp|Q3TLH4|PRC2C_MOUSE	sp|P05064|ALDOA_MOUSE
sp|Q80UU9|PGRC2_MOUSE	sp|Q9R0D8|WDR54_MOUSE	sp|Q924N4|S12A6_MOUSE	sp|Q8CGA0|PPM1F_MOUSE
sp|Q9R049|AMFR_MOUSE	sp|Q9QXZ0|MACF1_MOUSE	sp|Q0VBL3|RBM15_MOUSE	sp|Q9WUB3|PYGM_MOUSE
sp|Q80X80|C2C2L_MOUSE	sp|Q3TLH4|PRC2C_MOUSE	sp|Q91V64|ISOC1_MOUSE	sp|O88653|LTOR3_MOUSE
sp|Q8BUR4|DOCK1_MOUSE	sp|Q924N4|S12A6_MOUSE	sp|Q8CI03|FWCH1_MOUSE	sp|A6H5Y3|METH_MOUSE
sp|Q9JKK7|TMOD2_MOUSE	sp|Q0VBL3|RBM15_MOUSE	sp|P62073|TIM10_MOUSE	sp|Q9CQK7|RWDD1_MOUSE
sp|Q9R0D8|WDR54_MOUSE	sp|Q91V64|ISOC1_MOUSE	sp|Q7TPM1|PRC2B_MOUSE	sp|Q6PE01|SNR40_MOUSE
sp|Q9QXZ0|MACF1_MOUSE	sp|Q8CI03|FWCH1_MOUSE	sp|Q8C437|PEX5R_MOUSE	sp|Q8BGW1|FTO_MOUSE
sp|Q3TLH4|PRC2C_MOUSE	sp|P62073|TIM10_MOUSE	sp|Q923G2|RPAB3_MOUSE	sp|Q61330|CNTN2_MOUSE
sp|Q924N4|S12A6_MOUSE	sp|Q7TPM1|PRC2B_MOUSE	sp|Q7TSJ2|MAP6_MOUSE	sp|Q5U458|DJC11_MOUSE
sp|Q0VBL3|RBM15_MOUSE	sp|Q8C437|PEX5R_MOUSE	sp|Q9Z2S7|T22D3_MOUSE	sp|Q9R1Q8|TAGL3_MOUSE
sp|Q91V64|ISOC1_MOUSE	sp|Q923G2|RPAB3_MOUSE	sp|Q9ES46|PARVB_MOUSE	sp|G5E870|TRIPC_MOUSE
sp|Q8CI03|FWCH1_MOUSE	sp|Q7TSJ2|MAP6_MOUSE	sp|Q9WUR2|ECI2_MOUSE	sp|Q8C854|MYEF2_MOUSE
sp|P62073|TIM10_MOUSE	sp|Q9Z2S7|T22D3_MOUSE	sp|Q9ESJ4|SPN90_MOUSE	sp|Q8BXJ9|TMM62_MOUSE
sp|Q7TPM1|PRC2B_MOUSE	sp|Q9ES46|PARVB_MOUSE	sp|P52912|TIA1_MOUSE	sp|Q3TXS7|PSMD1_MOUSE
sp|Q8C437|PEX5R_MOUSE	sp|Q9ESJ4|SPN90_MOUSE	sp|Q91VH6|MEMO1_MOUSE	sp|Q8K0S0|PHYIP_MOUSE
sp|Q923G2|RPAB3_MOUSE	sp|Q9WUR2|ECI2_MOUSE	sp|Q99P88|NU155_MOUSE	sp|Q99N96|RM01_MOUSE
sp|Q7TSJ2|MAP6_MOUSE	sp|P52912|TIA1_MOUSE	sp|Q9CXZ1|NDUS4_MOUSE	sp|Q7TPM6|FSD1_MOUSE
sp|Q9Z2S7|T22D3_MOUSE	sp|Q91VH6|MEMO1_MOUSE	sp|Q811P8|RHG32_MOUSE	sp|Q9Z1X4|ILF3_MOUSE
sp|Q9ES46|PARVB_MOUSE	sp|Q99P88|NU155_MOUSE	sp|Q8K2B3|SDHA_MOUSE	sp|Q61598|GDIB_MOUSE
sp|Q9ESJ4|SPN90_MOUSE	sp|Q9CXZ1|NDUS4_MOUSE	sp|Q8BXQ2|PIGT_MOUSE	sp|P56387|DYLT3_MOUSE
sp|Q9WUR2|ECI2_MOUSE	sp|Q811P8|RHG32_MOUSE	sp|P70297|STAM1_MOUSE	sp|Q3UGY8|BIG3_MOUSE
sp|P52912|TIA1_MOUSE	sp|Q8K2B3|SDHA_MOUSE	sp|Q9CR98|F136A_MOUSE	sp|Q9DBG3|AP2B1_MOUSE
sp|Q91VH6|MEMO1_MOUSE	sp|Q8BXQ2|PIGT_MOUSE	sp|Q9CW46|RAVR1_MOUSE	sp|Q8VD75|HIP1_MOUSE
sp|Q99P88|NU155_MOUSE	sp|P70297|STAM1_MOUSE	sp|P40237|CD82_MOUSE	sp|Q8BXK8|AGAP1_MOUSE
sp|Q9CXZ1|NDUS4_MOUSE	sp|Q9CW46|RAVR1_MOUSE	sp|Q8VCM8|NCLN_MOUSE	sp|Q8BWD8|CDK19_MOUSE
sp|Q811P8|RHG32_MOUSE	sp|Q9CR98|F136A_MOUSE	sp|Q9EQK7|ICMT_MOUSE	sp|Q80TV8|CLAP1_MOUSE
sp|Q8K2B3|SDHA_MOUSE	sp|P40237|CD82_MOUSE	sp|P26883|FKB1A_MOUSE	sp|Q9CZ04|CSN7A_MOUSE
sp|Q8BXQ2|PIGT_MOUSE	sp|Q8VCM8|NCLN_MOUSE	sp|P58269|DPF3_MOUSE	sp|Q91WC3|ACSL6_MOUSE
sp|P70297|STAM1_MOUSE	sp|Q9EQK7|ICMT_MOUSE	sp|Q8CGS6|DPOLQ_MOUSE	sp|A2ARV4|LRP2_MOUSE
sp|Q9CR98|F136A_MOUSE	sp|P26883|FKB1A_MOUSE	sp|Q8BXR1|S7A14_MOUSE	sp|Q8R1I1|QCR9_MOUSE
sp|Q9CW46|RAVR1_MOUSE	sp|P58269|DPF3_MOUSE	sp|Q60930|VDAC2_MOUSE	sp|Q9Z172|SUMO3_MOUSE
sp|P40237|CD82_MOUSE	sp|Q8CGS6|DPOLQ_MOUSE	sp|Q8K221|ARFP2_MOUSE	sp|Q99K23|UFSP2_MOUSE
sp|Q8VCM8|NCLN_MOUSE	sp|Q8BXR1|S7A14_MOUSE	sp|Q64152|BTF3_MOUSE	sp|Q99JY9|ARP3_MOUSE
sp|Q9EQK7|ICMT_MOUSE	sp|Q60930|VDAC2_MOUSE	sp|Q3TC93|H1BP3_MOUSE	sp|O88834|SHD_MOUSE
sp|P26883|FKB1A_MOUSE	sp|Q8K221|ARFP2_MOUSE	sp|P99027|RLA2_MOUSE	sp|Q9WU63|HEBP2_MOUSE
sp|P58269|DPF3_MOUSE	sp|Q64152|BTF3_MOUSE	sp|Q9CQG2|MET16_MOUSE	sp|P61022|CHP1_MOUSE
sp|Q8CGS6|DPOLQ_MOUSE	sp|Q9CQG2|MET16_MOUSE	sp|Q9D6R2|IDH3A_MOUSE	sp|Q62241|RU1C_MOUSE
sp|Q8BXR1|S7A14_MOUSE	sp|Q3TC93|H1BP3_MOUSE	sp|P62315|SMD1_MOUSE	sp|P61027|RAB10_MOUSE
sp|Q60930|VDAC2_MOUSE	sp|P99027|RLA2_MOUSE	sp|Q60854|SPB6_MOUSE	sp|Q9CR86|CHSP1_MOUSE
sp|Q8K221|ARFP2_MOUSE	sp|Q9D6R2|IDH3A_MOUSE	sp|Q6ZQ18|EFR3B_MOUSE	sp|P10126|EF1A1_MOUSE
sp|Q64152|BTF3_MOUSE	sp|P62315|SMD1_MOUSE	sp|Q6ZQ29|TAOK2_MOUSE	sp|Q3TZZ7|ESYT2_MOUSE
sp|Q3TC93|H1BP3_MOUSE	sp|Q60854|SPB6_MOUSE	sp|Q9CY57|CHTOP_MOUSE	sp|Q9D6Z1|NOP56_MOUSE
sp|P99027|RLA2_MOUSE	sp|Q6ZQ18|EFR3B_MOUSE	sp|Q80U49|C170B_MOUSE	sp|Q8BG32|PSD11_MOUSE
sp|Q9CQG2|MET16_MOUSE	sp|Q6ZQ29|TAOK2_MOUSE	sp|A2ANU3|SYNG1_MOUSE	sp|O88342|WDR1_MOUSE
sp|Q9D6R2|IDH3A_MOUSE	sp|Q9CY57|CHTOP_MOUSE	sp|Q3TDQ1|STT3B_MOUSE	sp|O70252|HMOX2_MOUSE
sp|P62315|SMD1_MOUSE	sp|Q80U49|C170B_MOUSE	sp|Q9CQV7|TIM14_MOUSE	sp|Q99LI8|HGS_MOUSE
sp|Q60854|SPB6_MOUSE	sp|A2ANU3|SYNG1_MOUSE	sp|Q8R1Q8|DC1L1_MOUSE	sp|Q9JHU2|PALMD_MOUSE
sp|Q6ZQ18|EFR3B_MOUSE	sp|Q3TDQ1|STT3B_MOUSE	sp|P61793|LPAR1_MOUSE	sp|Q9CR16|PPID_MOUSE
sp|Q6ZQ29|TAOK2_MOUSE	sp|Q9CQV7|TIM14_MOUSE	sp|Q8VDW0|DX39A_MOUSE	sp|Q8VHR5|P66B_MOUSE
sp|Q9CY57|CHTOP_MOUSE	sp|Q8R1Q8|DC1L1_MOUSE	sp|Q8VEH5|EPMIP_MOUSE	sp|Q9CR00|PSMD9_MOUSE
sp|Q80U49|C170B_MOUSE	sp|P61793|LPAR1_MOUSE	sp|Q9CW03|SMC3_MOUSE	sp|P97447|FHL1_MOUSE
sp|A2ANU3|SYNG1_MOUSE	sp|Q8VDW0|DX39A_MOUSE	sp|Q922Q9|CHID1_MOUSE	sp|Q63739|TP4A1_MOUSE
sp|Q3TDQ1|STT3B_MOUSE	sp|Q8VEH5|EPMIP_MOUSE	sp|P55088|AQP4_MOUSE	sp|Q8BVU5|NUDT9_MOUSE
sp|Q9CQV7|TIM14_MOUSE	sp|Q9CW03|SMC3_MOUSE	sp|Q9D7P6|ISCU_MOUSE	sp|Q91YQ3|CSDC2_MOUSE
sp|Q8R1Q8|DC1L1_MOUSE	sp|Q922Q9|CHID1_MOUSE	sp|Q91ZX7|LRP1_MOUSE	sp|Q99J27|ACATN_MOUSE
sp|P61793|LPAR1_MOUSE	sp|P55088|AQP4_MOUSE	sp|O55042|SYUA_MOUSE	sp|Q9D880|TIM50_MOUSE
sp|Q8VDW0|DX39A_MOUSE	sp|Q9D7P6|ISCU_MOUSE	sp|P08553|NFM_MOUSE	sp|P97478|COQ7_MOUSE
sp|Q9CW03|SMC3_MOUSE	sp|Q91ZX7|LRP1_MOUSE	sp|Q569Z6|TR150_MOUSE	sp|P62141|PP1B_MOUSE
sp|Q8VEH5|EPMIP_MOUSE	sp|O55042|SYUA_MOUSE	sp|Q91W90|TXND5_MOUSE	sp|Q8VE09|TT39C_MOUSE
sp|Q922Q9|CHID1_MOUSE	sp|P08553|NFM_MOUSE	sp|Q9R1J0|NSDHL_MOUSE	sp|Q9CZ83|RM55_MOUSE
sp|P55088|AQP4_MOUSE	sp|Q569Z6|TR150_MOUSE	sp|Q9DB60|PGFS_MOUSE	sp|P11531|DMD_MOUSE
sp|Q9D7P6|ISCU_MOUSE	sp|Q91W90|TXND5_MOUSE	sp|Q99J95|CDK9_MOUSE	sp|P62746|RHOB_MOUSE
sp|Q91ZX7|LRP1_MOUSE	sp|Q9R1J0|NSDHL_MOUSE	sp|Q9DB34|CHM2A_MOUSE	sp|Q9R1E6|ENPP2_MOUSE
sp|O55042|SYUA_MOUSE	sp|Q9DB60|PGFS_MOUSE	sp|Q4PJX1|ODR4_MOUSE	sp|P35979|RL12_MOUSE
sp|P08553|NFM_MOUSE	sp|Q99J95|CDK9_MOUSE	sp|P28665|MUG1_MOUSE	sp|Q9Z1Z0|USO1_MOUSE
sp|Q569Z6|TR150_MOUSE	sp|Q9DB34|CHM2A_MOUSE	sp|Q9CY58|PAIRB_MOUSE	sp|Q8K4Z3|NNRE_MOUSE
sp|Q91W90|TXND5_MOUSE	sp|Q4PJX1|ODR4_MOUSE	sp|Q9JLT4|TRXR2_MOUSE	sp|Q9R1C6|DGKE_MOUSE
sp|Q9R1J0|NSDHL_MOUSE	sp|P28665|MUG1_MOUSE	sp|P62082|RS7_MOUSE	sp|Q8VE37|RCC1_MOUSE
sp|Q9DB60|PGFS_MOUSE	sp|Q9CY58|PAIRB_MOUSE	sp|Q6NVG1|LPCT4_MOUSE	sp|Q9R1K9|CETN2_MOUSE
sp|Q99J95|CDK9_MOUSE	sp|Q9JLT4|TRXR2_MOUSE	sp|P60840|ENSA_MOUSE	sp|Q8K1L5|PP1RB_MOUSE
sp|Q9DB34|CHM2A_MOUSE	sp|P62082|RS7_MOUSE	sp|P08113|ENPL_MOUSE	sp|Q3TL44|NLRX1_MOUSE
sp|Q4PJX1|ODR4_MOUSE	sp|Q6NVG1|LPCT4_MOUSE	sp|Q61753|SERA_MOUSE	sp|P48774|GSTM5_MOUSE
sp|P28665|MUG1_MOUSE	sp|P60840|ENSA_MOUSE	sp|P05064|ALDOA_MOUSE	sp|Q61292|LAMB2_MOUSE
sp|Q9CY58|PAIRB_MOUSE	sp|P08113|ENPL_MOUSE	sp|Q8CGA0|PPM1F_MOUSE	sp|Q8VEH8|ERLEC_MOUSE
sp|Q9JLT4|TRXR2_MOUSE	sp|Q61753|SERA_MOUSE	sp|Q9WUB3|PYGM_MOUSE	sp|O88737|BSN_MOUSE
sp|P62082|RS7_MOUSE	sp|P05064|ALDOA_MOUSE	sp|A6H5Y3|METH_MOUSE	sp|Q8R035|ICT1_MOUSE
sp|Q6NVG1|LPCT4_MOUSE	sp|Q8CGA0|PPM1F_MOUSE	sp|O88653|LTOR3_MOUSE	sp|P19157|GSTP1_MOUSE
sp|P60840|ENSA_MOUSE	sp|Q9WUB3|PYGM_MOUSE	sp|Q9CQK7|RWDD1_MOUSE	sp|Q91VC3|IF4A3_MOUSE
sp|P08113|ENPL_MOUSE	sp|O88653|LTOR3_MOUSE	sp|Q8BVA5|LDAH_MOUSE	sp|Q9D8U8|SNX5_MOUSE
sp|Q61753|SERA_MOUSE	sp|A6H5Y3|METH_MOUSE	sp|Q8BGW1|FTO_MOUSE	sp|Q8R3R8|GBRL1_MOUSE
sp|P05064|ALDOA_MOUSE	sp|Q9D2U5|LSMD1_MOUSE	sp|Q6PE01|SNR40_MOUSE	sp|Q9JIG7|CCD22_MOUSE
sp|Q8CGA0|PPM1F_MOUSE	sp|Q9CQK7|RWDD1_MOUSE	sp|Q61330|CNTN2_MOUSE	sp|Q9JKZ2|SC5A3_MOUSE
sp|Q9WUB3|PYGM_MOUSE	sp|Q8BVA5|LDAH_MOUSE	sp|Q8CE96|TRM6_MOUSE	sp|P56392|CX7A1_MOUSE
sp|O88653|LTOR3_MOUSE	sp|Q8BGW1|FTO_MOUSE	sp|Q5U458|DJC11_MOUSE	sp|P27661|H2AX_MOUSE
sp|A6H5Y3|METH_MOUSE	sp|Q6PE01|SNR40_MOUSE	sp|Q00899|TYY1_MOUSE	sp|Q9EPN1|NBEA_MOUSE
sp|Q9D2U5|LSMD1_MOUSE	sp|Q61330|CNTN2_MOUSE	sp|Q9R1Q8|TAGL3_MOUSE	sp|Q8CJG0|AGO2_MOUSE
sp|Q9CQK7|RWDD1_MOUSE	sp|Q8CE96|TRM6_MOUSE	sp|G5E870|TRIPC_MOUSE	sp|Q3UH99|SHSA6_MOUSE
sp|Q8BVA5|LDAH_MOUSE	sp|Q5U458|DJC11_MOUSE	sp|B1AZI6|THOC2_MOUSE	sp|Q9CQW2|ARL8B_MOUSE
sp|Q8BGW1|FTO_MOUSE	sp|Q00899|TYY1_MOUSE	sp|Q8C854|MYEF2_MOUSE	sp|Q9CQQ7|AT5F1_MOUSE
sp|Q6PE01|SNR40_MOUSE	sp|Q9R1Q8|TAGL3_MOUSE	sp|Q8BXJ9|TMM62_MOUSE	sp|P58404|STRN4_MOUSE
sp|Q61330|CNTN2_MOUSE	sp|G5E870|TRIPC_MOUSE	sp|Q9WUC3|LY6H_MOUSE	sp|Q8BSS9|LIPA2_MOUSE
sp|Q8CE96|TRM6_MOUSE	sp|B1AZI6|THOC2_MOUSE	sp|Q3TXS7|PSMD1_MOUSE	sp|Q9Z0P5|TWF2_MOUSE
sp|Q5U458|DJC11_MOUSE	sp|Q8C854|MYEF2_MOUSE	sp|Q8K0S0|PHYIP_MOUSE	sp|Q80ZI6|LRSM1_MOUSE
sp|Q00899|TYY1_MOUSE	sp|Q8BXJ9|TMM62_MOUSE	sp|Q8VC31|CCDC9_MOUSE	sp|P53994|RAB2A_MOUSE
sp|Q9R1Q8|TAGL3_MOUSE	sp|Q9WUC3|LY6H_MOUSE	sp|Q99N96|RM01_MOUSE	sp|Q8QZY9|SF3B4_MOUSE
sp|G5E870|TRIPC_MOUSE	sp|Q3TXS7|PSMD1_MOUSE	sp|Q7TPM6|FSD1_MOUSE	sp|Q8VD37|SGIP1_MOUSE
sp|B1AZI6|THOC2_MOUSE	sp|Q8K0S0|PHYIP_MOUSE	sp|Q9Z1X4|ILF3_MOUSE	sp|Q5SSM3|RHG44_MOUSE
sp|Q8C854|MYEF2_MOUSE	sp|Q8VC31|CCDC9_MOUSE	sp|Q61598|GDIB_MOUSE	sp|Q9D2R0|AACS_MOUSE
sp|Q8BXJ9|TMM62_MOUSE	sp|Q99N96|RM01_MOUSE	sp|P56387|DYLT3_MOUSE	sp|Q3UIU2|NDUB6_MOUSE
sp|Q9WUC3|LY6H_MOUSE	sp|Q7TPM6|FSD1_MOUSE	sp|Q3UHE1|PITM3_MOUSE	sp|Q64511|TOP2B_MOUSE
sp|Q3TXS7|PSMD1_MOUSE	sp|Q9Z1X4|ILF3_MOUSE	sp|Q3UGY8|BIG3_MOUSE	sp|Q8C5W0|CLMN_MOUSE
sp|Q8K0S0|PHYIP_MOUSE	sp|Q61598|GDIB_MOUSE	sp|Q9DBG3|AP2B1_MOUSE	sp|Q8K411|PREP_MOUSE
sp|Q8VC31|CCDC9_MOUSE	sp|P56387|DYLT3_MOUSE	sp|Q8VD75|HIP1_MOUSE	sp|Q9CQX2|CYB5B_MOUSE
sp|Q99N96|RM01_MOUSE	sp|Q3UHE1|PITM3_MOUSE	sp|Q8BXK8|AGAP1_MOUSE	sp|P63001|RAC1_MOUSE
sp|Q7TPM6|FSD1_MOUSE	sp|Q3UGY8|BIG3_MOUSE	sp|Q921L5|COG2_MOUSE	sp|P31648|SC6A1_MOUSE
sp|Q9Z1X4|ILF3_MOUSE	sp|Q9DBG3|AP2B1_MOUSE	sp|P52483|UB2E3_MOUSE	sp|P84078|ARF1_MOUSE
sp|Q61598|GDIB_MOUSE	sp|Q8VD75|HIP1_MOUSE	sp|Q8C561|LMBD2_MOUSE	sp|Q9CQE8|RTRAF_MOUSE
sp|P56387|DYLT3_MOUSE	sp|Q8BXK8|AGAP1_MOUSE	sp|Q6PGB6|NAA50_MOUSE	sp|P99028|QCR6_MOUSE
sp|Q3UHE1|PITM3_MOUSE	sp|P52483|UB2E3_MOUSE	sp|Q80TQ2|CYLD_MOUSE	sp|Q9QYS2|GRM3_MOUSE
sp|Q3UGY8|BIG3_MOUSE	sp|Q921L5|COG2_MOUSE	sp|Q8BWD8|CDK19_MOUSE	sp|O55135|IF6_MOUSE
sp|Q9DBG3|AP2B1_MOUSE	sp|Q8C561|LMBD2_MOUSE	sp|Q80TV8|CLAP1_MOUSE	sp|P31786|ACBP_MOUSE
sp|Q8VD75|HIP1_MOUSE	sp|Q6PGB6|NAA50_MOUSE	sp|Q9CZ04|CSN7A_MOUSE	sp|Q9CZM2|RL15_MOUSE
sp|Q8BXK8|AGAP1_MOUSE	sp|Q8BWD8|CDK19_MOUSE	sp|Q91WC3|ACSL6_MOUSE	sp|Q3TIU4|PDE12_MOUSE
sp|P52483|UB2E3_MOUSE	sp|Q80TQ2|CYLD_MOUSE	sp|A2ARV4|LRP2_MOUSE	sp|Q8BRT1|CLAP2_MOUSE
sp|Q921L5|COG2_MOUSE	sp|Q80TV8|CLAP1_MOUSE	sp|Q8R1I1|QCR9_MOUSE	sp|Q8VDZ4|ZDHC5_MOUSE
sp|Q8C561|LMBD2_MOUSE	sp|Q9CZ04|CSN7A_MOUSE	sp|Q9Z172|SUMO3_MOUSE	sp|Q6NZC7|S23IP_MOUSE
sp|Q6PGB6|NAA50_MOUSE	sp|Q91WC3|ACSL6_MOUSE	sp|Q99K23|UFSP2_MOUSE	sp|Q9EST5|AN32B_MOUSE
sp|Q8BWD8|CDK19_MOUSE	sp|Q8R555|CRAC1_MOUSE	sp|Q7TMQ7|WDR91_MOUSE	sp|Q9D1J3|SARNP_MOUSE
sp|Q80TQ2|CYLD_MOUSE	sp|Q8R1I1|QCR9_MOUSE	sp|Q80VQ0|AL3B1_MOUSE	sp|Q9R0Q6|ARC1A_MOUSE
sp|Q80TV8|CLAP1_MOUSE	sp|Q9Z172|SUMO3_MOUSE	sp|Q99JY9|ARP3_MOUSE	sp|Q3UU96|MRCKA_MOUSE
sp|Q9CZ04|CSN7A_MOUSE	sp|Q99K23|UFSP2_MOUSE	sp|Q9JKV5|SCAM4_MOUSE	sp|Q80TR1|AGRL1_MOUSE
sp|Q91WC3|ACSL6_MOUSE	sp|Q7TMQ7|WDR91_MOUSE	sp|O88834|SHD_MOUSE	sp|P32883|RASK_MOUSE
sp|Q8R555|CRAC1_MOUSE	sp|Q80VQ0|AL3B1_MOUSE	sp|Q9WU63|HEBP2_MOUSE	sp|Q6DFW4|NOP58_MOUSE
sp|Q8R1I1|QCR9_MOUSE	sp|Q99JY9|ARP3_MOUSE	sp|P61022|CHP1_MOUSE	sp|P62702|RS4X_MOUSE
sp|Q9Z172|SUMO3_MOUSE	sp|Q9JKV5|SCAM4_MOUSE	sp|Q91Z92|B3GT6_MOUSE	sp|Q3UX10|TBAL3_MOUSE
sp|Q99K23|UFSP2_MOUSE	sp|O88834|SHD_MOUSE	sp|Q9CQ20|M1IP1_MOUSE	sp|Q9R0U0|SRS10_MOUSE
sp|Q7TMQ7|WDR91_MOUSE	sp|Q9WU63|HEBP2_MOUSE	sp|Q62241|RU1C_MOUSE	sp|Q6PD26|PIGS_MOUSE
sp|Q80VQ0|AL3B1_MOUSE	sp|P61022|CHP1_MOUSE	sp|Q8VIM9|IRGQ_MOUSE	sp|P46638|RB11B_MOUSE
sp|Q99JY9|ARP3_MOUSE	sp|Q91Z92|B3GT6_MOUSE	sp|Q9D0C1|RN115_MOUSE	sp|Q9D1E8|PLCE_MOUSE
sp|Q9JKV5|SCAM4_MOUSE	sp|Q9CQ20|M1IP1_MOUSE	sp|P61027|RAB10_MOUSE	sp|Q8C8R3|ANK2_MOUSE
sp|O88834|SHD_MOUSE	sp|Q62241|RU1C_MOUSE	sp|Q9CR86|CHSP1_MOUSE	sp|Q69ZF3|GBA2_MOUSE
sp|Q9WU63|HEBP2_MOUSE	sp|Q9D0C1|RN115_MOUSE	sp|P10126|EF1A1_MOUSE	sp|Q9ESZ8|GTF2I_MOUSE
sp|P61022|CHP1_MOUSE	sp|Q8VIM9|IRGQ_MOUSE	sp|Q9QXC1|FETUB_MOUSE	sp|O35454|CLCN6_MOUSE
sp|Q91Z92|B3GT6_MOUSE	sp|P61027|RAB10_MOUSE	sp|Q3TZZ7|ESYT2_MOUSE	sp|Q9CQ65|MTAP_MOUSE
sp|Q9CQ20|M1IP1_MOUSE	sp|Q9CR86|CHSP1_MOUSE	sp|Q9D6Z1|NOP56_MOUSE	sp|Q9CR29|CCD43_MOUSE
sp|Q62241|RU1C_MOUSE	sp|P10126|EF1A1_MOUSE	sp|Q8BG32|PSD11_MOUSE	sp|Q63912|OMGP_MOUSE
sp|Q8VIM9|IRGQ_MOUSE	sp|Q3TZZ7|ESYT2_MOUSE	sp|Q9WTK7|STK11_MOUSE	sp|Q9ERI6|RDH14_MOUSE
sp|Q9D0C1|RN115_MOUSE	sp|Q9WTK7|STK11_MOUSE	sp|O88342|WDR1_MOUSE	sp|Q80X85|RT07_MOUSE
sp|P61027|RAB10_MOUSE	sp|Q8BG32|PSD11_MOUSE	sp|O70252|HMOX2_MOUSE	sp|Q80Z38|SHAN2_MOUSE
sp|Q9CR86|CHSP1_MOUSE	sp|Q9D6Z1|NOP56_MOUSE	sp|Q99LI8|HGS_MOUSE	sp|P25911|LYN_MOUSE
sp|P10126|EF1A1_MOUSE	sp|O88342|WDR1_MOUSE	sp|Q9JHU2|PALMD_MOUSE	sp|P09405|NUCL_MOUSE
sp|Q9QXC1|FETUB_MOUSE	sp|O70252|HMOX2_MOUSE	sp|Q9CR16|PPID_MOUSE	sp|Q8CCX5|KT222_MOUSE
sp|Q3TZZ7|ESYT2_MOUSE	sp|Q99LI8|HGS_MOUSE	sp|Q8VHR5|P66B_MOUSE	sp|P58021|TM9S2_MOUSE
sp|Q9WTK7|STK11_MOUSE	sp|Q9JHU2|PALMD_MOUSE	sp|Q9CR00|PSMD9_MOUSE	sp|P28798|GRN_MOUSE
sp|Q8BG32|PSD11_MOUSE	sp|Q9CR16|PPID_MOUSE	sp|Q9JKY0|CNOT9_MOUSE	sp|P43024|CX6A1_MOUSE
sp|Q9D6Z1|NOP56_MOUSE	sp|Q8VHR5|P66B_MOUSE	sp|P97447|FHL1_MOUSE	sp|Q9D1A2|CNDP2_MOUSE
sp|O88342|WDR1_MOUSE	sp|Q9CR00|PSMD9_MOUSE	sp|Q9CWU9|NUP37_MOUSE	sp|Q9Z275|RLBP1_MOUSE
sp|O70252|HMOX2_MOUSE	sp|Q9JKY0|CNOT9_MOUSE	sp|Q63739|TP4A1_MOUSE	sp|Q8BND4|INT6L_MOUSE
sp|Q99LI8|HGS_MOUSE	sp|P97447|FHL1_MOUSE	sp|Q8BVU5|NUDT9_MOUSE	sp|Q8BL86|MBLC2_MOUSE
sp|Q9JHU2|PALMD_MOUSE	sp|Q9CWU9|NUP37_MOUSE	sp|Q91YQ3|CSDC2_MOUSE	sp|Q9DD18|DTD1_MOUSE
sp|Q9CR16|PPID_MOUSE	sp|Q63739|TP4A1_MOUSE	sp|Q5U4C1|GASP1_MOUSE	sp|Q921W0|CHM1A_MOUSE
sp|Q8VHR5|P66B_MOUSE	sp|Q8BVU5|NUDT9_MOUSE	sp|Q99J27|ACATN_MOUSE	sp|Q8BK67|RCC2_MOUSE
sp|Q9CR00|PSMD9_MOUSE	sp|Q91YQ3|CSDC2_MOUSE	sp|Q9D880|TIM50_MOUSE	sp|Q78IK2|USMG5_MOUSE
sp|Q9JKY0|CNOT9_MOUSE	sp|Q5U4C1|GASP1_MOUSE	sp|Q9CPZ6|ORML3_MOUSE	sp|O35129|PHB2_MOUSE
sp|P97447|FHL1_MOUSE	sp|Q99J27|ACATN_MOUSE	sp|P97478|COQ7_MOUSE	sp|Q3USH5|SFSWA_MOUSE
sp|Q9CWU9|NUP37_MOUSE	sp|Q9D880|TIM50_MOUSE	sp|O08677|KNG1_MOUSE	sp|Q99J77|SIAS_MOUSE
sp|Q63739|TP4A1_MOUSE	sp|Q9CPZ6|ORML3_MOUSE	sp|P52479|UBP10_MOUSE	sp|P59016|VP33B_MOUSE
sp|Q8BVU5|NUDT9_MOUSE	sp|P97478|COQ7_MOUSE	sp|P62141|PP1B_MOUSE	sp|Q4VA61|DSCL1_MOUSE
sp|Q91YQ3|CSDC2_MOUSE	sp|O08677|KNG1_MOUSE	sp|Q62018|CTR9_MOUSE	sp|Q8BL97|SRSF7_MOUSE
sp|Q5U4C1|GASP1_MOUSE	sp|P52479|UBP10_MOUSE	sp|Q8VE09|TT39C_MOUSE	sp|Q5NCE8|MRS2_MOUSE
sp|Q99J27|ACATN_MOUSE	sp|P62141|PP1B_MOUSE	sp|Q62415|ASPP1_MOUSE	sp|Q8C5W3|TBCEL_MOUSE
sp|Q9D880|TIM50_MOUSE	sp|Q62018|CTR9_MOUSE	sp|Q9CZ83|RM55_MOUSE	sp|Q6PE15|ABHDA_MOUSE
sp|Q9CPZ6|ORML3_MOUSE	sp|Q8VE09|TT39C_MOUSE	sp|P11531|DMD_MOUSE	sp|Q9D8B3|CHM4B_MOUSE
sp|P97478|COQ7_MOUSE	sp|Q62415|ASPP1_MOUSE	sp|P62746|RHOB_MOUSE	sp|Q9R0P4|SMAP_MOUSE
sp|O08677|KNG1_MOUSE	sp|Q9CZ83|RM55_MOUSE	sp|Q9WV32|ARC1B_MOUSE	sp|Q61704|ITIH3_MOUSE
sp|Q62074|KPCI_MOUSE	sp|P11531|DMD_MOUSE	sp|Q9R1E6|ENPP2_MOUSE	sp|Q8BYL4|SYYM_MOUSE
sp|P52479|UBP10_MOUSE	sp|P62746|RHOB_MOUSE	sp|P46735|MYO1B_MOUSE	sp|O55106|STRN_MOUSE
sp|P62141|PP1B_MOUSE	sp|Q9WV32|ARC1B_MOUSE	sp|P35979|RL12_MOUSE	sp|Q811U4|MFN1_MOUSE
sp|Q62018|CTR9_MOUSE	sp|Q9R1E6|ENPP2_MOUSE	sp|Q9Z1Z0|USO1_MOUSE	sp|Q91XU3|PI42C_MOUSE
sp|Q8VE09|TT39C_MOUSE	sp|P46735|MYO1B_MOUSE	sp|Q91W61|FXL15_MOUSE	sp|P62761|VISL1_MOUSE
sp|Q62415|ASPP1_MOUSE	sp|P35979|RL12_MOUSE	sp|Q8K4Z3|NNRE_MOUSE	sp|P97855|G3BP1_MOUSE
sp|Q9CZ83|RM55_MOUSE	sp|Q9Z1Z0|USO1_MOUSE	sp|Q3THK3|T2FA_MOUSE	sp|P70227|ITPR3_MOUSE
sp|P11531|DMD_MOUSE	sp|Q91W61|FXL15_MOUSE	sp|Q3V0C5|UBP48_MOUSE	sp|P30999|CTND1_MOUSE
sp|P62746|RHOB_MOUSE	sp|Q8K4Z3|NNRE_MOUSE	sp|P61620|S61A1_MOUSE	sp|Q6PFR5|TRA2A_MOUSE
sp|Q9WV32|ARC1B_MOUSE	sp|Q3THK3|T2FA_MOUSE	sp|Q6QI06|RICTR_MOUSE	sp|Q8BH50|CR025_MOUSE
sp|Q8VHG2|AMOT_MOUSE	sp|O35739|KLF9_MOUSE	sp|Q9R1C6|DGKE_MOUSE	sp|Q8K2K6|AGFG1_MOUSE
sp|Q9R1E6|ENPP2_MOUSE	sp|Q3V0C5|UBP48_MOUSE	sp|Q66JS6|EI3JB_MOUSE	sp|Q9Z239|PLM_MOUSE
sp|P35979|RL12_MOUSE	sp|P61620|S61A1_MOUSE	sp|Q99JY4|TRABD_MOUSE	sp|P32020|NLTP_MOUSE
sp|P46735|MYO1B_MOUSE	sp|Q6QI06|RICTR_MOUSE	sp|Q9CR20|IR3IP_MOUSE	sp|Q9D0S9|HINT2_MOUSE
sp|Q9Z1Z0|USO1_MOUSE	sp|Q9R1C6|DGKE_MOUSE	sp|Q8VE37|RCC1_MOUSE	sp|Q8R050|ERF3A_MOUSE
sp|Q91W61|FXL15_MOUSE	sp|Q66JS6|EI3JB_MOUSE	sp|P0C8K7|SMIM1_MOUSE	sp|P24457|CP2DB_MOUSE
sp|Q8K4Z3|NNRE_MOUSE	sp|Q99JY4|TRABD_MOUSE	sp|Q3TL44|NLRX1_MOUSE	sp|Q8VHQ3|PP16B_MOUSE
sp|Q3THK3|T2FA_MOUSE	sp|Q9CR20|IR3IP_MOUSE	sp|Q8K1L5|PP1RB_MOUSE	sp|O88455|DHCR7_MOUSE
sp|O35739|KLF9_MOUSE	sp|Q8VE37|RCC1_MOUSE	sp|Q64735|CR1L_MOUSE	sp|Q80ZW2|THEM6_MOUSE
sp|Q3V0C5|UBP48_MOUSE	sp|P0C8K7|SMIM1_MOUSE	sp|P48774|GSTM5_MOUSE	sp|P98203|ARVC_MOUSE
sp|P61620|S61A1_MOUSE	sp|Q8K1L5|PP1RB_MOUSE	sp|Q9R1K9|CETN2_MOUSE	sp|Q9CPV4|GLOD4_MOUSE
sp|Q6QI06|RICTR_MOUSE	sp|Q64735|CR1L_MOUSE	sp|Q8CA71|SHSA4_MOUSE	sp|P46660|AINX_MOUSE
sp|Q9R1C6|DGKE_MOUSE	sp|Q3TL44|NLRX1_MOUSE	sp|Q499X9|SYMM_MOUSE	sp|Q9Z2Z6|MCAT_MOUSE
sp|Q66JS6|EI3JB_MOUSE	sp|P48774|GSTM5_MOUSE	sp|Q8VE96|S35F6_MOUSE	sp|Q2NL51|GSK3A_MOUSE
sp|Q99JY4|TRABD_MOUSE	sp|Q9R1K9|CETN2_MOUSE	sp|Q61292|LAMB2_MOUSE	sp|Q921T2|TOIP1_MOUSE
sp|Q9CR20|IR3IP_MOUSE	sp|Q8CA71|SHSA4_MOUSE	sp|Q8VEH8|ERLEC_MOUSE	sp|Q9JKF6|NECT1_MOUSE
sp|Q8VE37|RCC1_MOUSE	sp|Q499X9|SYMM_MOUSE	sp|O88737|BSN_MOUSE	sp|Q8VDK1|NIT1_MOUSE
sp|P0C8K7|SMIM1_MOUSE	sp|Q8VE96|S35F6_MOUSE	sp|Q8R035|ICT1_MOUSE	sp|Q8BG05|ROA3_MOUSE
sp|Q3TL44|NLRX1_MOUSE	sp|Q61292|LAMB2_MOUSE	sp|P19157|GSTP1_MOUSE	sp|P61922|GABT_MOUSE
sp|Q64735|CR1L_MOUSE	sp|Q3UHK8|TNR6A_MOUSE	sp|Q91VC3|IF4A3_MOUSE	sp|Q9D8Y1|T126A_MOUSE
sp|Q8K1L5|PP1RB_MOUSE	sp|Q8VEH8|ERLEC_MOUSE	sp|Q9D8U8|SNX5_MOUSE	sp|P53395|ODB2_MOUSE
sp|P48774|GSTM5_MOUSE	sp|O88737|BSN_MOUSE	sp|Q8R3R8|GBRL1_MOUSE	sp|Q8R574|KPRB_MOUSE
sp|Q9R1K9|CETN2_MOUSE	sp|Q8R035|ICT1_MOUSE	sp|Q9JIG7|CCD22_MOUSE	sp|Q7TSQ8|PDPR_MOUSE
sp|Q499X9|SYMM_MOUSE	sp|Q6PAL7|AHDC1_MOUSE	sp|Q9Z0L0|TPBG_MOUSE	sp|Q5RJG7|ISPD_MOUSE
sp|Q8CA71|SHSA4_MOUSE	sp|P19157|GSTP1_MOUSE	sp|Q9JKZ2|SC5A3_MOUSE	sp|Q60676|PPP5_MOUSE
sp|Q8VE96|S35F6_MOUSE	sp|Q91VC3|IF4A3_MOUSE	sp|P56392|CX7A1_MOUSE	sp|Q9CXS4|CENPV_MOUSE
sp|Q8K358|PIGU_MOUSE	sp|Q9D8U8|SNX5_MOUSE	sp|P27661|H2AX_MOUSE	sp|Q3UM29|COG7_MOUSE
sp|Q61292|LAMB2_MOUSE	sp|Q8R3R8|GBRL1_MOUSE	sp|Q9EPN1|NBEA_MOUSE	sp|Q8R0P4|AAMDC_MOUSE
sp|Q8VEH8|ERLEC_MOUSE	sp|Q9JIG7|CCD22_MOUSE	sp|Q61672|S29A2_MOUSE	sp|Q9JKV1|ADRM1_MOUSE
sp|O88737|BSN_MOUSE	sp|Q9Z0L0|TPBG_MOUSE	sp|Q8CJG0|AGO2_MOUSE	sp|Q3V132|ADT4_MOUSE
sp|Q8R035|ICT1_MOUSE	sp|Q9JKZ2|SC5A3_MOUSE	sp|Q3UH99|SHSA6_MOUSE	sp|Q5SQX6|CYFP2_MOUSE
sp|Q6PAL7|AHDC1_MOUSE	sp|P56392|CX7A1_MOUSE	sp|Q9CQW2|ARL8B_MOUSE	sp|Q8R191|SNG3_MOUSE
sp|P19157|GSTP1_MOUSE	sp|P27661|H2AX_MOUSE	sp|Q9CQQ7|AT5F1_MOUSE	sp|Q99LX0|PARK7_MOUSE
sp|Q91VC3|IF4A3_MOUSE	sp|Q9EPN1|NBEA_MOUSE	sp|P58404|STRN4_MOUSE	sp|Q8K2T4|UQCC3_MOUSE
sp|Q9D8U8|SNX5_MOUSE	sp|Q61672|S29A2_MOUSE	sp|Q8BSS9|LIPA2_MOUSE	sp|Q6ZWX6|IF2A_MOUSE
sp|Q8R3R8|GBRL1_MOUSE	sp|Q8CJG0|AGO2_MOUSE	sp|P52187|KCJ12_MOUSE	sp|Q8BWY3|ERF1_MOUSE
sp|Q9JIG7|CCD22_MOUSE	sp|Q3UH99|SHSA6_MOUSE	sp|Q9Z0P5|TWF2_MOUSE	sp|Q8BHA3|DTD2_MOUSE
sp|Q9Z0L0|TPBG_MOUSE	sp|Q9CQW2|ARL8B_MOUSE	sp|Q80ZI6|LRSM1_MOUSE	sp|Q9QYI3|DNJC7_MOUSE
sp|Q9JKZ2|SC5A3_MOUSE	sp|Q9CQQ7|AT5F1_MOUSE	sp|P53994|RAB2A_MOUSE	sp|Q80UY2|KCMF1_MOUSE
sp|Q61137|ASTN1_MOUSE	sp|P58404|STRN4_MOUSE	sp|Q7TPB0|PLPR3_MOUSE	sp|Q922D8|C1TC_MOUSE
sp|P56392|CX7A1_MOUSE	sp|Q8BSS9|LIPA2_MOUSE	sp|P60755|MDGA2_MOUSE	sp|Q8K354|CBR3_MOUSE
sp|P27661|H2AX_MOUSE	sp|P52187|KCJ12_MOUSE	sp|Q8QZY9|SF3B4_MOUSE	sp|Q61140|BCAR1_MOUSE
sp|Q9EPN1|NBEA_MOUSE	sp|Q9Z0P5|TWF2_MOUSE	sp|Q8VD37|SGIP1_MOUSE	sp|B9EHT4|CLIP3_MOUSE
sp|Q61672|S29A2_MOUSE	sp|Q80ZI6|LRSM1_MOUSE	sp|Q5SSM3|RHG44_MOUSE	sp|Q3UFY7|5NT3B_MOUSE
sp|Q8CJG0|AGO2_MOUSE	sp|P53994|RAB2A_MOUSE	sp|Q9D2R0|AACS_MOUSE	sp|Q8BYM5|NLGN3_MOUSE
sp|Q3UH99|SHSA6_MOUSE	sp|Q7TPB0|PLPR3_MOUSE	sp|P50543|S10AB_MOUSE	sp|P61759|PFD3_MOUSE
sp|Q9CQW2|ARL8B_MOUSE	sp|P60755|MDGA2_MOUSE	sp|Q3UIU2|NDUB6_MOUSE	sp|Q9ERQ8|CAH7_MOUSE
sp|Q9CQQ7|AT5F1_MOUSE	sp|Q8QZY9|SF3B4_MOUSE	sp|Q64511|TOP2B_MOUSE	sp|Q99LT0|DPY30_MOUSE
sp|P58404|STRN4_MOUSE	sp|Q5SSM3|RHG44_MOUSE	sp|P62342|SELT_MOUSE	sp|O08599|STXB1_MOUSE
sp|Q8BSS9|LIPA2_MOUSE	sp|Q8VD37|SGIP1_MOUSE	sp|Q78RX3|SIM12_MOUSE	sp|P60122|RUVB1_MOUSE
sp|P52187|KCJ12_MOUSE	sp|Q9D2R0|AACS_MOUSE	sp|Q8C5W0|CLMN_MOUSE	sp|Q9WV60|GSK3B_MOUSE
sp|Q9Z0P5|TWF2_MOUSE	sp|P50543|S10AB_MOUSE	sp|Q8K411|PREP_MOUSE	sp|Q9JL04|FMN2_MOUSE
sp|Q80ZI6|LRSM1_MOUSE	sp|Q64511|TOP2B_MOUSE	sp|Q9ERN0|SCAM2_MOUSE	sp|Q6NS60|FBX41_MOUSE
sp|P53994|RAB2A_MOUSE	sp|Q3UIU2|NDUB6_MOUSE	sp|Q9CQX2|CYB5B_MOUSE	sp|P62331|ARF6_MOUSE
sp|Q7TPB0|PLPR3_MOUSE	sp|Q78RX3|SIM12_MOUSE	sp|P63001|RAC1_MOUSE	sp|Q61686|CBX5_MOUSE
sp|P60755|MDGA2_MOUSE	sp|P62342|SELT_MOUSE	sp|P31648|SC6A1_MOUSE	sp|Q5XJY5|COPD_MOUSE
sp|Q8QZY9|SF3B4_MOUSE	sp|Q8C5W0|CLMN_MOUSE	sp|P84078|ARF1_MOUSE	sp|P54071|IDHP_MOUSE
sp|Q5SSM3|RHG44_MOUSE	sp|Q8K411|PREP_MOUSE	sp|Q9CQE8|RTRAF_MOUSE	sp|O35621|PMM1_MOUSE
sp|Q8VD37|SGIP1_MOUSE	sp|Q9ERN0|SCAM2_MOUSE	sp|P99028|QCR6_MOUSE	sp|P35436|NMDE1_MOUSE
sp|Q9D2R0|AACS_MOUSE	sp|Q9CQX2|CYB5B_MOUSE	sp|P51448|RORA_MOUSE	sp|P46664|PURA2_MOUSE
sp|P50543|S10AB_MOUSE	sp|P63001|RAC1_MOUSE	sp|Q9QYS2|GRM3_MOUSE	sp|Q8C6G8|WDR26_MOUSE
sp|Q3UIU2|NDUB6_MOUSE	sp|P31648|SC6A1_MOUSE	sp|O55135|IF6_MOUSE	sp|Q7TQK5|CCD93_MOUSE
sp|Q64511|TOP2B_MOUSE	sp|P84078|ARF1_MOUSE	sp|Q69ZS7|HBS1L_MOUSE	sp|P62812|GBRA1_MOUSE
sp|P62342|SELT_MOUSE	sp|Q9CQE8|RTRAF_MOUSE	sp|P31786|ACBP_MOUSE	sp|Q99JF5|MVD1_MOUSE
sp|Q78RX3|SIM12_MOUSE	sp|P99028|QCR6_MOUSE	sp|Q9CZM2|RL15_MOUSE	sp|Q921M4|GOGA2_MOUSE
sp|Q8K411|PREP_MOUSE	sp|P51448|RORA_MOUSE	sp|Q3TIU4|PDE12_MOUSE	sp|Q80Z10|ASTN2_MOUSE
sp|Q8C5W0|CLMN_MOUSE	sp|Q9QYS2|GRM3_MOUSE	sp|Q8BRT1|CLAP2_MOUSE	sp|P62892|RL39_MOUSE
sp|Q9ERN0|SCAM2_MOUSE	sp|O55135|IF6_MOUSE	sp|Q6NZC7|S23IP_MOUSE	sp|Q8BX94|OSBL2_MOUSE
sp|Q9CQX2|CYB5B_MOUSE	sp|Q69ZS7|HBS1L_MOUSE	sp|Q8VDZ4|ZDHC5_MOUSE	sp|Q80YA9|CNKR2_MOUSE
sp|P63001|RAC1_MOUSE	sp|P31786|ACBP_MOUSE	sp|Q9EST5|AN32B_MOUSE	sp|P11499|HS90B_MOUSE
sp|P31648|SC6A1_MOUSE	sp|Q9CZM2|RL15_MOUSE	sp|Q9D1J3|SARNP_MOUSE	sp|Q01768|NDKB_MOUSE
sp|P84078|ARF1_MOUSE	sp|Q3TIU4|PDE12_MOUSE	sp|Q9R0Q6|ARC1A_MOUSE	sp|Q921G8|GCP2_MOUSE
sp|Q9CQE8|RTRAF_MOUSE	sp|Q8BRT1|CLAP2_MOUSE	sp|Q3UHD9|AGAP2_MOUSE	sp|Q8CIG8|ANM5_MOUSE
sp|P99028|QCR6_MOUSE	sp|Q6NZC7|S23IP_MOUSE	sp|Q3UU96|MRCKA_MOUSE	sp|Q68ED7|CRTC1_MOUSE
sp|P51448|RORA_MOUSE	sp|Q8VDZ4|ZDHC5_MOUSE	sp|Q8BJ90|ZN771_MOUSE	sp|P28571|SC6A9_MOUSE
sp|Q9QYS2|GRM3_MOUSE	sp|Q9EST5|AN32B_MOUSE	sp|Q80TR1|AGRL1_MOUSE	sp|O35382|EXOC4_MOUSE
sp|O55135|IF6_MOUSE	sp|Q9D1J3|SARNP_MOUSE	sp|P32883|RASK_MOUSE	sp|P62334|PRS10_MOUSE
sp|Q69ZS7|HBS1L_MOUSE	sp|Q45VK7|DYHC2_MOUSE	sp|Q6DFW4|NOP58_MOUSE	sp|Q8R0S4|CACB4_MOUSE
sp|P31786|ACBP_MOUSE	sp|Q9R0Q6|ARC1A_MOUSE	sp|P62702|RS4X_MOUSE	sp|P63280|UBC9_MOUSE
sp|Q9CZM2|RL15_MOUSE	sp|Q8BJ90|ZN771_MOUSE	sp|Q91WC9|DGLB_MOUSE	sp|Q9JMD3|STA10_MOUSE
sp|Q3TIU4|PDE12_MOUSE	sp|Q3UU96|MRCKA_MOUSE	sp|Q3UX10|TBAL3_MOUSE	sp|Q8BGT8|PHIPL_MOUSE
sp|Q8BRT1|CLAP2_MOUSE	sp|Q3UHD9|AGAP2_MOUSE	sp|Q62095|DDX3Y_MOUSE	sp|Q8BTV2|CPSF7_MOUSE
sp|Q6NZC7|S23IP_MOUSE	sp|Q80TR1|AGRL1_MOUSE	sp|Q9R0U0|SRS10_MOUSE	sp|P62821|RAB1A_MOUSE
sp|Q8VDZ4|ZDHC5_MOUSE	sp|P32883|RASK_MOUSE	sp|Q6PD26|PIGS_MOUSE	sp|P17183|ENOG_MOUSE
sp|Q9EST5|AN32B_MOUSE	sp|Q6DFW4|NOP58_MOUSE	sp|P46638|RB11B_MOUSE	sp|Q9EPW0|INP4A_MOUSE
sp|Q9D1J3|SARNP_MOUSE	sp|P62702|RS4X_MOUSE	sp|Q9D1E8|PLCE_MOUSE	sp|Q99K48|NONO_MOUSE
sp|Q45VK7|DYHC2_MOUSE	sp|Q91WC9|DGLB_MOUSE	sp|Q5KU39|VPS41_MOUSE	sp|A2APV2|FMNL2_MOUSE
sp|Q9R0Q6|ARC1A_MOUSE	sp|Q3UX10|TBAL3_MOUSE	sp|Q8C8R3|ANK2_MOUSE	sp|Q8WTY4|CPIN1_MOUSE
sp|Q8BJ90|ZN771_MOUSE	sp|Q62095|DDX3Y_MOUSE	sp|Q69ZF3|GBA2_MOUSE	sp|P08775|RPB1_MOUSE
sp|Q3UU96|MRCKA_MOUSE	sp|Q9R0U0|SRS10_MOUSE	sp|Q9ESZ8|GTF2I_MOUSE	sp|Q8VHK9|DHX36_MOUSE
sp|Q3UHD9|AGAP2_MOUSE	sp|Q6PD26|PIGS_MOUSE	sp|O35454|CLCN6_MOUSE	sp|P54823|DDX6_MOUSE
sp|Q80TR1|AGRL1_MOUSE	sp|P46638|RB11B_MOUSE	sp|Q9CQ65|MTAP_MOUSE	sp|Q8K341|ATAT_MOUSE
sp|P32883|RASK_MOUSE	sp|Q9D1E8|PLCE_MOUSE	sp|Q3UHD1|AGRB1_MOUSE	sp|Q8BMF3|MAON_MOUSE
sp|Q6DFW4|NOP58_MOUSE	sp|Q5KU39|VPS41_MOUSE	sp|Q8VI36|PAXI_MOUSE	sp|Q3KNM2|MARH5_MOUSE
sp|P62702|RS4X_MOUSE	sp|Q8C8R3|ANK2_MOUSE	sp|Q9CR29|CCD43_MOUSE	sp|O08529|CAN2_MOUSE
sp|Q91WC9|DGLB_MOUSE	sp|Q69ZF3|GBA2_MOUSE	sp|Q63912|OMGP_MOUSE	sp|P52503|NDUS6_MOUSE
sp|Q3UX10|TBAL3_MOUSE	sp|Q9ESZ8|GTF2I_MOUSE	sp|Q80X85|RT07_MOUSE	sp|Q9WTN0|GGPPS_MOUSE
sp|Q62095|DDX3Y_MOUSE	sp|O35454|CLCN6_MOUSE	sp|Q9ERI6|RDH14_MOUSE	sp|Q9QXS1|PLEC_MOUSE
sp|Q9R0U0|SRS10_MOUSE	sp|Q9CQ65|MTAP_MOUSE	sp|Q80Z38|SHAN2_MOUSE	sp|P12787|COX5A_MOUSE
sp|Q6PD26|PIGS_MOUSE	sp|Q3UHD1|AGRB1_MOUSE	sp|Q920L1|FADS1_MOUSE	sp|P55065|PLTP_MOUSE
sp|P46638|RB11B_MOUSE	sp|Q8VI36|PAXI_MOUSE	sp|P25911|LYN_MOUSE	sp|Q8C0C7|SYFA_MOUSE
sp|Q9D1E8|PLCE_MOUSE	sp|Q9CR29|CCD43_MOUSE	sp|P09405|NUCL_MOUSE	sp|E9PUL5|PRRT2_MOUSE
sp|Q5KU39|VPS41_MOUSE	sp|Q63912|OMGP_MOUSE	sp|Q8CCX5|KT222_MOUSE	sp|Q99KK2|NEUA_MOUSE
sp|Q8C8R3|ANK2_MOUSE	sp|Q80X85|RT07_MOUSE	sp|P58021|TM9S2_MOUSE	sp|Q9CQV6|MLP3B_MOUSE
sp|Q69ZF3|GBA2_MOUSE	sp|Q9ERI6|RDH14_MOUSE	sp|P28798|GRN_MOUSE	sp|P29341|PABP1_MOUSE
sp|Q9ESZ8|GTF2I_MOUSE	sp|P25911|LYN_MOUSE	sp|P43024|CX6A1_MOUSE	sp|O70318|E41L2_MOUSE
sp|O35454|CLCN6_MOUSE	sp|Q80Z38|SHAN2_MOUSE	sp|Q9D1A2|CNDP2_MOUSE	sp|P54923|ADPRH_MOUSE
sp|Q9CQ65|MTAP_MOUSE	sp|Q920L1|FADS1_MOUSE	sp|Q9Z275|RLBP1_MOUSE	sp|Q9JK48|SHLB1_MOUSE
sp|Q3UHD1|AGRB1_MOUSE	sp|P09405|NUCL_MOUSE	sp|Q8BND4|INT6L_MOUSE	sp|O89023|TPP1_MOUSE
sp|Q8VI36|PAXI_MOUSE	sp|Q8CCX5|KT222_MOUSE	sp|Q8BL86|MBLC2_MOUSE	sp|Q8BMG7|RBGPR_MOUSE
sp|Q9CR29|CCD43_MOUSE	sp|P58021|TM9S2_MOUSE	sp|Q921W0|CHM1A_MOUSE	sp|Q99JW2|ACY1_MOUSE
sp|Q63912|OMGP_MOUSE	sp|P28798|GRN_MOUSE	sp|Q9DD18|DTD1_MOUSE	sp|A6H5Z3|EXC6B_MOUSE
sp|Q9ERI6|RDH14_MOUSE	sp|P43024|CX6A1_MOUSE	sp|Q8BK67|RCC2_MOUSE	sp|O35681|SYT3_MOUSE
sp|Q80X85|RT07_MOUSE	sp|Q9D1A2|CNDP2_MOUSE	sp|O35129|PHB2_MOUSE	sp|Q9WTX6|CUL1_MOUSE
sp|Q80Z38|SHAN2_MOUSE	sp|Q9Z275|RLBP1_MOUSE	sp|Q78IK2|USMG5_MOUSE	sp|Q3UHX2|HAP28_MOUSE
sp|P25911|LYN_MOUSE	sp|Q8BND4|INT6L_MOUSE	sp|Q3USH5|SFSWA_MOUSE	sp|Q9JLR9|HIG1A_MOUSE
sp|Q920L1|FADS1_MOUSE	sp|Q8BL86|MBLC2_MOUSE	sp|Q61164|CTCF_MOUSE	sp|Q9DCR2|AP3S1_MOUSE
sp|P09405|NUCL_MOUSE	sp|Q921W0|CHM1A_MOUSE	sp|Q99J77|SIAS_MOUSE	sp|Q8C050|KS6A5_MOUSE
sp|Q8CCX5|KT222_MOUSE	sp|Q9DD18|DTD1_MOUSE	sp|P59016|VP33B_MOUSE	sp|Q99MK8|ARBK1_MOUSE
sp|P58021|TM9S2_MOUSE	sp|Q8BK67|RCC2_MOUSE	sp|Q9DAI2|IFT22_MOUSE	sp|Q9Z130|HNRDL_MOUSE
sp|P28798|GRN_MOUSE	sp|O35129|PHB2_MOUSE	sp|Q4VA61|DSCL1_MOUSE	sp|A2AGT5|CKAP5_MOUSE
sp|Q9D1A2|CNDP2_MOUSE	sp|Q78IK2|USMG5_MOUSE	sp|Q9D273|MMAB_MOUSE	sp|O54829|RGS7_MOUSE
sp|P43024|CX6A1_MOUSE	sp|Q61164|CTCF_MOUSE	sp|Q8BMC1|VATG3_MOUSE	sp|Q9D1L0|CHCH2_MOUSE
sp|Q9Z275|RLBP1_MOUSE	sp|Q3USH5|SFSWA_MOUSE	sp|Q8BL97|SRSF7_MOUSE	sp|P43247|MSH2_MOUSE
sp|Q8BND4|INT6L_MOUSE	sp|Q99J77|SIAS_MOUSE	sp|Q8VDC1|FYCO1_MOUSE	sp|P47802|MTX1_MOUSE
sp|Q8BL86|MBLC2_MOUSE	sp|P59016|VP33B_MOUSE	sp|Q9JI19|FIBP_MOUSE	sp|Q8BRF7|SCFD1_MOUSE
sp|Q9DD18|DTD1_MOUSE	sp|Q9DAI2|IFT22_MOUSE	sp|Q5NCE8|MRS2_MOUSE	sp|A2AQ25|SKT_MOUSE
sp|Q921W0|CHM1A_MOUSE	sp|Q9D273|MMAB_MOUSE	sp|Q9CYA6|ZCHC8_MOUSE	sp|Q9R0P6|SC11A_MOUSE
sp|Q8BK67|RCC2_MOUSE	sp|Q8BMC1|VATG3_MOUSE	sp|Q8R1K4|AT2L2_MOUSE	sp|Q9Z1Z2|STRAP_MOUSE
sp|O35129|PHB2_MOUSE	sp|Q8BL97|SRSF7_MOUSE	sp|Q8C5W3|TBCEL_MOUSE	sp|Q91XI1|DUS3L_MOUSE
sp|Q78IK2|USMG5_MOUSE	sp|Q8VDC1|FYCO1_MOUSE	sp|Q6PE15|ABHDA_MOUSE	sp|Q8C4Q6|AIDA_MOUSE
sp|Q61164|CTCF_MOUSE	sp|Q5NCE8|MRS2_MOUSE	sp|Q61418|CLCN4_MOUSE	sp|Q9WVJ2|PSD13_MOUSE
sp|Q3USH5|SFSWA_MOUSE	sp|Q9JI19|FIBP_MOUSE	sp|Q9D8B3|CHM4B_MOUSE	sp|Q08943|SSRP1_MOUSE
sp|Q99J77|SIAS_MOUSE	sp|Q8R1K4|AT2L2_MOUSE	sp|Q9R0P4|SMAP_MOUSE	sp|Q9JHR7|IDE_MOUSE
sp|P59016|VP33B_MOUSE	sp|Q9CYA6|ZCHC8_MOUSE	sp|Q61704|ITIH3_MOUSE	sp|Q7TMF3|NDUAC_MOUSE
sp|Q9DAI2|IFT22_MOUSE	sp|Q8C5W3|TBCEL_MOUSE	sp|Q8BYL4|SYYM_MOUSE	sp|Q99KR3|LACB2_MOUSE
sp|Q4VA61|DSCL1_MOUSE	sp|Q6PE15|ABHDA_MOUSE	sp|O55106|STRN_MOUSE	sp|Q8VE33|GD1L1_MOUSE
sp|Q9D273|MMAB_MOUSE	sp|Q9D8B3|CHM4B_MOUSE	sp|Q811U4|MFN1_MOUSE	sp|Q78T54|VMA21_MOUSE
sp|Q8BMC1|VATG3_MOUSE	sp|Q9R0P4|SMAP_MOUSE	sp|Q91XU3|PI42C_MOUSE	sp|Q9Z0N1|IF2G_MOUSE
sp|Q8BL97|SRSF7_MOUSE	sp|Q61704|ITIH3_MOUSE	sp|P62761|VISL1_MOUSE	sp|Q9D6J5|NDUB8_MOUSE
sp|Q8VDC1|FYCO1_MOUSE	sp|Q8BYL4|SYYM_MOUSE	sp|Q8C1D8|IWS1_MOUSE	sp|P62849|RS24_MOUSE
sp|Q9JI19|FIBP_MOUSE	sp|O55106|STRN_MOUSE	sp|Q3UIL6|PKHA7_MOUSE	sp|O35286|DHX15_MOUSE
sp|Q5NCE8|MRS2_MOUSE	sp|Q811U4|MFN1_MOUSE	sp|P97855|G3BP1_MOUSE	sp|Q9DCU6|RM04_MOUSE
sp|Q8R1K4|AT2L2_MOUSE	sp|Q91XU3|PI42C_MOUSE	sp|P70227|ITPR3_MOUSE	sp|O08709|PRDX6_MOUSE
sp|Q9CYA6|ZCHC8_MOUSE	sp|P62761|VISL1_MOUSE	sp|P30999|CTND1_MOUSE	sp|Q8CGC7|SYEP_MOUSE
sp|Q8C5W3|TBCEL_MOUSE	sp|Q8C1D8|IWS1_MOUSE	sp|Q6PFR5|TRA2A_MOUSE	sp|Q922H2|PDK3_MOUSE
sp|Q6PE15|ABHDA_MOUSE	sp|Q3UIL6|PKHA7_MOUSE	sp|Q8BH50|CR025_MOUSE	sp|Q9QXL2|KI21A_MOUSE
sp|Q61418|CLCN4_MOUSE	sp|P97855|G3BP1_MOUSE	sp|Q8K2K6|AGFG1_MOUSE	sp|P97382|KCAB3_MOUSE
sp|Q9D8B3|CHM4B_MOUSE	sp|P70227|ITPR3_MOUSE	sp|Q9Z239|PLM_MOUSE	sp|Q8CGZ0|CHERP_MOUSE
sp|Q9R0P4|SMAP_MOUSE	sp|P30999|CTND1_MOUSE	sp|P32020|NLTP_MOUSE	sp|Q04857|CO6A1_MOUSE
sp|Q61704|ITIH3_MOUSE	sp|Q6PFR5|TRA2A_MOUSE	sp|Q9QYH6|MAGD1_MOUSE	sp|Q9JME7|TPC2L_MOUSE
sp|Q8BYL4|SYYM_MOUSE	sp|Q8BH50|CR025_MOUSE	sp|Q9D0S9|HINT2_MOUSE	sp|Q2YDW2|MSTO1_MOUSE
sp|O55106|STRN_MOUSE	sp|Q8K2K6|AGFG1_MOUSE	sp|Q8VE38|OXND1_MOUSE	sp|Q9CRB9|MIC19_MOUSE
sp|Q811U4|MFN1_MOUSE	sp|Q9Z239|PLM_MOUSE	sp|Q8VHQ3|PP16B_MOUSE	sp|Q91WV0|NC2B_MOUSE
sp|Q91XU3|PI42C_MOUSE	sp|P32020|NLTP_MOUSE	sp|Q8R050|ERF3A_MOUSE	sp|Q60634|FLOT2_MOUSE
sp|P62761|VISL1_MOUSE	sp|Q9QYH6|MAGD1_MOUSE	sp|P24457|CP2DB_MOUSE	sp|B1AZP2|DLGP4_MOUSE
sp|Q8C1D8|IWS1_MOUSE	sp|Q9D0S9|HINT2_MOUSE	sp|O88455|DHCR7_MOUSE	sp|Q9ESE1|LRBA_MOUSE
sp|Q3UIL6|PKHA7_MOUSE	sp|Q8VE38|OXND1_MOUSE	sp|Q8BTS4|NUP54_MOUSE	sp|Q7TNP2|2AAB_MOUSE
sp|P97855|G3BP1_MOUSE	sp|Q8VHQ3|PP16B_MOUSE	sp|Q80ZW2|THEM6_MOUSE	sp|O89017|LGMN_MOUSE
sp|P70227|ITPR3_MOUSE	sp|Q8R050|ERF3A_MOUSE	sp|Q61033|LAP2A_MOUSE	sp|Q8JZU2|TXTP_MOUSE
sp|P30999|CTND1_MOUSE	sp|P24457|CP2DB_MOUSE	sp|P98203|ARVC_MOUSE	sp|O88569|ROA2_MOUSE
sp|Q6PFR5|TRA2A_MOUSE	sp|O88455|DHCR7_MOUSE	sp|Q9CPV4|GLOD4_MOUSE	sp|P11103|PARP1_MOUSE
sp|Q8BH50|CR025_MOUSE	sp|Q8BTS4|NUP54_MOUSE	sp|Q922P8|T132A_MOUSE	sp|O88986|KBL_MOUSE
sp|Q8K2K6|AGFG1_MOUSE	sp|Q80ZW2|THEM6_MOUSE	sp|P46660|AINX_MOUSE	sp|Q8VEK3|HNRPU_MOUSE
sp|Q9Z239|PLM_MOUSE	sp|Q61033|LAP2A_MOUSE	sp|Q921H9|COA7_MOUSE	sp|Q80WM4|HPLN4_MOUSE
sp|P32020|NLTP_MOUSE	sp|P98203|ARVC_MOUSE	sp|Q69ZR2|HECD1_MOUSE	sp|O55222|ILK_MOUSE
sp|Q9QYH6|MAGD1_MOUSE	sp|Q9CPV4|GLOD4_MOUSE	sp|Q8C5L6|INP5K_MOUSE	sp|P62281|RS11_MOUSE
sp|Q9D0S9|HINT2_MOUSE	sp|Q922P8|T132A_MOUSE	sp|Q9Z2Z6|MCAT_MOUSE	sp|Q9QYS9|QKI_MOUSE
sp|Q8VE38|OXND1_MOUSE	sp|P46660|AINX_MOUSE	sp|Q91VU7|PUS7_MOUSE	sp|P61967|AP1S1_MOUSE
sp|Q8R050|ERF3A_MOUSE	sp|Q921H9|COA7_MOUSE	sp|Q2NL51|GSK3A_MOUSE	sp|Q6NZJ6|IF4G1_MOUSE
sp|Q8VHQ3|PP16B_MOUSE	sp|Q69ZR2|HECD1_MOUSE	sp|Q921T2|TOIP1_MOUSE	sp|P14069|S10A6_MOUSE
sp|P24457|CP2DB_MOUSE	sp|Q91VU7|PUS7_MOUSE	sp|Q9JKF6|NECT1_MOUSE	sp|Q91ZW3|SMCA5_MOUSE
sp|O88455|DHCR7_MOUSE	sp|Q9Z2Z6|MCAT_MOUSE	sp|Q8CIV8|TBCE_MOUSE	sp|P62627|DLRB1_MOUSE
sp|Q8BTS4|NUP54_MOUSE	sp|Q8C5L6|INP5K_MOUSE	sp|Q8VDK1|NIT1_MOUSE	sp|Q8K0T0|RTN1_MOUSE
sp|Q80ZW2|THEM6_MOUSE	sp|Q8VC74|COX18_MOUSE	sp|Q7TN99|CPEB3_MOUSE	sp|P10605|CATB_MOUSE
sp|Q61033|LAP2A_MOUSE	sp|Q2NL51|GSK3A_MOUSE	sp|Q923B1|DBR1_MOUSE	sp|O35685|NUDC_MOUSE
sp|P98203|ARVC_MOUSE	sp|Q921T2|TOIP1_MOUSE	sp|Q9CR37|PPDPF_MOUSE	sp|P10852|4F2_MOUSE
sp|Q9CPV4|GLOD4_MOUSE	sp|Q9JKF6|NECT1_MOUSE	sp|Q8BG05|ROA3_MOUSE	sp|Q99JG2|ETBR2_MOUSE
sp|Q922P8|T132A_MOUSE	sp|Q8CIV8|TBCE_MOUSE	sp|O09161|CASQ2_MOUSE	sp|P51880|FABP7_MOUSE
sp|P46660|AINX_MOUSE	sp|Q8VDK1|NIT1_MOUSE	sp|P61922|GABT_MOUSE	sp|Q921E2|RAB31_MOUSE
sp|Q921H9|COA7_MOUSE	sp|Q9CR37|PPDPF_MOUSE	sp|Q9D8Y1|T126A_MOUSE	sp|Q60520|SIN3A_MOUSE
sp|Q69ZR2|HECD1_MOUSE	sp|Q923B1|DBR1_MOUSE	sp|O08550|KMT2B_MOUSE	sp|Q8BH59|CMC1_MOUSE
sp|Q91VU7|PUS7_MOUSE	sp|Q8BG05|ROA3_MOUSE	sp|Q60715|P4HA1_MOUSE	sp|P08249|MDHM_MOUSE
sp|Q9Z2Z6|MCAT_MOUSE	sp|O70421|FZD1_MOUSE	sp|P53395|ODB2_MOUSE	sp|A2AJI0|MA7D1_MOUSE
sp|Q8C5L6|INP5K_MOUSE	sp|P61922|GABT_MOUSE	sp|Q8K3X4|I2BPL_MOUSE	sp|Q9CPW0|CNTP2_MOUSE
sp|Q8VC74|COX18_MOUSE	sp|Q9D8Y1|T126A_MOUSE	sp|Q8R574|KPRB_MOUSE	sp|O70481|UBR1_MOUSE
sp|Q2NL51|GSK3A_MOUSE	sp|Q60715|P4HA1_MOUSE	sp|Q7TSQ8|PDPR_MOUSE	sp|Q4ACU6|SHAN3_MOUSE
sp|Q921T2|TOIP1_MOUSE	sp|P53395|ODB2_MOUSE	sp|Q8BUR3|FOXJ3_MOUSE	sp|Q8R123|FAD1_MOUSE
sp|Q9JKF6|NECT1_MOUSE	sp|Q8K3X4|I2BPL_MOUSE	sp|Q5RJG7|ISPD_MOUSE	sp|Q3UZP4|SVIP_MOUSE
sp|Q8CIV8|TBCE_MOUSE	sp|Q8R574|KPRB_MOUSE	sp|Q60676|PPP5_MOUSE	sp|Q3TUH1|TAM41_MOUSE
sp|Q8VDK1|NIT1_MOUSE	sp|Q7TSQ8|PDPR_MOUSE	sp|Q9CXS4|CENPV_MOUSE	sp|Q8R164|BPHL_MOUSE
sp|Q7TN99|CPEB3_MOUSE	sp|Q8BUR3|FOXJ3_MOUSE	sp|Q3UM29|COG7_MOUSE	sp|Q922J3|CLIP1_MOUSE
sp|Q923B1|DBR1_MOUSE	sp|Q5RJG7|ISPD_MOUSE	sp|Q3U0B3|DHR11_MOUSE	sp|P21278|GNA11_MOUSE
sp|Q9CR37|PPDPF_MOUSE	sp|Q60676|PPP5_MOUSE	sp|Q8R0P4|AAMDC_MOUSE	sp|Q8K400|STXB5_MOUSE
sp|Q8BG05|ROA3_MOUSE	sp|Q9CXS4|CENPV_MOUSE	sp|Q3UHD3|MTUS2_MOUSE	sp|O08547|SC22B_MOUSE
sp|O09161|CASQ2_MOUSE	sp|Q3U0B3|DHR11_MOUSE	sp|Q9JKV1|ADRM1_MOUSE	sp|Q8CIE6|COPA_MOUSE
sp|O70421|FZD1_MOUSE	sp|Q3UM29|COG7_MOUSE	sp|Q80U95|UBE3C_MOUSE	sp|Q924T2|RT02_MOUSE
sp|P61922|GABT_MOUSE	sp|Q8R0P4|AAMDC_MOUSE	sp|Q3V132|ADT4_MOUSE	sp|Q3UUI3|THEM4_MOUSE
sp|Q9D8Y1|T126A_MOUSE	sp|Q3UHD3|MTUS2_MOUSE	sp|Q5SQX6|CYFP2_MOUSE	sp|B1AR13|CISD3_MOUSE
sp|O08550|KMT2B_MOUSE	sp|Q9JKV1|ADRM1_MOUSE	sp|Q8R191|SNG3_MOUSE	sp|Q9Z2N8|ACL6A_MOUSE
sp|Q60715|P4HA1_MOUSE	sp|Q80U95|UBE3C_MOUSE	sp|Q99LX0|PARK7_MOUSE	sp|E9QAF0|SPT31_MOUSE
sp|P53395|ODB2_MOUSE	sp|Q3V132|ADT4_MOUSE	sp|Q8K2T4|UQCC3_MOUSE	sp|P34928|APOC1_MOUSE
sp|Q8K3X4|I2BPL_MOUSE	sp|Q5SQX6|CYFP2_MOUSE	sp|Q6ZWX6|IF2A_MOUSE	sp|Q8VCE6|NT5M_MOUSE
sp|Q8R574|KPRB_MOUSE	sp|Q8R191|SNG3_MOUSE	sp|Q8BWY3|ERF1_MOUSE	sp|Q8BKX1|BAIP2_MOUSE
sp|Q7TSQ8|PDPR_MOUSE	sp|Q99LX0|PARK7_MOUSE	sp|Q8BHA3|DTD2_MOUSE	sp|Q9CRA8|EXOS5_MOUSE
sp|Q8BUR3|FOXJ3_MOUSE	sp|Q8K2T4|UQCC3_MOUSE	sp|Q9QYI3|DNJC7_MOUSE	sp|P24547|IMDH2_MOUSE
sp|Q5RJG7|ISPD_MOUSE	sp|Q6ZWX6|IF2A_MOUSE	sp|Q80UY2|KCMF1_MOUSE	sp|Q99N87|RT05_MOUSE
sp|Q60676|PPP5_MOUSE	sp|Q8BWY3|ERF1_MOUSE	sp|Q922D8|C1TC_MOUSE	sp|O35316|SC6A6_MOUSE
sp|Q9CXS4|CENPV_MOUSE	sp|Q8BHA3|DTD2_MOUSE	sp|Q8JZM0|TFB1M_MOUSE	sp|Q91XY4|PCDG4_MOUSE
sp|Q3U0B3|DHR11_MOUSE	sp|Q9QYI3|DNJC7_MOUSE	sp|Q8K354|CBR3_MOUSE	sp|P63087|PP1G_MOUSE
sp|Q3UM29|COG7_MOUSE	sp|Q80UY2|KCMF1_MOUSE	sp|Q91YJ3|THYN1_MOUSE	sp|Q8K394|PLCL2_MOUSE
sp|Q8R0P4|AAMDC_MOUSE	sp|Q922D8|C1TC_MOUSE	sp|Q61140|BCAR1_MOUSE	sp|Q8K0U4|HS12A_MOUSE
sp|Q3UHD3|MTUS2_MOUSE	sp|Q8JZM0|TFB1M_MOUSE	sp|B9EHT4|CLIP3_MOUSE	sp|Q9DAS9|GBG12_MOUSE
sp|Q9JKV1|ADRM1_MOUSE	sp|Q8K354|CBR3_MOUSE	sp|Q9R118|HTRA1_MOUSE	sp|Q60780|GAS7_MOUSE
sp|Q80U95|UBE3C_MOUSE	sp|Q91YJ3|THYN1_MOUSE	sp|Q3UFY7|5NT3B_MOUSE	sp|Q61249|IGBP1_MOUSE
sp|Q3V132|ADT4_MOUSE	sp|Q61140|BCAR1_MOUSE	sp|Q9ES89|EXTL2_MOUSE	sp|O35691|PININ_MOUSE
sp|Q5SQX6|CYFP2_MOUSE	sp|B9EHT4|CLIP3_MOUSE	sp|A2ALK8|PTN3_MOUSE	sp|Q99PL6|UBXN6_MOUSE
sp|Q8R191|SNG3_MOUSE	sp|Q9R118|HTRA1_MOUSE	sp|Q62077|PLCG1_MOUSE	sp|Q8R127|SCPDL_MOUSE
sp|Q99LX0|PARK7_MOUSE	sp|Q3UFY7|5NT3B_MOUSE	sp|Q8BYM5|NLGN3_MOUSE	sp|A2AQ07|TBB1_MOUSE
sp|Q8K2T4|UQCC3_MOUSE	sp|Q9ES89|EXTL2_MOUSE	sp|P61759|PFD3_MOUSE	sp|P47941|CRKL_MOUSE
sp|Q6ZWX6|IF2A_MOUSE	sp|A2ALK8|PTN3_MOUSE	sp|Q9ERQ8|CAH7_MOUSE	sp|P20917|MAG_MOUSE
sp|Q8BWY3|ERF1_MOUSE	sp|Q62077|PLCG1_MOUSE	sp|Q99LT0|DPY30_MOUSE	sp|Q8K353|CYTM1_MOUSE
sp|Q8BHA3|DTD2_MOUSE	sp|Q8BYM5|NLGN3_MOUSE	sp|O08599|STXB1_MOUSE	sp|Q14C51|PTCD3_MOUSE
sp|Q9QYI3|DNJC7_MOUSE	sp|P61759|PFD3_MOUSE	sp|P63260|ACTG_MOUSE	sp|Q5SSZ5|TENS3_MOUSE
sp|Q80UY2|KCMF1_MOUSE	sp|Q9ERQ8|CAH7_MOUSE	sp|Q9D0W5|PPIL1_MOUSE	sp|Q8BFT9|SVOP_MOUSE
sp|Q922D8|C1TC_MOUSE	sp|Q99LT0|DPY30_MOUSE	sp|P60122|RUVB1_MOUSE	sp|P03893|NU2M_MOUSE
sp|Q8JZM0|TFB1M_MOUSE	sp|O08599|STXB1_MOUSE	sp|Q9WV60|GSK3B_MOUSE	sp|Q9JKK1|STX6_MOUSE
sp|Q8K354|CBR3_MOUSE	sp|P63260|ACTG_MOUSE	sp|Q9JL04|FMN2_MOUSE	sp|Q61550|RAD21_MOUSE
sp|Q91YJ3|THYN1_MOUSE	sp|Q9D0W5|PPIL1_MOUSE	sp|Q6NS60|FBX41_MOUSE	sp|P33622|APOC3_MOUSE
sp|Q61140|BCAR1_MOUSE	sp|P60122|RUVB1_MOUSE	sp|P62331|ARF6_MOUSE	sp|P28184|MT3_MOUSE
sp|B9EHT4|CLIP3_MOUSE	sp|Q9WV60|GSK3B_MOUSE	sp|Q61686|CBX5_MOUSE	sp|Q8R5J9|PRAF3_MOUSE
sp|Q9R118|HTRA1_MOUSE	sp|Q80X73|PELO_MOUSE	sp|Q5XJY5|COPD_MOUSE	sp|O35683|NDUA1_MOUSE
sp|Q3UFY7|5NT3B_MOUSE	sp|Q9JL04|FMN2_MOUSE	sp|P54071|IDHP_MOUSE	sp|P70399|TP53B_MOUSE
sp|Q9ES89|EXTL2_MOUSE	sp|Q6NS60|FBX41_MOUSE	sp|O35621|PMM1_MOUSE	sp|P14685|PSMD3_MOUSE
sp|A2ALK8|PTN3_MOUSE	sp|P62331|ARF6_MOUSE	sp|P35436|NMDE1_MOUSE	sp|P47934|CACP_MOUSE
sp|Q62077|PLCG1_MOUSE	sp|Q61686|CBX5_MOUSE	sp|P46664|PURA2_MOUSE	sp|Q80TJ1|CAPS1_MOUSE
sp|Q8BYM5|NLGN3_MOUSE	sp|Q5XJY5|COPD_MOUSE	sp|Q8C6G8|WDR26_MOUSE	sp|Q60960|IMA5_MOUSE
sp|P61759|PFD3_MOUSE	sp|P54071|IDHP_MOUSE	sp|Q7TQK5|CCD93_MOUSE	sp|Q9WTZ1|RBX2_MOUSE
sp|Q9ERQ8|CAH7_MOUSE	sp|O35621|PMM1_MOUSE	sp|P62812|GBRA1_MOUSE	sp|Q8BK63|KC1A_MOUSE
sp|Q99LT0|DPY30_MOUSE	sp|P35436|NMDE1_MOUSE	sp|Q99JF5|MVD1_MOUSE	sp|Q60668|HNRPD_MOUSE
sp|O08599|STXB1_MOUSE	sp|P46664|PURA2_MOUSE	sp|Q921M4|GOGA2_MOUSE	sp|Q920I9|WDR7_MOUSE
sp|P63260|ACTG_MOUSE	sp|Q8C6G8|WDR26_MOUSE	sp|Q9EQI8|RM46_MOUSE	sp|Q8R3P0|ACY2_MOUSE
sp|Q9D0W5|PPIL1_MOUSE	sp|Q7TQK5|CCD93_MOUSE	sp|Q80WT5|AFTIN_MOUSE	sp|P09528|FRIH_MOUSE
sp|P60122|RUVB1_MOUSE	sp|P62812|GBRA1_MOUSE	sp|Q80Z10|ASTN2_MOUSE	sp|P62897|CYC_MOUSE
sp|Q9WV60|GSK3B_MOUSE	sp|Q99JF5|MVD1_MOUSE	sp|P62892|RL39_MOUSE	sp|Q61481|PDE1A_MOUSE
sp|Q80X73|PELO_MOUSE	sp|Q921M4|GOGA2_MOUSE	sp|Q8BX94|OSBL2_MOUSE	sp|Q8K0T7|UN13C_MOUSE
sp|Q9JL04|FMN2_MOUSE	sp|Q9EQI8|RM46_MOUSE	sp|Q80YA9|CNKR2_MOUSE	sp|Q9ERS2|NDUAD_MOUSE
sp|Q6NS60|FBX41_MOUSE	sp|Q80WT5|AFTIN_MOUSE	sp|Q5SVR0|TBC9B_MOUSE	sp|Q1RLL3|CPNE9_MOUSE
sp|P62331|ARF6_MOUSE	sp|Q80Z10|ASTN2_MOUSE	sp|P11499|HS90B_MOUSE	sp|Q8CIN4|PAK2_MOUSE
sp|Q61686|CBX5_MOUSE	sp|P62892|RL39_MOUSE	sp|Q01768|NDKB_MOUSE	sp|Q9CXT8|MPPB_MOUSE
sp|Q5XJY5|COPD_MOUSE	sp|Q8BX94|OSBL2_MOUSE	sp|Q921G8|GCP2_MOUSE	sp|Q9CR67|TMM33_MOUSE
sp|P54071|IDHP_MOUSE	sp|Q80YA9|CNKR2_MOUSE	sp|Q8CIF4|BTD_MOUSE	sp|P84089|ERH_MOUSE
sp|O35621|PMM1_MOUSE	sp|Q5SVR0|TBC9B_MOUSE	sp|Q8CIG8|ANM5_MOUSE	sp|Q99020|ROAA_MOUSE
sp|P35436|NMDE1_MOUSE	sp|P11499|HS90B_MOUSE	sp|Q6PDC8|MFD4A_MOUSE	sp|Q9DAW6|PRP4_MOUSE
sp|Q8C6G8|WDR26_MOUSE	sp|Q01768|NDKB_MOUSE	sp|Q68ED7|CRTC1_MOUSE	sp|Q8BIK4|DOCK9_MOUSE
sp|P46664|PURA2_MOUSE	sp|Q8CIF4|BTD_MOUSE	sp|P28571|SC6A9_MOUSE	sp|P63137|GBRB2_MOUSE
sp|Q7TQK5|CCD93_MOUSE	sp|Q921G8|GCP2_MOUSE	sp|O35382|EXOC4_MOUSE	sp|Q9D0L7|ARM10_MOUSE
sp|P62812|GBRA1_MOUSE	sp|B9EJ80|PDZD8_MOUSE	sp|Q8R0S4|CACB4_MOUSE	sp|P09602|HMGN2_MOUSE
sp|Q99JF5|MVD1_MOUSE	sp|Q8CIG8|ANM5_MOUSE	sp|P62334|PRS10_MOUSE	sp|Q8BFY9|TNPO1_MOUSE
sp|Q921M4|GOGA2_MOUSE	sp|Q6PDC8|MFD4A_MOUSE	sp|P63280|UBC9_MOUSE	sp|Q3UMR5|MCU_MOUSE
sp|Q9EQI8|RM46_MOUSE	sp|Q68ED7|CRTC1_MOUSE	sp|Q9DBG1|CP27A_MOUSE	sp|Q9Z0E0|NCDN_MOUSE
sp|Q80WT5|AFTIN_MOUSE	sp|P28571|SC6A9_MOUSE	sp|Q9JMD3|STA10_MOUSE	sp|Q3V0K9|PLSI_MOUSE
sp|Q80Z10|ASTN2_MOUSE	sp|O35382|EXOC4_MOUSE	sp|Q9JJL8|SYSM_MOUSE	sp|P18760|COF1_MOUSE
sp|P62892|RL39_MOUSE	sp|P62334|PRS10_MOUSE	sp|Q8BGT8|PHIPL_MOUSE	sp|P15116|CADH2_MOUSE
sp|Q8BX94|OSBL2_MOUSE	sp|Q8R0S4|CACB4_MOUSE	sp|P62821|RAB1A_MOUSE	sp|P55200|KMT2A_MOUSE
sp|Q80YA9|CNKR2_MOUSE	sp|P63280|UBC9_MOUSE	sp|Q8BTV2|CPSF7_MOUSE	sp|Q9CXW3|CYBP_MOUSE
sp|Q5SVR0|TBC9B_MOUSE	sp|Q9DBG1|CP27A_MOUSE	sp|Q8BIP0|SYDM_MOUSE	sp|Q9CZ44|NSF1C_MOUSE
sp|P11499|HS90B_MOUSE	sp|Q9JMD3|STA10_MOUSE	sp|P17183|ENOG_MOUSE	sp|Q8HW98|IGLO5_MOUSE
sp|Q8CIF4|BTD_MOUSE	sp|Q9JJL8|SYSM_MOUSE	sp|Q1HKZ5|M3K13_MOUSE	sp|Q91VR5|DDX1_MOUSE
sp|Q01768|NDKB_MOUSE	sp|Q8BGT8|PHIPL_MOUSE	sp|Q8K4B0|MTA1_MOUSE	sp|P17225|PTBP1_MOUSE
sp|Q921G8|GCP2_MOUSE	sp|P62821|RAB1A_MOUSE	sp|Q9EPW0|INP4A_MOUSE	sp|Q60972|RBBP4_MOUSE
sp|B9EJ80|PDZD8_MOUSE	sp|Q8BTV2|CPSF7_MOUSE	sp|Q99K48|NONO_MOUSE	sp|Q60631|GRB2_MOUSE
sp|Q8CIG8|ANM5_MOUSE	sp|Q8BIP0|SYDM_MOUSE	sp|A2APV2|FMNL2_MOUSE	sp|Q8VCX5|MICU1_MOUSE
sp|Q6PDC8|MFD4A_MOUSE	sp|P17183|ENOG_MOUSE	sp|Q64373|B2CL1_MOUSE	sp|P56812|PDCD5_MOUSE
sp|Q68ED7|CRTC1_MOUSE	sp|Q1HKZ5|M3K13_MOUSE	sp|Q8WTY4|CPIN1_MOUSE	sp|Q9CYR6|AGM1_MOUSE
sp|P28571|SC6A9_MOUSE	sp|Q8K4B0|MTA1_MOUSE	sp|P08775|RPB1_MOUSE	sp|Q8BR63|F177A_MOUSE
sp|O35382|EXOC4_MOUSE	sp|Q9EPW0|INP4A_MOUSE	sp|Q9DAA6|EXOS1_MOUSE	sp|Q7TPR4|ACTN1_MOUSE
sp|Q8R0S4|CACB4_MOUSE	sp|Q99K48|NONO_MOUSE	sp|Q8VHK9|DHX36_MOUSE	sp|Q8K298|ANLN_MOUSE
sp|P62334|PRS10_MOUSE	sp|A2APV2|FMNL2_MOUSE	sp|P54823|DDX6_MOUSE	sp|Q80WQ2|VAC14_MOUSE
sp|P63280|UBC9_MOUSE	sp|Q64373|B2CL1_MOUSE	sp|Q8K341|ATAT_MOUSE	sp|Q9DBR1|XRN2_MOUSE
sp|Q9DBG1|CP27A_MOUSE	sp|Q8WTY4|CPIN1_MOUSE	sp|Q8BMF3|MAON_MOUSE	sp|Q52KF3|SPIR1_MOUSE
sp|Q9JMD3|STA10_MOUSE	sp|P08775|RPB1_MOUSE	sp|Q3UFK8|FRMD8_MOUSE	sp|Q78JE5|FBX22_MOUSE
sp|Q9JJL8|SYSM_MOUSE	sp|Q9DAA6|EXOS1_MOUSE	sp|Q3KNM2|MARH5_MOUSE	sp|Q9D8B7|JAM3_MOUSE
sp|Q8BGT8|PHIPL_MOUSE	sp|Q9QYK7|RNF11_MOUSE	sp|P52503|NDUS6_MOUSE	sp|Q80TL7|MON2_MOUSE
sp|P62821|RAB1A_MOUSE	sp|Q8VHK9|DHX36_MOUSE	sp|O08529|CAN2_MOUSE	sp|P61089|UBE2N_MOUSE
sp|Q8BTV2|CPSF7_MOUSE	sp|P54823|DDX6_MOUSE	sp|Q9WTN0|GGPPS_MOUSE	sp|Q9CQ62|DECR_MOUSE
sp|Q8BIP0|SYDM_MOUSE	sp|Q8K341|ATAT_MOUSE	sp|Q9QXS1|PLEC_MOUSE	sp|P26350|PTMA_MOUSE
sp|P17183|ENOG_MOUSE	sp|Q8BMF3|MAON_MOUSE	sp|P12787|COX5A_MOUSE	sp|P62843|RS15_MOUSE
sp|Q1HKZ5|M3K13_MOUSE	sp|Q3UFK8|FRMD8_MOUSE	sp|P55065|PLTP_MOUSE	sp|Q9D0J8|PTMS_MOUSE
sp|Q8K4B0|MTA1_MOUSE	sp|Q3KNM2|MARH5_MOUSE	sp|Q8C0C7|SYFA_MOUSE	sp|Q7TNV1|FA57B_MOUSE
sp|Q9EPW0|INP4A_MOUSE	sp|P52503|NDUS6_MOUSE	sp|P16283|B3A3_MOUSE	sp|P70677|CASP3_MOUSE
sp|Q99K48|NONO_MOUSE	sp|O08529|CAN2_MOUSE	sp|E9PUL5|PRRT2_MOUSE	sp|Q9D7V2|LYSM2_MOUSE
sp|A2APV2|FMNL2_MOUSE	sp|Q9WTN0|GGPPS_MOUSE	sp|Q99KK2|NEUA_MOUSE	sp|Q91WU5|AS3MT_MOUSE
sp|Q64373|B2CL1_MOUSE	sp|Q9QXS1|PLEC_MOUSE	sp|Q9CQV6|MLP3B_MOUSE	sp|P58390|KCNN2_MOUSE
sp|Q8WTY4|CPIN1_MOUSE	sp|P12787|COX5A_MOUSE	sp|P83741|WNK1_MOUSE	sp|P63037|DNJA1_MOUSE
sp|P08775|RPB1_MOUSE	sp|P55065|PLTP_MOUSE	sp|P29341|PABP1_MOUSE	sp|Q61885|MOG_MOUSE
sp|Q9DAA6|EXOS1_MOUSE	sp|Q8C0C7|SYFA_MOUSE	sp|O70318|E41L2_MOUSE	sp|O35136|NCAM2_MOUSE
sp|Q9QYK7|RNF11_MOUSE	sp|P16283|B3A3_MOUSE	sp|P54923|ADPRH_MOUSE	sp|Q11011|PSA_MOUSE
sp|Q8VHK9|DHX36_MOUSE	sp|E9PUL5|PRRT2_MOUSE	sp|Q9JK48|SHLB1_MOUSE	sp|P34884|MIF_MOUSE
sp|P54823|DDX6_MOUSE	sp|Q99KK2|NEUA_MOUSE	sp|O89023|TPP1_MOUSE	sp|P84099|RL19_MOUSE
sp|Q8K341|ATAT_MOUSE	sp|Q9CQV6|MLP3B_MOUSE	sp|Q8K4M5|COMD1_MOUSE	sp|P26039|TLN1_MOUSE
sp|Q8BMF3|MAON_MOUSE	sp|P83741|WNK1_MOUSE	sp|Q8BMG7|RBGPR_MOUSE	sp|P53810|PIPNA_MOUSE
sp|Q3UFK8|FRMD8_MOUSE	sp|P29341|PABP1_MOUSE	sp|Q99JW2|ACY1_MOUSE	sp|P56371|RAB4A_MOUSE
sp|Q3KNM2|MARH5_MOUSE	sp|Q9WTR6|XCT_MOUSE	sp|P42227|STAT3_MOUSE	sp|Q64445|COX8A_MOUSE
sp|O08529|CAN2_MOUSE	sp|O70318|E41L2_MOUSE	sp|A6H5Z3|EXC6B_MOUSE	sp|P62754|RS6_MOUSE
sp|Q9WTN0|GGPPS_MOUSE	sp|P54923|ADPRH_MOUSE	sp|O35681|SYT3_MOUSE	sp|Q3UNZ8|QORL2_MOUSE
sp|P52503|NDUS6_MOUSE	sp|Q9JK48|SHLB1_MOUSE	sp|Q9WTX6|CUL1_MOUSE	sp|Q8BFQ8|GALD1_MOUSE
sp|Q9QXS1|PLEC_MOUSE	sp|O89023|TPP1_MOUSE	sp|Q3UHX2|HAP28_MOUSE	sp|Q9D8S9|BOLA1_MOUSE
sp|P12787|COX5A_MOUSE	sp|Q8K4M5|COMD1_MOUSE	sp|Q9JLR9|HIG1A_MOUSE	sp|O70579|PM34_MOUSE
sp|P55065|PLTP_MOUSE	sp|Q8BMG7|RBGPR_MOUSE	sp|Q8JZM7|CDC73_MOUSE	sp|Q8CIQ7|DOCK3_MOUSE
sp|Q8C0C7|SYFA_MOUSE	sp|Q99JW2|ACY1_MOUSE	sp|Q9DCR2|AP3S1_MOUSE	sp|Q6RT24|CENPE_MOUSE
sp|P16283|B3A3_MOUSE	sp|P42227|STAT3_MOUSE	sp|Q8C050|KS6A5_MOUSE	sp|Q9CQ75|NDUA2_MOUSE
sp|E9PUL5|PRRT2_MOUSE	sp|A6H5Z3|EXC6B_MOUSE	sp|Q99MK8|ARBK1_MOUSE	sp|P62908|RS3_MOUSE
sp|Q99KK2|NEUA_MOUSE	sp|O35681|SYT3_MOUSE	sp|P41105|RL28_MOUSE	sp|P19137|LAMA1_MOUSE
sp|Q9CQV6|MLP3B_MOUSE	sp|Q9WTX6|CUL1_MOUSE	sp|Q61599|GDIR2_MOUSE	sp|Q64012|RALY_MOUSE
sp|P83741|WNK1_MOUSE	sp|Q3UHX2|HAP28_MOUSE	sp|Q9Z130|HNRDL_MOUSE	sp|E9Q401|RYR2_MOUSE
sp|P29341|PABP1_MOUSE	sp|Q9JLR9|HIG1A_MOUSE	sp|Q9D0L4|ADCK1_MOUSE	sp|Q6PA06|ATLA2_MOUSE
sp|Q9WTR6|XCT_MOUSE	sp|Q8JZM7|CDC73_MOUSE	sp|A2AGT5|CKAP5_MOUSE	sp|Q9CY64|BIEA_MOUSE
sp|O70318|E41L2_MOUSE	sp|Q9DCR2|AP3S1_MOUSE	sp|O54829|RGS7_MOUSE	sp|P35585|AP1M1_MOUSE
sp|P54923|ADPRH_MOUSE	sp|Q8C050|KS6A5_MOUSE	sp|Q9D1L0|CHCH2_MOUSE	sp|Q01853|TERA_MOUSE
sp|Q9JK48|SHLB1_MOUSE	sp|Q99MK8|ARBK1_MOUSE	sp|P43247|MSH2_MOUSE	sp|Q9D7N9|APMAP_MOUSE
sp|O89023|TPP1_MOUSE	sp|P41105|RL28_MOUSE	sp|Q8VCN9|TBCC_MOUSE	sp|Q6PDL0|DC1L2_MOUSE
sp|Q8K4M5|COMD1_MOUSE	sp|Q61599|GDIR2_MOUSE	sp|Q3V4B5|COMD6_MOUSE	sp|Q8VDM4|PSMD2_MOUSE
sp|Q8BMG7|RBGPR_MOUSE	sp|Q9Z130|HNRDL_MOUSE	sp|Q8BRF7|SCFD1_MOUSE	sp|Q3UM45|PP1R7_MOUSE
sp|Q99JW2|ACY1_MOUSE	sp|Q9D0L4|ADCK1_MOUSE	sp|P47802|MTX1_MOUSE	sp|Q91V09|WDR13_MOUSE
sp|P42227|STAT3_MOUSE	sp|A2AGT5|CKAP5_MOUSE	sp|A2AQ25|SKT_MOUSE	sp|P63328|PP2BA_MOUSE
sp|A6H5Z3|EXC6B_MOUSE	sp|O54829|RGS7_MOUSE	sp|O35607|BMPR2_MOUSE	sp|P59279|RAB2B_MOUSE
sp|O35681|SYT3_MOUSE	sp|Q9D1L0|CHCH2_MOUSE	sp|Q9R0P6|SC11A_MOUSE	sp|Q99JT9|MTND_MOUSE
sp|Q9WTX6|CUL1_MOUSE	sp|P43247|MSH2_MOUSE	sp|P42925|PXMP2_MOUSE	sp|Q9CRB8|MTFP1_MOUSE
sp|Q3UHX2|HAP28_MOUSE	sp|Q3V4B5|COMD6_MOUSE	sp|Q9Z1Z2|STRAP_MOUSE	sp|Q8VD33|SGTB_MOUSE
sp|Q9JLR9|HIG1A_MOUSE	sp|Q8VCN9|TBCC_MOUSE	sp|Q91XI1|DUS3L_MOUSE	sp|O08810|U5S1_MOUSE
sp|Q8JZM7|CDC73_MOUSE	sp|A2AQ25|SKT_MOUSE	sp|Q8C4Q6|AIDA_MOUSE	sp|Q8JZQ2|AFG32_MOUSE
sp|Q9DCR2|AP3S1_MOUSE	sp|Q8BRF7|SCFD1_MOUSE	sp|Q9WVJ2|PSD13_MOUSE	sp|P14106|C1QB_MOUSE
sp|Q8C050|KS6A5_MOUSE	sp|P42925|PXMP2_MOUSE	sp|Q08943|SSRP1_MOUSE	sp|Q8BLE7|VGLU2_MOUSE
sp|Q99MK8|ARBK1_MOUSE	sp|P47802|MTX1_MOUSE	sp|Q9JHR7|IDE_MOUSE	sp|Q62189|SNRPA_MOUSE
sp|P41105|RL28_MOUSE	sp|Q9R0P6|SC11A_MOUSE	sp|Q7TMF3|NDUAC_MOUSE	sp|P63082|VATL_MOUSE
sp|Q61599|GDIR2_MOUSE	sp|O35607|BMPR2_MOUSE	sp|Q99KR3|LACB2_MOUSE	sp|P61358|RL27_MOUSE
sp|Q9Z130|HNRDL_MOUSE	sp|Q9Z1Z2|STRAP_MOUSE	sp|Q8VE33|GD1L1_MOUSE	sp|Q60771|CLD11_MOUSE
sp|Q9D0L4|ADCK1_MOUSE	sp|Q91XI1|DUS3L_MOUSE	sp|Q9Z0N1|IF2G_MOUSE	sp|Q9ET01|PYGL_MOUSE
sp|A2AGT5|CKAP5_MOUSE	sp|Q8C4Q6|AIDA_MOUSE	sp|Q78T54|VMA21_MOUSE	sp|Q6ZWY8|TYB10_MOUSE
sp|O54829|RGS7_MOUSE	sp|Q9WVJ2|PSD13_MOUSE	sp|Q60738|ZNT1_MOUSE	sp|P02089|HBB2_MOUSE
sp|Q9D1L0|CHCH2_MOUSE	sp|Q08943|SSRP1_MOUSE	sp|Q9D6J5|NDUB8_MOUSE	sp|Q9R062|GLYG_MOUSE
sp|P43247|MSH2_MOUSE	sp|Q9JHR7|IDE_MOUSE	sp|P62849|RS24_MOUSE	sp|P70318|TIAR_MOUSE
sp|Q8VCN9|TBCC_MOUSE	sp|Q7TMF3|NDUAC_MOUSE	sp|O35286|DHX15_MOUSE	sp|P38060|HMGCL_MOUSE
sp|Q3V4B5|COMD6_MOUSE	sp|Q99KR3|LACB2_MOUSE	sp|Q8C7H1|MMAA_MOUSE	sp|Q761V0|SC6A5_MOUSE
sp|A2AQ25|SKT_MOUSE	sp|Q8VE33|GD1L1_MOUSE	sp|Q8BG67|EFR3A_MOUSE	sp|Q9QYJ3|DNJB1_MOUSE
sp|P47802|MTX1_MOUSE	sp|Q9JLQ0|CD2AP_MOUSE	sp|Q925N1|SFXN4_MOUSE	sp|Q6ZQ08|CNOT1_MOUSE
sp|Q8BRF7|SCFD1_MOUSE	sp|Q9WVF8|TUSC2_MOUSE	sp|O08709|PRDX6_MOUSE	sp|O08997|ATOX1_MOUSE
sp|O35607|BMPR2_MOUSE	sp|Q9Z0N1|IF2G_MOUSE	sp|Q9DCU6|RM04_MOUSE	sp|Q3THE2|ML12B_MOUSE
sp|Q9R0P6|SC11A_MOUSE	sp|Q78T54|VMA21_MOUSE	sp|Q8CGC7|SYEP_MOUSE	sp|P26040|EZRI_MOUSE
sp|P42925|PXMP2_MOUSE	sp|Q60738|ZNT1_MOUSE	sp|Q922H2|PDK3_MOUSE	sp|Q6PER3|MARE3_MOUSE
sp|Q9Z1Z2|STRAP_MOUSE	sp|Q9D6J5|NDUB8_MOUSE	sp|Q9QXL2|KI21A_MOUSE	sp|Q8BH69|SPS1_MOUSE
sp|Q91XI1|DUS3L_MOUSE	sp|P62849|RS24_MOUSE	sp|P97382|KCAB3_MOUSE	sp|Q9ESK9|RBCC1_MOUSE
sp|Q8C4Q6|AIDA_MOUSE	sp|O35286|DHX15_MOUSE	sp|Q8CGZ0|CHERP_MOUSE	sp|E9Q7G0|NUMA1_MOUSE
sp|Q9WVJ2|PSD13_MOUSE	sp|Q8C7H1|MMAA_MOUSE	sp|A6X935|ITIH4_MOUSE	sp|Q9JLI8|SART3_MOUSE
sp|Q08943|SSRP1_MOUSE	sp|Q8BG67|EFR3A_MOUSE	sp|Q04857|CO6A1_MOUSE	sp|Q9DB50|AP1S2_MOUSE
sp|Q9JHR7|IDE_MOUSE	sp|Q925N1|SFXN4_MOUSE	sp|P35922|FMR1_MOUSE	sp|P27546|MAP4_MOUSE
sp|Q7TMF3|NDUAC_MOUSE	sp|O08709|PRDX6_MOUSE	sp|Q9CXA2|T3HPD_MOUSE	sp|Q9EQ20|MMSA_MOUSE
sp|Q99KR3|LACB2_MOUSE	sp|Q9DCU6|RM04_MOUSE	sp|Q9JME7|TPC2L_MOUSE	sp|P56564|EAA1_MOUSE
sp|Q8VE33|GD1L1_MOUSE	sp|Q8CGC7|SYEP_MOUSE	sp|A2ALU4|SHRM2_MOUSE	sp|Q9DCU2|PLLP_MOUSE
sp|Q9JLQ0|CD2AP_MOUSE	sp|Q922H2|PDK3_MOUSE	sp|Q2YDW2|MSTO1_MOUSE	sp|Q5EBJ4|ERMIN_MOUSE
sp|Q9WVF8|TUSC2_MOUSE	sp|Q9QXL2|KI21A_MOUSE	sp|Q9CRB9|MIC19_MOUSE	sp|Q8CI78|RMND1_MOUSE
sp|Q78T54|VMA21_MOUSE	sp|P97382|KCAB3_MOUSE	sp|Q91WV0|NC2B_MOUSE	sp|P62855|RS26_MOUSE
sp|Q9Z0N1|IF2G_MOUSE	sp|Q8CGZ0|CHERP_MOUSE	sp|Q60634|FLOT2_MOUSE	sp|P59326|YTHD1_MOUSE
sp|Q9D6J5|NDUB8_MOUSE	sp|A6X935|ITIH4_MOUSE	sp|B1AZP2|DLGP4_MOUSE	sp|P07214|SPRC_MOUSE
sp|Q60738|ZNT1_MOUSE	sp|Q04857|CO6A1_MOUSE	sp|Q9JLR1|S61A2_MOUSE	sp|Q9JLV1|BAG3_MOUSE
sp|P62849|RS24_MOUSE	sp|Q9CXA2|T3HPD_MOUSE	sp|Q9ESE1|LRBA_MOUSE	sp|Q6ZWM4|LSM8_MOUSE
sp|O35286|DHX15_MOUSE	sp|P35922|FMR1_MOUSE	sp|Q8BX09|RBBP5_MOUSE	sp|Q99LB7|SARDH_MOUSE
sp|Q8C7H1|MMAA_MOUSE	sp|Q9JME7|TPC2L_MOUSE	sp|Q7TNP2|2AAB_MOUSE	sp|Q9QX60|DGUOK_MOUSE
sp|Q8BG67|EFR3A_MOUSE	sp|A2ALU4|SHRM2_MOUSE	sp|O89017|LGMN_MOUSE	sp|Q8BG39|SV2B_MOUSE
sp|Q9DCU6|RM04_MOUSE	sp|Q2YDW2|MSTO1_MOUSE	sp|Q8JZU2|TXTP_MOUSE	sp|Q9WV69|DEMA_MOUSE
sp|Q925N1|SFXN4_MOUSE	sp|Q9CRB9|MIC19_MOUSE	sp|O88569|ROA2_MOUSE	sp|Q9EQH3|VPS35_MOUSE
sp|O08709|PRDX6_MOUSE	sp|Q91WV0|NC2B_MOUSE	sp|P11103|PARP1_MOUSE	sp|Q9D6Y9|GLGB_MOUSE
sp|Q8CGC7|SYEP_MOUSE	sp|Q60634|FLOT2_MOUSE	sp|O88986|KBL_MOUSE	sp|Q8BKZ9|ODPX_MOUSE
sp|Q922H2|PDK3_MOUSE	sp|B1AZP2|DLGP4_MOUSE	sp|Q8VEK3|HNRPU_MOUSE	sp|Q6PGF7|EXOC8_MOUSE
sp|Q9QXL2|KI21A_MOUSE	sp|Q9JLR1|S61A2_MOUSE	sp|Q80WM4|HPLN4_MOUSE	sp|Q3UMT1|PP12C_MOUSE
sp|P97382|KCAB3_MOUSE	sp|Q9ESE1|LRBA_MOUSE	sp|O55222|ILK_MOUSE	sp|O55022|PGRC1_MOUSE
sp|Q8CGZ0|CHERP_MOUSE	sp|Q8BX09|RBBP5_MOUSE	sp|P62281|RS11_MOUSE	sp|Q6PHN9|RAB35_MOUSE
sp|A6X935|ITIH4_MOUSE	sp|Q7TNP2|2AAB_MOUSE	sp|Q9QYS9|QKI_MOUSE	sp|Q9Z1G4|VPP1_MOUSE
sp|Q04857|CO6A1_MOUSE	sp|O89017|LGMN_MOUSE	sp|P61967|AP1S1_MOUSE	sp|Q6DFV3|RHG21_MOUSE
sp|P35922|FMR1_MOUSE	sp|Q8JZU2|TXTP_MOUSE	sp|Q6NZJ6|IF4G1_MOUSE	sp|Q3TGF2|F107B_MOUSE
sp|Q9CXA2|T3HPD_MOUSE	sp|O88986|KBL_MOUSE	sp|P14069|S10A6_MOUSE	sp|Q61239|FNTA_MOUSE
sp|Q9JME7|TPC2L_MOUSE	sp|O88569|ROA2_MOUSE	sp|Q91ZW3|SMCA5_MOUSE	sp|Q9WV98|TIM9_MOUSE
sp|A2ALU4|SHRM2_MOUSE	sp|P11103|PARP1_MOUSE	sp|P62627|DLRB1_MOUSE	sp|O89112|LANC1_MOUSE
sp|Q2YDW2|MSTO1_MOUSE	sp|Q8VEK3|HNRPU_MOUSE	sp|Q9DCD2|SYF1_MOUSE	sp|Q810A7|DDX42_MOUSE
sp|Q9CRB9|MIC19_MOUSE	sp|Q80WM4|HPLN4_MOUSE	sp|Q8K0T0|RTN1_MOUSE	sp|Q9DCG9|TR112_MOUSE
sp|Q91WV0|NC2B_MOUSE	sp|O55222|ILK_MOUSE	sp|P10605|CATB_MOUSE	sp|O55142|RL35A_MOUSE
sp|Q60634|FLOT2_MOUSE	sp|P62281|RS11_MOUSE	sp|P51880|FABP7_MOUSE	sp|Q5SUR0|PUR4_MOUSE
sp|B1AZP2|DLGP4_MOUSE	sp|Q9QYS9|QKI_MOUSE	sp|P10852|4F2_MOUSE	sp|Q61879|MYH10_MOUSE
sp|Q9JLR1|S61A2_MOUSE	sp|P61967|AP1S1_MOUSE	sp|Q99JG2|ETBR2_MOUSE	sp|Q99K51|PLST_MOUSE
sp|Q9ESE1|LRBA_MOUSE	sp|Q6NZJ6|IF4G1_MOUSE	sp|O35685|NUDC_MOUSE	sp|Q4KMM3|OXR1_MOUSE
sp|Q8BX09|RBBP5_MOUSE	sp|P14069|S10A6_MOUSE	sp|Q60520|SIN3A_MOUSE	sp|Q8BPM0|DAAM1_MOUSE
sp|Q7TNP2|2AAB_MOUSE	sp|Q91ZW3|SMCA5_MOUSE	sp|Q921E2|RAB31_MOUSE	sp|Q80TH2|ERBIN_MOUSE
sp|O89017|LGMN_MOUSE	sp|P62627|DLRB1_MOUSE	sp|Q8BH59|CMC1_MOUSE	sp|P10922|H10_MOUSE
sp|Q8JZU2|TXTP_MOUSE	sp|Q9DCD2|SYF1_MOUSE	sp|P08249|MDHM_MOUSE	sp|Q9CPS6|HINT3_MOUSE
sp|O88569|ROA2_MOUSE	sp|Q8K0T0|RTN1_MOUSE	sp|A2AJI0|MA7D1_MOUSE	sp|Q63959|KCNC3_MOUSE
sp|P11103|PARP1_MOUSE	sp|P10605|CATB_MOUSE	sp|Q9CPW0|CNTP2_MOUSE	sp|O08901|BUB1_MOUSE
sp|O88986|KBL_MOUSE	sp|P51880|FABP7_MOUSE	sp|O70481|UBR1_MOUSE	sp|Q9CR21|ACPM_MOUSE
sp|Q8VEK3|HNRPU_MOUSE	sp|Q60520|SIN3A_MOUSE	sp|P98156|VLDLR_MOUSE	sp|Q69ZK0|PREX1_MOUSE
sp|Q80WM4|HPLN4_MOUSE	sp|O35685|NUDC_MOUSE	sp|Q4ACU6|SHAN3_MOUSE	sp|Q9D8Z6|ATGA1_MOUSE
sp|O55222|ILK_MOUSE	sp|Q99JG2|ETBR2_MOUSE	sp|Q8R123|FAD1_MOUSE	sp|Q6PD03|2A5A_MOUSE
sp|P62281|RS11_MOUSE	sp|P10852|4F2_MOUSE	sp|Q8BHE8|MAIP1_MOUSE	sp|Q61335|BAP31_MOUSE
sp|Q9QYS9|QKI_MOUSE	sp|Q921E2|RAB31_MOUSE	sp|Q3UZP4|SVIP_MOUSE	sp|P70704|AT8A1_MOUSE
sp|P61967|AP1S1_MOUSE	sp|Q8BH59|CMC1_MOUSE	sp|Q9EQG9|C43BP_MOUSE	sp|O88384|VTI1B_MOUSE
sp|Q6NZJ6|IF4G1_MOUSE	sp|P08249|MDHM_MOUSE	sp|Q3TUH1|TAM41_MOUSE	sp|Q61831|MK10_MOUSE
sp|P14069|S10A6_MOUSE	sp|A2AJI0|MA7D1_MOUSE	sp|Q99LI2|CLCC1_MOUSE	sp|Q9WTI7|MYO1C_MOUSE
sp|Q91ZW3|SMCA5_MOUSE	sp|Q9CPW0|CNTP2_MOUSE	sp|Q8R164|BPHL_MOUSE	sp|Q9ESN6|TRIM2_MOUSE
sp|P62627|DLRB1_MOUSE	sp|O70481|UBR1_MOUSE	sp|Q9CQ45|NENF_MOUSE	sp|B1AY13|UBP24_MOUSE
sp|Q9DCD2|SYF1_MOUSE	sp|P98156|VLDLR_MOUSE	sp|D3Z6Q9|BIN2_MOUSE	sp|Q8CFA2|GCST_MOUSE
sp|P10605|CATB_MOUSE	sp|Q4ACU6|SHAN3_MOUSE	sp|Q922J3|CLIP1_MOUSE	sp|Q8BNW9|KBTBB_MOUSE
sp|Q8K0T0|RTN1_MOUSE	sp|Q8R123|FAD1_MOUSE	sp|P21278|GNA11_MOUSE	sp|O08539|BIN1_MOUSE
sp|O35685|NUDC_MOUSE	sp|Q8BHE8|MAIP1_MOUSE	sp|Q80TK0|K1107_MOUSE	sp|Q99KF1|TMED9_MOUSE
sp|P10852|4F2_MOUSE	sp|Q3UZP4|SVIP_MOUSE	sp|P58854|GCP3_MOUSE	sp|O35345|IMA7_MOUSE
sp|Q60520|SIN3A_MOUSE	sp|A2AQ19|RTF1_MOUSE	sp|Q8K400|STXB5_MOUSE	sp|Q9EQZ6|RPGF4_MOUSE
sp|Q99JG2|ETBR2_MOUSE	sp|Q9EQG9|C43BP_MOUSE	sp|O08547|SC22B_MOUSE	sp|Q8CG76|ARK72_MOUSE
sp|Q921E2|RAB31_MOUSE	sp|Q3TUH1|TAM41_MOUSE	sp|Q8CIE6|COPA_MOUSE	sp|Q91VM5|RMXL1_MOUSE
sp|P51880|FABP7_MOUSE	sp|Q99LI2|CLCC1_MOUSE	sp|Q924T2|RT02_MOUSE	sp|Q61166|MARE1_MOUSE
sp|Q8BH59|CMC1_MOUSE	sp|Q8R164|BPHL_MOUSE	sp|Q8BFV2|PCID2_MOUSE	sp|Q62048|PEA15_MOUSE
sp|P08249|MDHM_MOUSE	sp|Q9CQ45|NENF_MOUSE	sp|Q3UUI3|THEM4_MOUSE	sp|P63044|VAMP2_MOUSE
sp|A2AJI0|MA7D1_MOUSE	sp|D3Z6Q9|BIN2_MOUSE	sp|Q9CQL5|RM18_MOUSE	sp|Q62203|SF3A2_MOUSE
sp|Q9CPW0|CNTP2_MOUSE	sp|Q922J3|CLIP1_MOUSE	sp|B1AR13|CISD3_MOUSE	sp|Q9CXR1|DHRS7_MOUSE
sp|O70481|UBR1_MOUSE	sp|P21278|GNA11_MOUSE	sp|Q9Z2N8|ACL6A_MOUSE	sp|P40336|VP26A_MOUSE
sp|P98156|VLDLR_MOUSE	sp|Q80TK0|K1107_MOUSE	sp|P34928|APOC1_MOUSE	sp|P56391|CX6B1_MOUSE
sp|Q4ACU6|SHAN3_MOUSE	sp|P58854|GCP3_MOUSE	sp|Q8VCE6|NT5M_MOUSE	sp|P16460|ASSY_MOUSE
sp|Q8R123|FAD1_MOUSE	sp|Q8K400|STXB5_MOUSE	sp|Q5XJV6|LMTK3_MOUSE	sp|Q9D0A3|ARPIN_MOUSE
sp|Q8BHE8|MAIP1_MOUSE	sp|O08547|SC22B_MOUSE	sp|Q8BKX1|BAIP2_MOUSE	sp|Q8VBY2|KKCC1_MOUSE
sp|Q3UZP4|SVIP_MOUSE	sp|Q8CIE6|COPA_MOUSE	sp|Q80TT2|BAIP3_MOUSE	sp|P48320|DCE2_MOUSE
sp|A2AQ19|RTF1_MOUSE	sp|Q924T2|RT02_MOUSE	sp|Q9CRA8|EXOS5_MOUSE	sp|Q80V42|CBPM_MOUSE
sp|Q9EQG9|C43BP_MOUSE	sp|Q8BFV2|PCID2_MOUSE	sp|P24547|IMDH2_MOUSE	sp|Q9Z2D1|MTMR2_MOUSE
sp|Q3TUH1|TAM41_MOUSE	sp|Q3UUI3|THEM4_MOUSE	sp|Q99N87|RT05_MOUSE	sp|Q8R1F5|HYI_MOUSE
sp|Q99LI2|CLCC1_MOUSE	sp|Q9CQL5|RM18_MOUSE	sp|Q8BVL3|SNX17_MOUSE	sp|P49817|CAV1_MOUSE
sp|Q8R164|BPHL_MOUSE	sp|B1AR13|CISD3_MOUSE	sp|O35316|SC6A6_MOUSE	sp|P26041|MOES_MOUSE
sp|Q9CQ45|NENF_MOUSE	sp|Q9Z2N8|ACL6A_MOUSE	sp|Q91XY4|PCDG4_MOUSE	sp|Q8VCR7|ABHEB_MOUSE
sp|D3Z6Q9|BIN2_MOUSE	sp|P34928|APOC1_MOUSE	sp|P63087|PP1G_MOUSE	sp|O08784|TCOF_MOUSE
sp|Q922J3|CLIP1_MOUSE	sp|Q8VCE6|NT5M_MOUSE	sp|Q8K394|PLCL2_MOUSE	sp|Q8BLQ9|CADM2_MOUSE
sp|P21278|GNA11_MOUSE	sp|Q5XJV6|LMTK3_MOUSE	sp|Q6NSQ9|G6PC3_MOUSE	sp|Q6ZQ58|LARP1_MOUSE
sp|Q80TK0|K1107_MOUSE	sp|Q8BKX1|BAIP2_MOUSE	sp|Q8K0U4|HS12A_MOUSE	sp|Q8BWR2|PITH1_MOUSE
sp|P58854|GCP3_MOUSE	sp|Q80TT2|BAIP3_MOUSE	sp|Q78WH7|CK2N2_MOUSE	sp|A2AJA9|AJM1_MOUSE
sp|Q8K400|STXB5_MOUSE	sp|Q9CRA8|EXOS5_MOUSE	sp|Q9DAS9|GBG12_MOUSE	sp|Q501J6|DDX17_MOUSE
sp|O08547|SC22B_MOUSE	sp|P24547|IMDH2_MOUSE	sp|Q60780|GAS7_MOUSE	sp|Q9DC51|GNAI3_MOUSE
sp|Q8CIE6|COPA_MOUSE	sp|Q99N87|RT05_MOUSE	sp|Q61249|IGBP1_MOUSE	sp|Q9DB15|RM12_MOUSE
sp|Q924T2|RT02_MOUSE	sp|Q8BVL3|SNX17_MOUSE	sp|O35691|PININ_MOUSE	sp|Q148V7|K1468_MOUSE
sp|Q8BFV2|PCID2_MOUSE	sp|O35316|SC6A6_MOUSE	sp|Q99PL6|UBXN6_MOUSE	sp|Q78YZ6|SCOC_MOUSE
sp|Q3UUI3|THEM4_MOUSE	sp|Q91XY4|PCDG4_MOUSE	sp|Q8R127|SCPDL_MOUSE	sp|Q91VC9|GHITM_MOUSE
sp|Q9CQL5|RM18_MOUSE	sp|P63087|PP1G_MOUSE	sp|A2AQ07|TBB1_MOUSE	sp|Q9WUK2|IF4H_MOUSE
sp|B1AR13|CISD3_MOUSE	sp|Q8K394|PLCL2_MOUSE	sp|P47941|CRKL_MOUSE	sp|Q60737|CSK21_MOUSE
sp|Q9Z2N8|ACL6A_MOUSE	sp|Q6NSQ9|G6PC3_MOUSE	sp|P20917|MAG_MOUSE	sp|Q80YV4|PANK4_MOUSE
sp|P34928|APOC1_MOUSE	sp|Q8K0U4|HS12A_MOUSE	sp|Q8K353|CYTM1_MOUSE	sp|Q9D415|DLGP1_MOUSE
sp|Q8VCE6|NT5M_MOUSE	sp|Q78WH7|CK2N2_MOUSE	sp|Q14C51|PTCD3_MOUSE	sp|O08528|HXK2_MOUSE
sp|Q5XJV6|LMTK3_MOUSE	sp|Q9DAS9|GBG12_MOUSE	sp|Q5SSZ5|TENS3_MOUSE	sp|Q64519|SDC3_MOUSE
sp|Q8BKX1|BAIP2_MOUSE	sp|Q60780|GAS7_MOUSE	sp|Q8BFT9|SVOP_MOUSE	sp|P28656|NP1L1_MOUSE
sp|Q80TT2|BAIP3_MOUSE	sp|Q61249|IGBP1_MOUSE	sp|Q149L6|DJB14_MOUSE	sp|Q810J8|ZFYV1_MOUSE
sp|Q9CRA8|EXOS5_MOUSE	sp|O35691|PININ_MOUSE	sp|Q9JM13|RABX5_MOUSE	sp|Q9D0F3|LMAN1_MOUSE
sp|P24547|IMDH2_MOUSE	sp|Q99PL6|UBXN6_MOUSE	sp|P03893|NU2M_MOUSE	sp|P15508|SPTB1_MOUSE
sp|Q99N87|RT05_MOUSE	sp|Q8R127|SCPDL_MOUSE	sp|Q0GNC1|INF2_MOUSE	sp|Q9D0E3|LYSM1_MOUSE
sp|Q8BVL3|SNX17_MOUSE	sp|P83887|TBG1_MOUSE	sp|Q9JKK1|STX6_MOUSE	sp|Q01730|RSU1_MOUSE
sp|O35316|SC6A6_MOUSE	sp|A2AQ07|TBB1_MOUSE	sp|Q61550|RAD21_MOUSE	sp|Q3UDE2|TTL12_MOUSE
sp|Q91XY4|PCDG4_MOUSE	sp|P47941|CRKL_MOUSE	sp|P33622|APOC3_MOUSE	sp|Q9WV18|GABR1_MOUSE
sp|P63087|PP1G_MOUSE	sp|P20917|MAG_MOUSE	sp|P97467|AMD_MOUSE	sp|Q9D2M8|UB2V2_MOUSE
sp|Q8K394|PLCL2_MOUSE	sp|Q8K353|CYTM1_MOUSE	sp|P28184|MT3_MOUSE	sp|Q6PDQ2|CHD4_MOUSE
sp|Q6NSQ9|G6PC3_MOUSE	sp|Q14C51|PTCD3_MOUSE	sp|Q99N84|RT18B_MOUSE	sp|Q3TXX4|VGLU1_MOUSE
sp|Q8K0U4|HS12A_MOUSE	sp|Q5SSZ5|TENS3_MOUSE	sp|Q9Z2B2|UCP5_MOUSE	sp|E9PZ19|TUTLB_MOUSE
sp|Q78WH7|CK2N2_MOUSE	sp|Q8BFT9|SVOP_MOUSE	sp|Q8R5J9|PRAF3_MOUSE	sp|A2RSJ4|UH1BL_MOUSE
sp|Q9DAS9|GBG12_MOUSE	sp|Q149L6|DJB14_MOUSE	sp|O35683|NDUA1_MOUSE	sp|P46460|NSF_MOUSE
sp|Q60780|GAS7_MOUSE	sp|Q9JM13|RABX5_MOUSE	sp|P70399|TP53B_MOUSE	sp|Q9CQB5|CISD2_MOUSE
sp|Q61249|IGBP1_MOUSE	sp|P03893|NU2M_MOUSE	sp|P14685|PSMD3_MOUSE	sp|O35887|CALU_MOUSE
sp|O35691|PININ_MOUSE	sp|Q0GNC1|INF2_MOUSE	sp|P47934|CACP_MOUSE	sp|Q8BH44|COR2B_MOUSE
sp|Q99PL6|UBXN6_MOUSE	sp|Q9JKK1|STX6_MOUSE	sp|Q80TJ1|CAPS1_MOUSE	sp|Q6R891|NEB2_MOUSE
sp|Q8R127|SCPDL_MOUSE	sp|Q61550|RAD21_MOUSE	sp|Q60960|IMA5_MOUSE	sp|Q6KAR6|EXOC3_MOUSE
sp|P83887|TBG1_MOUSE	sp|P33622|APOC3_MOUSE	sp|Q9WTZ1|RBX2_MOUSE	sp|Q8QZZ7|TPRKB_MOUSE
sp|A2AQ07|TBB1_MOUSE	sp|P97467|AMD_MOUSE	sp|Q9DC04|RGS3_MOUSE	sp|Q5FWK3|RHG01_MOUSE
sp|Q8VCH5|RABEK_MOUSE	sp|P28184|MT3_MOUSE	sp|O70566|DIAP2_MOUSE	sp|Q7TMM9|TBB2A_MOUSE
sp|P47941|CRKL_MOUSE	sp|Q99N84|RT18B_MOUSE	sp|Q8BK63|KC1A_MOUSE	sp|Q6P5G6|UBXN7_MOUSE
sp|P20917|MAG_MOUSE	sp|Q9Z2B2|UCP5_MOUSE	sp|Q60668|HNRPD_MOUSE	sp|P21614|VTDB_MOUSE
sp|Q8K353|CYTM1_MOUSE	sp|Q8R5J9|PRAF3_MOUSE	sp|Q920I9|WDR7_MOUSE	sp|Q7TPH6|MYCB2_MOUSE
sp|Q14C51|PTCD3_MOUSE	sp|O35683|NDUA1_MOUSE	sp|Q8R3P0|ACY2_MOUSE	sp|Q9CQV8|1433B_MOUSE
sp|Q5SSZ5|TENS3_MOUSE	sp|P70399|TP53B_MOUSE	sp|P09528|FRIH_MOUSE	sp|P28661|SEPT4_MOUSE
sp|Q149L6|DJB14_MOUSE	sp|P14685|PSMD3_MOUSE	sp|P62897|CYC_MOUSE	sp|Q61142|SPIN1_MOUSE
sp|Q8BFT9|SVOP_MOUSE	sp|P47934|CACP_MOUSE	sp|Q61481|PDE1A_MOUSE	sp|Q3UJP5|CH037_MOUSE
sp|Q9JM13|RABX5_MOUSE	sp|Q80TJ1|CAPS1_MOUSE	sp|Q8K0T7|UN13C_MOUSE	sp|O35239|PTN9_MOUSE
sp|P03893|NU2M_MOUSE	sp|Q60960|IMA5_MOUSE	sp|Q9ERS2|NDUAD_MOUSE	sp|P47758|SRPRB_MOUSE
sp|Q0GNC1|INF2_MOUSE	sp|Q9WTZ1|RBX2_MOUSE	sp|P98084|APBA2_MOUSE	sp|Q9D0K2|SCOT1_MOUSE
sp|Q9JKK1|STX6_MOUSE	sp|O70566|DIAP2_MOUSE	sp|Q1HFZ0|NSUN2_MOUSE	sp|Q02357|ANK1_MOUSE
sp|Q61550|RAD21_MOUSE	sp|Q9DC04|RGS3_MOUSE	sp|Q8CIN4|PAK2_MOUSE	sp|Q60936|COQ8A_MOUSE
sp|P33622|APOC3_MOUSE	sp|Q8BK63|KC1A_MOUSE	sp|Q1RLL3|CPNE9_MOUSE	sp|Q8R0H9|GGA1_MOUSE
sp|P97467|AMD_MOUSE	sp|Q60668|HNRPD_MOUSE	sp|Q99NB8|UBQL4_MOUSE	sp|Q91VH2|SNX9_MOUSE
sp|P28184|MT3_MOUSE	sp|Q920I9|WDR7_MOUSE	sp|Q9DB16|CB39L_MOUSE	sp|Q01147|CREB1_MOUSE
sp|Q99N84|RT18B_MOUSE	sp|Q8R3P0|ACY2_MOUSE	sp|Q9CXT8|MPPB_MOUSE	sp|Q9D023|MPC2_MOUSE
sp|Q9Z2B2|UCP5_MOUSE	sp|P09528|FRIH_MOUSE	sp|O70494|SP3_MOUSE	sp|Q8R395|COMD5_MOUSE
sp|Q8R5J9|PRAF3_MOUSE	sp|P62897|CYC_MOUSE	sp|Q9CR67|TMM33_MOUSE	sp|Q9D0R8|LSM12_MOUSE
sp|O35683|NDUA1_MOUSE	sp|Q61481|PDE1A_MOUSE	sp|P84089|ERH_MOUSE	sp|P28650|PURA1_MOUSE
sp|P70399|TP53B_MOUSE	sp|Q8K0T7|UN13C_MOUSE	sp|Q99020|ROAA_MOUSE	sp|Q9ER72|SYCC_MOUSE
sp|P14685|PSMD3_MOUSE	sp|Q9ERS2|NDUAD_MOUSE	sp|Q9DAW6|PRP4_MOUSE	sp|Q9CWL8|CTBL1_MOUSE
sp|P47934|CACP_MOUSE	sp|Q1HFZ0|NSUN2_MOUSE	sp|Q8BIK4|DOCK9_MOUSE	sp|Q9D0M3|CY1_MOUSE
sp|Q80TJ1|CAPS1_MOUSE	sp|P98084|APBA2_MOUSE	sp|P63137|GBRB2_MOUSE	sp|O35658|C1QBP_MOUSE
sp|Q60960|IMA5_MOUSE	sp|Q8CIN4|PAK2_MOUSE	sp|Q9D0L7|ARM10_MOUSE	sp|Q8BK03|MIGA2_MOUSE
sp|Q9WTZ1|RBX2_MOUSE	sp|Q1RLL3|CPNE9_MOUSE	sp|Q8BX02|KANK2_MOUSE	sp|Q8BVE3|VATH_MOUSE
sp|Q9DC04|RGS3_MOUSE	sp|Q99NB8|UBQL4_MOUSE	sp|P09602|HMGN2_MOUSE	sp|Q9CZ42|NNRD_MOUSE
sp|O70566|DIAP2_MOUSE	sp|Q9DB16|CB39L_MOUSE	sp|Q8BFY9|TNPO1_MOUSE	sp|P07309|TTHY_MOUSE
sp|Q8BK63|KC1A_MOUSE	sp|Q9CXT8|MPPB_MOUSE	sp|Q9R0I7|YLPM1_MOUSE	sp|P18653|KS6A1_MOUSE
sp|Q60668|HNRPD_MOUSE	sp|O70494|SP3_MOUSE	sp|Q9QZH6|ECSIT_MOUSE	sp|O70251|EF1B_MOUSE
sp|Q920I9|WDR7_MOUSE	sp|Q9CR67|TMM33_MOUSE	sp|Q3UMR5|MCU_MOUSE	sp|P56393|COX7B_MOUSE
sp|P09528|FRIH_MOUSE	sp|P84089|ERH_MOUSE	sp|Q9Z0E0|NCDN_MOUSE	sp|P0DP60|LYNX1_MOUSE
sp|Q8R3P0|ACY2_MOUSE	sp|Q99020|ROAA_MOUSE	sp|Q3V0K9|PLSI_MOUSE	sp|P58389|PTPA_MOUSE
sp|P62897|CYC_MOUSE	sp|Q9DAW6|PRP4_MOUSE	sp|P08556|RASN_MOUSE	sp|Q61584|FXR1_MOUSE
sp|Q61481|PDE1A_MOUSE	sp|P00520|ABL1_MOUSE	sp|P18760|COF1_MOUSE	sp|Q9D1I5|MCEE_MOUSE
sp|Q8K0T7|UN13C_MOUSE	sp|Q8BIK4|DOCK9_MOUSE	sp|P15116|CADH2_MOUSE	sp|Q99LC3|NDUAA_MOUSE
sp|Q9ERS2|NDUAD_MOUSE	sp|Q9D0L7|ARM10_MOUSE	sp|P55200|KMT2A_MOUSE	sp|Q9QXA5|LSM4_MOUSE
sp|Q1HFZ0|NSUN2_MOUSE	sp|P63137|GBRB2_MOUSE	sp|Q9CXW3|CYBP_MOUSE	sp|P70175|DLG3_MOUSE
sp|P98084|APBA2_MOUSE	sp|Q8BX02|KANK2_MOUSE	sp|Q9CZ44|NSF1C_MOUSE	sp|O35099|M3K5_MOUSE
sp|Q8CIN4|PAK2_MOUSE	sp|P09602|HMGN2_MOUSE	sp|Q8HW98|IGLO5_MOUSE	sp|O35098|DPYL4_MOUSE
sp|Q1RLL3|CPNE9_MOUSE	sp|Q8BFY9|TNPO1_MOUSE	sp|P09240|CCKN_MOUSE	sp|Q91YI0|ARLY_MOUSE
sp|Q99NB8|UBQL4_MOUSE	sp|Q9R0I7|YLPM1_MOUSE	sp|Q91VR5|DDX1_MOUSE	sp|Q9JKM7|RAB37_MOUSE
sp|Q9DB16|CB39L_MOUSE	sp|Q8BGA7|CG026_MOUSE	sp|P17225|PTBP1_MOUSE	sp|P70349|HINT1_MOUSE
sp|Q9CXT8|MPPB_MOUSE	sp|Q9QZH6|ECSIT_MOUSE	sp|P51791|CLCN3_MOUSE	sp|Q9CQ69|QCR8_MOUSE
sp|O70494|SP3_MOUSE	sp|Q3UMR5|MCU_MOUSE	sp|Q60972|RBBP4_MOUSE	sp|E2JF22|PIEZ1_MOUSE
sp|Q9CR67|TMM33_MOUSE	sp|Q9Z0E0|NCDN_MOUSE	sp|Q60631|GRB2_MOUSE	sp|Q0VGY8|TANC1_MOUSE
sp|P84089|ERH_MOUSE	sp|Q3V0K9|PLSI_MOUSE	sp|Q8VCX5|MICU1_MOUSE	sp|Q3V038|TTC9A_MOUSE
sp|Q99020|ROAA_MOUSE	sp|P08556|RASN_MOUSE	sp|P56812|PDCD5_MOUSE	sp|P63325|RS10_MOUSE
sp|Q9DAW6|PRP4_MOUSE	sp|P18760|COF1_MOUSE	sp|Q9CYR6|AGM1_MOUSE	sp|Q9QZD9|EIF3I_MOUSE
sp|P00520|ABL1_MOUSE	sp|P15116|CADH2_MOUSE	sp|Q8BR63|F177A_MOUSE	sp|Q62188|DPYL3_MOUSE
sp|Q8BIK4|DOCK9_MOUSE	sp|P55200|KMT2A_MOUSE	sp|Q7TPR4|ACTN1_MOUSE	sp|Q9CT10|RANB3_MOUSE
sp|Q9D0L7|ARM10_MOUSE	sp|Q9CXW3|CYBP_MOUSE	sp|Q8K298|ANLN_MOUSE	sp|Q9DAW9|CNN3_MOUSE
sp|P63137|GBRB2_MOUSE	sp|Q9CZ44|NSF1C_MOUSE	sp|Q80WQ2|VAC14_MOUSE	sp|P46467|VPS4B_MOUSE
sp|Q8BX02|KANK2_MOUSE	sp|Q8HW98|IGLO5_MOUSE	sp|E9PZM4|CHD2_MOUSE	sp|Q64338|PDE1C_MOUSE
sp|P09602|HMGN2_MOUSE	sp|P09240|CCKN_MOUSE	sp|Q9DBR1|XRN2_MOUSE	sp|Q9CPP6|NDUA5_MOUSE
sp|Q8BFY9|TNPO1_MOUSE	sp|P17225|PTBP1_MOUSE	sp|Q52KF3|SPIR1_MOUSE	sp|Q9JKS5|HABP4_MOUSE
sp|Q9R0I7|YLPM1_MOUSE	sp|Q91VR5|DDX1_MOUSE	sp|Q78JE5|FBX22_MOUSE	sp|P47867|SCG3_MOUSE
sp|Q8BGA7|CG026_MOUSE	sp|P51791|CLCN3_MOUSE	sp|Q9DCT5|SDF2_MOUSE	sp|Q9DCB8|ISCA2_MOUSE
sp|Q9QZH6|ECSIT_MOUSE	sp|Q60972|RBBP4_MOUSE	sp|Q80TL7|MON2_MOUSE	sp|Q9DBG6|RPN2_MOUSE
sp|Q3UMR5|MCU_MOUSE	sp|Q60631|GRB2_MOUSE	sp|Q9D8B7|JAM3_MOUSE	sp|P52196|THTR_MOUSE
sp|Q9Z0E0|NCDN_MOUSE	sp|Q8VCX5|MICU1_MOUSE	sp|Q8VDS8|STX18_MOUSE	sp|F6SEU4|SYGP1_MOUSE
sp|Q3V0K9|PLSI_MOUSE	sp|P56812|PDCD5_MOUSE	sp|P61089|UBE2N_MOUSE	sp|Q9D6S7|RRFM_MOUSE
sp|P08556|RASN_MOUSE	sp|Q9CYR6|AGM1_MOUSE	sp|Q9CQ62|DECR_MOUSE	sp|Q99KP6|PRP19_MOUSE
sp|P18760|COF1_MOUSE	sp|Q8BR63|F177A_MOUSE	sp|P26350|PTMA_MOUSE	sp|P62751|RL23A_MOUSE
sp|P15116|CADH2_MOUSE	sp|Q7TPR4|ACTN1_MOUSE	sp|Q4QQM5|MIGA1_MOUSE	sp|Q9CQC9|SAR1B_MOUSE
sp|P55200|KMT2A_MOUSE	sp|Q8K298|ANLN_MOUSE	sp|P62843|RS15_MOUSE	sp|P97772|GRM1_MOUSE
sp|Q9CXW3|CYBP_MOUSE	sp|Q80WQ2|VAC14_MOUSE	sp|Q9D0J8|PTMS_MOUSE	sp|O54833|CSK22_MOUSE
sp|Q9CZ44|NSF1C_MOUSE	sp|Q9DBR1|XRN2_MOUSE	sp|Q7TNV1|FA57B_MOUSE	sp|Q3TX08|TRM1_MOUSE
sp|Q8HW98|IGLO5_MOUSE	sp|Q52KF3|SPIR1_MOUSE	sp|P70677|CASP3_MOUSE	sp|Q00898|A1AT5_MOUSE
sp|P09240|CCKN_MOUSE	sp|Q78JE5|FBX22_MOUSE	sp|P13864|DNMT1_MOUSE	sp|Q9D0Q7|RM45_MOUSE
sp|Q91VR5|DDX1_MOUSE	sp|Q9DCT5|SDF2_MOUSE	sp|Q9D7V2|LYSM2_MOUSE	sp|P10649|GSTM1_MOUSE
sp|P17225|PTBP1_MOUSE	sp|Q8VDS8|STX18_MOUSE	sp|Q91WU5|AS3MT_MOUSE	sp|P27601|GNA13_MOUSE
sp|P51791|CLCN3_MOUSE	sp|Q80TL7|MON2_MOUSE	sp|Q9CQE5|RGS10_MOUSE	sp|Q8VCH8|UBXN4_MOUSE
sp|Q60972|RBBP4_MOUSE	sp|Q9D8B7|JAM3_MOUSE	sp|P63037|DNJA1_MOUSE	sp|P56382|ATP5E_MOUSE
sp|Q60631|GRB2_MOUSE	sp|P61089|UBE2N_MOUSE	sp|P58390|KCNN2_MOUSE	sp|P60202|MYPR_MOUSE
sp|Q8VCX5|MICU1_MOUSE	sp|Q9CQ62|DECR_MOUSE	sp|Q61885|MOG_MOUSE	sp|Q19LI2|A1BG_MOUSE
sp|P56812|PDCD5_MOUSE	sp|P26350|PTMA_MOUSE	sp|O35136|NCAM2_MOUSE	sp|P53702|CCHL_MOUSE
sp|Q9CYR6|AGM1_MOUSE	sp|Q4QQM5|MIGA1_MOUSE	sp|Q11011|PSA_MOUSE	sp|Q9QXV0|PCSK1_MOUSE
sp|Q8BR63|F177A_MOUSE	sp|P62843|RS15_MOUSE	sp|P34884|MIF_MOUSE	sp|Q91VK4|ITM2C_MOUSE
sp|Q7TPR4|ACTN1_MOUSE	sp|Q9D0J8|PTMS_MOUSE	sp|O88668|CREG1_MOUSE	sp|Q80TL4|PHF24_MOUSE
sp|Q8K298|ANLN_MOUSE	sp|Q7TNV1|FA57B_MOUSE	sp|P84099|RL19_MOUSE	sp|Q921F4|HNRLL_MOUSE
sp|Q80WQ2|VAC14_MOUSE	sp|P70677|CASP3_MOUSE	sp|P26039|TLN1_MOUSE	sp|P15209|NTRK2_MOUSE
sp|E9PZM4|CHD2_MOUSE	sp|P13864|DNMT1_MOUSE	sp|P53810|PIPNA_MOUSE	sp|Q9D7A8|ARMC1_MOUSE
sp|Q9DBR1|XRN2_MOUSE	sp|Q9D7V2|LYSM2_MOUSE	sp|P56371|RAB4A_MOUSE	sp|Q80WG5|LRC8A_MOUSE
sp|Q52KF3|SPIR1_MOUSE	sp|Q91WU5|AS3MT_MOUSE	sp|Q64445|COX8A_MOUSE	sp|Q9Z0S1|BPNT1_MOUSE
sp|Q78JE5|FBX22_MOUSE	sp|Q9CQE5|RGS10_MOUSE	sp|P62754|RS6_MOUSE	sp|Q6PDY2|AEDO_MOUSE
sp|Q9DCT5|SDF2_MOUSE	sp|P63037|DNJA1_MOUSE	sp|Q3UNZ8|QORL2_MOUSE	sp|A2AN08|UBR4_MOUSE
sp|Q80TL7|MON2_MOUSE	sp|P58390|KCNN2_MOUSE	sp|Q9QZR9|CO4A4_MOUSE	sp|Q9WUA6|AKT3_MOUSE
sp|Q9D8B7|JAM3_MOUSE	sp|Q61885|MOG_MOUSE	sp|Q9D7N3|RT09_MOUSE	sp|Q9CXI5|MANF_MOUSE
sp|Q8VDS8|STX18_MOUSE	sp|O35136|NCAM2_MOUSE	sp|Q9ERR1|NDEL1_MOUSE	sp|Q921J2|RHEB_MOUSE
sp|Q9CQ62|DECR_MOUSE	sp|Q11011|PSA_MOUSE	sp|Q9CXE2|BCL7A_MOUSE	sp|G5E829|AT2B1_MOUSE
sp|P61089|UBE2N_MOUSE	sp|P34884|MIF_MOUSE	sp|Q9D032|SSBP3_MOUSE	sp|Q91YE6|IPO9_MOUSE
sp|P26350|PTMA_MOUSE	sp|O88668|CREG1_MOUSE	sp|P04247|MYG_MOUSE	sp|Q8BLJ3|PLCX3_MOUSE
sp|Q4QQM5|MIGA1_MOUSE	sp|P84099|RL19_MOUSE	sp|Q8BFQ8|GALD1_MOUSE	sp|Q9Z1M8|RED_MOUSE
sp|P62843|RS15_MOUSE	sp|P26039|TLN1_MOUSE	sp|Q9D8S9|BOLA1_MOUSE	sp|P26443|DHE3_MOUSE
sp|Q9D0J8|PTMS_MOUSE	sp|P53810|PIPNA_MOUSE	sp|P07091|S10A4_MOUSE	sp|Q8JZV7|NAGA_MOUSE
sp|Q7TNV1|FA57B_MOUSE	sp|P56371|RAB4A_MOUSE	sp|O70579|PM34_MOUSE	sp|P70236|MP2K6_MOUSE
sp|P70677|CASP3_MOUSE	sp|Q9WVL1|AP4S1_MOUSE	sp|Q8CIQ7|DOCK3_MOUSE	sp|Q69ZH9|RHG23_MOUSE
sp|P13864|DNMT1_MOUSE	sp|Q64445|COX8A_MOUSE	sp|Q80XC2|TRM61_MOUSE	sp|Q9WTP7|KAD3_MOUSE
sp|Q9D7V2|LYSM2_MOUSE	sp|P62754|RS6_MOUSE	sp|Q8BPU7|ELMO1_MOUSE	sp|Q05512|MARK2_MOUSE
sp|Q91WU5|AS3MT_MOUSE	sp|Q3UNZ8|QORL2_MOUSE	sp|Q6RT24|CENPE_MOUSE	sp|P50114|S100B_MOUSE
sp|P58390|KCNN2_MOUSE	sp|Q9QZR9|CO4A4_MOUSE	sp|Q9CQ75|NDUA2_MOUSE	sp|P28667|MRP_MOUSE
sp|P63037|DNJA1_MOUSE	sp|Q9D7N3|RT09_MOUSE	sp|Q8CHY3|DYM_MOUSE	sp|Q8BUH8|SENP7_MOUSE
sp|Q9CQE5|RGS10_MOUSE	sp|Q9ERR1|NDEL1_MOUSE	sp|P62908|RS3_MOUSE	sp|Q3URE1|ACSF3_MOUSE
sp|Q61885|MOG_MOUSE	sp|Q9CXE2|BCL7A_MOUSE	sp|P19137|LAMA1_MOUSE	sp|P63213|GBG2_MOUSE
sp|O35136|NCAM2_MOUSE	sp|Q9D032|SSBP3_MOUSE	sp|Q64012|RALY_MOUSE	sp|Q91W40|KLC3_MOUSE
sp|Q11011|PSA_MOUSE	sp|P07091|S10A4_MOUSE	sp|E9Q401|RYR2_MOUSE	sp|P00493|HPRT_MOUSE
sp|P34884|MIF_MOUSE	sp|Q8BFQ8|GALD1_MOUSE	sp|Q6PA06|ATLA2_MOUSE	sp|Q64105|SPRE_MOUSE
sp|O88668|CREG1_MOUSE	sp|Q9D8S9|BOLA1_MOUSE	sp|Q9CY64|BIEA_MOUSE	sp|Q3UFS0|ZY11B_MOUSE
sp|P84099|RL19_MOUSE	sp|P04247|MYG_MOUSE	sp|Q01853|TERA_MOUSE	sp|Q9WV80|SNX1_MOUSE
sp|P26039|TLN1_MOUSE	sp|O70579|PM34_MOUSE	sp|P35585|AP1M1_MOUSE	sp|Q5DU25|IQEC2_MOUSE
sp|P53810|PIPNA_MOUSE	sp|Q8CIQ7|DOCK3_MOUSE	sp|Q9D7N9|APMAP_MOUSE	sp|Q6P9S0|MTSSL_MOUSE
sp|P56371|RAB4A_MOUSE	sp|Q80XC2|TRM61_MOUSE	sp|Q9DCB4|ARP21_MOUSE	sp|Q8BY89|CTL2_MOUSE
sp|Q9WVL1|AP4S1_MOUSE	sp|Q8BPU7|ELMO1_MOUSE	sp|Q6PDL0|DC1L2_MOUSE	sp|Q8C7M3|TRIM9_MOUSE
sp|Q64445|COX8A_MOUSE	sp|Q6RT24|CENPE_MOUSE	sp|Q8VDM4|PSMD2_MOUSE	sp|Q91W39|NCOA5_MOUSE
sp|P62754|RS6_MOUSE	sp|Q9CQ75|NDUA2_MOUSE	sp|Q3UM45|PP1R7_MOUSE	sp|Q9R257|HEBP1_MOUSE
sp|Q3UNZ8|QORL2_MOUSE	sp|Q8CHY3|DYM_MOUSE	sp|Q91V09|WDR13_MOUSE	sp|Q9QZI8|SERC1_MOUSE
sp|P82343|RENBP_MOUSE	sp|P62908|RS3_MOUSE	sp|P63328|PP2BA_MOUSE	sp|Q8BGD9|IF4B_MOUSE
sp|Q9QZR9|CO4A4_MOUSE	sp|P19137|LAMA1_MOUSE	sp|P59279|RAB2B_MOUSE	sp|P61021|RAB5B_MOUSE
sp|Q9D7N3|RT09_MOUSE	sp|Q64012|RALY_MOUSE	sp|Q99JT9|MTND_MOUSE	sp|Q8CFI0|NED4L_MOUSE
sp|Q9ERR1|NDEL1_MOUSE	sp|E9Q401|RYR2_MOUSE	sp|Q9CRB8|MTFP1_MOUSE	sp|Q91XQ0|DYH8_MOUSE
sp|Q9CXE2|BCL7A_MOUSE	sp|Q6PA06|ATLA2_MOUSE	sp|Q70FJ1|AKAP9_MOUSE	sp|O88448|KLC2_MOUSE
sp|Q9D032|SSBP3_MOUSE	sp|Q9CY64|BIEA_MOUSE	sp|Q8VD33|SGTB_MOUSE	sp|Q8CI51|PDLI5_MOUSE
sp|P04247|MYG_MOUSE	sp|Q01853|TERA_MOUSE	sp|O08810|U5S1_MOUSE	sp|O88532|ZFR_MOUSE
sp|Q8BFQ8|GALD1_MOUSE	sp|P35585|AP1M1_MOUSE	sp|Q9Z103|ADNP_MOUSE	sp|Q61029|LAP2B_MOUSE
sp|Q9D8S9|BOLA1_MOUSE	sp|Q9D7N9|APMAP_MOUSE	sp|Q8JZQ2|AFG32_MOUSE	sp|P60487|PLPP_MOUSE
sp|P07091|S10A4_MOUSE	sp|Q9DCB4|ARP21_MOUSE	sp|P14106|C1QB_MOUSE	sp|Q3TSG4|ALKB5_MOUSE
sp|O70579|PM34_MOUSE	sp|Q6PDL0|DC1L2_MOUSE	sp|Q9CXU9|EIF1B_MOUSE	sp|Q8VEH3|ARL8A_MOUSE
sp|Q8CIQ7|DOCK3_MOUSE	sp|Q8VDM4|PSMD2_MOUSE	sp|Q8BLE7|VGLU2_MOUSE	sp|Q60900|ELAV3_MOUSE
sp|Q80XC2|TRM61_MOUSE	sp|Q91V09|WDR13_MOUSE	sp|Q62189|SNRPA_MOUSE	sp|Q9CPQ3|TOM22_MOUSE
sp|Q8BPU7|ELMO1_MOUSE	sp|Q3UM45|PP1R7_MOUSE	sp|Q8C0L9|GPCP1_MOUSE	sp|P62320|SMD3_MOUSE
sp|Q6RT24|CENPE_MOUSE	sp|P63328|PP2BA_MOUSE	sp|P63082|VATL_MOUSE	sp|P50171|DHB8_MOUSE
sp|Q9CQ75|NDUA2_MOUSE	sp|P59279|RAB2B_MOUSE	sp|P61358|RL27_MOUSE	sp|O54734|OST48_MOUSE
sp|Q8CHY3|DYM_MOUSE	sp|Q99JT9|MTND_MOUSE	sp|Q60771|CLD11_MOUSE	sp|Q60770|STXB3_MOUSE
sp|P62908|RS3_MOUSE	sp|Q70FJ1|AKAP9_MOUSE	sp|Q9ET01|PYGL_MOUSE	sp|P32921|SYWC_MOUSE
sp|P19137|LAMA1_MOUSE	sp|Q9CRB8|MTFP1_MOUSE	sp|Q8BG93|NUD15_MOUSE	sp|O70194|EIF3D_MOUSE
sp|Q64012|RALY_MOUSE	sp|Q8VD33|SGTB_MOUSE	sp|Q8VEE0|RPE_MOUSE	sp|Q8VE97|SRSF4_MOUSE
sp|E9Q401|RYR2_MOUSE	sp|O08810|U5S1_MOUSE	sp|Q6ZWY8|TYB10_MOUSE	sp|P97742|CPT1A_MOUSE
sp|Q6PA06|ATLA2_MOUSE	sp|Q9Z103|ADNP_MOUSE	sp|P02089|HBB2_MOUSE	sp|Q922D4|PP6R3_MOUSE
sp|Q9CY64|BIEA_MOUSE	sp|Q8JZQ2|AFG32_MOUSE	sp|Q9R062|GLYG_MOUSE	sp|P40142|TKT_MOUSE
sp|Q01853|TERA_MOUSE	sp|P14106|C1QB_MOUSE	sp|P70318|TIAR_MOUSE	sp|O88958|GNPI1_MOUSE
sp|P35585|AP1M1_MOUSE	sp|Q9CXU9|EIF1B_MOUSE	sp|Q99JP4|CDC26_MOUSE	sp|P24288|BCAT1_MOUSE
sp|Q9D7N9|APMAP_MOUSE	sp|Q8BLE7|VGLU2_MOUSE	sp|P02798|MT2_MOUSE	sp|P63073|IF4E_MOUSE
sp|Q9DCB4|ARP21_MOUSE	sp|Q62189|SNRPA_MOUSE	sp|P38060|HMGCL_MOUSE	sp|P62996|TRA2B_MOUSE
sp|Q6PDL0|DC1L2_MOUSE	sp|Q8C0L9|GPCP1_MOUSE	sp|Q9D666|SUN1_MOUSE	sp|Q80V26|IMPA3_MOUSE
sp|Q8VDM4|PSMD2_MOUSE	sp|P63082|VATL_MOUSE	sp|P62322|LSM5_MOUSE	sp|Q9CYG7|TOM34_MOUSE
sp|Q91V09|WDR13_MOUSE	sp|P61358|RL27_MOUSE	sp|Q761V0|SC6A5_MOUSE	sp|Q61578|ADRO_MOUSE
sp|Q3UM45|PP1R7_MOUSE	sp|Q60771|CLD11_MOUSE	sp|Q9QYJ3|DNJB1_MOUSE	sp|P28663|SNAB_MOUSE
sp|P63328|PP2BA_MOUSE	sp|Q8BG93|NUD15_MOUSE	sp|Q6ZQ08|CNOT1_MOUSE	sp|Q8C729|F126B_MOUSE
sp|P59279|RAB2B_MOUSE	sp|Q9ET01|PYGL_MOUSE	sp|O08997|ATOX1_MOUSE	sp|Q9ESN9|JIP3_MOUSE
sp|Q99JT9|MTND_MOUSE	sp|Q8VEE0|RPE_MOUSE	sp|Q3THE2|ML12B_MOUSE	sp|Q9EPK7|XPO7_MOUSE
sp|Q70FJ1|AKAP9_MOUSE	sp|Q6ZWY8|TYB10_MOUSE	sp|P26040|EZRI_MOUSE	sp|Q6NV83|SR140_MOUSE
sp|Q9CRB8|MTFP1_MOUSE	sp|P02089|HBB2_MOUSE	sp|Q6PER3|MARE3_MOUSE	sp|P00848|ATP6_MOUSE
sp|Q8VD33|SGTB_MOUSE	sp|Q9R062|GLYG_MOUSE	sp|Q8BH69|SPS1_MOUSE	sp|Q6PDS3|SARM1_MOUSE
sp|O08810|U5S1_MOUSE	sp|P70318|TIAR_MOUSE	sp|Q9ESK9|RBCC1_MOUSE	sp|P56376|ACYP1_MOUSE
sp|Q9Z103|ADNP_MOUSE	sp|Q99JP4|CDC26_MOUSE	sp|E9Q7G0|NUMA1_MOUSE	sp|Q8CFE6|S38A2_MOUSE
sp|Q8JZQ2|AFG32_MOUSE	sp|P02798|MT2_MOUSE	sp|Q9JLI8|SART3_MOUSE	sp|P36916|GNL1_MOUSE
sp|P14106|C1QB_MOUSE	sp|P38060|HMGCL_MOUSE	sp|Q9DB50|AP1S2_MOUSE	sp|Q9QZ06|TOLIP_MOUSE
sp|Q9CXU9|EIF1B_MOUSE	sp|Q9D666|SUN1_MOUSE	sp|P27546|MAP4_MOUSE	sp|O35143|ATIF1_MOUSE
sp|Q8BLE7|VGLU2_MOUSE	sp|O35710|NOCT_MOUSE	sp|Q9EQ20|MMSA_MOUSE	sp|Q9DB72|BTBDH_MOUSE
sp|Q62189|SNRPA_MOUSE	sp|P62322|LSM5_MOUSE	sp|P56564|EAA1_MOUSE	sp|Q00612|G6PD1_MOUSE
sp|Q8C0L9|GPCP1_MOUSE	sp|Q761V0|SC6A5_MOUSE	sp|Q9DCU2|PLLP_MOUSE	sp|P62301|RS13_MOUSE
sp|P63082|VATL_MOUSE	sp|Q9QYJ3|DNJB1_MOUSE	sp|Q5EBJ4|ERMIN_MOUSE	sp|P12970|RL7A_MOUSE
sp|P61358|RL27_MOUSE	sp|Q6ZQ08|CNOT1_MOUSE	sp|O54692|ZW10_MOUSE	sp|O88444|ADCY1_MOUSE
sp|Q60771|CLD11_MOUSE	sp|O08997|ATOX1_MOUSE	sp|Q9D7I9|TGM5_MOUSE	sp|P63024|VAMP3_MOUSE
sp|Q8BG93|NUD15_MOUSE	sp|Q3THE2|ML12B_MOUSE	sp|O09106|HDAC1_MOUSE	sp|Q9JKF1|IQGA1_MOUSE
sp|Q9ET01|PYGL_MOUSE	sp|P26040|EZRI_MOUSE	sp|Q8CI78|RMND1_MOUSE	sp|Q8K2C9|HACD3_MOUSE
sp|Q8VEE0|RPE_MOUSE	sp|Q6PER3|MARE3_MOUSE	sp|P62855|RS26_MOUSE	sp|Q6PHZ2|KCC2D_MOUSE
sp|Q6ZWY8|TYB10_MOUSE	sp|Q8BH69|SPS1_MOUSE	sp|P59326|YTHD1_MOUSE	sp|Q8R0A7|K0513_MOUSE
sp|P02089|HBB2_MOUSE	sp|Q9ESK9|RBCC1_MOUSE	sp|Q9CZL5|PHS2_MOUSE	sp|Q8C0M9|ASGL1_MOUSE
sp|Q9R062|GLYG_MOUSE	sp|E9Q7G0|NUMA1_MOUSE	sp|P07214|SPRC_MOUSE	sp|Q3U487|HECD3_MOUSE
sp|P70318|TIAR_MOUSE	sp|Q9JLI8|SART3_MOUSE	sp|Q9JLV1|BAG3_MOUSE	sp|Q8BMJ3|IF1AX_MOUSE
sp|Q99JP4|CDC26_MOUSE	sp|Q9DB50|AP1S2_MOUSE	sp|Q6ZWM4|LSM8_MOUSE	sp|Q9WTP6|KAD2_MOUSE
sp|P02798|MT2_MOUSE	sp|P27546|MAP4_MOUSE	sp|Q99LB7|SARDH_MOUSE	sp|Q8CC88|VWA8_MOUSE
sp|P38060|HMGCL_MOUSE	sp|Q9EQ20|MMSA_MOUSE	sp|Q9QX60|DGUOK_MOUSE	sp|Q6PNC0|DMXL1_MOUSE
sp|Q9D666|SUN1_MOUSE	sp|P56564|EAA1_MOUSE	sp|Q8BG39|SV2B_MOUSE	sp|P39087|GRIK2_MOUSE
sp|O35710|NOCT_MOUSE	sp|Q9DCU2|PLLP_MOUSE	sp|Q9WV69|DEMA_MOUSE	sp|P01942|HBA_MOUSE
sp|P62322|LSM5_MOUSE	sp|Q5EBJ4|ERMIN_MOUSE	sp|Q9D7V9|NAAA_MOUSE	sp|P47740|AL3A2_MOUSE
sp|Q9QYJ3|DNJB1_MOUSE	sp|O54692|ZW10_MOUSE	sp|Q8K2D3|EDC3_MOUSE	sp|Q5SWU9|ACACA_MOUSE
sp|Q761V0|SC6A5_MOUSE	sp|Q9CZB3|THUM2_MOUSE	sp|Q9EQH3|VPS35_MOUSE	sp|Q7TQD2|TPPP_MOUSE
sp|Q6ZQ08|CNOT1_MOUSE	sp|Q9D7I9|TGM5_MOUSE	sp|Q9D6Y9|GLGB_MOUSE	sp|Q9CQF3|CPSF5_MOUSE
sp|Q3THE2|ML12B_MOUSE	sp|O09106|HDAC1_MOUSE	sp|Q8BKZ9|ODPX_MOUSE	sp|Q3UBX0|TM109_MOUSE
sp|O08997|ATOX1_MOUSE	sp|Q8CI78|RMND1_MOUSE	sp|Q6PGF7|EXOC8_MOUSE	sp|Q9QXK3|COPG2_MOUSE
sp|P26040|EZRI_MOUSE	sp|P62855|RS26_MOUSE	sp|Q3UMT1|PP12C_MOUSE	sp|P35550|FBRL_MOUSE
sp|P19639|GSTM3_MOUSE	sp|P59326|YTHD1_MOUSE	sp|Q9ERA0|TFCP2_MOUSE	sp|P27773|PDIA3_MOUSE
sp|Q6PER3|MARE3_MOUSE	sp|P07214|SPRC_MOUSE	sp|O55022|PGRC1_MOUSE	sp|Q5PR69|K1211_MOUSE
sp|Q8BH69|SPS1_MOUSE	sp|Q9JLV1|BAG3_MOUSE	sp|Q6PHN9|RAB35_MOUSE	sp|Q8VDS4|RPR1A_MOUSE
sp|Q9ESK9|RBCC1_MOUSE	sp|Q6ZWM4|LSM8_MOUSE	sp|Q9Z1G4|VPP1_MOUSE	sp|Q9R0Q3|TMED2_MOUSE
sp|E9Q7G0|NUMA1_MOUSE	sp|Q99LB7|SARDH_MOUSE	sp|O54950|AAKG1_MOUSE	sp|Q8C8N2|SCAI_MOUSE
sp|Q9JLI8|SART3_MOUSE	sp|Q9QX60|DGUOK_MOUSE	sp|Q6DFV3|RHG21_MOUSE	sp|P50428|ARSA_MOUSE
sp|Q9DB50|AP1S2_MOUSE	sp|Q8BG39|SV2B_MOUSE	sp|Q3TGF2|F107B_MOUSE	sp|P17710|HXK1_MOUSE
sp|P27546|MAP4_MOUSE	sp|Q9D7V9|NAAA_MOUSE	sp|P42225|STAT1_MOUSE	sp|Q9D4H8|CUL2_MOUSE
sp|Q9EQ20|MMSA_MOUSE	sp|Q9WV69|DEMA_MOUSE	sp|Q61239|FNTA_MOUSE	sp|P97355|SPSY_MOUSE
sp|P56564|EAA1_MOUSE	sp|Q9ERA0|TFCP2_MOUSE	sp|Q9WV98|TIM9_MOUSE	sp|Q9D3B1|HACD2_MOUSE
sp|Q9DCU2|PLLP_MOUSE	sp|Q9EQH3|VPS35_MOUSE	sp|P98195|ATP9B_MOUSE	sp|P63028|TCTP_MOUSE
sp|Q5EBJ4|ERMIN_MOUSE	sp|Q9D6Y9|GLGB_MOUSE	sp|O89112|LANC1_MOUSE	sp|Q9JHU4|DYHC1_MOUSE
sp|O54692|ZW10_MOUSE	sp|Q8BKZ9|ODPX_MOUSE	sp|Q8CA72|GAN_MOUSE	sp|Q9DCX2|ATP5H_MOUSE
sp|Q9D7I9|TGM5_MOUSE	sp|Q6PGF7|EXOC8_MOUSE	sp|Q810A7|DDX42_MOUSE	sp|P62858|RS28_MOUSE
sp|O09106|HDAC1_MOUSE	sp|Q3UMT1|PP12C_MOUSE	sp|Q3U1F9|PHAG1_MOUSE	sp|Q99JI6|RAP1B_MOUSE
sp|Q8CI78|RMND1_MOUSE	sp|Q8K2D3|EDC3_MOUSE	sp|Q5DU31|ICEF1_MOUSE	sp|Q8K1Z0|COQ9_MOUSE
sp|P62855|RS26_MOUSE	sp|O55022|PGRC1_MOUSE	sp|Q9DCG9|TR112_MOUSE	sp|Q9EQQ9|OGA_MOUSE
sp|P59326|YTHD1_MOUSE	sp|Q6PHN9|RAB35_MOUSE	sp|O35114|SCRB2_MOUSE	sp|P80317|TCPZ_MOUSE
sp|Q9CZL5|PHS2_MOUSE	sp|Q6DFV3|RHG21_MOUSE	sp|O55142|RL35A_MOUSE	sp|Q9CZ30|OLA1_MOUSE
sp|P07214|SPRC_MOUSE	sp|Q9Z1G4|VPP1_MOUSE	sp|Q5SUR0|PUR4_MOUSE	sp|Q9CQP2|TPPC2_MOUSE
sp|Q9JLV1|BAG3_MOUSE	sp|O54950|AAKG1_MOUSE	sp|Q99K51|PLST_MOUSE	sp|Q9Z0X1|AIFM1_MOUSE
sp|Q6ZWM4|LSM8_MOUSE	sp|Q3TGF2|F107B_MOUSE	sp|Q61879|MYH10_MOUSE	sp|P18894|OXDA_MOUSE
sp|Q8CFP6|DJC27_MOUSE	sp|P42225|STAT1_MOUSE	sp|Q4KMM3|OXR1_MOUSE	sp|P42932|TCPQ_MOUSE
sp|Q99LB7|SARDH_MOUSE	sp|Q61239|FNTA_MOUSE	sp|Q8BPM0|DAAM1_MOUSE	sp|Q9DBL1|ACDSB_MOUSE
sp|Q9QX60|DGUOK_MOUSE	sp|Q9WV98|TIM9_MOUSE	sp|Q8BXA5|CLP1L_MOUSE	sp|P07356|ANXA2_MOUSE
sp|Q8BG39|SV2B_MOUSE	sp|P98195|ATP9B_MOUSE	sp|Q80TH2|ERBIN_MOUSE	sp|Q99KY4|GAK_MOUSE
sp|Q9D7V9|NAAA_MOUSE	sp|O89112|LANC1_MOUSE	sp|Q8K2F0|BRD3_MOUSE	sp|Q9QZ23|NFU1_MOUSE
sp|Q9ERA0|TFCP2_MOUSE	sp|Q8CA72|GAN_MOUSE	sp|P10922|H10_MOUSE	sp|Q8BK08|TMM11_MOUSE
sp|Q9WV69|DEMA_MOUSE	sp|Q810A7|DDX42_MOUSE	sp|Q9CPS6|HINT3_MOUSE	sp|P80560|PTPR2_MOUSE
sp|Q9EQH3|VPS35_MOUSE	sp|Q3U1F9|PHAG1_MOUSE	sp|Q63959|KCNC3_MOUSE	sp|Q7TNG5|EMAL2_MOUSE
sp|Q9D6Y9|GLGB_MOUSE	sp|Q5DU31|ICEF1_MOUSE	sp|Q07563|COHA1_MOUSE	sp|Q8BHG9|CGBP1_MOUSE
sp|Q8BKZ9|ODPX_MOUSE	sp|Q9DCG9|TR112_MOUSE	sp|O08901|BUB1_MOUSE	sp|Q9CR27|WASC3_MOUSE
sp|Q6PGF7|EXOC8_MOUSE	sp|O35114|SCRB2_MOUSE	sp|Q9CR21|ACPM_MOUSE	sp|Q9Z2I9|SUCB1_MOUSE
sp|Q3UMT1|PP12C_MOUSE	sp|O55142|RL35A_MOUSE	sp|Q69ZK0|PREX1_MOUSE	sp|Q8CH72|TRI32_MOUSE
sp|Q8K2D3|EDC3_MOUSE	sp|Q5SUR0|PUR4_MOUSE	sp|P03975|IGEB_MOUSE	sp|Q9CQH3|NDUB5_MOUSE
sp|O55022|PGRC1_MOUSE	sp|Q61879|MYH10_MOUSE	sp|Q6PD03|2A5A_MOUSE	sp|O88456|CPNS1_MOUSE
sp|Q6PHN9|RAB35_MOUSE	sp|Q4KMM3|OXR1_MOUSE	sp|Q61335|BAP31_MOUSE	sp|O09053|WRN_MOUSE
sp|Q9Z1G4|VPP1_MOUSE	sp|Q99K51|PLST_MOUSE	sp|P70704|AT8A1_MOUSE	sp|P47809|MP2K4_MOUSE
sp|Q6DFV3|RHG21_MOUSE	sp|Q8BPM0|DAAM1_MOUSE	sp|O88384|VTI1B_MOUSE	sp|P08414|KCC4_MOUSE
sp|O54950|AAKG1_MOUSE	sp|Q80TH2|ERBIN_MOUSE	sp|Q8BZB2|COAC_MOUSE	sp|Q9D114|MESH1_MOUSE
sp|Q3TGF2|F107B_MOUSE	sp|Q8K2F0|BRD3_MOUSE	sp|Q61831|MK10_MOUSE	sp|O88441|MTX2_MOUSE
sp|P42225|STAT1_MOUSE	sp|Q5NCQ5|DPH1_MOUSE	sp|Q9WTI7|MYO1C_MOUSE	sp|P47857|PFKAM_MOUSE
sp|Q61239|FNTA_MOUSE	sp|P10922|H10_MOUSE	sp|Q9ESN6|TRIM2_MOUSE	sp|O35943|FRDA_MOUSE
sp|Q9WV98|TIM9_MOUSE	sp|Q9CPS6|HINT3_MOUSE	sp|B1AY13|UBP24_MOUSE	sp|P56380|AP4A_MOUSE
sp|P98195|ATP9B_MOUSE	sp|Q63959|KCNC3_MOUSE	sp|Q8CFA2|GCST_MOUSE	sp|Q91X72|HEMO_MOUSE
sp|O89112|LANC1_MOUSE	sp|Q07563|COHA1_MOUSE	sp|Q8BNW9|KBTBB_MOUSE	sp|Q91VN6|DDX41_MOUSE
sp|Q8CA72|GAN_MOUSE	sp|O08901|BUB1_MOUSE	sp|O08539|BIN1_MOUSE	sp|Q9D708|S10AG_MOUSE
sp|Q810A7|DDX42_MOUSE	sp|Q9CR21|ACPM_MOUSE	sp|Q9DBS1|TMM43_MOUSE	sp|P28651|CAH8_MOUSE
sp|Q3U1F9|PHAG1_MOUSE	sp|Q69ZK0|PREX1_MOUSE	sp|Q5RKZ7|MOCS1_MOUSE	sp|P47708|RP3A_MOUSE
sp|Q5DU31|ICEF1_MOUSE	sp|P03975|IGEB_MOUSE	sp|Q6Y7W8|GGYF2_MOUSE	sp|Q9CRB6|TPPP3_MOUSE
sp|Q9DCG9|TR112_MOUSE	sp|Q9D8Z6|ATGA1_MOUSE	sp|Q9D074|MGRN1_MOUSE	sp|Q9R190|MTA2_MOUSE
sp|O35114|SCRB2_MOUSE	sp|Q6PD03|2A5A_MOUSE	sp|Q99KF1|TMED9_MOUSE	sp|Q5SSL4|ABR_MOUSE
sp|O55142|RL35A_MOUSE	sp|Q61335|BAP31_MOUSE	sp|O35345|IMA7_MOUSE	sp|Q9QY81|PO210_MOUSE
sp|Q5SUR0|PUR4_MOUSE	sp|P70704|AT8A1_MOUSE	sp|Q9EQZ6|RPGF4_MOUSE	sp|Q925N2|SFXN2_MOUSE
sp|Q61879|MYH10_MOUSE	sp|O88384|VTI1B_MOUSE	sp|Q8CG76|ARK72_MOUSE	sp|P54728|RD23B_MOUSE
sp|Q4KMM3|OXR1_MOUSE	sp|Q8BZB2|COAC_MOUSE	sp|Q61166|MARE1_MOUSE	sp|Q9R0P3|ESTD_MOUSE
sp|Q99K51|PLST_MOUSE	sp|Q61831|MK10_MOUSE	sp|Q91VM5|RMXL1_MOUSE	sp|Q64310|SURF4_MOUSE
sp|Q8BPM0|DAAM1_MOUSE	sp|Q9WTI7|MYO1C_MOUSE	sp|P70353|NFYC_MOUSE	sp|Q71LX4|TLN2_MOUSE
sp|Q8BXA5|CLP1L_MOUSE	sp|Q9ESN6|TRIM2_MOUSE	sp|Q62048|PEA15_MOUSE	sp|Q60870|REEP5_MOUSE
sp|Q80TH2|ERBIN_MOUSE	sp|O35347|DGCR6_MOUSE	sp|P63044|VAMP2_MOUSE	sp|Q5H8C4|VP13A_MOUSE
sp|Q8K2F0|BRD3_MOUSE	sp|B1AY13|UBP24_MOUSE	sp|Q62193|RFA2_MOUSE	sp|Q9DBC7|KAP0_MOUSE
sp|Q5NCQ5|DPH1_MOUSE	sp|Q921K9|BCL7B_MOUSE	sp|Q62203|SF3A2_MOUSE	sp|O35954|PITM1_MOUSE
sp|P10922|H10_MOUSE	sp|Q8CFA2|GCST_MOUSE	sp|Q69Z38|PEAK1_MOUSE	sp|O08992|SDCB1_MOUSE
sp|Q9CPS6|HINT3_MOUSE	sp|Q8BNW9|KBTBB_MOUSE	sp|Q9CXR1|DHRS7_MOUSE	sp|Q60967|PAPS1_MOUSE
sp|Q63959|KCNC3_MOUSE	sp|O08539|BIN1_MOUSE	sp|P40336|VP26A_MOUSE	sp|P54285|CACB3_MOUSE
sp|Q07563|COHA1_MOUSE	sp|Q5RKZ7|MOCS1_MOUSE	sp|P56391|CX6B1_MOUSE	sp|O70435|PSA3_MOUSE
sp|O08901|BUB1_MOUSE	sp|Q9DBS1|TMM43_MOUSE	sp|P16460|ASSY_MOUSE	sp|P59764|DOCK4_MOUSE
sp|Q9CR21|ACPM_MOUSE	sp|Q6Y7W8|GGYF2_MOUSE	sp|Q9D0A3|ARPIN_MOUSE	sp|Q8BGX2|TIM29_MOUSE
sp|Q69ZK0|PREX1_MOUSE	sp|Q9D074|MGRN1_MOUSE	sp|Q8VBY2|KKCC1_MOUSE	sp|Q6NVE9|PPTC7_MOUSE
sp|P03975|IGEB_MOUSE	sp|Q99KF1|TMED9_MOUSE	sp|P48320|DCE2_MOUSE	sp|Q3TDD9|PPR21_MOUSE
sp|Q9D8Z6|ATGA1_MOUSE	sp|O35345|IMA7_MOUSE	sp|Q80V42|CBPM_MOUSE	sp|Q60931|VDAC3_MOUSE
sp|Q6PD03|2A5A_MOUSE	sp|Q9EQZ6|RPGF4_MOUSE	sp|Q9Z2D1|MTMR2_MOUSE	sp|Q8BG51|MIRO1_MOUSE
sp|Q61335|BAP31_MOUSE	sp|Q8CG76|ARK72_MOUSE	sp|Q8R1F5|HYI_MOUSE	sp|P16332|MUTA_MOUSE
sp|P70704|AT8A1_MOUSE	sp|Q61166|MARE1_MOUSE	sp|P49817|CAV1_MOUSE	sp|P11352|GPX1_MOUSE
sp|O88384|VTI1B_MOUSE	sp|Q91VM5|RMXL1_MOUSE	sp|P26041|MOES_MOUSE	sp|Q9QWR8|NAGAB_MOUSE
sp|Q8BZB2|COAC_MOUSE	sp|P70353|NFYC_MOUSE	sp|Q8VCR7|ABHEB_MOUSE	sp|O89116|VTI1A_MOUSE
sp|Q61831|MK10_MOUSE	sp|Q62048|PEA15_MOUSE	sp|O08784|TCOF_MOUSE	sp|Q9WTK3|GPAA1_MOUSE
sp|Q9WTI7|MYO1C_MOUSE	sp|P63044|VAMP2_MOUSE	sp|O55033|NCK2_MOUSE	sp|P57716|NICA_MOUSE
sp|Q9ESN6|TRIM2_MOUSE	sp|Q62193|RFA2_MOUSE	sp|Q8BLQ9|CADM2_MOUSE	sp|Q9JLN9|MTOR_MOUSE
sp|B1AY13|UBP24_MOUSE	sp|Q62203|SF3A2_MOUSE	sp|Q8C0I1|ADAS_MOUSE	sp|P47746|CNR1_MOUSE
sp|Q921K9|BCL7B_MOUSE	sp|Q69Z38|PEAK1_MOUSE	sp|Q6ZQ58|LARP1_MOUSE	sp|P11031|TCP4_MOUSE
sp|Q8CFA2|GCST_MOUSE	sp|Q9CXR1|DHRS7_MOUSE	sp|Q8BZZ3|WWP1_MOUSE	sp|P05063|ALDOC_MOUSE
sp|Q8BNW9|KBTBB_MOUSE	sp|P40336|VP26A_MOUSE	sp|Q07235|GDN_MOUSE	sp|P46097|SYT2_MOUSE
sp|O08539|BIN1_MOUSE	sp|P56391|CX6B1_MOUSE	sp|Q9DC23|DJC10_MOUSE	sp|Q91VE0|S27A4_MOUSE
sp|Q9DBS1|TMM43_MOUSE	sp|P16460|ASSY_MOUSE	sp|Q8BWR2|PITH1_MOUSE	sp|Q923X4|GLRX2_MOUSE
sp|Q5RKZ7|MOCS1_MOUSE	sp|Q9D0A3|ARPIN_MOUSE	sp|A2AJA9|AJM1_MOUSE	sp|Q8CBY8|DCTN4_MOUSE
sp|Q6Y7W8|GGYF2_MOUSE	sp|Q8VBY2|KKCC1_MOUSE	sp|Q501J6|DDX17_MOUSE	sp|Q8CCN5|BCAS3_MOUSE
sp|Q9D074|MGRN1_MOUSE	sp|P48320|DCE2_MOUSE	sp|Q9DB15|RM12_MOUSE	sp|P61264|STX1B_MOUSE
sp|Q99KF1|TMED9_MOUSE	sp|Q80V42|CBPM_MOUSE	sp|Q9DC51|GNAI3_MOUSE	sp|Q61011|GBB3_MOUSE
sp|O35345|IMA7_MOUSE	sp|Q9Z2D1|MTMR2_MOUSE	sp|Q148V7|K1468_MOUSE	sp|P46414|CDN1B_MOUSE
sp|Q9EQZ6|RPGF4_MOUSE	sp|Q8R1F5|HYI_MOUSE	sp|Q78YZ6|SCOC_MOUSE	sp|Q78IK4|MIC27_MOUSE
sp|Q8CG76|ARK72_MOUSE	sp|P49817|CAV1_MOUSE	sp|Q91VC9|GHITM_MOUSE	sp|P63056|NOE3_MOUSE
sp|Q91VM5|RMXL1_MOUSE	sp|P26041|MOES_MOUSE	sp|Q9WUK2|IF4H_MOUSE	sp|Q5DTT2|PSD1_MOUSE
sp|Q61166|MARE1_MOUSE	sp|Q8VCR7|ABHEB_MOUSE	sp|Q60737|CSK21_MOUSE	sp|Q923Z0|GPC5B_MOUSE
sp|P70353|NFYC_MOUSE	sp|O08784|TCOF_MOUSE	sp|Q80YV4|PANK4_MOUSE	sp|P97393|RHG05_MOUSE
sp|Q62048|PEA15_MOUSE	sp|O55033|NCK2_MOUSE	sp|Q9D415|DLGP1_MOUSE	sp|P35486|ODPA_MOUSE
sp|P63044|VAMP2_MOUSE	sp|Q8BLQ9|CADM2_MOUSE	sp|O08528|HXK2_MOUSE	sp|Q6ZWV7|RL35_MOUSE
sp|Q62193|RFA2_MOUSE	sp|Q8C0I1|ADAS_MOUSE	sp|Q64519|SDC3_MOUSE	sp|Q9JII5|DAZP1_MOUSE
sp|Q62203|SF3A2_MOUSE	sp|Q6ZQ58|LARP1_MOUSE	sp|P28656|NP1L1_MOUSE	sp|Q99J36|THUM1_MOUSE
sp|Q69Z38|PEAK1_MOUSE	sp|Q8BZZ3|WWP1_MOUSE	sp|Q80ZJ6|ZER1_MOUSE	sp|Q9CQN6|TM14C_MOUSE
sp|Q9CXR1|DHRS7_MOUSE	sp|Q07235|GDN_MOUSE	sp|Q810J8|ZFYV1_MOUSE	sp|Q9D8T7|SLIRP_MOUSE
sp|P40336|VP26A_MOUSE	sp|Q9DC23|DJC10_MOUSE	sp|Q9D0F3|LMAN1_MOUSE	sp|Q922J6|TSN2_MOUSE
sp|P56391|CX6B1_MOUSE	sp|Q8BWR2|PITH1_MOUSE	sp|P15508|SPTB1_MOUSE	sp|Q9DCC8|TOM20_MOUSE
sp|P16460|ASSY_MOUSE	sp|A2AJA9|AJM1_MOUSE	sp|Q9D0E3|LYSM1_MOUSE	sp|P0DN34|NDUB1_MOUSE
sp|Q9D0A3|ARPIN_MOUSE	sp|Q501J6|DDX17_MOUSE	sp|Q9JJR9|NRIP3_MOUSE	sp|Q91W89|MA2C1_MOUSE
sp|Q8VBY2|KKCC1_MOUSE	sp|Q9DC51|GNAI3_MOUSE	sp|Q01730|RSU1_MOUSE	sp|Q9D8N0|EF1G_MOUSE
sp|P48320|DCE2_MOUSE	sp|Q9DB15|RM12_MOUSE	sp|Q9JI78|NGLY1_MOUSE	sp|Q8BVI5|STX16_MOUSE
sp|Q80V42|CBPM_MOUSE	sp|Q148V7|K1468_MOUSE	sp|Q8K284|TF3C1_MOUSE	sp|Q9JHS3|LTOR2_MOUSE
sp|Q9Z2D1|MTMR2_MOUSE	sp|Q91VC9|GHITM_MOUSE	sp|Q3UDE2|TTL12_MOUSE	sp|Q3UGS4|MCRI1_MOUSE
sp|Q8R1F5|HYI_MOUSE	sp|Q9WUK2|IF4H_MOUSE	sp|Q9WV18|GABR1_MOUSE	sp|G5E8K5|ANK3_MOUSE
sp|P49817|CAV1_MOUSE	sp|Q60737|CSK21_MOUSE	sp|Q8R0X7|SGPL1_MOUSE	sp|Q80XK6|ATG2B_MOUSE
sp|P26041|MOES_MOUSE	sp|Q80YV4|PANK4_MOUSE	sp|Q9D2M8|UB2V2_MOUSE	sp|Q60864|STIP1_MOUSE
sp|Q8VCR7|ABHEB_MOUSE	sp|Q9D415|DLGP1_MOUSE	sp|Q6W3F0|P4HA3_MOUSE	sp|E9PV24|FIBA_MOUSE
sp|O08784|TCOF_MOUSE	sp|O08528|HXK2_MOUSE	sp|Q6PDQ2|CHD4_MOUSE	sp|Q9D735|TRIR_MOUSE
sp|O55033|NCK2_MOUSE	sp|Q64519|SDC3_MOUSE	sp|Q3TXX4|VGLU1_MOUSE	sp|Q8JZM4|DNER_MOUSE
sp|Q8BLQ9|CADM2_MOUSE	sp|P28656|NP1L1_MOUSE	sp|E9PZ19|TUTLB_MOUSE	sp|Q91WT9|CBS_MOUSE
sp|Q8C0I1|ADAS_MOUSE	sp|Q80ZJ6|ZER1_MOUSE	sp|A2RSJ4|UH1BL_MOUSE	sp|O55137|ACOT1_MOUSE
sp|Q6ZQ58|LARP1_MOUSE	sp|Q810J8|ZFYV1_MOUSE	sp|Q6J1H4|UTF1_MOUSE	sp|P04627|ARAF_MOUSE
sp|Q8BZZ3|WWP1_MOUSE	sp|Q9D0F3|LMAN1_MOUSE	sp|P46460|NSF_MOUSE	sp|Q9CQV4|RETR3_MOUSE
sp|Q07235|GDN_MOUSE	sp|P15508|SPTB1_MOUSE	sp|Q9CQB5|CISD2_MOUSE	sp|P50544|ACADV_MOUSE
sp|Q9DC23|DJC10_MOUSE	sp|Q9JJR9|NRIP3_MOUSE	sp|O35887|CALU_MOUSE	sp|Q9CZX0|ELP3_MOUSE
sp|Q8BWR2|PITH1_MOUSE	sp|Q9D0E3|LYSM1_MOUSE	sp|Q8BH44|COR2B_MOUSE	sp|Q8QZT2|CCSAP_MOUSE
sp|A2AJA9|AJM1_MOUSE	sp|Q01730|RSU1_MOUSE	sp|Q6R891|NEB2_MOUSE	sp|Q9CQ06|RM24_MOUSE
sp|Q501J6|DDX17_MOUSE	sp|Q9JI78|NGLY1_MOUSE	sp|Q6KAR6|EXOC3_MOUSE	sp|Q8BHC1|RB39B_MOUSE
sp|Q9DC51|GNAI3_MOUSE	sp|Q8K284|TF3C1_MOUSE	sp|Q8QZZ7|TPRKB_MOUSE	sp|O54962|BAF_MOUSE
sp|Q9DB15|RM12_MOUSE	sp|Q3UDE2|TTL12_MOUSE	sp|Q5FWK3|RHG01_MOUSE	sp|Q99L27|GMPR2_MOUSE
sp|Q148V7|K1468_MOUSE	sp|Q9WV18|GABR1_MOUSE	sp|Q7TMM9|TBB2A_MOUSE	sp|Q8BU33|ILVBL_MOUSE
sp|Q78YZ6|SCOC_MOUSE	sp|Q8R0X7|SGPL1_MOUSE	sp|Q9WTS4|TEN1_MOUSE	sp|Q8BVQ5|PPME1_MOUSE
sp|Q91VC9|GHITM_MOUSE	sp|Q9D2M8|UB2V2_MOUSE	sp|Q6P5G6|UBXN7_MOUSE	sp|P62900|RL31_MOUSE
[truncated: 3,862 more rows]

## Sheet: figure3d
DreamDIA	DIA-NN	OpenSWATH	Skyline
[truncated: 67,519 more rows]

## Sheet: figure3e
DreamDIA	DIA-NN	OpenSWATH	Skyline
[truncated: 53,817 more rows]

## Sheet: figure3f
DreamDIA	DIA-NN	OpenSWATH	Skyline
[truncated: 5,031 more rows]

[truncated: 2 more sheets: figure3g, figure3h]
