# Supplementary material for: Deep representation features from DreamDIAXMBD improve the analysis of data-independent acquisition proteomics
Source: Commun Biol. 2021 Oct 14;4:1190. doi: 10.1038/s42003-021-02726-6 (PMC8517002; doi:10.1038/s42003-021-02726-6)
Supplement: Supplementary file 7 — Supplementary Data 4 [file 42003_2021_2726_MOESM7_ESM.xlsx]

## Sheet: 20XICs
FDR	N_mouse_precursors
0.00127226	785
0.000518403	3856
0.000715137	4192
0.000491703	8131
0.00056638	8823
0.000656168	9138
0.000668322	10467
0.000718778	11122
0.000754464	11920
0.00083375	11984
0.000650387	16902
0.000633179	18940
0.00066357	19578
0.000686611	20376
0.000723275	20724
0.000736275	21715
0.00076798	22119
0.000807103	22284
0.000781346	24298
0.000810964	24642
0.000844119	24857
0.000857834	25624
0.000886901	25910
0.00091617	26172
0.000871627	28657
0.000883092	29416
0.000877221	30752
0.000868837	32199
0.000888862	32597
0.000894881	33494
0.000922427	33576
0.000944956	33832
0.000963476	34218
0.000982176	34583
0.000999686	34976
0.0010245	35103
0.00104629	35326
0.00106493	35645
0.00108681	35846
0.00108746	36743
0.00110064	37210
0.00111199	37728
0.00106634	40282
0.00105185	41787
0.0010701	42007
0.001082	42468
0.00108076	43441
0.00109061	43964
0.00108049	45301
0.00108999	45822
0.00108191	47088
0.00109108	47607
0.00108305	48883
0.00108308	49804
0.00108006	50868
0.00109862	50917
0.00111706	50970
0.00113434	51073
0.00114672	51392
0.00116518	51434
0.0011841	51455
0.00120265	51491
0.00121819	51653
0.00123488	51763
0.00125137	51878
0.00126248	52212
0.00127763	52374
0.0012863	52797
0.00129551	53192
0.00130981	53373
0.001323	53595
0.00133598	53821
0.00135446	53823
0.00137078	53910
0.0013864	54022
0.00140481	54024
0.00142158	54088
0.0014388	54134
0.00145242	54313
0.00146989	54346
0.0014845	54483
0.00150145	54532
0.00151706	54628
0.00153067	54794
0.00154754	54841
0.00156312	54932
0.00157809	55043
0.00159608	55047
0.00160961	55204
0.00161911	55496
0.00163217	55663
0.00164453	55851
0.00166143	55883
0.001678	55925
0.00169443	55971
0.00170418	56236
0.00171684	56402
0.00173283	56457
0.00174825	56529
0.00176575	56533
0.00177974	56649
0.00179726	56651
0.00181284	56714
0.00182886	56762
0.00184444	56823
0.00185923	56907
0.00187446	56976
0.00189115	57000
0.0019075	57034
0.00192143	57139
0.00193856	57148
0.00195568	57157
0.0019708	57224
0.0019871	57256
0.0019993	57405
0.0020162	57418
0.00203312	57430
0.00204765	57509
0.00206157	57604
0.00207792	57630
0.00209314	57687
0.00210927	57718
0.00212553	57745
0.00214026	57813
0.00215748	57813
0.00217174	57892
0.0021845	58010
0.00220151	58014
0.00221817	58027
0.00223325	58081
0.00224877	58123
0.00226586	58124
0.0022813	58167
0.00229818	58173
0.0023141	58203
0.00233084	58212
0.00234794	58212
0.00236455	58224
0.00238148	58228
0.0023973	58259
0.00241368	58276
0.00242997	58295
0.00244499	58344
0.00246095	58370
0.00247762	58379
0.00249423	58389
0.00251093	58397
0.00252525	58460
0.00254162	58475
0.0025582	58485
0.00257446	58502
0.00258948	58547
0.00260545	58570
0.0026219	58582
0.00263879	58584
0.00265378	58628
0.00266998	58645
0.00268662	58652
0.00270358	58652
0.0027197	58670
0.00273535	58698
0.0027501	58745
0.00276604	58766
0.00278131	58801
0.00279813	58803
0.00281356	58834
0.00282797	58886
0.00284317	58921
0.0028599	58924
0.00287619	58936
0.00289252	58947
0.00290919	58951
0.00292576	58957
0.00294177	58974
0.00295613	59024
0.00297152	59053
0.00298618	59096
0.00300184	59119
0.00301855	59121
0.00303439	59140
0.00305027	59158
0.00306428	59212
0.00307998	59233
0.00309244	59316
0.00310893	59321
0.0031217	59397
0.00313832	59399
0.00315473	59405
0.00317034	59426
0.00318701	59427
0.00320088	59480
0.00321382	59550
0.00323045	59551
0.00324583	59575
0.00326202	59584
0.00327869	59584
0.00329453	59599
0.0033112	59599
0.00332781	59600
0.0033428	59630
0.0033589	59640
0.00337527	59645
0.00339187	59646
0.00340801	59655
0.0034234	59677
0.00344004	59677
0.00345397	59724
0.00347014	59732
0.00348653	59736
0.00350286	59741
0.00351661	59790
0.00353257	59801
0.00354888	59806
0.00356518	59811
0.00358118	59821
0.00359622	59847
0.00361179	59864
0.00362801	59870
0.00364441	59873
0.00365977	59893
0.00367598	59899
0.00369225	59904
0.00370826	59913
0.00372483	59913
0.00374065	59925
0.0037564	59938
0.00377277	59941
0.0037887	59951
0.00380487	59957
0.00382098	59964
0.00383695	59973
0.00385241	59990
0.00386799	60005
0.0038844	60007
0.00390035	60016
0.0039148	60048
0.00393133	60048
0.00394759	60052
0.00396411	60052
0.0039805	60054
0.00399503	60084
0.00401134	60087
0.00402738	60094
0.00404154	60129
0.00405757	60136
0.00407366	60142
0.00408879	60162
0.00410345	60189
0.00411965	60193
0.00413613	60193
0.00415226	60198
0.00416811	60207
0.00418417	60213
0.00420057	60214
0.00421557	60235
0.00423134	60245
0.00424744	60250
0.00426291	60264
0.00427802	60283
0.00429319	60301
0.00430928	60306
0.00432465	60321
0.00434022	60333
0.00435565	60347
0.00437121	60359
0.00438748	60361
0.00440224	60384
0.00441807	60392
0.00443353	60405
0.00444986	60406
0.00446473	60427
0.00447973	60446
0.00449538	60456
0.0045114	60461
0.00452638	60480
0.00454254	60483
0.00455892	60483
0.00457508	60486
0.00459101	60492
0.0046067	60501
0.00462171	60519
0.00463648	60540
0.00465231	60547
0.00466767	60560
0.00468388	60562
0.00469985	60567
0.00471458	60588
0.0047307	60591
0.00474697	60592
0.00476277	60599
0.00477872	60604
0.00479475	60608
0.00481109	60608
0.00482671	60617
0.00484297	60618
0.00485851	60628
0.00487285	60653
0.00488861	60660
0.00490429	60668
0.00492013	60674
0.00493629	60676
0.00495261	60676
0.00496884	60677
0.00498508	60678
0.00500082	60685
0.00501664	60691
0.00503295	60691
0.00504885	60696
0.00506516	60696
0.00508105	60701
0.00509694	60706
0.00511266	60713
0.00512863	60717
0.00514476	60719
0.00516055	60725
0.00517592	60736
0.00519213	60737
0.00520586	60767
0.00522189	60770
0.00523817	60770
0.00525428	60772
0.00527022	60776
0.00528616	60780
0.00530191	60786
0.00531802	60788
0.00533412	60790
0.00534996	60795
0.00536605	60797
0.00538215	60799
0.00539701	60815
0.00541212	60828
0.0054283	60829
0.00544331	60843
0.00545957	60843
0.00547412	60862
0.00549038	60862
0.00550555	60874
0.00552152	60877
0.00553596	60897
0.00555002	60921
0.00556535	60931
0.00558012	60947
0.00559607	60950
0.00561202	60953
0.00562815	60954
0.00564419	60956
0.00565985	60962
0.00567515	60972
0.00569127	60973
0.00570748	60973
0.00572342	60976
0.00573954	60977
0.00575528	60982
0.0057713	60984
0.00578732	60986
0.00580258	60996
0.0058185	60999
0.00583404	61006
0.00584948	61014
0.00586472	61024
0.00588005	61033
0.00589509	61045
0.0059108	61050
0.0059267	61053
0.0059423	61059
0.00595723	61072
0.00597331	61073
0.00598949	61073
0.00600566	61073
0.00602174	61074
0.00603753	61078
0.00605331	61082
0.00606938	61083
0.00608536	61085
0.00610074	61093
0.00611651	61097
0.00613247	61099
0.00614854	61100
0.00616451	61102
0.00618057	61103
0.00619633	61107
0.00621249	61107
0.00622855	61108
0.00624461	61109
0.00626077	61109
0.00627663	61112
0.00629227	61117
0.00630751	61126
0.00632304	61132
0.00633837	61140
0.006354	61145
0.00636922	61154
0.00638516	61156
0.0064013	61156
0.00641734	61157
0.00643306	61161
0.00644857	61167
0.00646429	61171
0.00648032	61172
0.00649646	61172
0.00651228	61175
0.00652831	61176
0.00654444	61176
0.00656036	61178
0.00657638	61179
0.00659155	61188
0.00660746	61190
0.00662359	61190
0.00663918	61195
0.00665466	61201
0.0066698	61210
0.00668386	61229
0.00669726	61254
0.00671293	61258
0.00672806	61267
0.00674361	61272
0.00675829	61285
0.00677428	61286
0.00679037	61286
0.00680625	61288
0.00682157	61295
0.00683678	61303
0.00685187	61312
0.00686795	61312
0.00688393	61313
0.0068999	61314
0.0069114	61355
0.00692714	61358
0.00694321	61358
0.00695905	61360
0.00697501	61361
0.00699029	61368
0.00700636	61368
0.00702197	61372
0.00703713	61380
0.00705262	61385
0.00706868	61385
0.00708428	61389
0.00710023	61390
0.00711525	61399
0.00713119	61400
0.00714725	61400
0.0071633	61400
0.00717703	61420
0.00719006	61446
0.00720529	61453
0.00722132	61453
0.00723701	61456
0.00725281	61458
0.00726862	61460
0.00728465	61460
0.00729998	61466
0.00731577	61468
0.0073318	61468
0.00734784	61468
0.00736363	61470
0.00737906	61475
0.00739497	61476
0.0074104	61481
0.0074263	61482
0.00744197	61485
0.00745763	61488
0.00747292	61494
0.00748846	61498
0.00750448	61498
0.00751989	61503
0.00753445	61515
0.007549	61527
0.00756488	61528
0.00757991	61536
0.00759567	61538
0.00761143	61540
0.0076267	61546
0.00764257	61547
0.0076582	61550
0.00767408	61551
0.00769008	61551
0.00770558	61555
0.00772145	61556
0.00773732	61557
0.00775331	61557
0.00776918	61558
0.00778505	61559
0.00780066	61562
0.00781628	61565
0.00783227	61565
0.00784826	61565
0.00786272	61577
0.00787871	61577
0.0078938	61584
0.00790928	61588
0.00792526	61588
0.00794124	61588
0.00795645	61594
0.00797217	61596
0.00798763	61600
0.00800348	61601
0.00801816	61611
0.00803413	61611
0.00804881	61621
0.00806439	61624
0.00808035	61624
0.00809632	61624
0.00811072	61636
0.00812655	61637
0.00814238	61638
0.00815781	61642
0.00817338	61645
0.00818894	61648
0.00820292	61663
0.00821847	61666
0.00823403	61669
0.00824945	61673
0.00826539	61673
0.00827961	61686
0.00829529	61688
0.00831123	61688
0.0083265	61693
0.00834217	61695
0.00835811	61695
0.00837392	61696
0.00838918	61701
0.00840498	61702
0.00842092	61702
0.00843631	61706
0.00845224	61706
0.00846777	61709
0.00848329	61712
0.00849908	61713
0.00851501	61713
0.00853067	61715
0.00854536	61724
0.00856129	61724
0.00857597	61733
0.00859189	61733
0.00860781	61733
0.0086218	61747
0.00863744	61749
0.00865321	61750
0.00866899	61751
0.00868365	61760
0.00869928	61762
0.00871435	61768
0.00872984	61771
0.00874519	61775
0.00876095	61776
0.00877615	61781
0.00879135	61786
0.00880725	61786
0.00882103	61801
0.0088365	61804
0.00885183	61808
0.00886744	61810
0.00888319	61811
0.00889879	61813
0.00891469	61813
0.00892914	61823
0.0089446	61826
0.0089602	61828
0.0089758	61830
0.00899168	61830
0.00900641	61838
0.00902157	61843
0.00903586	61854
0.00905101	61859
0.00906601	61865
0.00908144	61868
0.00909717	61869
0.00911216	61875
0.00912803	61875
0.00914375	61876
0.00915874	61882
0.00917417	61885
0.00919003	61885
0.00920574	61886
0.00922087	61891
0.00923658	61892
0.00925229	61893
0.00926756	61897
0.00928312	61899
0.00929883	61900
0.00931245	61915
0.0093277	61919
0.00934355	61919
0.00935865	61924
0.0093745	61924
0.00939035	61924
0.00940574	61927
0.00942053	61934
0.00943577	61938
0.00945116	61941
0.00946685	61942
0.00948269	61942
0.00949762	61948
0.00951345	61948
0.00952929	61948
0.00954513	61948
0.00956096	61948
0.00957603	61953
0.00959171	61954
0.00960693	61958
0.00962199	61963
0.00963767	61964
0.00965334	61965
0.00966917	61965
0.00968484	61966
0.00970051	61967
0.00971603	61969
0.00973139	61972
0.00974721	61972
0.00976288	61973
0.0097787	61973
0.00979421	61975
0.0098094	61979
0.00982522	61979
0.00984057	61982
0.00985623	61983
0.00987189	61984
0.00988723	61987
0.00990273	61989
0.00991854	61989
0.0099342	61990
0.00994969	61992
0.00996519	61994
0.00998068	61996
0.00999601	61999
0.010011	62004
0.0100265	62006
0.010042	62008
0.0100576	62009
0.0100725	62015
0.0100875	62020
0.0101023	62026
0.0101175	62030
0.0101328	62033
0.0101447	62057
0.0101584	62070
0.0101733	62075
0.0101891	62075
0.0102049	62075
0.0102207	62075
0.0102358	62079
0.0102514	62080
0.0102672	62080
0.010283	62080
0.0102984	62082
0.0103142	62082
0.01033	62082
0.0103448	62088
0.0103604	62089
0.0103748	62097
0.0103899	62101
0.0104055	62102
0.010421	62104
0.0104366	62105
0.0104522	62106
0.010468	62106
0.0104835	62107
0.0104991	62108
0.0105146	62110
0.01053	62112
0.0105449	62117
0.0105604	62119
0.0105761	62119
0.0105917	62120
0.0106051	62134
0.0106207	62135
0.0106359	62138
0.0106512	62141
0.0106666	62143
0.0106805	62154
0.0106959	62156
0.0107116	62156
0.010727	62158
0.0107428	62158
0.0107578	62162
0.0107736	62162
0.0107891	62163
0.0108049	62163
0.0108201	62166
0.0108357	62167
0.0108511	62169
0.0108666	62170
0.0108815	62175
0.0108971	62176
0.0109109	62187
0.0109261	62190
0.0109416	62191
0.0109574	62191
0.0109731	62191
0.0109881	62195
0.0110025	62203
0.0110177	62206
0.011033	62208
0.0110486	62209
0.0110634	62214
0.0110784	62218
0.011094	62219
0.0111097	62219
0.0111249	62222
0.0111402	62224
0.0111554	62227
0.0111711	62227
0.0111851	62237
0.0111999	62242
0.0112153	62244
0.011231	62244
0.0112467	62244
0.0112615	62249
0.0112772	62249
0.0112927	62250
0.0113082	62251
0.0113227	62258
0.0113378	62261
0.0113535	62261
0.0113692	62261
0.0113846	62263
0.0113995	62267
0.0114152	62267
0.0114309	62267
0.0114466	62267
0.0114623	62267
0.011478	62267
0.0114933	62269
0.0115072	62279
0.0115229	62279
0.0115386	62279
0.0115541	62280
0.0115698	62280
0.0115855	62280
0.0116008	62282
0.0116161	62284
0.0116316	62285
0.0116465	62289
0.0116619	62291
0.011677	62294
0.0116923	62296
0.0117078	62297
0.0117229	62300
0.011738	62303
0.0117533	62305
0.0117669	62316
0.0117824	62317
0.0117979	62318
0.0118136	62318
0.0118287	62321
0.0118444	62321
0.0118598	62322
0.0118749	62325
0.0118906	62325
0.0119053	62330
0.0119208	62331
0.011935	62339
0.0119506	62339
0.0119661	62340
0.0119808	62345
0.0119963	62346
0.0120119	62346
0.0120264	62352
0.0120413	62356
0.012057	62356
0.0120722	62358
0.0120873	62361
0.0121028	62362
0.012118	62364
0.0121337	62364
0.0121493	62364
0.0121648	62365
0.0121801	62367
0.0121957	62367
0.0122112	62368
0.0122264	62370
0.0122421	62370
0.0122575	62371
0.0122731	62371
0.0122884	62373
0.012304	62373
0.0123193	62375
0.0123347	62376
0.0123504	62376
0.0123646	62383
0.0123803	62383
0.0123959	62383
0.0124115	62383
0.0124264	62387
0.012442	62387
0.0124577	62387
0.0124733	62387
0.0124887	62388
0.0125042	62389
0.0125194	62391
0.0125338	62397
0.0125481	62404
0.0125633	62406
0.0125785	62408
0.0125937	62410
0.012609	62412
0.0126244	62413
0.0126398	62414
0.0126552	62415
0.0126706	62416
0.0126859	62418
0.0127011	62420
0.0127159	62424
0.0127305	62429
0.0127459	62430
0.0127609	62433
0.0127765	62433
0.0127919	62434
0.0128069	62437
0.0128179	62460
0.0128335	62460
0.0128479	62466
0.0128633	62467
0.0128789	62467
0.0128941	62469
0.0129096	62469
0.012925	62470
0.0129404	62471
0.0129552	62475
0.0129708	62475
0.0129864	62475
0.013002	62475
0.0130159	62483
0.0130313	62484
0.0130469	62484
0.0130621	62486
0.0130773	62488
0.0130926	62489
0.0131082	62489
0.0131236	62490
0.013139	62491
0.0131542	62493
0.0131697	62493
0.0131847	62496
0.0132001	62497
0.0132142	62504
0.0132291	62507
0.0132447	62507
0.0132601	62508
0.0132755	62509
0.013291	62509
0.0133066	62509
0.0133213	62513
0.0133354	62520
0.0133508	62521
0.0133664	62521
0.0133817	62522
0.0133973	62522
0.0134122	62525
0.0134278	62525
0.0134434	62525
0.0134587	62526
0.0134719	62537
0.0134864	62542
0.0135018	62543
0.0135156	62551
0.013531	62552
0.0135463	62553
0.0135615	62555
0.0135768	62556
0.0135921	62557
0.0136077	62557
0.0136232	62557
0.0136388	62557
0.0136541	62558
0.013668	62566
0.0136833	62567
0.0136988	62567
0.0137142	62568
0.0137295	62569
0.0137442	62573
0.0137595	62574
0.0137746	62576
0.0137902	62576
0.0138055	62577
0.0138204	62580
0.0138359	62580
0.0138504	62585
0.0138642	62593
0.0138797	62593
0.0138952	62593
0.0139095	62599
0.0139245	62601
0.0139401	62601
0.0139556	62601
0.0139709	62602
0.0139858	62605
0.0140013	62605
0.0140169	62605
0.0140317	62608
0.014047	62609
0.0140625	62609
0.0140776	62611
0.014092	62616
0.0141058	62624
0.0141211	62625
0.0141366	62625
0.0141521	62625
0.0141672	62627
0.0141812	62634
0.0141967	62634
0.014212	62635
0.0142273	62636
0.0142425	62637
0.0142578	62638
0.0142733	62638
0.0142889	62638
0.0143039	62640
0.0143192	62641
0.0143347	62641
0.0143502	62641
0.0143657	62641
0.014381	62642
0.0143963	62643
0.0144118	62643
0.0144266	62646
0.0144396	62657
0.0144547	62659
0.0144702	62659
0.0144845	62664
0.0145	62664
0.0145155	62664
0.014531	62664
0.0145461	62666
0.0145611	62668
0.0145766	62668
0.0145919	62669
0.0146062	62674
0.0146217	62674
0.0146368	62676
0.014652	62677
0.0146673	62678
0.0146828	62678
0.0146983	62678
0.0147137	62678
0.0147269	62688
0.0147422	62689
0.0147577	62689
0.0147727	62691
0.0147879	62692
0.0148032	62693
0.0148177	62697
0.014833	62698
0.0148485	62698
0.0148635	62700
0.0148782	62703
0.0148937	62703
0.0149092	62703
0.0149244	62704
0.014939	62708
0.0149544	62708
0.0149699	62708
0.0149852	62709
0.0150006	62709
0.0150161	62709
0.0150316	62709
0.015047	62709
0.015062	62711
0.0150768	62714
0.015092	62715
0.0151075	62715
0.0151201	62727
0.0151353	62728
0.0151503	62730
0.0151653	62732
0.0151808	62732
0.015196	62733
0.0152115	62733
0.0152267	62734
0.0152421	62734
0.0152574	62735
0.0152723	62737
0.0152878	62737
0.0153032	62737
0.0153187	62737
0.0153337	62739
0.0153489	62740
0.0153639	62742
0.0153791	62743
0.0153945	62743
0.0154097	62744
0.0154247	62746
0.0154401	62746
0.0154556	62746
0.0154705	62748
0.015486	62748
0.0155014	62748
0.0155169	62748
0.0155323	62748
0.0155475	62749
0.015563	62749
0.0155779	62751
0.0155931	62752
0.0156086	62752
0.0156238	62753
0.0156392	62753
0.0156544	62754
0.0156696	62755
0.0156843	62758
0.0156995	62759
0.0157149	62759
0.0157304	62759
0.0157458	62759
0.0157612	62759
0.0157764	62760
0.0157916	62761
0.0158063	62764
0.0158215	62765
0.0158369	62765
0.0158516	62768
0.0158668	62769
0.0158807	62775
0.0158959	62776
0.0159113	62776
0.0159268	62776
0.0159422	62776
0.0159574	62777
0.0159728	62777
0.0159875	62780
0.0160029	62780
0.0160181	62781
0.0160332	62782
0.0160464	62791
0.0160618	62791
0.0160767	62793
0.0160916	62795
0.0161063	62798
0.0161217	62798
0.0161371	62798
0.0161518	62801
0.0161669	62802
0.0161818	62804
0.0161972	62804
0.0162127	62804
0.0162281	62804
0.0162432	62805
0.0162586	62805
0.016274	62805
0.0162887	62808
0.0163028	62813
0.016318	62814
0.0163334	62814
0.0163485	62815
0.0163639	62815
0.0163786	62818
0.016394	62818
0.0164091	62819
0.0164245	62819
0.0164396	62820
0.0164543	62823
0.0164689	62826
0.0164843	62826
0.0164997	62826
0.0165146	62828
0.01653	62828
0.0165451	62829
0.0165605	62829
0.0165759	62829
0.0165902	62833
0.0166054	62834
0.0166208	62834
0.0166356	62836
0.016651	62836
0.0166664	62836
0.0166805	62841
0.0166956	62842
0.0167086	62851
0.016724	62851
0.0167386	62854
0.016754	62854
0.0167689	62856
0.016784	62857
0.0167986	62860
0.016814	62860
0.0168293	62860
0.0168444	62861
0.0168596	62862
0.0168747	62863
0.01689	62863
0.0169054	62863
0.01692	62866
0.0169354	62866
0.0169499	62869
0.0169653	62869
0.0169799	62872
0.0169953	62872
0.0170104	62873
0.0170255	62874
0.0170408	62874
0.0170557	62876
0.0170708	62877
0.0170861	62877
0.0171007	62880
0.0171158	62881
0.0171306	62883
0.0171457	62884
0.0171603	62887
0.0171754	62888
0.0171905	62889
0.0172058	62889
0.0172212	62889
0.017236	62891
0.0172513	62891
0.0172664	62892
0.0172815	62893
0.0172969	62893
0.017312	62894
0.0173268	62896
0.0173421	62896
0.0173569	62898
0.0173723	62898
0.0173874	62899
0.0174022	62901
0.0174175	62901
0.0174326	62902
0.0174479	62902
0.0174633	62902
0.0174773	62907
0.0174923	62908
0.0175071	62910
0.0175225	62910
0.0175373	62912
0.0175518	62915
0.0175669	62916
0.0175819	62917
0.0175967	62919
0.0176121	62919
0.0176263	62923
0.0176414	62924
0.0176567	62924
0.0176687	62936
0.0176832	62939
0.0176986	62939
0.0177139	62939
0.0177292	62939
0.0177434	62943
0.0177579	62946
0.017773	62947
0.0177883	62947
0.0178034	62948
0.0178187	62948
0.017834	62948
0.0178488	62950
0.0178641	62950
0.0178794	62950
0.0178945	62951
0.0179098	62951
0.0179243	62954
0.0179396	62954
0.0179549	62954
0.0179702	62954
0.0179853	62955
0.0179998	62958
0.0180145	62960
0.0180298	62960
0.0180449	62961
0.0180602	62961
0.0180755	62961
0.0180908	62961
0.0181061	62961
0.0181214	62961
0.0181362	62963
0.0181515	62963
0.0181665	62964
0.0181815	62965
0.018196	62968
0.0182113	62968
0.0182263	62969
0.0182416	62969
0.0182561	62972
0.0182714	62972
0.0182864	62973
0.0183017	62973
0.0183164	62975
0.0183317	62975
0.0183465	62977
0.0183618	62977
0.0183771	62977
0.0183921	62978
0.0184071	62979
0.0184221	62980
0.0184368	62982
0.0184521	62982
0.0184674	62982
0.0184827	62982
0.0184977	62983
0.0185125	62985
0.0185263	62990
0.0185404	62994
0.0185552	62996
0.0185702	62997
0.0185854	62997
0.0186007	62997
0.0186157	62998
0.0186307	62999
0.0186454	63001
0.0186604	63002
0.0186757	63002
0.0186907	63003
0.018706	63003
0.0187201	63007
0.0187351	63008
0.0187495	63011
0.0187642	63013
0.0187795	63013
0.0187942	63015
0.0188086	63018
0.0188215	63026
0.0188368	63026
0.0188518	63027
0.018867	63027
0.0188823	63027
0.0188976	63027
0.0189129	63027
0.0189281	63027
0.0189413	63034
0.0189563	63035
0.0189716	63035
0.0189863	63037
0.0190015	63037
0.0190156	63041
0.0190306	63042
0.0190447	63046
0.0190599	63046
0.0190752	63046
0.0190901	63047
0.0191054	63047
0.0191207	63047
0.0191356	63048
0.0191509	63048
0.019165	63052
0.0191796	63054
0.0191949	63054
0.0192098	63055
0.0192233	63061
0.0192376	63064
0.0192529	63064
0.0192682	63064
0.0192831	63065
0.0192981	63066
0.0193133	63066
0.0193283	63067
0.0193435	63067
0.0193588	63067
0.0193737	63068
0.0193883	63070
0.0194036	63070
0.0194188	63070
0.0194341	63070
0.019449	63071
0.0194643	63071
0.0194786	63074
0.0194935	63075
0.0195085	63076
0.0195237	63076
0.0195381	63079
0.019553	63080
0.0195679	63081
0.0195832	63081
0.0195984	63081
0.0196133	63082
0.019628	63084
0.019642	63088
0.0196572	63088
0.0196724	63088
0.0196864	63092
0.0197011	63094
0.0197154	63097
0.0197303	63098
0.0197452	63099
0.0197605	63099
0.0197748	63102
0.0197897	63103
0.0198046	63104
0.0198198	63104
0.0198347	63105
0.0198493	63107
0.0198646	63107
0.0198798	63107
0.0198941	63110
0.0199093	63110
0.0199245	63110
0.0199397	63110
0.019954	63113
0.0199693	63113
0.0199842	63114
0.0199988	63116
0.020014	63116
0.0200292	63116
0.0200441	63117
0.0200593	63117
0.0200742	63118
0.0200894	63118
0.0201046	63118
0.0201189	63121
0.0201341	63121
0.0201493	63121
0.0201642	63122
0.0201794	63122
0.0201947	63122
0.0202086	63126
0.0202238	63126
0.0202387	63127
0.0202539	63127
0.0202688	63128
0.020284	63128
0.0202992	63128
0.0203125	63134
0.0203277	63134
0.0203429	63134
0.0203575	63136
0.0203727	63136
0.0203876	63137
0.0204021	63139
0.020417	63140
0.0204319	63141
0.0204471	63141
0.0204623	63141
0.0204772	63142
0.0204921	63143
0.0205073	63143
0.0205209	63148
0.020536	63148
0.0205512	63148
0.0205664	63148
0.0205813	63149
0.0205965	63149
0.0206114	63150
0.0206266	63150
0.0206417	63150
0.0206566	63151
0.0206718	63151
0.0206867	63152
0.0207015	63153
0.0207167	63153
0.0207309	63156
0.0207461	63156
0.0207607	63158
0.0207758	63158
0.0207904	63160
0.0208056	63160
0.0208207	63160
0.0208356	63161
0.0208508	63161
0.0208647	63165
0.0208795	63166
0.0208937	63169
0.0209086	63170
0.0209228	63173
0.0209379	63173
0.0209531	63173
0.0209683	63173
0.0209828	63175
0.020998	63175
0.0210119	63179
0.021027	63179
0.0210422	63179
0.0210574	63179
0.0210712	63183
0.0210851	63187
0.0211002	63187
0.0211151	63188
0.0211289	63192
0.0211441	63192
0.0211593	63192
0.0211744	63192
0.0211896	63192
0.0212048	63192
0.0212176	63199
0.0212324	63200
0.0212473	63201
0.0212621	63202
0.0212773	63202
0.0212924	63202
0.0213072	63203
0.0213224	63203
0.0213375	63203
0.0213524	63204
0.0213675	63204
0.0213823	63205
0.0213972	63206
0.021412	63207
0.0214271	63207
0.02144	63214
0.0214551	63214
0.0214703	63214
0.0214851	63215
0.0215002	63215
0.0215144	63218
0.0215285	63221
0.0215417	63227
0.0215561	63229
0.0215713	63229
0.0215861	63230
0.0216012	63230
0.0216164	63230
0.0216308	63232
0.021646	63232
0.0216604	63234
0.0216746	63237
0.0216897	63237
0.0217042	63239
0.0217186	63241
0.0217337	63241
0.0217489	63241
0.021764	63241
0.0217791	63241
0.0217943	63241
0.0218094	63241
0.0218245	63241
0.0218393	63242
0.0218538	63244
0.0218689	63244
0.021884	63244
0.0218988	63245
0.0219136	63246
0.0219284	63247
0.0219428	63249
0.021958	63249
0.0219728	63250
0.0219879	63250
0.022002	63253
0.0220171	63253
0.0220322	63253
0.0220473	63253
0.0220621	63254
0.0220772	63254
0.0220896	63262
0.0221041	63264
0.0221185	63266
0.0221326	63269
0.0221474	63270
0.0221625	63270
0.0221772	63271
0.0221923	63271
0.0222075	63271
0.0222222	63272
0.0222366	63274
0.0222518	63274
0.0222665	63275
0.0222816	63275
0.022296	63277
0.0223112	63277
0.0223256	63279
0.0223407	63279
0.022353	63287
0.0223678	63288
0.0223829	63288
0.0223976	63289
0.022412	63291
0.0224264	63293
0.0224415	63293
0.0224566	63293
0.0224714	63294
0.0224858	63296
0.0225009	63296
0.0225153	63298
0.0225297	63300
0.0225448	63300
0.0225599	63300
0.022575	63300
0.0225901	63300
0.0226045	63302
0.0226195	63302
0.0226346	63302
0.0226497	63302
0.0226648	63302
0.0226799	63302
0.0226932	63307
0.0227076	63309
0.0227224	63310
0.0227374	63310
0.0227515	63313
0.0227666	63313
0.0227816	63313
0.0227967	63313
0.0228118	63313
0.0228262	63315
0.0228413	63315
0.022856	63316
0.0228711	63316
0.0228858	63317
0.0229009	63317
0.0229138	63323
0.0229289	63323
0.022944	63323
0.0229591	63323
0.0229738	63324
0.0229885	63325
0.0230029	63327
0.0230172	63329
0.0230323	63329
0.0230474	63329
0.0230624	63329
0.0230764	63332
0.0230915	63332
0.0231066	63332
0.0231206	63335
0.0231353	63336
0.0231504	63336
0.0231654	63336
0.0231801	63337
0.0231952	63337
0.0232099	63338
0.0232246	63339
0.0232397	63339
0.0232537	63342
0.0232687	63342
0.0232838	63342
0.0232988	63342
0.0233135	63343
0.0233286	63343
0.0233437	63343
0.0233587	63343
0.0233738	63343
0.0233881	63345
0.0234028	63346
0.0234171	63348
0.0234315	63350
0.0234465	63350
0.0234616	63350
0.0234763	63351
0.0234906	63353
0.0235046	63356
0.0235185	63359
0.0235336	63359
0.0235486	63359
0.023563	63361
0.0235776	63362
0.0235927	63362
0.0236077	63362
0.0236228	63362
0.0236375	63363
0.0236525	63363
0.0236675	63363
0.0236819	63365
0.0236969	63365
0.0237101	63370
0.0237244	63372
0.0237395	63372
0.0237545	63372
0.0237695	63372
0.0237846	63372
0.0237996	63372
0.0238143	63373
0.0238293	63373
0.0238444	63373
0.0238587	63375
0.0238733	63376
0.0238884	63376
0.0239034	63376
0.0239184	63376
0.0239335	63376
0.0239481	63377
0.0239624	63379
0.0239767	63381
0.0239917	63381
0.0240068	63381
0.0240218	63381
0.0240365	63382
0.0240511	63383
0.0240658	63384
0.0240808	63384
0.0240951	63386
0.0241101	63386
0.024124	63389
0.024139	63389
0.0241537	63390
0.0241676	63393
0.0241815	63396
0.0241962	63397
0.0242104	63399
0.0242254	63399
0.0242405	63399
0.0242551	63400
0.0242671	63408
0.0242822	63408
0.0242968	63409
0.0243114	63410
0.0243261	63411
0.0243411	63411
0.0243561	63411
0.0243707	63412
0.0243857	63412
0.0244	63414
0.0244146	63415
0.0244296	63415
0.0244446	63415
0.0244597	63415
0.0244747	63415
0.0244897	63415
0.0245039	63417
0.0245182	63419
0.0245324	63421
0.0245474	63421
0.0245617	63423
0.0245767	63423
0.0245913	63424
0.0246059	63425
0.0246209	63425
0.0246348	63428
0.024649	63430
0.024664	63430
0.0246786	63431
0.0246936	63431
0.0247079	63433
0.0247229	63433
0.0247379	63433
0.0247525	63434
0.0247667	63436
0.0247809	63438
0.0247944	63442
0.0248094	63442
0.024824	63443
0.024839	63443
0.0248532	63445
0.0248678	63446
0.0248828	63446
0.0248966	63449
0.0249113	63450
0.0249243	63455
0.0249389	63456
0.0249539	63456
0.0249677	63459
0.0249816	63462
0.0249954	63465
0.0250092	63468
0.0250238	63469
0.0250388	63469
0.0250534	63470
0.0250672	63473
0.0250822	63473
0.0250971	63473
0.0251114	63475
0.0251263	63475
0.0251409	63476
0.0251555	63477
0.0251705	63477
0.025185	63478
0.0251989	63481
0.0252119	63486
0.0252269	63486
0.0252399	63491
0.0252533	63495
0.0252683	63495
0.0252832	63495
0.0252978	63496
0.0253128	63496
0.0253273	63497
0.0253423	63497
0.0253557	63501
0.0253703	63502
0.0253845	63504
0.025399	63505
0.025414	63505
0.0254289	63505
0.0254439	63505
0.0254588	63505
0.0254738	63505
0.025488	63507
0.0255025	63508
0.0255175	63508
0.025532	63509
0.025547	63509
0.0255608	63512
0.0255749	63514
0.0255891	63516
0.0256033	63518
0.0256178	63519
0.0256328	63519
0.0256473	63520
0.0256623	63520
0.0256772	63520
0.0256922	63520
0.0257071	63520
0.025722	63520
0.025737	63520
0.0257519	63520
0.0257665	63521
0.025781	63522
0.0257956	63523
0.0258101	63524
0.0258251	63524
0.02584	63524
0.0258549	63524
0.0258699	63524
0.0258848	63524
0.0258989	63526
0.0259139	63526
0.0259288	63526
0.0259438	63526
0.0259587	63526
0.0259736	63526
0.0259882	63527
0.0260031	63527
0.0260176	63528
0.0260326	63528
0.0260475	63528
0.026062	63529
0.026077	63529
0.0260919	63529
0.0261068	63529
0.0261209	63531
0.0261355	63532
0.0261496	63534
0.0261645	63534
0.0261795	63534
0.0261944	63534
0.0262093	63534
0.0262234	63536
0.0262384	63536
0.0262517	63540
0.0262662	63541
0.0262807	63542
0.0262952	63543
0.0263093	63545
0.0263243	63545
0.0263392	63545
0.0263541	63545
0.0263682	63547
0.0263815	63551
0.0263964	63551
0.0264113	63551
0.0264254	63553
0.02644	63554
0.0264541	63556
0.026469	63556
0.0264839	63556
0.0264984	63557
0.0265133	63557
0.0265278	63558
0.0265423	63559
0.0265572	63559
0.0265721	63559
0.0265866	63560
0.0266011	63561
0.0266128	63569
0.0266277	63569
0.0266426	63569
0.0266575	63569
0.026672	63570
0.0266869	63570
0.0267018	63570
0.0267167	63570
0.0267316	63570
0.0267465	63570
0.0267614	63570
0.0267759	63571
0.0267908	63571
0.0268044	63574
0.0268193	63574
0.0268338	63575
0.0268487	63575
0.0268636	63575
0.0268785	63575
0.0268934	63575
0.0269083	63575
0.0269232	63575
0.0269381	63575
0.0269526	63576
0.0269662	63579
0.0269795	63583
0.0269939	63584
0.0270088	63584
0.0270237	63584
0.0270386	63584
0.0270531	63585
0.027068	63585
0.0270829	63585
0.0270977	63585
0.0271126	63585
0.0271275	63585
0.0271424	63585
0.0271573	63585
0.0271722	63585
0.0271871	63585
0.0272019	63585
0.0272168	63585
0.0272296	63590
0.0272441	63591
0.0272585	63592
0.0272713	63597
0.0272862	63597
0.0273011	63597
0.0273156	63598
0.0273304	63598
0.0273453	63598
0.0273602	63598
0.0273751	63598
0.0273883	63602
0.0274014	63606
0.0274159	63607
0.0274308	63607
0.0274456	63607
0.0274597	63609
0.0274741	63610
0.0274886	63611
0.0275034	63611
0.0275162	63616
0.0275306	63617
0.0275451	63618
0.0275595	63619
0.0275744	63619
0.0275893	63619
0.0276037	63620
0.0276186	63620
0.0276322	63623
0.0276466	63624
0.027661	63625
0.0276751	63627
0.0276891	63629
0.0277039	63629
0.0277188	63629
0.0277336	63629
0.0277485	63629
0.0277625	63631
0.0277774	63631
0.0277914	63633
0.0278062	63633
0.0278206	63634
0.0278355	63634
0.0278503	63634
0.0278652	63634
0.0278792	63636
0.0278936	63637
0.027908	63638
0.0279225	63639
0.0279369	63640
0.0279513	63641
0.0279657	63642
0.0279806	63642
0.0279954	63642
0.0280103	63642
0.0280251	63642
0.02804	63642
0.0280544	63643
0.0280688	63644
0.0280832	63645
0.0280976	63646
0.0281124	63646
0.028126	63649
0.0281408	63649
0.0281553	63650
0.0281701	63650
0.0281849	63650
0.0281993	63651
0.0282137	63652
0.0282281	63653
0.028243	63653
0.0282565	63656
0.0282714	63656
0.0282862	63656
0.028301	63656
0.0283159	63656
0.0283307	63656
0.0283455	63656
0.0283604	63656
0.0283752	63656
0.02839	63656
0.0284031	63660
0.0284179	63660
0.0284328	63660
0.0284463	63663
0.0284611	63663
0.0284759	63663
0.0284899	63665
0.0285047	63665
0.0285191	63666
0.0285339	63666
0.0285479	63668
0.0285623	63669
0.0285758	63672
0.0285902	63673
0.0286046	63674
0.0286189	63675
0.028632	63679
0.0286464	63680
0.0286608	63681
0.0286756	63681
0.02869	63682
0.0287048	63682
0.0287192	63683
0.028734	63683
0.0287488	63683
0.0287632	63684
0.028778	63684
0.0287928	63684
0.0288071	63685
0.028822	63685
0.0288363	63686
0.0288511	63686
0.0288659	63686
0.0288808	63686
0.0288951	63687
0.0289099	63687
0.0289243	63688
0.0289387	63689
0.0289535	63689
0.0289683	63689
0.0289831	63689
0.0289974	63690
0.0290122	63690
0.029027	63690
0.0290418	63690
0.0290566	63690
0.029071	63691
0.0290858	63691
0.0291006	63691
0.0291154	63691
0.0291302	63691
0.029145	63691
0.0291598	63691
0.0291746	63691
0.029189	63692
0.0292038	63692
0.0292186	63692
0.0292333	63692
0.0292477	63693
0.0292625	63693
0.0292773	63693
0.0292921	63693
0.029306	63695
0.0293208	63695
0.0293342	63698
0.0293486	63699
0.0293634	63699
0.0293782	63699
0.0293929	63699
0.0294077	63699
0.0294216	63701
0.029436	63702
0.0294508	63702
0.0294651	63703
0.0294799	63703
0.0294947	63703
0.0295094	63703
0.0295238	63704
0.0295381	63705
0.0295529	63705
0.0295677	63705
0.0295825	63705
0.0295972	63705
0.0296116	63706
0.0296264	63706
0.0296411	63706
0.0296559	63706
0.0296702	63707
0.029685	63707
0.0296998	63707
0.0297146	63707
0.0297289	63708
0.0297437	63708
0.0297571	63711
0.0297719	63711
0.0297867	63711
0.0298014	63711
0.0298162	63711
0.029831	63711
0.0298453	63712
0.0298578	63717
0.0298721	63718
0.029886	63720
0.0299007	63720
0.0299155	63720
0.0299303	63720
0.029945	63720
0.0299598	63720
0.0299737	63722
0.0299884	63722
0.0300027	63723
0.0300166	63725
0.0300314	63725
0.0300461	63725
0.0300604	63726
0.0300752	63726
0.0300895	63727
0.0301043	63727
0.0301186	63728
0.0301333	63728
0.0301481	63728
0.0301624	63729
0.0301771	63729
0.0301914	63730
0.0302057	63731
0.03022	63732
0.0302348	63732
0.0302495	63732
0.0302638	63733
0.0302786	63733
0.0302929	63734
0.0303076	63734
0.0303224	63734
0.0303371	63734
0.0303519	63734
0.0303657	63736
0.0303805	63736
0.0303952	63736
0.03041	63736
[truncated: 1,392 more rows]

## Sheet: 40XICs
FDR	N_mouse_precursors
0.000487092	2052
0.000258164	7745
0.000250731	11962
0.000293384	13630
0.000338341	14773
0.000374392	16020
0.000408163	17143
0.000433792	18434
0.000475486	18919
0.000523725	19084
0.000572618	19199
0.00056301	21302
0.000562089	23115
0.000585946	23879
0.000601468	24924
0.000635047	25179
0.000655864	25903
0.000668896	26892
0.000698401	27186
0.000734026	27227
0.000766535	27375
0.00079968	27489
0.000830565	27669
0.000825253	29058
0.000837998	29808
0.000860272	30197
0.000860284	31358
0.000876616	31913
0.000891594	32497
0.000911162	32895
0.000933145	33190
0.000946186	33788
0.000953537	34575
0.000973208	34902
0.00099735	35058
0.0010059	35753
0.00099047	37319
0.0010149	37404
0.0010306	37803
0.00104687	38169
0.00106229	38555
0.00105567	39743
0.00107583	39926
0.00108393	40549
0.00109692	40979
0.00111324	41275
0.00110104	42640
0.00107604	44560
0.00109456	44718
0.00110502	45198
0.00110092	46274
0.00111874	46429
0.00113856	46497
0.00115835	46564
0.00115587	47528
0.0011691	47844
0.00118894	47885
0.00118843	48746
0.00119545	49295
0.00121549	49303
0.00122741	49637
0.00121686	50889
0.00123508	50946
0.00121539	52594
0.00122662	52926
0.00122706	53721
0.00124168	53892
0.00125847	53966
0.00127445	54072
0.00127595	54791
0.00129328	54828
0.00130976	54900
0.00132551	55000
0.00134267	55040
0.00135813	55148
0.0013742	55229
0.00138854	55377
0.0014053	55426
0.00142112	55511
0.00143164	55800
0.00143946	56190
0.00145444	56297
0.00146921	56410
0.00148599	56444
0.00150097	56545
0.00151331	56743
0.00153037	56762
0.00154435	56894
0.00155998	56963
0.00157381	57096
0.00158332	57383
0.00160042	57393
0.00161708	57418
0.00162576	57725
0.00163929	57857
0.00165454	57926
0.00167066	57964
0.00168041	58221
0.00169613	58269
0.00171119	58339
0.00172797	58349
0.0017429	58421
0.00175723	58512
0.00177365	58532
0.00179016	58549
0.00180456	58634
0.00181985	58689
0.00183683	58689
0.00184855	58856
0.00186318	58929
0.0018797	58941
0.00189651	58944
0.00191101	59018
0.00192451	59122
0.00193955	59177
0.00195596	59190
0.00196903	59303
0.00198376	59365
0.00199869	59420
0.00201521	59427
0.00202904	59513
0.00204564	59517
0.00206234	59518
0.00207841	59537
0.00209514	59537
0.00211176	59540
0.00212844	59541
0.00214499	59546
0.00216153	59551
0.00217781	59563
0.00219427	59570
0.00221094	59571
0.0022268	59594
0.00224238	59624
0.00225764	59662
0.00227269	59705
0.00228936	59705
0.00230457	59743
0.00231439	59920
0.00232829	59990
0.00234297	60039
0.0023581	60076
0.00237439	60083
0.00239016	60103
0.00240656	60107
0.00242255	60121
0.00243474	60229
0.0024509	60238
0.00246709	60246
0.0024825	60273
0.00249801	60297
0.00251281	60338
0.00252847	60358
0.00254428	60374
0.00256004	60391
0.00257634	60395
0.00259277	60396
0.00260756	60435
0.00262337	60450
0.00263922	60464
0.00265528	60473
0.00267168	60474
0.00268622	60517
0.00270212	60529
0.00271721	60559
0.00273323	60568
0.00274775	60610
0.00276389	60616
0.00277979	60627
0.00279587	60634
0.0028106	60670
0.00282672	60676
0.00284245	60690
0.00285864	60694
0.00287498	60695
0.00289079	60707
0.00290626	60726
0.0029222	60735
0.00293799	60747
0.00295387	60757
0.00296979	60766
0.00298581	60773
0.00300197	60777
0.00301723	60799
0.00303244	60822
0.00304693	60859
0.00306266	60871
0.00307884	60874
0.00309486	60880
0.00311113	60881
0.00312648	60900
0.00314239	60908
0.00315612	60958
0.0031719	60968
0.0031881	60970
0.00320424	60973
0.00322038	60976
0.00323609	60987
0.00325201	60994
0.00326771	61005
0.00328335	61017
0.00329769	61053
0.0033118	61093
0.00332773	61099
0.00334339	61110
0.00335866	61128
0.0033748	61130
0.0033906	61138
0.00340463	61178
0.00342047	61185
0.00343659	61187
0.00345282	61187
0.00346906	61187
0.00348529	61187
0.00350009	61212
0.00351597	61218
0.00353006	61255
0.00354604	61259
0.00356161	61270
0.00357718	61281
0.00359338	61281
0.00360852	61299
0.00362378	61315
0.00363861	61338
0.00365408	61350
0.00366949	61363
0.00368489	61376
0.00370094	61378
0.00371705	61379
0.00373292	61384
0.00374884	61388
0.00376434	61399
0.0037802	61404
0.00379636	61404
0.00381166	61418
0.00382719	61428
0.00384067	61471
0.00385381	61519
0.00386907	61533
0.00388494	61537
0.00390043	61547
0.00391643	61549
0.00393223	61554
0.00394733	61570
0.00396338	61571
0.00397865	61584
0.00399463	61586
0.00401074	61586
0.00402672	61588
0.00404263	61591
0.00405853	61594
0.00407418	61601
0.00408962	61611
0.00410565	61612
0.00412155	61615
0.0041365	61632
0.00415233	61636
0.00416828	61638
0.00418424	61640
0.00419748	61682
0.00421314	61688
0.00422888	61693
0.00424495	61693
0.00426047	61701
0.00427619	61706
0.00429171	61714
0.00430729	61721
0.00432272	61730
0.00433871	61731
0.00435315	61754
0.00436878	61760
0.00438413	61770
0.0044001	61771
0.00441565	61778
0.00443098	61788
0.00444702	61788
0.00446292	61790
0.00447889	61791
0.00449464	61795
0.00451016	61802
0.00452481	61821
0.00454077	61822
0.0045568	61822
0.00457231	61829
0.00458797	61834
0.00460281	61850
0.00461845	61855
0.0046344	61856
0.00464982	61864
0.00466515	61873
0.00468064	61880
0.00469574	61892
0.00471167	61893
0.00472631	61911
0.00474086	61930
0.0047567	61932
0.00477193	61942
0.00478761	61946
0.0048036	61946
0.00481928	61950
0.00483503	61953
0.00485078	61956
0.00486606	61965
0.00488157	61971
0.00489645	61985
0.00491164	61995
0.0049239	62042
0.00493978	62043
0.00495502	62052
0.00497082	62054
0.00498637	62059
0.00500168	62067
0.00501723	62072
0.00503294	62075
0.00504816	62084
0.00506345	62092
0.00507858	62102
0.00509419	62106
0.00511013	62106
0.00512607	62106
0.00514168	62110
0.00515745	62112
0.00517313	62115
0.00518857	62121
0.00520425	62124
0.00521993	62127
0.00523569	62129
0.00525086	62138
0.0052667	62139
0.00528211	62145
0.00529795	62146
0.00531345	62151
0.00532885	62157
0.00534434	62162
0.00536026	62162
0.00537591	62165
0.00539114	62173
0.00540636	62181
0.0054214	62191
0.0054373	62191
0.00545216	62203
0.0054678	62206
0.00548265	62218
0.00549775	62227
0.0055103	62265
0.0055261	62266
0.00554127	62274
0.0055568	62278
0.00557205	62285
0.00558757	62289
0.005603	62294
0.00561869	62296
0.00563457	62296
0.00565044	62296
0.00566604	62299
0.00568155	62303
0.00569741	62303
0.00571319	62304
0.00572833	62312
0.00574401	62314
0.00575877	62326
0.00577463	62326
0.0057891	62341
0.00580459	62345
0.00581979	62352
0.00583565	62352
0.00585112	62356
0.0058666	62360
0.00588245	62360
0.00589792	62364
0.00591367	62365
0.00592952	62365
0.00594517	62367
0.00596063	62371
0.00597619	62374
0.00599175	62377
0.00600759	62377
0.00602323	62379
0.00603859	62384
0.00605404	62388
0.00606978	62389
0.00608552	62390
0.00610135	62390
0.00611718	62390
0.00613301	62390
0.00614875	62391
0.0061636	62401
0.00617943	62401
0.00619486	62405
0.00621059	62406
0.00622631	62407
0.00624214	62407
0.00625716	62415
0.00627239	62421
0.00628651	62438
0.00630162	62445
0.00631552	62464
0.00633103	62467
0.00634623	62473
0.00636193	62474
0.00637763	62475
0.00639343	62475
0.00640893	62478
0.0064231	62494
0.00643889	62494
0.00645366	62504
0.00646935	62505
0.00648504	62506
0.00650083	62506
0.00651621	62510
0.00653138	62516
0.00654633	62524
0.00656201	62525
0.0065778	62525
0.00659316	62529
0.00660894	62529
0.00662473	62529
0.00664019	62532
0.00665576	62534
0.00667027	62546
0.0066854	62552
0.00670118	62552
0.00671695	62552
0.00673198	62559
0.0067471	62565
0.00676276	62566
0.00677853	62566
0.00679419	62567
0.00680974	62569
0.00682529	62571
0.00684051	62576
0.00685584	62580
0.00687149	62581
0.00688714	62582
0.00690224	62588
0.00691767	62591
0.00693343	62591
0.00694918	62591
0.00696461	62594
0.00698036	62594
0.00699611	62594
0.00701153	62597
0.00702695	62600
0.00704248	62602
0.00705823	62602
0.00707319	62609
0.00708894	62609
0.00710412	62614
0.00711896	62622
0.0071347	62622
0.00714988	62627
0.00716482	62634
0.00718022	62637
0.0071955	62641
0.00721123	62641
0.00722674	62643
0.00724213	62646
0.00725786	62646
0.00727359	62646
0.00728898	62649
0.00730447	62651
0.00731997	62653
0.00733547	62655
0.00735096	62657
0.00736587	62664
0.00738159	62664
0.00739509	62683
0.00741081	62683
0.00742606	62687
0.00744142	62690
0.0074569	62692
0.00747261	62692
0.00748738	62700
0.00750285	62702
0.00751642	62720
0.00753212	62720
0.00754783	62720
0.00756293	62725
0.00757827	62728
0.00759205	62744
0.00760763	62745
0.00762308	62747
0.00763733	62759
0.00765278	62761
0.00766811	62764
0.00768319	62769
0.00769839	62773
0.00771346	62778
0.0077289	62780
0.0077441	62784
0.00775966	62785
0.00777521	62786
0.0077904	62790
0.00780596	62791
0.00782139	62793
0.00783694	62794
0.00785237	62796
0.00786792	62797
0.00788347	62798
0.00789889	62800
0.00791407	62804
0.00792824	62816
0.00794378	62817
0.00795919	62819
0.00797385	62827
0.00798876	62833
0.00800429	62834
0.0080197	62836
0.00803447	62843
0.00804962	62847
0.00806515	62848
0.00808068	62849
0.00809634	62849
0.00811135	62854
0.00812662	62857
0.00814214	62858
0.00815779	62858
0.00817331	62859
0.00818883	62860
0.00820396	62864
0.0082187	62871
0.00823396	62874
0.00824947	62875
0.00826498	62876
0.00827945	62885
0.00829483	62887
0.00831047	62887
0.00832506	62895
0.00834043	62897
0.00835593	62898
0.00837104	62902
0.00838667	62902
0.00840204	62904
0.00841767	62904
0.00843277	62908
0.00844813	62910
0.00846336	62913
0.00847898	62913
0.00849434	62915
0.0085097	62917
0.00852492	62920
0.00854041	62921
0.0085559	62922
0.00857098	62926
0.0085866	62926
0.00860168	62930
0.00861621	62938
0.00863155	62940
0.00864689	62942
0.00866237	62943
0.00867799	62943
0.0086925	62951
0.00870811	62951
0.00872276	62958
0.00873768	62963
0.00875329	62963
0.00876875	62964
0.00878408	62966
0.00879872	62973
0.00881404	62975
0.0088295	62976
0.00884496	62977
0.00886042	62978
0.00887602	62978
0.0088912	62981
0.00890567	62989
0.00892127	62989
0.0089363	62993
0.00895175	62994
0.00896706	62996
0.00898237	62998
0.00899753	63001
0.00901312	63001
0.00902871	63001
0.00904429	63001
0.00905988	63001
0.00907532	63002
0.00909077	63003
0.00910621	63004
0.00912165	63005
0.00913709	63006
0.00915238	63008
0.00916768	63010
0.00918326	63010
0.0091984	63013
0.00921384	63014
0.00922927	63015
0.00924485	63015
0.0092597	63020
0.00927483	63023
0.00929026	63024
0.00930554	63026
0.00932038	63031
0.00933551	63034
0.00935108	63034
0.00936665	63034
0.00938178	63037
0.0093972	63038
0.00941276	63038
0.00942759	63043
0.00944315	63043
0.00945872	63043
0.00947428	63043
0.00948969	63044
0.00950481	63047
0.00952037	63047
0.00953593	63047
0.00955149	63047
0.009566	63054
0.00958155	63054
0.00959666	63057
0.00961161	63061
0.00962716	63061
0.00964257	63062
0.00965797	63063
0.00967306	63066
0.00968831	63068
0.00970386	63068
0.00971941	63068
0.00973404	63074
0.00974959	63074
0.00976483	63076
0.00977976	63080
0.009795	63082
0.00981023	63084
0.00982577	63084
0.00984116	63085
0.0098567	63085
0.00987224	63085
0.00988778	63085
0.00990332	63085
0.00991855	63087
0.00993331	63092
0.00994853	63094
0.00996407	63094
0.00997944	63095
0.00999388	63102
0.0100094	63102
0.0100238	63109
0.0100392	63110
0.0100547	63110
0.0100703	63110
0.0100858	63110
0.010101	63112
0.0101165	63112
0.0101319	63113
0.0101474	63113
0.0101622	63118
0.0101775	63119
0.0101924	63123
0.0102073	63127
0.0102222	63131
0.0102375	63132
0.0102527	63134
0.0102681	63135
0.0102836	63135
0.0102989	63136
0.0103144	63136
0.010329	63142
0.010344	63145
0.0103595	63145
0.0103744	63149
0.0103889	63155
0.0104039	63158
0.0104193	63159
0.0104345	63161
0.01045	63161
0.0104655	63161
0.0104805	63164
0.0104955	63167
0.0105105	63170
0.0105255	63173
0.0105408	63174
0.010556	63176
0.0105715	63176
0.0105865	63179
0.0106013	63183
0.0106168	63183
0.0106323	63183
0.0106476	63184
0.0106628	63186
0.0106783	63186
0.0106928	63192
0.0107076	63196
0.0107224	63200
0.0107364	63209
0.0107515	63211
0.0107668	63212
0.0107816	63216
0.0107971	63216
0.0108121	63219
0.0108274	63220
0.0108424	63223
0.0108577	63224
0.0108709	63237
0.0108862	63238
0.0109014	63240
0.0109168	63240
0.0109313	63246
0.0109466	63247
0.0109619	63248
0.0109772	63249
0.0109923	63251
0.0110076	63252
0.0110229	63253
0.0110378	63256
0.0110526	63260
0.011068	63260
0.0110833	63261
0.0110986	63262
0.0111134	63266
0.0111285	63268
0.0111438	63269
0.0111592	63269
0.0111747	63269
0.0111884	63279
0.0112033	63282
0.0112175	63289
0.0112328	63290
0.0112479	63292
0.0112633	63292
0.0112774	63300
0.0112928	63300
0.0113081	63301
0.0113233	63302
0.0113381	63306
0.0113533	63307
0.0113683	63310
0.0113832	63313
0.0113986	63313
0.0114137	63315
0.0114287	63317
0.0114442	63317
0.0114593	63319
0.0114742	63322
0.0114894	63323
0.0115048	63323
0.0115201	63324
0.0115355	63324
0.0115504	63327
0.0115658	63327
0.0115809	63329
0.011596	63331
0.0116112	63332
0.0116261	63335
0.0116415	63335
0.0116568	63336
0.0116722	63336
0.0116876	63336
0.0117027	63338
0.0117179	63339
0.0117333	63339
0.0117473	63347
0.0117627	63347
0.0117779	63348
0.0117933	63348
0.0118088	63348
0.0118236	63351
0.011839	63351
0.0118543	63352
0.0118693	63354
0.0118847	63354
0.0118999	63355
0.0119153	63355
0.0119308	63355
0.0119462	63355
0.0119614	63356
0.0119766	63357
0.0119918	63358
0.0120065	63362
0.0120217	63363
0.0120371	63363
0.0120519	63366
0.0120674	63366
0.0120826	63367
0.012098	63367
0.0121124	63372
0.0121278	63372
0.0121432	63372
0.0121582	63374
0.0121736	63374
0.0121887	63376
0.0122035	63379
0.0122187	63380
0.0122341	63380
0.0122491	63382
0.0122643	63383
0.0122795	63384
0.0122945	63386
0.0123091	63390
0.0123245	63390
0.0123399	63390
0.0123549	63392
0.0123701	63393
0.0123849	63396
0.0124003	63396
0.0124155	63397
0.0124305	63399
0.0124449	63404
0.0124603	63404
0.0124757	63404
0.0124905	63407
0.0125056	63408
0.0125208	63409
0.0125358	63411
0.0125512	63411
0.0125666	63411
0.0125819	63411
0.0125973	63411
0.0126123	63413
0.0126277	63413
0.0126431	63413
0.0126584	63413
0.0126732	63416
0.0126886	63416
0.012703	63421
0.0127183	63421
0.0127333	63423
0.0127487	63423
0.0127634	63426
0.0127784	63428
0.0127936	63429
0.0128089	63429
0.0128241	63430
0.0128389	63433
0.0128542	63433
0.0128694	63434
0.0128844	63436
0.0128987	63441
0.0129141	63441
0.0129294	63441
0.0129448	63441
0.0129601	63441
0.0129755	63441
0.0129906	63442
0.0130058	63443
0.0130208	63445
0.0130361	63445
0.0130515	63445
0.0130668	63445
0.013082	63446
0.0130969	63448
0.0131121	63449
0.0131274	63449
0.0131428	63449
0.0131577	63451
0.0131728	63452
0.0131863	63461
0.0132017	63461
0.013217	63461
0.0132324	63461
0.0132463	63468
0.0132606	63473
0.0132759	63473
0.0132913	63473
0.0133064	63474
0.0133215	63475
0.0133369	63475
0.0133516	63478
0.0133669	63478
0.0133822	63478
0.0133976	63478
0.0134127	63479
0.013428	63479
0.0134427	63482
0.0134579	63483
0.013473	63484
0.0134881	63485
0.0135034	63485
0.0135188	63485
0.0135341	63485
0.013549	63487
0.0135643	63487
0.013579	63490
0.0135943	63490
0.0136086	63495
0.0136231	63499
0.0136378	63502
0.0136531	63502
0.0136682	63503
0.0136835	63503
0.0136988	63503
0.0137139	63504
0.0137293	63504
0.0137446	63504
0.0137593	63507
0.0137744	63508
0.0137888	63512
0.0138041	63512
0.0138188	63515
0.0138335	63518
0.0138488	63518
0.0138641	63518
0.0138794	63518
0.0138947	63518
0.0139096	63520
0.0139247	63521
0.01394	63521
0.0139551	63522
0.0139702	63523
0.0139855	63523
0.0140001	63526
0.0140146	63530
0.0140299	63530
0.0140452	63530
0.0140605	63530
0.0140751	63533
0.0140902	63534
0.0141055	63534
0.0141206	63535
0.0141356	63536
0.0141509	63536
0.0141658	63538
0.0141811	63538
0.014196	63540
0.0142112	63540
0.0142263	63541
0.0142414	63542
0.0142567	63542
0.0142711	63546
0.0142864	63546
0.0143006	63551
0.0143158	63551
0.0143309	63552
0.0143462	63552
0.0143615	63552
0.0143757	63557
0.0143907	63558
0.0144058	63559
0.0144211	63559
0.0144359	63561
0.0144512	63561
0.0144665	63561
0.0144813	63563
0.0144961	63565
0.0145112	63566
0.0145265	63566
0.0145413	63568
0.0145563	63569
0.0145714	63570
0.0145867	63570
0.0146019	63570
0.0146165	63573
0.0146313	63575
0.0146466	63575
0.0146619	63575
0.0146767	63577
0.014692	63577
0.0147072	63577
0.0147225	63577
0.0147376	63578
0.0147528	63578
0.0147676	63580
0.0147827	63581
0.0147979	63581
0.014813	63582
0.014828	63583
0.014843	63584
0.0148581	63585
0.0148733	63585
0.0148886	63585
0.0149034	63587
0.0149187	63587
0.0149339	63587
0.0149476	63594
0.0149628	63594
0.0149781	63594
0.0149933	63594
0.0150086	63594
0.0150239	63594
0.0150391	63594
0.0150541	63595
0.0150687	63598
0.0150835	63600
0.0150978	63604
0.015113	63604
0.0151281	63605
0.0151421	63610
0.0151571	63611
0.0151719	63613
0.0151869	63614
0.0152019	63615
0.0152165	63618
0.0152317	63618
0.0152465	63620
0.0152617	63620
0.015277	63620
0.0152918	63622
0.0153068	63623
0.015322	63623
0.0153372	63623
0.0153525	63623
0.0153675	63624
0.015382	63627
0.0153956	63634
0.0154101	63637
0.0154251	63638
0.0154401	63639
0.0154551	63640
0.0154701	63641
0.0154848	63643
0.0154998	63644
0.0155148	63645
0.01553	63645
0.0155452	63645
0.0155602	63646
0.0155755	63646
0.0155907	63646
0.0156057	63647
0.0156207	63648
0.0156359	63648
0.0156509	63649
0.0156658	63650
0.0156808	63651
0.0156956	63653
0.0157103	63655
0.0157248	63658
0.01574	63658
0.015755	63659
0.0157697	63661
0.0157849	63661
0.0157999	63662
0.0158151	63662
0.0158301	63663
0.0158453	63663
0.0158598	63666
0.0158747	63667
0.015889	63671
0.0159042	63671
0.0159194	63671
0.0159346	63671
0.0159496	63672
0.0159643	63674
0.0159795	63674
0.0159947	63674
0.0160099	63674
0.0160251	63674
0.0160401	63675
0.0160553	63675
0.0160705	63675
0.0160857	63675
0.0161009	63675
0.0161158	63676
0.016131	63676
0.0161462	63676
0.0161614	63676
0.0161764	63677
0.0161916	63677
0.0162068	63677
0.0162215	63679
0.0162367	63679
0.0162509	63683
0.0162658	63684
0.0162805	63686
0.0162947	63690
0.0163099	63690
0.0163251	63690
0.01634	63691
0.0163545	63694
0.0163694	63695
0.0163846	63695
0.0163998	63695
0.016415	63695
0.0164301	63695
0.0164453	63695
0.0164603	63696
0.0164755	63696
0.0164901	63698
0.0165046	63701
0.0165192	63703
0.0165344	63703
0.0165486	63707
0.0165635	63708
0.0165787	63708
0.0165936	63709
0.0166088	63709
0.0166237	63710
0.0166386	63711
0.0166535	63712
0.0166687	63712
0.0166839	63712
0.016698	63716
0.0167132	63716
0.0167284	63716
0.0167436	63716
0.0167587	63716
0.0167739	63716
0.0167888	63717
0.0168035	63719
0.0168184	63720
0.0168333	63721
0.0168482	63722
0.0168626	63725
0.0168778	63725
0.0168922	63728
0.0169073	63728
0.0169222	63729
0.0169374	63729
0.0169526	63729
0.0169677	63729
0.0169829	63729
0.016997	63733
0.0170122	63733
0.0170273	63733
0.0170425	63733
0.0170576	63733
0.0170723	63735
0.0170872	63736
0.0171023	63736
0.0171172	63737
0.0171324	63737
0.0171473	63738
0.0171622	63739
0.0171773	63739
0.0171919	63741
0.0172071	63741
0.0172217	63743
0.0172369	63743
0.0172517	63744
0.0172664	63746
0.0172812	63747
0.0172964	63747
0.0173113	63748
0.0173262	63749
0.0173413	63749
0.0173562	63750
0.0173713	63750
0.0173865	63750
0.0174016	63750
0.0174165	63751
0.0174311	63753
0.0174463	63753
0.0174611	63754
0.0174763	63754
0.0174914	63754
0.0175057	63757
0.0175209	63757
0.017536	63757
0.0175512	63757
0.0175663	63757
0.0175814	63757
0.0175966	63757
0.0176112	63759
0.017626	63760
0.0176412	63760
0.0176563	63760
0.0176709	63762
0.017686	63762
0.0177009	63763
0.0177155	63765
0.0177306	63765
0.0177457	63765
0.0177598	63769
0.0177744	63771
0.0177889	63773
0.0178041	63773
0.0178189	63774
0.0178335	63776
0.0178483	63777
0.0178635	63777
0.0178786	63777
0.0178932	63779
0.017908	63780
0.0179231	63780
0.0179374	63783
0.0179523	63784
0.0179671	63785
0.0179822	63785
0.0179968	63787
0.0180119	63787
0.018027	63787
0.0180413	63790
0.0180562	63791
0.0180713	63791
0.0180864	63791
0.0181007	63794
0.0181158	63794
0.0181309	63794
0.018146	63794
0.0181608	63795
0.0181759	63795
0.0181905	63797
0.018205	63799
0.0182201	63799
0.0182347	63801
0.0182498	63801
0.0182649	63801
0.01828	63801
0.0182951	63801
0.0183102	63801
0.0183251	63802
0.0183402	63802
0.0183553	63802
0.0183704	63802
0.0183855	63802
0.0184003	63803
0.0184154	63803
0.0184299	63805
0.0184445	63807
0.0184596	63807
0.0184744	63808
0.0184895	63808
0.0185043	63809
0.0185194	63809
0.0185345	63809
0.018549	63811
0.0185638	63812
0.0185786	63813
0.0185937	63813
0.0186088	63813
0.0186239	63813
0.0186381	63816
0.0186532	63816
0.0186677	63818
0.0186814	63823
0.0186965	63823
0.0187107	63826
0.0187255	63827
0.0187403	63828
0.0187551	63829
0.0187699	63830
0.018785	63830
0.0187998	63831
0.018814	63834
0.0188291	63834
0.0188439	63835
0.0188589	63835
0.0188737	63836
0.0188888	63836
0.0189039	63836
0.0189181	63839
0.0189332	63839
0.0189482	63839
0.0189633	63839
0.0189769	63844
0.018992	63844
0.0190068	63845
0.0190219	63845
0.0190369	63845
0.019052	63845
0.0190653	63851
0.0190804	63851
0.0190952	63852
0.0191102	63852
0.019125	63853
0.0191389	63857
0.019154	63857
0.0191684	63859
0.019182	63864
0.0191968	63865
0.0192119	63865
0.0192269	63865
0.019242	63865
0.0192568	63866
0.0192715	63867
0.0192857	63870
0.0193005	63871
0.0193155	63871
0.0193306	63871
0.0193456	63871
0.0193604	63872
0.0193754	63872
0.0193905	63872
0.0194056	63872
0.0194206	63872
0.0194354	63873
0.0194504	63873
0.0194652	63874
0.0194802	63874
0.0194953	63874
0.01951	63875
0.0195245	63877
0.0195395	63877
0.0195546	63877
0.0195696	63877
0.0195844	63878
0.0195988	63880
0.0196133	63882
0.0196277	63884
0.0196424	63885
0.0196569	63887
0.0196719	63887
0.0196867	63888
0.0197017	63888
0.0197161	63890
0.0197309	63891
0.0197453	63893
0.0197601	63894
0.0197751	63894
0.0197889	63898
0.0198037	63899
0.0198178	63902
0.0198328	63902
0.0198478	63902
0.0198626	63903
0.0198776	63903
0.0198926	63903
0.0199077	63903
0.0199227	63903
0.0199374	63904
0.0199518	63906
0.0199669	63906
0.0199819	63906
0.0199969	63906
0.020012	63906
0.020027	63906
0.0200417	63907
0.0200567	63907
0.0200708	63910
0.0200856	63911
0.0201006	63911
0.0201153	63912
0.02013	63913
0.0201447	63914
0.0201591	63916
0.0201741	63916
0.0201892	63916
0.0202042	63916
0.0202192	63916
0.0202342	63916
0.0202492	63916
0.0202643	63916
0.020279	63917
0.020294	63917
0.020309	63917
0.0203231	63920
0.0203381	63920
0.0203531	63920
0.0203672	63923
0.0203822	63923
0.0203972	63923
0.0204122	63923
0.0204272	63923
0.0204419	63924
0.0204569	63924
0.020472	63924
0.020487	63924
0.020502	63924
0.020517	63924
0.0205317	63925
0.0205467	63925
0.0205614	63926
0.0205758	63928
0.0205908	63928
0.0206054	63929
0.0206201	63930
0.0206342	63933
0.0206486	63935
0.0206636	63935
0.0206786	63935
0.0206936	63935
0.0207086	63935
0.0207232	63936
0.0207382	63936
0.0207532	63936
0.0207682	63936
0.0207832	63936
0.0207979	63937
0.0208123	63939
0.020827	63940
0.0208413	63942
0.020856	63943
0.0208707	63944
0.0208856	63944
0.0209003	63945
0.0209153	63945
0.02093	63946
0.020945	63946
0.02096	63946
0.020975	63946
0.0209899	63946
0.0210043	63948
0.0210186	63950
0.0210333	63951
0.0210476	63953
0.0210626	63953
0.0210773	63954
0.0210919	63955
0.0211069	63955
0.0211219	63955
0.0211366	63956
0.0211516	63956
0.0211665	63956
0.0211815	63956
0.0211965	63956
0.0212115	63956
0.0212261	63957
0.0212408	63958
0.0212558	63958
0.0212707	63958
0.0212857	63958
0.0213004	63959
0.0213153	63959
0.0213303	63959
0.0213446	63961
0.0213593	63962
0.0213743	63962
0.0213892	63962
0.0214042	63962
0.0214188	63963
0.0214332	63965
0.0214478	63966
0.0214621	63968
0.0214771	63968
0.0214921	63968
0.0215064	63970
0.0215207	63972
0.0215353	63973
0.0215503	63973
0.0215652	63973
0.0215802	63973
0.0215952	63973
0.0216101	63973
0.0216251	63973
0.0216401	63973
0.021655	63973
0.02167	63973
0.0216849	63973
0.0216986	63977
0.0217135	63977
0.0217278	63979
0.0217428	63979
0.0217577	63979
0.021772	63981
0.021787	63981
0.0218019	63981
0.0218169	63981
0.0218319	63981
0.0218468	63981
0.0218618	63981
0.0218767	63981
0.0218917	63981
0.0219063	63982
0.0219212	63982
0.0219355	63984
0.0219501	63985
0.0219651	63985
0.0219794	63987
0.0219936	63989
0.0220083	63990
0.0220225	63992
0.0220375	63992
0.0220524	63992
0.022067	63993
0.022082	63993
0.0220969	63993
0.0221119	63993
0.0221265	63994
0.0221414	63994
0.0221563	63994
0.0221713	63994
0.0221856	63996
0.0222002	63997
0.0222141	64000
0.022229	64000
0.022244	64000
0.0222589	64000
0.0222738	64000
0.0222877	64003
0.0223027	64003
0.0223176	64003
0.0223322	64004
0.0223471	64004
0.0223621	64004
0.022377	64004
0.0223919	64004
0.0224069	64004
0.0224215	64005
0.0224364	64005
0.0224506	64007
0.0224656	64007
0.0224801	64008
0.0224944	64010
0.0225086	64012
0.0225232	64013
0.0225381	64013
0.0225531	64013
0.022568	64013
0.0225829	64013
0.0225978	64013
0.0226128	64013
0.022627	64015
0.0226412	64017
0.0226551	64020
0.0226697	64021
0.0226843	64022
0.0226992	64022
0.0227141	64022
0.022729	64022
0.0227439	64022
0.0227588	64022
0.0227738	64022
0.022788	64024
0.0228015	64028
0.0228157	64030
0.0228303	64031
0.0228448	64032
0.0228598	64032
0.0228747	64032
0.0228889	64034
0.0229027	64037
0.0229177	64037
0.0229322	64038
0.0229471	64038
0.0229613	64040
0.0229759	64041
0.0229908	64041
0.0230053	64042
0.0230202	64042
0.0230351	64042
0.0230497	64043
0.0230646	64043
0.0230788	64045
0.0230933	64046
0.0231072	64049
0.0231221	64049
0.023137	64049
0.0231515	64050
0.0231661	64051
0.023181	64051
0.0231955	64052
0.0232104	64052
0.0232253	64052
0.0232399	64053
0.0232544	64054
0.0232689	64055
0.0232831	64057
0.023298	64057
0.0233129	64057
0.0233278	64057
0.0233413	64061
0.0233562	64061
0.023371	64061
0.0233859	64061
0.0234005	64062
0.0234139	64066
0.0234288	64066
0.0234433	64067
0.0234582	64067
0.0234731	64067
0.023488	64067
0.0235022	64069
0.023517	64069
0.0235316	64070
0.0235464	64070
0.0235613	64070
0.0235762	64070
0.0235911	64070
0.023606	64070
0.0236205	64071
0.023635	64072
0.0236499	64072
0.0236644	64073
0.0236793	64073
0.0236942	64073
0.0237087	64074
0.0237235	64074
0.0237384	64074
0.0237533	64074
0.0237682	64074
0.0237827	64075
0.0237976	64075
0.0238124	64075
0.0238273	64075
0.0238422	64075
0.023857	64075
0.0238719	64075
0.0238868	64075
0.0239009	64077
0.0239154	64078
0.0239281	64084
0.023943	64084
0.0239578	64084
0.0239727	64084
0.0239868	64086
0.0240017	64086
0.0240166	64086
0.0240314	64086
0.0240463	64086
0.0240612	64086
0.0240753	64088
0.0240894	64090
0.0241043	64090
0.0241191	64090
0.0241322	64095
0.024147	64095
0.0241615	64096
0.0241764	64096
0.0241912	64096
0.0242061	64096
0.0242209	64096
0.0242358	64096
0.0242506	64096
0.0242655	64096
0.0242796	64098
0.0242945	64098
0.0243093	64098
0.0243242	64098
0.024339	64098
0.0243535	64099
0.0243683	64099
0.0243832	64099
0.0243977	64100
0.0244125	64100
0.024427	64101
0.0244415	64102
0.0244563	64102
0.0244712	64102
0.024486	64102
0.0245009	64102
0.0245157	64102
0.0245302	64103
0.0245446	64104
0.0245591	64105
0.0245732	64107
0.024588	64107
0.0246025	64108
0.024617	64109
0.0246314	64110
0.0246452	64113
0.02466	64113
0.0246748	64113
0.0246882	64117
0.0247026	64118
0.0247171	64119
0.0247319	64119
0.024746	64121
0.0247605	64122
0.0247745	64124
0.024789	64125
0.0248038	64125
0.0248183	64126
0.0248323	64128
0.0248468	64129
0.0248609	64131
0.0248742	64135
0.024889	64135
0.0249038	64135
0.0249175	64138
0.024932	64139
0.0249468	64139
0.0249609	64141
0.0249753	64142
0.0249901	64142
0.0250049	64142
0.0250198	64142
0.0250327	64147
0.0250475	64147
0.0250623	64147
0.0250768	64148
0.0250916	64148
0.0251064	64148
0.0251208	64149
0.0251356	64149
0.0251482	64155
0.0251622	64157
0.025177	64157
0.0251918	64157
0.0252063	64158
0.0252203	64160
0.0252343	64162
0.0252484	64164
0.0252632	64164
0.0252776	64165
0.0252913	64168
0.0253061	64168
0.0253209	64168
0.0253357	64168
0.0253505	64168
0.0253649	64169
0.0253797	64169
0.0253941	64170
0.0254085	64171
0.0254233	64171
0.0254381	64171
0.0254526	64172
0.0254674	64172
0.0254818	64173
0.0254966	64173
0.0255106	64175
0.0255254	64175
0.0255402	64175
0.0255538	64178
0.0255682	64179
0.025583	64179
0.025597	64181
0.0256118	64181
0.0256266	64181
0.025641	64182
0.0256558	64182
0.0256706	64182
0.0256854	64182
0.0257002	64182
0.0257146	64183
0.0257294	64183
0.0257442	64183
0.0257586	64184
0.0257734	64184
0.0257877	64185
0.0258025	64185
0.0258173	64185
0.0258321	64185
0.0258469	64185
0.0258605	64188
0.0258753	64188
0.0258889	64191
0.0259033	64192
0.0259173	64194
0.0259321	64194
0.0259468	64194
0.0259616	64194
0.0259764	64194
0.0259904	64196
0.0260052	64196
0.0260195	64197
0.0260343	64197
0.0260487	64198
0.0260635	64198
0.0260782	64198
0.026093	64198
0.0261074	64199
0.0261222	64199
0.0261369	64199
0.0261517	64199
0.0261661	64200
0.0261805	64201
0.0261952	64201
0.0262096	64202
0.0262244	64202
0.0262384	64204
0.0262531	64204
0.0262671	64206
0.0262815	64207
0.0262946	64211
0.0263082	64214
0.026323	64214
0.0263377	64214
0.0263521	64215
0.0263669	64215
0.0263816	64215
0.0263964	64215
0.0264111	64215
0.0264259	64215
0.0264403	64216
0.0264546	64217
0.0264694	64217
0.0264829	64220
0.0264973	64221
0.0265121	64221
0.026526	64223
0.0265408	64223
0.0265551	64224
0.0265699	64224
0.0265846	64224
0.0265994	64224
0.0266141	64224
0.0266281	64226
0.0266428	64226
0.0266572	64227
0.0266715	64228
0.0266863	64228
0.026701	64228
0.0267154	64229
0.0267301	64229
0.0267449	64229
0.0267592	64230
0.0267739	64230
0.0267879	64232
0.0268026	64232
0.0268174	64232
0.0268321	64232
0.0268465	64233
0.0268608	64234
0.0268751	64235
0.0268899	64235
0.0269046	64235
0.0269193	64235
0.0269325	64239
0.0269472	64239
0.0269619	64239
0.0269759	64241
0.0269906	64241
0.0270045	64243
0.0270192	64243
0.0270336	64244
0.0270479	64245
0.0270618	64247
0.0270757	64249
0.0270905	64249
0.0271052	64249
0.0271195	64250
0.0271338	64251
0.0271486	64251
0.0271625	64253
0.0271764	64255
0.0271911	64255
0.0272058	64255
0.0272193	64258
0.0272341	64258
0.0272488	64258
0.0272631	64259
0.0272774	64260
0.0272921	64260
0.0273069	64260
0.0273216	64260
0.0273363	64260
0.0273506	64261
0.0273649	64262
0.0273796	64262
0.0273935	64264
0.0274082	64264
0.0274226	64265
0.027436	64268
0.0274491	64272
0.0274638	64272
0.0274785	64272
0.0274928	64273
0.0275075	64273
0.0275222	64273
0.027537	64273
0.0275513	64274
0.0275655	64275
0.027579	64278
0.0275937	64278
0.0276084	64278
0.0276227	64279
0.027637	64280
0.0276509	64282
0.0276656	64282
0.0276803	64282
0.0276946	64283
0.0277093	64283
0.0277236	64284
0.0277379	64285
0.0277526	64285
0.0277673	64285
0.0277816	64286
0.0277958	64287
0.0278105	64287
0.0278248	64288
0.0278395	64288
0.0278538	64289
0.0278681	64290
0.0278828	64290
0.0278971	64291
0.0279105	64294
0.0279243	64296
0.027939	64296
0.0279533	64297
0.027968	64297
0.0279827	64297
0.027997	64298
0.0280117	64298
0.0280255	64300
0.0280402	64300
0.0280549	64300
0.0280696	64300
0.0280839	64301
0.0280981	64302
0.0281128	64302
0.0281271	64303
0.0281418	64303
0.0281565	64303
0.0281707	64304
0.0281854	64304
0.0282001	64304
0.0282148	64304
0.0282286	64306
0.0282433	64306
0.028258	64306
0.0282727	64306
0.0282869	64307
0.0283016	64307
0.0283159	64308
0.0283305	64308
0.0283452	64308
0.028359	64310
0.0283737	64310
0.0283867	64314
0.0284014	64314
0.0284156	64315
0.0284303	64315
0.0284441	64317
0.0284588	64317
0.0284735	64317
0.0284873	64319
0.0285015	64320
0.0285158	64321
0.0285304	64321
0.0285451	64321
0.0285598	64321
0.0285744	64321
0.0285891	64321
0.0286038	64321
0.0286176	64323
0.0286314	64325
0.0286461	64325
0.0286603	64326
0.0286732	64330
0.0286879	64330
0.0287026	64330
0.0287168	64331
0.0287315	64331
0.0287461	64331
0.0287604	64332
0.028775	64332
0.0287897	64332
0.0288035	64334
0.0288181	64334
0.0288306	64339
0.0288453	64339
0.0288591	64341
0.0288733	64342
0.0288875	64343
0.0289017	64344
0.0289164	64344
0.028931	64344
0.0289457	64344
0.0289604	64344
0.0289746	64345
0.0289892	64345
0.0290039	64345
0.0290177	64347
0.0290323	64347
0.029047	64347
0.0290612	64348
0.0290754	64349
0.0290874	64355
0.029102	64355
0.0291163	64356
0.0291309	64356
0.0291442	64359
0.029158	64361
0.0291722	64362
0.0291868	64362
0.0292006	64364
0.0292144	64366
0.029229	64366
0.0292419	64370
0.0292561	64371
0.0292707	64371
0.0292854	64371
0.0293	64371
0.0293146	64371
0.0293288	64372
0.0293435	64372
0.0293577	64373
0.0293719	64374
0.0293856	64376
0.0294002	64376
0.0294144	64377
0.0294282	64379
0.0294419	64381
0.0294565	64381
0.0294707	64382
0.0294845	64384
0.0294973	64388
0.029512	64388
0.0295266	64388
0.0295403	64390
0.0295541	64392
0.0295687	64392
0.0295824	64394
0.029597	64394
0.0296117	64394
0.0296263	64394
0.0296409	64394
0.0296551	64395
0.0296697	64395
0.0296843	64395
0.0296989	64395
0.0297136	64395
0.0297282	64395
0.0297428	64395
0.0297574	64395
0.029772	64395
0.0297867	64395
0.0298013	64395
0.0298154	64396
0.0298296	64397
0.0298442	64397
0.0298588	64397
0.0298735	64397
0.0298881	64397
0.0299027	64397
0.0299168	64398
0.0299315	64398
0.0299452	64400
0.0299598	64400
0.0299739	64401
0.0299886	64401
0.0300032	64401
0.0300173	64402
0.0300319	64402
0.0300465	64402
0.0300611	64402
0.0300758	64402
0.0300899	64403
0.0301041	64404
[truncated: 1,425 more rows]

## Sheet: 60XICs
FDR	N_mouse_precursors
0.000264901	3774
0.000132723	15067
0.000144537	20753
0.00017307	23108
0.000209065	23911
0.000232775	25770
0.000266585	26251
0.000284951	28067
0.0003093	29089
0.000330775	30222
0.000359642	30575
0.000387409	30963
0.000411953	31544
0.000443094	31582
0.000454821	32965
0.00048432	33020
0.00051327	33104
0.000538761	33392
0.000562047	33786
0.000571543	34973
0.000599281	35021
0.000627013	35065
0.000654972	35093
0.000669886	35803
0.000688155	36304
0.000700998	37064
0.000717532	37602
0.000727897	38439
0.000753325	38467
0.000762505	39314
0.000785407	39439
0.000788974	40527
0.000812848	40565
0.000816719	41596
0.000840296	41617
0.000858042	41920
0.000869627	42510
0.000889118	42701
0.000909642	42835
0.000929454	42996
0.000945921	43303
0.000948231	44251
0.000962249	44644
0.000967926	45414
0.000970288	46333
0.000956818	48030
0.000969192	48447
0.000977836	49040
0.00099707	49095
0.00100361	49770
0.00101878	50009
0.00103612	50135
0.00103834	50990
0.00105535	51114
0.00106155	51756
0.00107496	52039
0.00109062	52207
0.0011093	52227
0.00112008	52616
0.00113701	52710
0.00114198	53355
0.00116018	53378
0.00116937	53812
0.00117489	54409
0.00119224	54454
0.00120912	54519
0.00122545	54607
0.00122702	55351
0.00124477	55363
0.00125981	55494
0.00127377	55669
0.00129125	55688
0.0013086	55712
0.00132564	55748
0.00133814	55973
0.00135436	56039
0.00137186	56051
0.00138711	56154
0.00139259	56650
0.00140743	56761
0.0014216	56897
0.00142977	57270
0.00144529	57345
0.00146008	57447
0.00147505	57540
0.00149192	57558
0.00150228	57825
0.00151928	57834
0.00153472	57902
0.00154863	58026
0.00156078	58213
0.00157327	58385
0.00158792	58474
0.00160191	58586
0.00161614	58687
0.00163185	58733
0.00164569	58845
0.00165787	59014
0.00167315	59071
0.00168631	59201
0.00170252	59223
0.00171885	59240
0.0017355	59246
0.00175149	59274
0.00176607	59349
0.00178253	59360
0.001796	59470
0.00181156	59509
0.00182815	59514
0.00184323	59568
0.00185942	59585
0.00187586	59594
0.00189137	59632
0.00190757	59648
0.00192353	59671
0.00193721	59764
0.00195361	59772
0.00196801	59841
0.00198449	59846
0.00199993	59882
0.0020164	59887
0.00203123	59940
0.00204751	59950
0.00206045	60057
0.00206765	60330
0.00208402	60334
0.00210004	60348
0.00211609	60361
0.00213191	60380
0.00214833	60382
0.00216257	60445
0.00217897	60447
0.00219418	60482
0.00220918	60522
0.00222519	60534
0.00224149	60538
0.00225652	60576
0.00227175	60608
0.00228814	60609
0.00230305	60649
0.00231839	60677
0.00233357	60709
0.00234973	60715
0.00236531	60736
0.00237998	60780
0.00239635	60780
0.00241055	60835
0.00242543	60872
0.0024415	60879
0.00245588	60928
0.00247156	60944
0.00248768	60949
0.00250249	60986
0.00251848	60994
0.00253463	60998
0.00254835	61060
0.00256423	61070
0.00257942	61096
0.00259571	61096
0.00261186	61099
0.00262407	61194
0.002639	61225
0.0026536	61263
0.00266923	61277
0.00268441	61301
0.00270055	61303
0.00271673	61304
0.00273242	61316
0.00274609	61373
0.00276203	61379
0.00277525	61445
0.00278954	61487
0.00280548	61492
0.00282165	61492
0.00283745	61500
0.00285348	61503
0.00286816	61535
0.00288362	61550
0.00289921	61562
0.00291526	61564
0.00293136	61565
0.00294656	61585
0.00296246	61590
0.00297812	61600
0.00299362	61613
0.00300898	61629
0.00302491	61633
0.00304064	61641
0.00305637	61649
0.0030724	61651
0.00308787	61664
0.00310368	61670
0.00311743	61717
0.00313232	61741
0.003148	61749
0.00316359	61759
0.0031785	61782
0.00319442	61785
0.00321009	61793
0.00322529	61810
0.00324099	61817
0.00325628	61832
0.00327219	61835
0.00328815	61837
0.00330352	61850
0.00331942	61853
0.00333425	61876
0.00335014	61879
0.00336597	61883
0.00338191	61885
0.00339747	61894
0.00341319	61900
0.0034289	61906
0.00344483	61908
0.00346037	61917
0.00347625	61920
0.00349054	61951
0.00350606	61960
0.00352164	61968
0.00353726	61975
0.00355288	61982
0.0035689	61982
0.00358371	62003
0.00359949	62007
0.00361539	62009
0.00363087	62018
0.00364688	62018
0.00366242	62026
0.00367771	62038
0.00369347	62042
0.00370912	62048
0.00372499	62050
0.00374039	62060
0.0037562	62063
0.00377171	62071
0.00378733	62077
0.00380326	62078
0.00381881	62085
0.00383437	62092
0.00384942	62107
0.00386453	62121
0.00387976	62133
0.00389504	62144
0.00391032	62155
0.00392559	62166
0.00394149	62167
0.00395745	62167
0.00397334	62168
0.00398923	62169
0.00400468	62177
0.00402005	62186
0.00403523	62198
0.00405105	62200
0.00406693	62201
0.00408163	62220
0.00409757	62220
0.00411312	62226
0.00412906	62226
0.00414466	62231
0.0041604	62234
0.0041758	62242
0.00419093	62254
0.00420632	62262
0.00422211	62264
0.00423756	62271
0.00425341	62272
0.00426893	62278
0.00428245	62313
0.00429754	62325
0.00431344	62325
0.00432776	62348
0.00434366	62348
0.00435949	62349
0.00437532	62350
0.00439115	62351
0.00440662	62357
0.00442188	62366
0.0044377	62367
0.0044536	62367
0.0044692	62371
0.00448502	62372
0.00450005	62384
0.00451579	62386
0.00453167	62386
0.0045472	62391
0.00456293	62393
0.00457786	62406
0.00459374	62406
0.00460954	62407
0.0046249	62414
0.00464026	62421
0.00465613	62421
0.00467156	62427
0.00468705	62432
0.00470194	62445
0.00471773	62446
0.00473352	62447
0.00474938	62447
0.00476464	62455
0.00478027	62458
0.00479597	62460
0.00481106	62470
0.00482546	62489
0.00484123	62490
0.004857	62491
0.00487222	62499
0.00488807	62499
0.00490329	62507
0.0049185	62515
0.00493379	62522
0.00494916	62528
0.00496483	62530
0.00498043	62533
0.00499594	62537
0.00501034	62555
0.00502608	62556
0.00504191	62556
0.00505717	62563
0.00507291	62564
0.00508841	62568
0.00510399	62571
0.00511826	62590
0.00513407	62590
0.00514964	62593
0.00516529	62595
0.00518044	62603
0.00519551	62612
0.00521131	62612
0.00522703	62613
0.00524234	62619
0.00525806	62620
0.00527369	62622
0.00528924	62625
0.00530411	62636
0.00531982	62637
0.0053352	62642
0.00535091	62643
0.00536499	62663
0.00538078	62663
0.00539657	62663
0.00541227	62664
0.00542805	62664
0.00544349	62668
0.00545919	62669
0.00547454	62674
0.00549032	62674
0.00550531	62683
0.00552109	62683
0.00553432	62712
0.00555009	62712
0.00556577	62713
0.00558092	62720
0.00559651	62722
0.00561157	62730
0.00562697	62734
0.00564264	62735
0.0056584	62735
0.00567362	62741
0.0056892	62743
0.00570487	62744
0.00572026	62748
0.00573556	62753
0.00575086	62758
0.00576661	62758
0.00578236	62758
0.00579719	62768
0.00581276	62770
0.00582823	62773
0.00584397	62773
0.00585972	62773
0.00587546	62773
0.00588952	62791
0.00590461	62798
0.00592006	62801
0.00593514	62808
0.0059505	62812
0.00596566	62818
0.0059813	62819
0.00599693	62820
0.00601256	62821
0.0060281	62823
0.00604325	62829
0.0060585	62834
0.00607326	62844
0.00608859	62848
0.00610431	62848
0.00611983	62850
0.00613545	62851
0.00615068	62856
0.00616601	62860
0.00618152	62862
0.00619724	62862
0.00621255	62866
0.00622826	62866
0.00624368	62869
0.00625919	62871
0.00627489	62871
0.0062905	62872
0.00630611	62873
0.00632181	62873
0.00633732	62875
0.00635272	62878
0.00636782	62884
0.00638281	62891
0.00639831	62893
0.0064139	62894
0.0064295	62895
0.00644489	62898
0.00645966	62907
0.00647464	62914
0.00648971	62920
0.00650509	62923
0.00652078	62923
0.00653646	62923
0.00655215	62923
0.00656524	62948
0.00658092	62948
0.00659618	62952
0.00661186	62952
0.00662743	62953
0.00664289	62955
0.00665825	62958
0.0066734	62963
0.00668907	62963
0.00670368	62973
0.00671882	62978
0.00673438	62979
0.00674994	62980
0.0067656	62980
0.00678126	62980
0.00679693	62980
0.00681216	62984
0.00682761	62986
0.00684327	62986
0.0068586	62989
0.00687329	62998
0.00688829	63004
0.00690394	63004
0.00691949	63005
0.00693459	63010
0.00695003	63012
0.00696546	63014
0.00698111	63014
0.00699598	63021
0.00701152	63022
0.00702672	63026
0.00704203	63029
0.00705712	63034
0.00707276	63034
0.00708807	63037
0.00710348	63039
0.00711878	63042
0.00713408	63045
0.00714961	63046
0.007164	63057
0.00717952	63058
0.00719481	63061
0.00721033	63062
0.00722539	63067
0.00724033	63073
0.00725584	63074
0.00727135	63075
0.00728675	63077
0.00730203	63080
0.00731742	63082
0.00733304	63082
0.00734831	63085
0.00736382	63086
0.0073792	63088
0.00739459	63090
0.00740962	63095
0.00742524	63095
0.0074405	63098
0.00745611	63098
0.00747161	63099
0.00748722	63099
0.00750283	63099
0.0075175	63107
0.0075331	63107
0.00754848	63109
0.00756325	63116
0.00757826	63121
0.00759374	63122
0.00760899	63125
0.00762399	63130
0.00763719	63150
0.00765254	63152
0.00766753	63157
0.00768252	63162
0.00769787	63164
0.00771333	63165
0.0077288	63166
0.00774378	63171
0.00775924	63172
0.00777446	63175
0.00778931	63181
0.0078044	63185
0.00781986	63186
0.00783433	63195
0.00784979	63196
0.00786524	63197
0.00788081	63197
0.00789639	63197
0.00791172	63199
0.00792617	63208
0.00794174	63208
0.00795631	63216
0.00797063	63226
0.00798594	63228
0.00800138	63229
0.00801657	63232
0.00803213	63232
0.00804769	63232
0.00806325	63232
0.00807843	63235
0.00809399	63235
0.00810955	63235
0.00812434	63241
0.0081399	63241
0.00815507	63244
0.0081705	63245
0.00818554	63249
0.00820109	63249
0.00821664	63249
0.00823219	63249
0.00824762	63250
0.00826304	63251
0.00827846	63252
0.00829375	63254
0.00830916	63255
0.00832458	63256
0.00833987	63258
0.00835476	63263
0.00836899	63273
0.00838427	63275
0.00839981	63275
0.00841508	63277
0.00843022	63280
0.00844576	63280
0.00846116	63281
0.00847657	63282
0.00849091	63291
0.00850617	63293
0.0085217	63293
0.00853723	63293
0.00855263	63294
0.00856803	63295
0.00858315	63298
0.00859801	63303
0.00861313	63306
0.00862838	63308
0.00864391	63308
0.00865943	63308
0.00867482	63309
0.00869034	63309
0.00870546	63312
0.00872084	63313
0.00873636	63313
0.00875188	63313
0.0087674	63313
0.00878237	63317
0.00879719	63322
0.00881257	63323
0.00882795	63324
0.00884291	63328
0.00885842	63328
0.00887379	63329
0.00888861	63334
0.00890398	63335
0.00891949	63335
0.00893486	63336
0.00895009	63338
0.00896531	63340
0.0089804	63343
0.00899562	63345
0.00901112	63345
0.00902648	63346
0.00904185	63347
0.00905692	63350
0.00907242	63350
0.00908792	63350
0.00910285	63354
0.00911792	63357
0.00913328	63358
0.0091482	63362
0.00916341	63364
0.00917876	63365
0.00919411	63366
0.00920917	63369
0.00922437	63371
0.00923986	63371
0.00925535	63371
0.00926954	63380
0.00928459	63383
0.00929993	63384
0.00931527	63385
0.00933075	63385
0.00934609	63386
0.00936069	63392
0.00937603	63393
0.00939136	63394
0.00940669	63395
0.00942187	63397
0.00943676	63401
0.00945224	63401
0.00946638	63410
0.00948141	63413
0.00949688	63413
0.00951206	63415
0.00952723	63417
0.0095421	63421
0.00955653	63428
0.00957169	63430
0.00958716	63430
0.00960232	63432
0.00961779	63432
0.0096328	63435
0.00964811	63436
0.00966267	63442
0.00967812	63442
0.00969358	63442
0.00970904	63442
0.0097245	63442
0.0097398	63443
0.00975435	63449
0.0097695	63451
0.00978434	63455
0.00979979	63455
0.00981509	63456
0.00983054	63456
0.00984584	63457
0.00986052	63462
0.00987581	63463
0.00989064	63467
0.00990609	63467
0.00992122	63469
0.00993636	63471
0.00995149	63473
0.00996693	63473
0.00998237	63473
0.00999766	63474
0.0100131	63474
0.0100285	63474
0.0100437	63476
0.010059	63477
0.0100744	63477
0.0100898	63477
0.0101053	63477
0.0101207	63477
0.010136	63478
0.01015	63487
0.0101654	63487
0.0101807	63488
0.010196	63489
0.0102112	63490
0.0102265	63491
0.0102416	63493
0.0102569	63494
0.0102723	63494
0.0102876	63495
0.010303	63495
0.0103184	63495
0.0103339	63495
0.0103488	63498
0.0103623	63510
0.0103777	63510
0.0103931	63510
0.0104081	63513
0.0104233	63514
0.0104386	63515
0.0104538	63516
0.0104684	63521
0.0104837	63522
0.0104988	63524
0.0105142	63524
0.0105294	63525
0.0105444	63528
0.0105598	63528
0.010575	63529
0.0105904	63529
0.0106058	63529
0.0106212	63529
0.0106365	63530
0.0106517	63531
0.010667	63532
0.0106824	63532
0.0106973	63535
0.0107127	63535
0.0107279	63536
0.0107433	63536
0.0107585	63537
0.0107739	63537
0.0107894	63537
0.0108048	63537
0.0108202	63537
0.0108354	63538
0.0108504	63540
0.0108658	63540
0.0108811	63541
0.0108965	63541
0.0109115	63543
0.0109268	63544
0.010942	63545
0.0109574	63545
0.0109726	63546
0.0109878	63547
0.0110029	63549
0.0110181	63550
0.0110331	63552
0.011048	63555
0.0110627	63559
0.0110779	63560
0.0110933	63560
0.0111082	63563
0.0111236	63563
0.0111382	63567
0.0111536	63567
0.011169	63567
0.011184	63569
0.0111987	63573
0.0112141	63573
0.0112288	63577
0.0112442	63577
0.0112592	63579
0.0112746	63579
0.0112892	63583
0.0113046	63583
0.01132	63583
0.0113352	63584
0.0113506	63584
0.0113643	63593
0.0113797	63593
0.0113951	63593
0.0114104	63593
0.0114249	63598
0.0114403	63598
0.0114557	63598
0.0114703	63602
0.0114855	63603
0.0115007	63604
0.011516	63604
0.0115312	63605
0.0115466	63605
0.011562	63605
0.0115773	63605
0.0115925	63606
0.0116077	63607
0.0116227	63609
0.011638	63609
0.0116534	63609
0.0116684	63611
0.0116832	63614
0.0116984	63615
0.0117135	63616
0.0117287	63617
0.0117435	63620
0.0117587	63621
0.011774	63621
0.0117886	63625
0.0118038	63626
0.0118186	63629
0.0118338	63630
0.0118489	63631
0.0118641	63632
0.0118793	63633
0.0118942	63635
0.0119096	63635
0.0119249	63635
0.0119399	63637
0.0119549	63639
0.0119702	63639
0.0119853	63640
0.0120007	63640
0.0120158	63641
0.0120312	63641
0.0120463	63642
0.0120615	63643
0.0120764	63645
0.0120916	63646
0.0121067	63647
0.0121221	63647
0.0121374	63647
0.0121527	63647
0.0121681	63647
0.0121832	63648
0.0121985	63648
0.0122139	63648
0.0122292	63648
0.0122445	63648
0.0122598	63648
0.0122752	63648
0.0122903	63649
0.0123056	63649
0.0123208	63650
0.0123357	63652
0.0123509	63653
0.0123662	63653
0.0123803	63659
0.0123953	63661
0.0124104	63662
0.0124257	63662
0.0124401	63667
0.0124554	63667
0.0124705	63668
0.0124857	63669
0.012501	63669
0.0125163	63669
0.0125312	63671
0.0125465	63671
0.0125615	63673
0.0125764	63675
0.0125917	63675
0.0126068	63676
0.0126221	63676
0.0126374	63676
0.0126527	63676
0.012668	63676
0.0126834	63676
0.0126987	63676
0.0127138	63677
0.0127291	63677
0.0127442	63678
0.0127591	63680
0.0127736	63684
0.0127889	63684
0.0128036	63687
0.0128189	63687
0.0128338	63689
0.0128491	63689
0.0128644	63689
0.0128797	63689
0.012895	63689
0.0129103	63689
0.0129254	63690
0.0129407	63690
0.012956	63690
0.0129711	63691
0.0129858	63694
0.0130009	63695
0.0130162	63695
0.0130315	63695
0.0130468	63695
0.0130621	63695
0.013077	63697
0.013092	63698
0.0131073	63698
0.0131226	63698
0.0131375	63700
0.0131526	63701
0.0131679	63701
0.0131832	63701
0.0131983	63702
0.0132135	63702
0.0132288	63702
0.0132441	63702
0.0132592	63703
0.0132745	63703
0.0132893	63705
0.0133044	63706
0.0133195	63707
0.0133348	63707
0.0133501	63707
0.0133653	63707
0.0133806	63707
0.0133959	63707
0.0134106	63710
0.0134254	63712
0.0134407	63712
0.0134558	63713
0.0134696	63720
0.0134849	63720
0.0134999	63721
0.013515	63722
0.0135302	63722
0.0135453	63723
0.0135597	63727
0.0135744	63730
0.0135896	63730
0.0136045	63732
0.0136191	63735
0.013634	63737
0.0136488	63739
0.0136641	63739
0.0136791	63740
0.0136944	63740
0.0137094	63741
0.0137247	63741
0.01374	63741
0.0137552	63741
0.0137705	63741
0.0137857	63741
0.013801	63741
0.013816	63742
0.0138313	63742
0.0138463	63743
0.0138614	63744
0.0138766	63744
0.0138919	63744
0.0139072	63744
0.0139218	63747
0.0139368	63748
0.0139508	63754
0.013966	63754
0.0139797	63761
0.0139946	63763
0.0140098	63763
0.0140251	63763
0.0140401	63764
0.0140545	63768
0.0140697	63768
0.0140849	63768
0.0141002	63768
0.0141154	63768
0.0141307	63768
0.0141455	63770
0.0141607	63770
0.014176	63770
0.0141912	63770
0.0142058	63773
0.014221	63773
0.0142363	63773
0.0142515	63773
0.0142667	63773
0.0142815	63775
0.0142965	63776
0.0143118	63776
0.0143268	63777
0.014342	63777
0.0143559	63783
0.0143711	63783
0.0143864	63783
0.0144009	63786
0.0144162	63786
0.014431	63788
0.0144457	63790
0.014461	63790
0.014476	63791
0.0144912	63791
0.014506	63793
0.0145212	63793
0.0145364	63793
0.0145512	63795
0.0145662	63796
0.0145814	63796
0.0145964	63797
0.0146114	63798
0.0146266	63798
0.0146418	63798
0.0146568	63799
0.0146718	63800
0.014687	63800
0.0147022	63800
0.014717	63802
0.0147322	63802
0.0147474	63802
0.0147627	63802
0.0147779	63802
0.0147931	63802
0.0148078	63804
0.014823	63804
0.0148376	63807
0.0148528	63807
0.014868	63807
0.0148832	63807
0.0148975	63811
0.0149127	63811
0.0149279	63811
0.0149431	63811
0.0149581	63812
0.0149728	63814
0.014988	63814
0.015003	63815
0.0150182	63815
0.0150334	63815
0.0150486	63815
0.0150638	63815
0.015079	63815
0.0150942	63815
0.0151094	63815
0.0151244	63816
0.0151396	63816
0.0151546	63817
0.0151698	63817
0.015185	63817
0.0152001	63817
0.0152149	63819
0.0152301	63819
0.015245	63820
0.01526	63821
0.0152749	63822
0.0152901	63822
0.0153049	63824
0.0153201	63824
0.0153352	63824
0.0153504	63824
0.0153652	63826
0.0153803	63826
0.0153955	63826
0.0154091	63833
0.0154238	63835
0.0154382	63838
0.0154534	63838
0.0154686	63838
0.0154838	63838
0.015499	63838
0.0155139	63839
0.0155284	63842
0.0155436	63842
0.0155587	63842
0.0155737	63843
0.0155889	63843
0.0156038	63844
0.0156187	63845
0.0156337	63846
0.0156488	63846
0.015664	63846
0.0156792	63846
0.0156944	63846
0.0157096	63846
0.0157242	63848
0.0157394	63848
0.0157546	63848
0.0157695	63849
0.0157844	63850
0.0157996	63850
0.0158148	63850
0.0158297	63851
0.0158449	63851
0.0158596	63853
0.0158747	63853
0.0158897	63854
0.0159048	63854
0.0159195	63856
0.0159342	63858
0.0159488	63860
0.015964	63860
0.0159792	63860
0.0159943	63860
0.016009	63862
0.0160242	63862
0.0160388	63864
0.0160535	63866
0.0160686	63866
0.0160826	63871
0.0160977	63871
0.0161124	63873
0.016127	63875
0.0161422	63875
0.0161571	63876
0.0161723	63876
0.0161872	63877
0.0162023	63877
0.0162165	63881
0.0162316	63881
0.0162468	63881
0.0162617	63882
0.0162763	63884
0.0162915	63884
0.0163059	63887
0.016321	63887
0.0163359	63888
0.0163508	63889
0.0163654	63891
0.0163806	63891
0.0163952	63893
0.0164096	63896
0.0164247	63896
0.0164399	63896
0.016455	63896
0.0164691	63900
0.016484	63901
0.0164989	63902
0.016514	63902
0.0165292	63902
0.0165441	63903
0.0165592	63903
0.0165743	63903
0.0165895	63903
0.0166043	63904
0.0166192	63905
0.0166341	63906
0.016649	63907
0.0166641	63907
0.0166792	63907
0.0166944	63907
0.0167095	63907
0.0167246	63907
0.0167395	63908
0.0167546	63908
0.016769	63911
0.0167841	63911
0.0167992	63911
0.0168138	63913
0.016829	63913
0.0168436	63915
0.0168579	63918
0.016873	63918
0.0168876	63920
0.0169028	63920
0.0169179	63920
0.0169327	63921
0.0169478	63921
0.016963	63921
0.0169781	63921
0.0169932	63921
0.0170083	63921
0.0170232	63922
0.0170378	63924
0.0170526	63925
0.0170675	63926
0.0170821	63928
0.0170972	63928
0.017112	63929
0.0171269	63930
0.0171415	63932
0.0171563	63933
0.0171711	63934
0.0171857	63936
0.0172003	63938
0.0172141	63943
0.0172292	63943
0.0172443	63943
0.0172589	63945
0.0172732	63948
0.0172877	63950
0.0173026	63951
0.0173171	63953
0.0173322	63953
0.0173473	63953
0.0173616	63956
0.0173762	63958
0.0173913	63958
0.0174056	63961
0.0174207	63961
0.0174358	63961
0.0174509	63961
0.0174654	63963
0.0174805	63963
0.0174943	63968
0.0175094	63968
0.0175239	63970
0.017539	63970
0.0175538	63971
0.0175689	63971
0.017584	63971
0.0175986	63973
0.0176136	63973
0.0176285	63974
0.0176435	63974
0.0176586	63974
0.0176737	63974
0.0176888	63974
0.0177036	63975
0.0177184	63976
0.0177335	63976
0.0177486	63976
0.0177637	63976
0.0177785	63977
0.017793	63979
0.0178078	63980
0.0178223	63982
0.0178371	63983
0.0178522	63983
0.0178667	63985
0.0178815	63986
0.0178963	63987
0.0179106	63990
0.0179257	63990
0.0179407	63990
0.0179558	63990
0.0179703	63992
0.017984	63997
0.0179988	63998
0.0180133	64000
0.0180284	64000
0.0180429	64002
0.0180577	64003
0.0180728	64003
0.018087	64006
0.0181015	64008
0.0181166	64008
0.0181313	64009
0.0181461	64010
0.0181609	64011
0.018176	64011
0.018191	64011
0.0182058	64012
0.0182209	64012
0.0182359	64012
0.018251	64012
0.0182655	64014
0.0182805	64014
0.0182956	64014
0.0183106	64014
0.0183254	64015
0.0183405	64015
0.0183555	64015
0.0183703	64016
0.0183851	64017
0.0183998	64018
0.0184149	64018
0.0184299	64018
0.0184447	64019
0.0184597	64019
0.0184745	64020
0.0184896	64020
0.0185046	64020
0.0185188	64023
0.0185338	64023
0.0185486	64024
0.0185637	64024
0.0185784	64025
0.0185932	64026
0.0186082	64026
0.018623	64027
0.018638	64027
0.0186531	64027
0.018667	64031
0.018682	64031
0.018697	64031
0.0187121	64031
0.0187262	64034
0.0187413	64034
0.0187563	64034
0.0187714	64034
0.0187864	64034
0.0188014	64034
0.0188165	64034
0.0188315	64034
0.0188451	64039
0.0188601	64039
0.0188752	64039
0.0188899	64040
0.0189046	64041
0.0189197	64041
0.0189347	64041
0.0189497	64041
0.0189645	64042
0.0189795	64042
0.0189942	64043
0.0190093	64043
0.0190243	64043
0.0190393	64043
0.019054	64044
0.0190691	64044
0.0190841	64044
0.0190991	64044
0.0191138	64045
0.0191289	64045
0.019143	64048
0.019158	64048
0.019173	64048
0.0191878	64049
0.0192028	64049
0.0192178	64049
0.0192322	64051
0.0192473	64051
0.0192623	64051
0.0192767	64053
0.0192917	64053
0.0193064	64054
0.0193215	64054
0.0193365	64054
0.0193512	64055
0.0193662	64055
0.0193806	64057
0.0193956	64057
0.0194106	64057
0.0194256	64057
0.0194407	64057
0.0194554	64058
0.0194698	64060
0.0194842	64062
0.0194992	64062
0.0195142	64062
0.0195289	64063
0.019543	64066
0.019558	64066
0.0195727	64067
0.0195877	64067
0.0196027	64067
0.0196177	64067
0.0196324	64068
0.0196471	64069
0.0196615	64071
0.0196765	64071
0.0196912	64072
0.0197062	64072
0.0197212	64072
0.0197362	64072
0.0197512	64072
0.0197662	64072
0.0197806	64074
0.0197956	64074
0.0198106	64074
0.0198256	64074
0.0198406	64074
0.0198553	64075
0.0198703	64075
0.019885	64076
0.0199	64076
0.019915	64076
0.0199299	64076
0.0199449	64076
0.0199596	64077
0.0199743	64078
0.019989	64079
0.020004	64079
0.020019	64079
0.0200336	64080
0.0200486	64080
0.0200636	64080
0.0200777	64083
0.0200924	64084
0.0201073	64084
0.0201223	64084
0.020137	64085
0.020152	64085
0.0201667	64086
0.0201816	64086
0.0201966	64086
0.0202116	64086
0.0202266	64086
0.0202412	64087
0.0202562	64087
0.0202712	64087
0.0202849	64091
0.0202999	64091
0.0203143	64093
0.0203292	64093
0.0203439	64094
0.0203586	64095
0.0203735	64095
0.0203879	64097
0.0204022	64099
0.0204172	64099
0.0204322	64099
0.0204468	64100
0.0204618	64100
0.0204765	64101
0.0204914	64101
0.0205064	64101
0.020521	64102
0.020536	64102
0.020551	64102
0.0205659	64102
0.0205809	64102
0.0205952	64104
0.0206099	64105
0.0206242	64107
0.0206392	64107
0.0206541	64107
0.0206691	64107
0.0206834	64109
0.0206984	64109
0.0207134	64109
0.0207283	64109
0.0207433	64109
0.0207582	64109
0.0207732	64109
0.0207881	64109
0.0208028	64110
0.0208174	64111
0.0208324	64111
0.0208473	64111
0.020862	64112
0.0208769	64112
0.0208912	64114
0.0209062	64114
0.0209208	64115
0.0209358	64115
0.0209507	64115
0.0209654	64116
0.02098	64117
0.0209946	64118
0.0210089	64120
0.0210235	64121
0.0210385	64121
0.0210531	64122
0.0210671	64125
0.021082	64125
0.0210957	64129
0.0211106	64129
0.0211256	64129
0.0211405	64129
0.0211555	64129
0.0211701	64130
0.021185	64130
0.0212	64130
0.0212149	64130
0.0212298	64130
0.0212448	64130
0.0212591	64132
0.021274	64132
0.0212889	64132
0.0213039	64132
0.0213188	64132
0.0213337	64132
0.0213487	64132
0.0213636	64132
0.0213782	64133
0.0213931	64133
0.0214081	64133
0.0214227	64134
0.021437	64136
0.0214519	64136
0.0214668	64136
0.0214811	64138
0.0214954	64140
0.02151	64141
0.0215249	64141
0.0215398	64141
0.0215541	64143
0.021568	64146
0.0215823	64148
0.0215972	64148
0.0216115	64150
0.0216264	64150
0.0216407	64152
0.0216556	64152
0.0216702	64153
0.0216851	64153
0.0217	64153
0.0217149	64153
0.0217295	64154
0.0217441	64155
0.021759	64155
0.0217736	64156
0.0217885	64156
0.0218031	64157
0.0218174	64159
0.0218323	64159
0.0218472	64159
0.0218621	64159
0.021877	64159
0.0218919	64159
0.0219068	64159
0.0219217	64159
0.0219363	64160
0.0219512	64160
0.0219661	64160
0.0219804	64162
0.0219953	64162
0.0220102	64162
0.0220251	64162
0.0220397	64163
0.0220546	64163
0.0220695	64163
0.0220844	64163
0.0220993	64163
0.0221142	64163
0.0221291	64163
0.022144	64163
0.0221586	64164
0.0221731	64165
0.022188	64165
0.0222026	64166
0.0222171	64167
0.0222317	64168
0.0222459	64170
0.0222605	64171
0.022275	64172
0.0222896	64173
0.0223035	64176
0.0223184	64176
0.0223329	64177
0.0223471	64179
0.022362	64179
0.0223769	64179
0.0223915	64180
0.0224064	64180
0.0224213	64180
0.0224355	64182
0.0224503	64182
0.0224652	64182
0.0224801	64182
0.022495	64182
0.0225099	64182
0.0225248	64182
0.0225397	64182
0.0225539	64184
0.0225684	64185
0.0225833	64185
0.0225982	64185
0.0226131	64185
0.0226279	64185
0.0226418	64188
0.0226567	64188
0.0226712	64189
0.0226861	64189
0.0226999	64192
0.0227145	64193
0.0227293	64193
0.0227442	64193
0.0227591	64193
0.022774	64193
0.0227889	64193
0.0228037	64193
0.0228183	64194
0.0228324	64196
0.0228473	64196
0.0228611	64199
0.022876	64199
0.0228909	64199
0.0229058	64199
0.0229206	64199
0.0229352	64200
0.02295	64200
0.0229649	64200
0.0229794	64201
0.0229943	64201
0.0230091	64201
0.023024	64201
0.0230389	64201
0.0230534	64202
0.0230683	64202
0.0230828	64203
0.0230973	64204
0.0231122	64204
0.023127	64204
0.0231419	64204
0.0231567	64204
0.0231716	64204
0.0231865	64204
0.0232006	64206
0.0232155	64206
0.0232303	64206
0.0232452	64206
0.0232601	64206
0.0232749	64206
0.0232898	64206
0.0233046	64206
0.0233195	64206
0.0233343	64206
0.0233492	64206
0.0233626	64210
0.0233775	64210
0.0233923	64210
0.0234072	64210
0.0234217	64211
0.0234365	64211
0.0234514	64211
0.0234659	64212
0.0234807	64212
0.0234956	64212
0.0235104	64212
0.0235249	64213
0.0235398	64213
0.0235539	64215
0.0235684	64216
0.0235833	64216
0.0235977	64217
0.0236126	64217
0.0236274	64217
0.0236423	64217
0.023656	64220
0.0236709	64220
0.0236857	64220
0.0237002	64221
0.023714	64224
0.0237288	64224
0.0237437	64224
0.0237585	64224
0.0237733	64224
0.0237882	64224
0.0238026	64225
0.0238175	64225
0.023832	64226
0.0238457	64229
0.0238605	64229
0.0238754	64229
0.0238902	64229
0.023905	64229
0.0239192	64231
0.023934	64231
0.0239488	64231
0.0239633	64232
0.0239781	64232
0.0239919	64235
0.0240067	64235
0.0240215	64235
0.0240363	64235
0.0240512	64235
0.0240653	64237
0.0240801	64237
0.0240949	64237
0.0241094	64238
0.0241242	64238
0.024139	64238
0.0241539	64238
0.0241687	64238
0.0241835	64238
0.0241983	64238
0.0242131	64238
0.0242276	64239
0.0242424	64239
0.0242572	64239
0.0242721	64239
0.0242869	64239
0.0243017	64239
0.0243165	64239
0.024331	64240
0.0243458	64240
0.0243602	64241
0.0243751	64241
0.0243891	64243
0.0244036	64244
0.0244184	64244
0.0244332	64244
0.0244473	64246
0.0244617	64247
0.0244765	64247
0.024491	64248
0.024505	64250
0.0245199	64250
0.0245347	64250
0.0245491	64251
0.0245639	64251
0.0245787	64251
0.0245935	64251
0.024608	64252
0.0246228	64252
0.0246376	64252
0.0246524	64252
0.0246672	64252
0.024682	64252
0.0246968	64252
0.0247116	64252
0.0247264	64252
0.0247412	64252
0.024756	64252
0.0247701	64254
0.0247845	64255
0.0247989	64256
0.0248137	64256
0.0248278	64258
0.0248426	64258
0.024857	64259
0.0248718	64259
0.0248862	64260
0.024901	64260
0.0249154	64261
0.0249291	64264
0.0249439	64264
0.0249587	64264
0.0249734	64264
0.0249882	64264
0.025003	64264
0.0250178	64264
0.0250326	64264
0.0250474	64264
0.0250622	64264
0.025077	64264
0.0250918	64264
0.0251062	64265
0.025121	64265
0.0251358	64265
0.0251506	64265
0.0251653	64265
0.0251801	64265
0.0251949	64265
0.0252097	64265
0.025223	64269
0.0252377	64269
0.0252518	64271
0.0252662	64272
0.0252809	64272
0.0252953	64273
0.0253101	64273
0.0253249	64273
0.0253397	64273
0.0253545	64273
0.0253692	64273
0.025384	64273
0.0253976	64276
0.0254124	64276
0.0254272	64276
0.025442	64276
0.0254568	64276
0.0254711	64277
0.0254859	64277
0.0255007	64277
0.0255155	64277
0.0255299	64278
0.0255442	64279
0.025559	64279
0.025573	64281
0.0255878	64281
0.0256025	64281
0.0256169	64282
0.0256313	64283
0.0256461	64283
0.0256605	64284
0.0256748	64285
0.0256884	64288
0.0257032	64288
0.0257176	64289
0.025732	64290
0.0257463	64291
0.0257611	64291
0.0257759	64291
0.0257906	64291
0.0258046	64293
0.0258194	64293
0.0258341	64293
0.0258489	64293
0.0258636	64293
0.0258784	64293
0.0258932	64293
0.0259079	64293
0.0259219	64295
0.0259366	64295
0.025951	64296
0.0259658	64296
0.0259805	64296
0.0259953	64296
0.02601	64296
0.0260244	64297
0.0260391	64297
0.0260531	64299
0.0260679	64299
0.0260822	64300
0.026097	64300
0.0261117	64300
0.0261261	64301
0.0261408	64301
0.0261552	64302
0.0261699	64302
0.0261843	64303
0.0261986	64304
0.0262134	64304
0.0262273	64306
0.0262421	64306
0.0262568	64306
0.0262716	64306
0.0262859	64307
0.0263002	64308
0.026315	64308
0.0263297	64308
0.0263437	64310
0.0263584	64310
0.0263732	64310
0.0263879	64310
0.0264026	64310
0.0264174	64310
0.0264321	64310
0.0264469	64310
0.0264608	64312
0.0264755	64312
0.0264903	64312
0.026505	64312
0.0265197	64312
0.0265345	64312
0.0265484	64314
0.0265631	64314
0.0265779	64314
0.0265926	64314
0.0266073	64314
0.0266213	64316
0.026636	64316
0.0266507	64316
0.0266651	64317
0.0266798	64317
0.0266945	64317
0.0267092	64317
0.026724	64317
0.0267387	64317
0.0267534	64317
0.0267682	64317
0.0267829	64317
0.0267976	64317
0.0268123	64317
0.0268271	64317
0.0268418	64317
0.0268565	64317
0.0268708	64318
0.0268855	64318
0.0269003	64318
0.0269146	64319
0.0269293	64319
0.026944	64319
0.0269587	64319
0.0269735	64319
0.0269882	64319
0.0270029	64319
0.0270172	64320
0.0270311	64322
0.0270458	64322
0.0270605	64322
0.0270744	64324
0.0270892	64324
0.0271039	64324
0.027117	64328
0.0271317	64328
0.027146	64329
0.0271607	64329
0.0271754	64329
0.0271893	64331
0.027204	64331
0.0272183	64332
0.0272326	64333
0.0272473	64333
0.027262	64333
0.0272767	64333
0.027291	64334
0.0273057	64334
0.0273204	64334
0.0273351	64334
0.0273498	64334
0.0273645	64334
0.0273792	64334
0.0273935	64335
0.0274082	64335
0.0274221	64337
0.0274368	64337
0.0274507	64339
0.0274654	64339
0.0274801	64339
0.0274948	64339
0.0275087	64341
0.0275221	64344
0.0275368	64344
0.0275515	64344
0.0275654	64346
0.0275796	64347
0.0275939	64348
0.0276082	64349
0.0276229	64349
0.0276372	64350
0.0276514	64351
0.0276657	64352
0.02768	64353
0.0276947	64353
0.027709	64354
0.0277236	64354
0.0277383	64354
0.0277526	64355
0.0277673	64355
0.0277816	64356
0.0277954	64358
0.0278101	64358
0.0278248	64358
0.0278395	64358
0.0278541	64358
0.0278688	64358
0.0278831	64359
0.0278978	64359
0.027912	64360
0.0279267	64360
0.0279414	64360
0.0279557	64361
0.0279695	64363
0.0279842	64363
0.0279989	64363
0.0280135	64363
0.0280282	64363
0.0280429	64363
0.0280576	64363
0.0280722	64363
0.0280865	64364
0.0281012	64364
0.0281154	64365
0.0281297	64366
0.0281439	64367
0.0281586	64367
0.0281728	64368
0.0281875	64368
0.0282022	64368
0.0282169	64368
0.0282315	64368
0.0282462	64368
0.0282609	64368
0.0282755	64368
0.0282902	64368
0.0283045	64369
0.0283187	64370
0.0283334	64370
0.028348	64370
0.0283627	64370
0.0283774	64370
0.028392	64370
0.0284058	64372
0.0284205	64372
0.0284352	64372
0.0284498	64372
0.0284641	64373
0.0284783	64374
0.028493	64374
0.0285076	64374
0.0285223	64374
0.0285369	64374
0.0285507	64376
0.0285654	64376
0.0285801	64376
0.0285947	64376
0.0286094	64376
0.0286236	64377
0.0286382	64377
0.0286529	64377
0.0286667	64379
0.0286814	64379
0.028696	64379
0.0287098	64381
0.028724	64382
0.0287378	64384
0.0287525	64384
0.0287671	64384
0.0287818	64384
0.0287964	64384
0.0288111	64384
0.0288257	64384
0.0288404	64384
0.028855	64384
0.0288696	64384
0.0288843	64384
0.0288985	64385
0.0289132	64385
0.0289278	64385
0.0289424	64385
0.0289571	64385
0.0289717	64385
0.0289864	64385
0.029001	64385
0.0290157	64385
0.0290294	64387
0.0290432	64389
0.0290578	64389
0.0290725	64389
0.0290862	64391
0.0291004	64392
0.0291151	64392
0.0291297	64392
0.0291444	64392
0.029159	64392
0.0291736	64392
0.029187	64395
0.0292016	64395
0.0292162	64395
0.0292309	64395
0.0292455	64395
0.0292601	64395
0.0292748	64395
0.0292885	64397
0.0293023	64399
0.0293169	64399
0.0293315	64399
0.0293462	64399
0.0293608	64399
0.0293754	64399
0.02939	64399
0.0294047	64399
0.0294193	64399
0.0294339	64399
0.0294486	64399
0.0294623	64401
0.0294769	64401
0.0294915	64401
0.0295062	64401
0.0295204	64402
0.029535	64402
0.0295496	64402
0.0295642	64402
0.0295788	64402
0.0295935	64402
0.0296081	64402
0.0296227	64402
0.0296373	64402
0.0296515	64403
0.0296661	64403
0.0296807	64403
0.0296954	64403
0.0297091	64405
0.0297233	64406
0.0297374	64407
0.029752	64407
0.0297662	64408
0.0297808	64408
0.0297945	64410
0.0298092	64410
0.0298238	64410
0.0298379	64411
0.0298525	64411
0.0298672	64411
0.0298818	64411
0.0298964	64411
0.029911	64411
0.0299251	64412
0.0299398	64412
0.0299544	64412
0.0299685	64413
0.0299831	64413
0.0299977	64413
0.0300123	64413
0.030027	64413
0.0300411	64414
0.0300553	64415
0.0300699	64415
0.0300845	64415
0.0300991	64415
[truncated: 1,410 more rows]

## Sheet: 110XICs
FDR	N_mouse_precursors
0.000269469	3710
0.000178348	11212
0.000212781	14096
0.000237939	16807
0.000251623	19866
0.000298626	20086
0.000343238	20387
0.000390187	20495
0.000386399	23283
0.000421603	23709
0.000456792	24070
0.000492469	24355
0.000529101	24557
0.000561482	24920
0.00058126	25791
0.000604481	26453
0.000613165	27708
0.000648742	27728
0.000676614	28062
0.000703581	28406
0.000727525	28844
0.000751187	29265
0.000784929	29279
0.000812733	29506
0.000804972	31032
0.000829187	31330
0.000856545	31495
0.00088824	31495
0.000863147	33569
0.000848512	35326
0.000874891	35402
0.00089015	35917
0.000906867	36356
0.00092316	36796
0.000935929	37361
0.000949517	37878
0.000922969	40051
0.000947277	40077
0.000951475	40950
0.000966417	41350
0.000990123	41368
0.00100241	41857
0.00102593	41870
0.00104852	41920
0.00107207	41930
0.00108896	42196
0.00111216	42213
0.00112168	42745
0.0011335	43180
0.00115449	43259
0.0011611	43873
0.00118083	43985
0.00119596	44263
0.00120372	44807
0.00122078	44998
0.00123601	45251
0.00124792	45619
0.00126535	45779
0.00125503	46952
0.00127202	47109
0.00127173	47905
0.00129022	47992
0.00129793	48476
0.00131279	48687
0.0013315	48752
0.00128904	51135
0.00129689	51595
0.00131092	51804
0.00132298	52086
0.00132964	52576
0.0013449	52721
0.00136036	52855
0.00137655	52958
0.00139538	52958
0.00141347	52986
0.00142506	53255
0.00140219	54837
0.00142004	54850
0.00142971	55177
0.00144053	55455
0.00144177	56100
0.00145202	56391
0.00146672	56506
0.00147079	57028
0.00148399	57193
0.00149443	57461
0.00150832	57593
0.00152347	57675
0.00154033	57691
0.00155537	57774
0.00157081	57841
0.00158258	58041
0.00159616	58172
0.00161227	58209
0.00162931	58212
0.00164584	58233
0.0016609	58305
0.00167751	58322
0.00169402	58342
0.00170657	58497
0.00172308	58515
0.0017349	58691
0.00174766	58833
0.00176337	58874
0.00178026	58875
0.001796	58914
0.00181052	58992
0.0018259	59041
0.00184171	59075
0.00185817	59088
0.00187256	59166
0.00188851	59194
0.00190425	59228
0.00191945	59278
0.00193433	59337
0.00194853	59416
0.00196503	59424
0.0019789	59511
0.00199467	59540
0.00200992	59584
0.00202504	59631
0.00204092	59655
0.00205555	59715
0.00207223	59715
0.00208538	59816
0.0021007	59854
0.002116	59892
0.00212943	59982
0.0021451	60008
0.00216087	60031
0.00217482	60104
0.00219131	60106
0.0022078	60108
0.00222237	60162
0.00223632	60232
0.00225266	60237
0.00226829	60261
0.00228345	60297
0.00229904	60321
0.00231004	60465
0.00232524	60498
0.00233756	60605
0.00235255	60642
0.00236842	60656
0.00238479	60657
0.00239844	60727
0.00241474	60729
0.00243061	60742
0.00244551	60779
0.00246176	60782
0.00247606	60833
0.00249123	60862
0.00250688	60879
0.00252174	60915
0.0025362	60960
0.00255206	60971
0.00256477	61057
0.00257921	61101
0.00259452	61124
0.00261028	61136
0.00262566	61157
0.0026399	61204
0.00265364	61262
0.00266979	61264
0.00268511	61285
0.0027013	61286
0.00271699	61298
0.00273313	61300
0.00274904	61307
0.00276526	61307
0.00278108	61316
0.0027967	61329
0.00281246	61339
0.00282839	61345
0.00284409	61356
0.00285993	61364
0.00287557	61376
0.00289158	61380
0.00290632	61411
0.00292175	61427
0.0029376	61434
0.00295316	61447
0.00296837	61467
0.00298435	61471
0.00299891	61504
0.00301503	61505
0.00303079	61513
0.00304685	61515
0.00306241	61527
0.00307782	61542
0.00309387	61544
0.00310982	61548
0.00312551	61557
0.00314114	61567
0.00315718	61569
0.00317311	61573
0.00318827	61592
0.00320311	61617
0.00321783	61644
0.00323086	61703
0.00324628	61716
0.00326222	61719
0.00327811	61723
0.00329356	61735
0.00330912	61745
0.00332505	61748
0.00334038	61762
0.0033563	61765
0.00337173	61777
0.00338775	61778
0.0034035	61784
0.00341958	61784
0.00343515	61793
0.00345005	61814
0.00346612	61814
0.00348196	61818
0.00349797	61819
0.00351398	61820
0.00353004	61820
0.00354598	61822
0.00356199	61823
0.00357764	61830
0.00359307	61841
0.00360877	61847
0.00362447	61853
0.00364017	61859
0.00365516	61877
0.00367108	61879
0.00368552	61906
0.0037012	61912
0.00371669	61921
0.00373116	61947
0.00374682	61953
0.00376278	61954
0.00377771	61972
0.00379311	61982
0.00380723	62013
0.00382188	62035
0.00383751	62041
0.00385338	62043
0.00386888	62051
0.0038848	62052
0.00390042	62058
0.00391634	62059
0.00393113	62078
0.00394686	62082
0.00396214	62093
0.00397812	62093
0.00399403	62094
0.00400988	62096
0.00402527	62105
0.00404118	62106
0.00405683	62111
0.00407227	62119
0.00408811	62121
0.00410322	62134
0.00411872	62141
0.00413468	62141
0.00415024	62147
0.00416506	62164
0.00418028	62175
0.00419576	62182
0.00421123	62189
0.00422684	62194
0.00424224	62202
0.00425729	62215
0.00427309	62217
0.00428875	62221
0.00430455	62223
0.00432048	62223
0.00433635	62224
0.00435165	62233
0.00436737	62236
0.00438281	62243
0.00439852	62246
0.00441409	62251
0.00443002	62251
0.00444579	62253
0.0044615	62256
0.00447728	62258
0.00449291	62262
0.00450883	62262
0.00452467	62263
0.00453993	62272
0.00455585	62272
0.00457147	62276
0.00458716	62279
0.0046027	62284
0.00461846	62286
0.00463362	62296
0.00464923	62300
0.00466491	62303
0.00468051	62307
0.00469574	62316
0.00471133	62320
0.004727	62323
0.00474289	62323
0.00475833	62329
0.00477415	62330
0.00478912	62342
0.00480294	62369
0.00481851	62373
0.00483377	62381
0.00484957	62382
0.00486405	62400
0.00487992	62400
0.00489579	62400
0.00491087	62410
0.00492579	62422
0.00494016	62441
0.00495523	62451
0.00497092	62453
0.00498574	62466
0.00500135	62469
0.0050172	62469
0.00503177	62485
0.00504761	62485
0.00506289	62492
0.00507703	62513
0.00509262	62516
0.00510813	62520
0.00512364	62524
0.0051393	62526
0.00515513	62526
0.0051708	62528
0.00518662	62528
0.00520179	62536
0.00521479	62570
0.00523036	62573
0.00524484	62589
0.00525998	62597
0.0052757	62598
0.0052905	62610
0.00530614	62612
0.00532118	62621
0.00533562	62637
0.00535124	62639
0.00536704	62639
0.00538249	62643
0.00539811	62645
0.0054133	62652
0.00542874	62656
0.00544419	62660
0.00545962	62664
0.00547532	62665
0.00549093	62667
0.00550654	62669
0.00552232	62669
0.0055381	62669
0.00555353	62673
0.00556895	62677
0.0055842	62683
0.0055998	62685
0.00561557	62685
0.00563117	62687
0.00564578	62700
0.00566154	62700
0.00567686	62705
0.00569254	62706
0.00570831	62706
0.00572398	62707
0.00573975	62707
0.00575551	62707
0.00577063	62714
0.00578603	62718
0.00580133	62723
0.00581699	62724
0.00583275	62724
0.00584768	62733
0.00586315	62736
0.0058789	62736
0.00589447	62738
0.00591013	62739
0.00592579	62740
0.00594125	62743
0.00595662	62747
0.00597199	62751
0.00598774	62751
0.00600291	62757
0.00601837	62760
0.00603402	62761
0.00604928	62766
0.00606454	62771
0.00607999	62774
0.00609573	62774
0.00611117	62777
0.00612691	62777
0.00614206	62783
0.00615672	62794
0.00617216	62797
0.00618759	62800
0.00620292	62804
0.00621767	62814
0.00623319	62816
0.00624783	62827
0.00626315	62831
0.00627857	62834
0.00629408	62836
0.0063096	62838
0.00632431	62848
0.00633882	62860
0.00635382	62867
0.00636912	62871
0.00638483	62871
0.00640003	62876
0.00641573	62876
0.00643143	62876
0.00644662	62881
0.00646201	62884
0.0064772	62889
0.00649258	62892
0.00650828	62892
0.00652346	62897
0.00653812	62907
0.0065536	62909
0.00656918	62910
0.00658445	62914
0.00659972	62918
0.00661509	62921
0.00662973	62931
0.0066453	62932
0.00666067	62935
0.00667624	62936
0.00669181	62937
0.00670738	62938
0.00672295	62939
0.00673863	62939
0.00675409	62941
0.00676934	62945
0.00678319	62962
0.00679843	62966
0.00681377	62969
0.00682922	62971
0.00684467	62973
0.00686012	62975
0.00687578	62975
0.00689144	62975
0.00690677	62978
0.00692243	62978
0.00693798	62979
0.006952	62994
0.0069671	62999
0.00698276	62999
0.00699841	62999
0.00701406	62999
0.00702927	63003
0.0070447	63005
0.00706001	63008
0.00707488	63015
0.00709008	63019
0.00710494	63026
0.00712047	63027
0.00713599	63028
0.00715163	63028
0.00716727	63028
0.00718269	63030
0.00719821	63031
0.00721373	63032
0.00722937	63032
0.00724432	63038
0.00725984	63039
0.00727548	63039
0.00729099	63040
0.00730617	63044
0.00732134	63048
0.00733673	63050
0.00735225	63051
0.00736776	63052
0.00738292	63056
0.00739831	63058
0.0074137	63060
0.00742851	63067
0.0074439	63069
0.00745928	63071
0.00747478	63072
0.00749005	63075
0.00750566	63075
0.00752128	63075
0.00753619	63081
0.00755144	63084
0.00756646	63089
0.00758195	63090
0.00759733	63092
0.00761282	63093
0.0076283	63094
0.00764391	63094
0.00765928	63096
0.00767452	63099
0.00769001	63100
0.00770452	63109
0.00771952	63114
0.00773475	63117
0.00775011	63119
0.00776559	63120
0.00778094	63122
0.00779592	63127
0.00781139	63128
0.0078265	63132
0.00784184	63134
0.00785731	63135
0.0078729	63135
0.00788824	63137
0.00790371	63138
0.00791905	63140
0.00793389	63146
0.00794923	63148
0.00796481	63148
0.00797977	63153
0.0079946	63159
0.00801005	63160
0.00802475	63167
0.00803995	63170
0.00805553	63170
0.00807085	63172
0.00808617	63174
0.00810111	63179
0.0081163	63182
0.00813136	63186
0.00814629	63191
0.00816109	63197
0.00817665	63197
0.00819209	63198
0.00820714	63202
0.00822232	63205
0.00823749	63208
0.00825266	63211
0.0082677	63215
0.00828287	63218
0.0082983	63219
0.00831386	63219
0.00832941	63219
0.00834471	63221
0.00836026	63221
0.00837568	63222
0.0083911	63223
0.00840639	63225
0.00842168	63227
0.00843723	63227
0.00845278	63227
0.0084682	63228
0.00848375	63228
0.00849916	63229
0.00851404	63234
0.00852945	63235
0.00854486	63236
0.00856041	63236
0.00857595	63236
0.0085915	63236
0.00860704	63236
0.00862191	63241
0.00863718	63243
0.00865258	63244
0.00866812	63244
0.00868325	63247
0.00869824	63251
0.00871378	63251
0.00872877	63255
0.00874334	63262
0.00875887	63262
0.00877427	63263
0.0087898	63263
0.00880505	63265
0.00882058	63265
0.00883611	63265
0.00885136	63267
0.00886689	63267
0.00888186	63271
0.00889683	63275
0.00891207	63277
0.00892759	63277
0.00894297	63278
0.00895836	63279
0.00897374	63280
0.00898912	63281
0.00900464	63281
0.00902015	63281
0.00903553	63282
0.00905105	63282
0.00906657	63282
0.00908194	63283
0.00909746	63283
0.00911297	63283
0.00912777	63288
0.00914286	63291
0.00915794	63294
0.00917316	63296
0.00918824	63299
0.00920375	63299
0.0092181	63307
0.00923347	63308
0.00924897	63308
0.00926433	63309
0.00927954	63311
0.00929461	63314
0.00930982	63316
0.00932532	63316
0.00934068	63317
0.00935559	63321
0.00937109	63321
0.00938644	63322
0.0094015	63325
0.0094164	63329
0.0094319	63329
0.00944739	63329
0.00946288	63329
0.00947838	63329
0.00949387	63329
0.00950936	63329
0.00952485	63329
0.00954034	63329
0.00955583	63329
0.00957117	63330
0.00958651	63331
0.00960185	63332
0.00961734	63332
0.00963283	63332
0.00964816	63333
0.00966365	63333
0.00967868	63336
0.00969356	63340
0.00970904	63340
0.00972452	63340
0.00973985	63341
0.00975533	63341
0.00977082	63341
0.0097863	63341
0.00980086	63347
0.00981572	63351
0.0098312	63351
0.00984606	63355
0.00986153	63355
0.00987701	63355
0.00989248	63355
0.00990795	63355
0.00992312	63357
0.00993812	63360
0.00995328	63362
0.00996859	63363
0.00998297	63370
0.00999828	63371
0.0100133	63374
0.0100278	63380
0.0100433	63380
0.0100587	63380
0.010074	63381
0.0100895	63381
0.0101046	63383
0.0101201	63383
0.0101354	63384
0.0101507	63385
0.0101658	63387
0.0101813	63387
0.0101968	63387
0.0102122	63387
0.0102273	63389
0.0102428	63389
0.0102578	63392
0.0102732	63392
0.0102884	63394
0.0103038	63394
0.0103191	63395
0.0103345	63395
0.0103497	63397
0.0103651	63397
0.0103804	63398
0.0103959	63398
0.0104113	63398
0.0104266	63399
0.0104417	63401
0.0104568	63403
0.0104718	63406
0.0104869	63408
0.0105018	63411
0.0105171	63412
0.0105326	63412
0.0105478	63413
0.0105629	63415
0.0105784	63415
0.0105933	63418
0.0106084	63420
0.0106227	63427
0.0106381	63427
0.0106521	63436
0.010667	63439
0.0106818	63443
0.0106972	63443
0.0107124	63444
0.0107279	63444
0.0107425	63449
0.0107579	63449
0.0107733	63449
0.0107879	63454
0.010803	63456
0.0108181	63458
0.0108335	63458
0.0108484	63461
0.0108638	63461
0.0108792	63461
0.0108945	63462
0.0109095	63464
0.010925	63464
0.01094	63466
0.0109553	63467
0.0109702	63470
0.0109854	63471
0.011	63476
0.0110154	63476
0.0110304	63478
0.0110453	63481
0.0110594	63489
0.0110746	63490
0.01109	63490
0.0111054	63490
0.0111206	63491
0.0111359	63492
0.0111513	63492
0.0111654	63499
0.0111807	63500
0.0111961	63500
0.0112115	63500
0.0112262	63504
0.0112414	63505
0.0112564	63507
0.0112711	63511
0.0112863	63512
0.011301	63516
0.0113161	63518
0.0113309	63521
0.0113463	63521
0.0113612	63524
0.0113758	63528
0.0113909	63530
0.0114063	63530
0.0114215	63531
0.0114367	63532
0.0114515	63535
0.0114669	63535
0.0114819	63537
0.0114969	63539
0.011512	63541
0.0115268	63544
0.0115422	63544
0.0115572	63546
0.0115724	63547
0.0115878	63547
0.0116029	63548
0.0116183	63548
0.0116337	63548
0.0116485	63551
0.0116623	63560
0.0116774	63561
0.0116926	63562
0.011708	63562
0.0117234	63562
0.0117387	63562
0.0117537	63564
0.0117691	63564
0.0117841	63566
0.0117989	63569
0.0118119	63582
0.0118272	63582
0.0118422	63584
0.0118576	63584
0.0118728	63585
0.0118881	63585
0.0119031	63587
0.0119185	63587
0.0119334	63589
0.0119488	63589
0.0119638	63591
0.0119789	63592
0.0119943	63592
0.0120094	63593
0.012024	63597
0.0120392	63598
0.0120546	63598
0.0120692	63602
0.0120841	63604
0.0120976	63614
0.0121126	63616
0.0121277	63617
0.012143	63617
0.012158	63619
0.0121724	63624
0.0121866	63630
0.0122019	63630
0.0122173	63630
0.0122322	63632
0.0122474	63633
0.0122621	63636
0.0122775	63636
0.012292	63640
0.0123072	63641
0.0123217	63645
0.0123369	63646
0.012352	63647
0.0123671	63648
0.0123825	63648
0.0123978	63648
0.0124123	63652
0.0124269	63656
0.0124416	63659
0.012457	63659
0.0124719	63661
0.0124868	63663
0.0125019	63664
0.0125171	63665
0.0125324	63665
0.0125475	63666
0.0125624	63668
0.0125773	63670
0.0125927	63670
0.012608	63670
0.0126227	63673
0.012638	63673
0.0126523	63678
0.0126676	63678
0.0126818	63684
0.0126971	63684
0.0127124	63684
0.0127275	63685
0.0127428	63685
0.0127581	63685
0.0127734	63685
0.0127883	63687
0.0128036	63687
0.0128189	63687
0.0128342	63687
0.0128489	63690
0.012864	63691
0.0128793	63691
0.0128944	63692
0.0129097	63692
0.0129242	63696
0.0129387	63700
0.0129538	63701
0.0129691	63701
0.012984	63703
0.0129993	63703
0.0130146	63703
0.0130297	63704
0.013045	63704
0.0130603	63704
0.0130755	63704
0.0130906	63705
0.0131057	63706
0.013121	63706
0.0131349	63713
0.0131502	63713
0.013165	63715
0.0131801	63716
0.0131944	63721
0.0132097	63721
0.0132241	63725
0.013239	63727
0.0132541	63728
0.0132691	63729
0.0132838	63732
0.0132982	63736
0.0133129	63739
0.0133282	63739
0.0133434	63739
0.0133587	63739
0.0133736	63741
0.0133888	63741
0.0134041	63741
0.013419	63743
0.013434	63744
0.0134491	63745
0.0134644	63745
0.0134792	63747
0.0134943	63748
0.0135095	63748
0.0135248	63748
0.0135401	63748
0.0135545	63752
0.0135695	63753
0.0135842	63756
0.0135994	63756
0.0136145	63757
0.0136298	63757
0.0136448	63758
0.0136601	63758
0.0136753	63758
0.0136895	63763
0.0137048	63763
0.01372	63763
0.0137351	63764
0.0137503	63764
0.0137656	63764
0.0137806	63765
0.0137954	63767
0.0138101	63770
0.0138247	63773
0.0138399	63773
0.013855	63774
0.01387	63775
0.0138852	63775
0.0139005	63775
0.0139157	63775
0.0139308	63776
0.0139458	63777
0.013961	63777
0.0139763	63777
0.0139909	63780
0.0140061	63780
0.0140214	63780
0.0140364	63781
0.0140514	63782
0.0140664	63783
0.0140797	63792
0.0140947	63793
0.0141098	63794
0.014125	63794
0.01414	63795
0.0141552	63795
0.0141703	63796
0.0141848	63799
0.0141998	63800
0.0142142	63804
0.0142294	63804
0.0142447	63804
0.0142597	63805
0.0142749	63805
0.0142901	63805
0.0143047	63808
0.0143199	63808
0.0143351	63808
0.0143501	63809
0.0143647	63812
0.0143799	63812
0.0143952	63812
0.0144104	63812
0.0144252	63814
0.0144404	63814
0.0144554	63815
0.0144704	63816
0.0144856	63816
0.0145006	63817
0.0145158	63817
0.014531	63817
0.014546	63818
0.014561	63819
0.0145758	63821
0.0145905	63823
0.0146058	63823
0.0146207	63824
0.0146357	63825
0.0146505	63827
0.0146657	63827
0.0146809	63827
0.0146959	63828
0.0147104	63831
0.0147256	63831
0.0147408	63831
0.014756	63831
0.0147708	63833
0.014786	63833
0.0148012	63833
0.0148162	63834
0.0148314	63834
0.0148466	63834
0.0148611	63837
0.0148763	63837
0.0148913	63838
0.0149065	63838
0.0149217	63838
0.0149367	63839
0.0149512	63842
0.0149664	63842
0.0149816	63842
0.0149965	63843
0.0150108	63847
0.0150258	63848
0.0150407	63849
0.0150557	63850
0.0150709	63850
0.0150861	63850
0.0151013	63850
0.0151158	63853
0.0151309	63853
0.0151461	63853
0.0151613	63853
0.0151763	63854
0.0151915	63854
0.0152067	63854
0.0152216	63855
0.0152368	63855
0.0152518	63856
0.0152669	63856
0.0152821	63856
0.0152966	63859
0.0153118	63859
0.015327	63859
0.0153422	63859
0.0153571	63860
0.0153716	63863
0.0153868	63863
0.0154017	63864
0.0154169	63864
0.0154306	63870
0.0154458	63870
0.015461	63870
0.0154759	63871
0.0154911	63871
0.0155063	63871
0.0155214	63871
0.0155361	63873
0.0155503	63877
0.0155646	63881
0.0155797	63881
0.0155947	63882
0.0156091	63885
0.0156226	63892
0.0156373	63894
0.0156517	63897
0.0156669	63897
0.015682	63897
0.0156967	63899
0.0157114	63901
0.0157263	63902
0.0157403	63907
0.0157554	63907
0.0157703	63908
0.0157855	63908
0.0158007	63908
0.0158158	63908
0.015831	63908
0.0158461	63908
0.0158613	63908
0.0158762	63909
0.0158909	63911
0.015906	63911
0.0159212	63911
0.0159353	63915
0.01595	63917
0.0159632	63925
0.0159783	63925
0.0159932	63926
0.0160084	63926
0.0160233	63927
0.0160382	63928
0.0160528	63930
0.0160675	63932
0.0160819	63935
0.0160968	63936
0.0161117	63937
0.0161258	63941
0.0161409	63941
0.0161561	63941
0.0161712	63941
0.0161859	63943
0.0162007	63944
0.0162154	63946
0.0162303	63947
0.0162454	63947
0.0162603	63948
0.0162754	63948
0.0162901	63950
0.0163042	63954
0.0163188	63956
0.0163337	63957
0.0163486	63958
0.0163634	63959
0.0163783	63960
0.0163929	63962
0.0164081	63962
0.0164232	63962
0.0164383	63962
0.0164534	63962
0.0164683	63963
0.0164832	63964
0.0164983	63964
0.0165127	63967
0.0165275	63968
0.0165426	63968
0.0165575	63969
0.0165726	63969
0.0165878	63969
0.0166029	63969
0.016618	63969
0.0166321	63973
0.0166467	63975
0.0166613	63977
0.0166764	63977
0.0166915	63977
0.0167056	63981
0.0167197	63985
0.0167345	63986
0.0167496	63986
0.0167648	63986
0.0167799	63986
0.016795	63986
0.0168101	63986
0.0168249	63987
0.01684	63987
0.0168551	63987
0.0168687	63993
0.0168833	63995
0.0168976	63998
0.0169122	64000
0.0169273	64000
0.0169419	64002
0.016957	64002
0.0169721	64002
0.0169864	64005
0.017001	64007
0.0170158	64008
0.0170309	64008
0.0170452	64011
0.01706	64012
0.0170749	64013
0.0170897	64014
0.017104	64017
0.0171191	64017
0.0171339	64018
0.0171479	64022
0.0171622	64025
0.0171773	64025
0.0171922	64026
0.017207	64027
0.0172221	64027
0.0172371	64027
0.017252	64028
0.017267	64028
0.0172821	64028
0.0172969	64029
0.017312	64029
0.017325	64037
0.0173395	64039
0.0173543	64040
0.0173692	64041
0.0173834	64044
0.0173977	64047
0.0174125	64048
0.0174276	64048
0.0174427	64048
0.0174577	64048
0.0174725	64049
0.0174876	64049
0.0175021	64051
0.0175159	64056
0.0175309	64056
0.017546	64056
0.0175608	64057
0.0175756	64058
0.0175907	64058
0.0176055	64059
0.0176203	64060
0.0176353	64060
0.0176501	64061
0.0176649	64062
0.01768	64062
0.017695	64062
0.0177096	64064
0.0177246	64064
0.0177397	64064
0.0177547	64064
0.0177693	64066
0.0177827	64072
0.0177977	64072
0.0178123	64074
0.017827	64075
0.0178421	64075
0.0178571	64075
0.0178719	64076
0.0178864	64078
0.0179004	64082
0.0179154	64082
0.0179302	64083
0.017945	64084
0.01796	64084
0.0179745	64086
0.0179896	64086
0.0180046	64086
0.0180197	64086
0.0180347	64086
0.0180498	64086
0.0180648	64086
0.0180799	64086
0.0180946	64087
0.0181097	64087
0.0181239	64090
0.0181386	64091
0.0181537	64091
0.0181687	64091
0.0181827	64095
0.0181977	64095
0.0182127	64095
0.0182278	64095
0.0182422	64097
0.0182573	64097
0.0182723	64097
0.0182874	64097
0.0183024	64097
0.0183163	64101
0.0183302	64105
0.0183453	64105
0.01836	64106
0.018375	64106
0.0183898	64107
0.0184048	64107
0.018419	64110
0.018434	64110
0.0184491	64110
0.0184641	64110
0.0184785	64112
0.018493	64114
0.0185077	64115
0.0185228	64115
0.0185372	64117
0.0185517	64119
0.0185667	64119
0.0185814	64120
0.0185962	64121
0.0186112	64121
0.0186259	64122
0.018641	64122
0.018656	64122
0.0186704	64124
0.0186854	64124
0.0186993	64128
0.0187143	64128
0.0187293	64128
0.0187444	64128
0.0187594	64128
0.0187738	64130
0.0187888	64130
0.0188038	64130
0.0188188	64130
0.0188339	64130
0.0188489	64130
0.0188639	64130
0.0188789	64130
0.0188939	64130
0.0189089	64130
0.0189239	64130
0.0189389	64130
0.0189525	64135
0.0189675	64135
0.0189822	64136
0.0189972	64136
0.0190122	64136
0.0190272	64136
0.0190419	64137
0.0190566	64138
0.0190717	64138
0.0190864	64139
0.0191014	64139
0.0191164	64139
0.0191314	64139
0.0191461	64140
0.0191608	64141
0.0191755	64142
0.0191896	64145
0.0192043	64146
0.0192193	64146
0.0192343	64146
0.0192493	64146
0.019264	64147
0.0192766	64155
0.0192916	64155
0.0193066	64155
0.0193213	64156
0.019336	64157
0.019351	64157
0.0193651	64160
0.0193801	64160
0.0193951	64160
0.0194101	64160
0.0194247	64161
0.0194397	64161
0.0194547	64161
0.0194694	64162
0.0194841	64163
0.0194991	64163
0.0195138	64164
0.0195287	64164
0.0195437	64164
0.0195587	64164
0.0195737	64164
0.0195887	64164
0.0196036	64164
0.0196183	64165
0.0196333	64165
0.019648	64166
0.0196627	64167
0.0196767	64170
0.0196917	64170
0.0197058	64173
0.0197196	64177
0.0197345	64177
0.0197492	64178
0.0197639	64179
0.0197782	64181
0.0197926	64183
0.0198073	64184
0.0198222	64184
0.0198369	64185
0.0198519	64185
0.0198668	64185
0.0198809	64188
0.019895	64191
0.0199099	64191
0.0199249	64191
0.0199398	64191
0.0199545	64192
0.0199695	64192
0.0199844	64192
0.0199994	64192
0.0200137	64194
0.0200287	64194
0.0200434	64195
0.0200583	64195
0.020073	64196
0.0200876	64197
0.0201026	64197
0.0201175	64197
0.0201322	64198
0.0201468	64199
0.0201609	64202
0.0201758	64202
0.0201902	64204
0.0202051	64204
0.0202201	64204
0.020235	64204
0.02025	64204
0.0202646	64205
0.0202795	64205
0.0202945	64205
0.0203091	64206
0.0203241	64206
0.020339	64206
0.020354	64206
0.020368	64209
0.0203826	64210
0.0203976	64210
0.0204122	64211
0.0204272	64211
0.0204415	64213
0.0204564	64213
0.020471	64214
0.020486	64214
0.0205006	64215
0.0205149	64217
0.0205292	64219
0.0205442	64219
0.0205591	64219
0.0205741	64219
0.020589	64219
0.0206036	64220
0.0206179	64222
0.0206325	64223
0.0206475	64223
0.0206624	64223
0.0206774	64223
0.020692	64224
0.0207066	64225
0.0207212	64226
0.0207361	64226
0.0207511	64226
0.020766	64226
0.0207806	64227
0.0207955	64227
0.0208101	64228
0.0208251	64228
0.02084	64228
0.0208549	64228
0.0208695	64229
0.0208841	64230
0.0208991	64230
0.020914	64230
0.0209289	64230
0.0209438	64230
0.0209584	64231
0.0209734	64231
0.020988	64232
0.0210029	64232
0.0210178	64232
0.0210318	64235
0.0210467	64235
0.0210613	64236
0.0210756	64238
0.0210898	64240
0.0211044	64241
0.0211187	64243
0.0211336	64243
0.0211482	64244
0.0211625	64246
0.0211774	64246
0.0211923	64246
0.0212069	64247
0.0212208	64250
0.0212358	64250
0.0212507	64250
0.0212656	64250
0.0212805	64250
0.0212954	64250
0.0213103	64250
0.0213252	64250
0.0213401	64250
0.021355	64250
0.021369	64253
0.0213839	64253
0.0213988	64253
0.021413	64255
0.0214276	64256
0.0214425	64256
0.0214567	64258
0.0214713	64259
0.0214862	64259
0.0215011	64259
0.0215157	64260
0.0215306	64260
0.0215455	64260
0.0215604	64260
0.021575	64261
0.0215899	64261
0.0216048	64261
0.0216196	64261
0.0216342	64262
0.0216488	64263
0.0216637	64263
0.0216776	64266
0.0216918	64268
0.0217067	64268
0.0217206	64271
0.0217355	64271
0.0217504	64271
0.0217653	64271
0.0217802	64271
0.021795	64271
0.0218089	64274
0.0218232	64276
0.0218377	64277
0.0218526	64277
0.0218675	64277
0.0218824	64277
0.0218966	64279
0.0219115	64279
0.0219264	64279
0.0219409	64280
0.0219551	64282
0.02197	64282
0.0219845	64283
0.0219994	64283
0.0220143	64283
0.0220292	64283
0.0220441	64283
0.0220583	64285
0.0220728	64286
0.0220877	64286
0.0221019	64288
0.0221168	64288
0.0221316	64288
0.0221462	64289
0.022161	64289
0.0221759	64289
0.0221908	64289
0.0222046	64292
0.0222195	64292
0.0222344	64292
0.0222493	64292
0.0222641	64292
0.022279	64292
0.0222935	64293
0.0223084	64293
0.0223229	64294
0.0223378	64294
0.0223523	64295
0.0223672	64295
0.022382	64295
0.0223966	64296
0.0224108	64298
0.0224256	64298
0.0224401	64299
0.0224547	64300
0.0224695	64300
0.0224844	64300
0.0224986	64302
0.0225131	64303
0.0225279	64303
0.0225424	64304
0.0225566	64306
0.0225708	64308
0.0225853	64309
0.0225998	64310
0.0226143	64311
0.0226292	64311
0.022644	64311
0.0226589	64311
0.0226737	64311
0.0226879	64313
0.0227024	64314
0.0227173	64314
0.0227318	64315
0.0227466	64315
0.0227611	64316
0.022776	64316
0.0227908	64316
0.0228039	64321
0.0228184	64322
0.0228326	64324
0.0228474	64324
0.0228623	64324
0.0228761	64327
0.0228909	64327
0.0229057	64327
0.0229206	64327
0.0229333	64333
0.0229482	64333
0.022963	64333
0.0229768	64336
0.0229916	64336
0.0230065	64336
0.023021	64337
0.0230358	64337
0.0230503	64338
0.0230641	64341
0.0230789	64341
0.0230937	64341
0.0231082	64342
0.0231231	64342
0.0231379	64342
0.023152	64344
0.0231668	64344
0.0231817	64344
0.0231965	64344
0.0232103	64347
0.0232251	64347
0.0232399	64347
0.0232544	64348
0.0232692	64348
0.0232837	64349
0.0232985	64349
0.0233133	64349
0.0233271	64352
0.0233419	64352
0.0233568	64352
0.0233716	64352
0.0233864	64352
0.0234009	64353
0.0234157	64353
0.0234298	64355
0.0234439	64357
0.0234587	64357
0.0234735	64357
0.023488	64358
0.0235014	64362
0.0235162	64362
0.023531	64362
0.0235458	64362
0.0235603	64363
0.0235751	64363
0.0235896	64364
0.0236044	64364
0.0236192	64364
0.023634	64364
0.0236488	64364
0.0236629	64366
0.0236773	64367
0.0236907	64371
0.0237048	64373
0.0237196	64373
0.0237344	64373
0.0237492	64373
0.023764	64373
0.0237788	64373
0.0237933	64374
0.0238081	64374
0.0238229	64374
0.0238377	64374
0.0238525	64374
0.0238669	64375
0.0238803	64379
0.0238947	64380
0.0239084	64383
0.0239225	64385
0.0239373	64385
0.0239517	64386
0.0239665	64386
0.0239813	64386
0.0239958	64387
0.0240106	64387
0.024025	64388
0.0240398	64388
0.0240546	64388
0.0240694	64388
0.0240838	64389
0.0240982	64390
0.024113	64390
0.0241278	64390
0.0241426	64390
0.0241566	64392
0.0241703	64395
0.0241851	64395
0.0241999	64395
0.0242143	64396
0.0242291	64396
0.0242435	64397
0.0242583	64397
0.0242731	64397
0.0242871	64399
0.0243016	64400
0.024316	64401
0.0243308	64401
0.0243455	64401
0.0243603	64401
0.0243751	64401
0.0243895	64402
0.0244039	64403
0.0244187	64403
0.0244335	64403
0.0244479	64404
0.0244623	64405
0.0244771	64405
0.0244918	64405
0.0245066	64405
0.0245203	64408
0.024535	64408
0.0245498	64408
0.0245646	64408
0.0245794	64408
0.024593	64411
0.0246078	64411
0.0246226	64411
0.024637	64412
0.0246514	64413
0.0246654	64415
0.0246801	64415
0.0246949	64415
0.0247097	64415
0.0247244	64415
0.0247392	64415
0.0247536	64416
0.0247684	64416
0.0247831	64416
0.0247979	64416
0.0248127	64416
0.0248274	64416
0.0248422	64416
0.0248569	64416
0.0248713	64417
0.0248861	64417
0.0248997	64420
0.0249145	64420
0.0249292	64420
0.024944	64420
0.0249588	64420
0.0249735	64420
0.0249883	64420
0.0250026	64421
0.0250174	64421
0.0250322	64421
0.0250469	64421
0.0250586	64429
0.0250726	64431
0.0250874	64431
0.0251021	64431
0.0251165	64432
0.0251313	64432
0.025146	64432
0.0251604	64433
0.0251751	64433
0.0251899	64433
0.0252046	64433
0.0252194	64433
0.0252341	64433
0.0252489	64433
0.0252636	64433
0.025278	64434
0.0252927	64434
0.0253075	64434
0.0253222	64434
0.0253369	64434
0.0253502	64438
0.0253649	64438
0.0253796	64438
0.0253928	64442
0.0254076	64442
0.0254223	64442
0.0254371	64442
0.0254518	64442
0.0254661	64443
0.0254809	64443
0.0254949	64445
0.0255092	64446
0.0255236	64447
0.0255375	64449
0.0255522	64449
0.025567	64449
0.0255817	64449
0.0255957	64451
0.0256096	64453
0.0256244	64453
0.0256391	64453
0.0256538	64453
0.0256685	64453
0.0256833	64453
0.025698	64453
0.0257127	64453
0.0257275	64453
0.0257422	64453
0.0257569	64453
0.0257716	64453
0.0257864	64453
0.0258011	64453
0.0258158	64453
0.0258294	64456
0.0258433	64458
0.0258572	64460
0.0258716	64461
0.0258859	64462
0.0259002	64463
0.025915	64463
0.0259293	64464
0.0259436	64465
0.0259583	64465
0.0259723	64467
0.025987	64467
0.0260017	64467
0.026016	64468
0.0260303	64469
0.0260451	64469
0.0260594	64470
0.0260741	64470
0.0260888	64470
0.0261035	64470
0.0261178	64471
0.0261325	64471
0.0261469	64472
0.0261608	64474
0.0261755	64474
0.0261902	64474
0.0262045	64475
0.0262188	64476
0.0262335	64476
0.0262482	64476
0.0262625	64477
0.0262772	64477
0.0262912	64479
0.0263059	64479
0.0263202	64480
0.0263349	64480
0.0263496	64480
0.0263627	64484
0.026377	64485
0.0263913	64486
0.026406	64486
0.0264207	64486
0.0264354	64486
0.0264501	64486
0.0264648	64486
0.0264795	64486
0.0264942	64486
0.0265089	64486
0.0265236	64486
0.0265375	64488
0.0265517	64489
0.0265652	64492
0.0265791	64494
0.026593	64496
0.0266077	64496
0.0266224	64496
0.0266363	64498
0.0266506	64499
0.0266653	64499
0.0266799	64499
0.0266946	64499
0.0267093	64499
0.026724	64499
0.0267387	64499
0.0267534	64499
0.0267664	64503
0.0267811	64503
0.026795	64505
0.0268097	64505
0.0268232	64508
0.0268378	64508
0.0268521	64509
0.0268668	64509
0.0268815	64509
0.0268962	64509
0.0269108	64509
0.0269255	64509
0.0269402	64509
0.0269549	64509
0.0269695	64509
0.0269842	64509
0.0269985	64510
0.0270132	64510
0.0270278	64510
0.0270425	64510
0.0270572	64510
0.0270715	64511
0.0270861	64511
0.0271004	64512
0.0271151	64512
0.0271297	64512
0.0271432	64515
0.0271579	64515
0.0271725	64515
0.0271872	64515
0.0272014	64516
0.0272161	64516
0.0272308	64516
0.027243	64522
0.0272572	64523
0.0272719	64523
0.0272866	64523
0.0273012	64523
0.0273147	64526
0.0273293	64526
0.027344	64526
0.0273586	64526
0.0273733	64526
0.027388	64526
0.0274026	64526
0.0274173	64526
0.0274319	64526
0.0274462	64527
0.0274604	64528
0.0274743	64530
0.0274889	64530
0.0275036	64530
0.0275174	64532
0.0275321	64532
0.0275467	64532
0.027561	64533
0.0275756	64533
0.0275903	64533
0.0276037	64536
0.0276175	64538
0.0276317	64539
0.027646	64540
0.0276602	64541
0.0276748	64541
0.0276886	64543
0.0277033	64543
0.0277179	64543
0.0277326	64543
0.0277468	64544
0.0277602	64547
0.0277748	64547
0.0277887	64549
0.0278033	64549
0.0278175	64550
0.0278317	64551
0.0278464	64551
0.027861	64551
0.0278757	64551
0.0278895	64553
0.0279037	64554
0.0279183	64554
0.0279317	64557
0.0279459	64558
0.0279606	64558
0.0279752	64558
0.0279894	64559
0.0280032	64561
0.0280178	64561
0.0280325	64561
0.0280471	64561
0.0280613	64562
0.0280759	64562
0.0280901	64563
0.0281043	64564
0.028119	64564
0.0281336	64564
0.0281478	64565
0.0281607	64569
0.0281754	64569
0.0281887	64572
0.0282034	64572
0.028218	64572
0.0282326	64572
0.0282472	64572
0.0282619	64572
0.0282765	64572
0.0282907	64573
0.0283053	64573
0.0283199	64573
0.0283345	64573
0.0283492	64573
0.0283634	64574
0.028378	64574
0.0283922	64575
0.0284064	64576
0.0284205	64577
0.0284352	64577
0.0284498	64577
0.028464	64578
0.0284786	64578
0.0284928	64579
0.028507	64580
0.0285216	64580
0.0285353	64582
0.0285495	64583
0.0285637	64584
0.0285783	64584
0.0285929	64584
0.0286075	64584
0.0286221	64584
0.0286367	64584
0.0286514	64584
0.0286651	64586
0.0286793	64587
0.0286926	64590
0.0287072	64590
0.0287218	64590
0.0287364	64590
0.0287502	64592
0.0287648	64592
0.0287794	64592
0.028794	64592
0.0288081	64593
0.0288227	64593
0.0288373	64593
0.0288519	64593
0.0288652	64596
0.0288798	64596
0.0288944	64596
0.028909	64596
0.0289236	64596
0.0289374	64598
0.0289515	64599
0.0289661	64599
0.0289807	64599
0.0289953	64599
0.0290099	64599
0.0290241	64600
0.0290387	64600
0.0290533	64600
0.0290678	64600
0.029082	64601
0.0290966	64601
0.0291107	64602
0.0291253	64602
0.0291395	64603
0.0291532	64605
0.0291669	64607
0.0291811	64608
0.0291957	64608
0.0292102	64608
0.0292248	64608
0.0292394	64608
0.0292536	64609
0.0292659	64614
0.0292805	64614
0.0292951	64614
0.0293097	64614
0.0293243	64614
0.0293389	64614
0.0293534	64614
0.029368	64614
0.0293817	64616
0.0293963	64616
0.0294109	64616
0.0294255	64616
0.02944	64616
0.0294546	64616
0.0294692	64616
0.0294824	64619
0.029497	64619
0.0295116	64619
0.0295262	64619
0.0295403	64620
0.0295549	64620
0.0295694	64620
0.029584	64620
0.0295981	64621
0.0296127	64621
0.0296268	64622
0.0296414	64622
0.029656	64622
0.0296706	64622
0.0296851	64622
0.0296979	64626
0.0297125	64626
0.0297271	64626
0.0297407	64628
0.0297553	64628
0.0297699	64628
0.0297844	64628
0.0297981	64630
0.0298122	64631
0.0298268	64631
0.0298409	64632
0.0298555	64632
0.02987	64632
0.0298846	64632
0.0298991	64632
0.0299137	64632
0.0299283	64632
0.0299424	64633
0.0299569	64633
0.0299715	64633
0.029986	64633
0.0299997	64635
[truncated: 1,426 more rows]

## Sheet: 120XICs
FDR	N_mouse_precursors
0.00371747	268
0.000546747	3656
0.000783494	3826
0.000608735	6567
0.000721189	6928
0.000537009	11167
0.000499251	14014
0.000507743	15748
0.000451105	19942
0.000496426	20134
0.000546041	20134
0.00059	20327
0.000622695	20864
0.000662189	21128
0.00069667	21516
0.000730327	21892
0.000775937	21892
0.000804002	22370
0.000773112	24557
0.000806907	24766
0.000847218	24766
0.000816751	26914
0.000828321	27744
0.000765648	31322
0.000756727	33012
0.000774986	33523
0.000799053	33763
0.000819193	34152
0.000843195	34364
0.000870322	34440
0.000890446	34783
0.00091541	34925
0.000927539	35545
0.000923913	36766
0.000943167	37074
0.000956455	37603
0.000966259	38255
0.000958386	39612
0.00096616	40327
0.000983865	40616
0.00100392	40799
0.00102474	40944
0.00100785	42622
0.00102521	42874
0.00104753	42913
0.00106982	42952
0.00109059	43049
0.00109257	43885
0.00108431	45141
0.00108547	46013
0.00108895	46783
0.00110415	47043
0.0011145	47502
0.00112306	48029
0.00111422	49307
0.00113092	49461
0.00114272	49824
0.00114674	50520
0.00115766	50906
0.00117355	51067
0.00115362	52816
0.00117169	52853
0.0011833	53178
0.00119951	53291
0.00121618	53381
0.00122481	53820
0.00124001	53965
0.00125809	53982
0.00127276	54144
0.00128771	54290
0.00130474	54346
0.00130263	55201
0.00130944	55676
0.00132712	55686
0.00133981	55903
0.00135613	55966
0.0013727	56017
0.00138849	56098
0.00140133	56296
0.00141733	56364
0.001421	56921
0.00143094	57223
0.00144662	57292
0.00145409	57684
0.00146805	57815
0.00148491	57830
0.0015008	57882
0.00150682	58313
0.00152379	58318
0.00152869	58784
0.00154525	58799
0.00155885	58926
0.0015739	58996
0.00158722	59129
0.001604	59132
0.00162023	59155
0.00163644	59178
0.00165078	59268
0.00166714	59284
0.00167751	59512
0.00169381	59528
0.00170806	59615
0.00172362	59655
0.00173501	59838
0.00175146	59845
0.00176808	59846
0.00178431	59860
0.00179856	59940
0.00181503	59945
0.00183031	59989
0.00184591	60022
0.00186062	60083
0.00187689	60093
0.00189347	60093
0.00190954	60109
0.00192598	60113
0.00194133	60151
0.0019576	60160
0.00197311	60192
0.00198583	60308
0.00200189	60322
0.00201723	60357
0.00203279	60385
0.00204793	60425
0.00206298	60467
0.00207941	60468
0.00208765	60707
0.00210143	60783
0.00211604	60834
0.00213216	60841
0.00214768	60865
0.00216354	60879
0.00217954	60889
0.00219571	60894
0.00221098	60924
0.00222684	60937
0.00224164	60979
0.00225756	60990
0.00227109	61065
0.00228728	61068
0.00230069	61145
0.00231538	61187
0.00233047	61218
0.00234661	61221
0.0023606	61280
0.00237684	61280
0.00239164	61317
0.00240784	61318
0.00242324	61339
0.00243922	61345
0.00245465	61365
0.00247038	61377
0.00248619	61387
0.00250227	61390
0.00251844	61391
0.0025321	61453
0.00254825	61454
0.00256369	61472
0.00257832	61509
0.00259441	61511
0.00261033	61517
0.00262646	61518
0.00264194	61534
0.00265772	61543
0.00267336	61555
0.00268913	61564
0.00270507	61569
0.00272078	61579
0.00273658	61587
0.00275259	61590
0.00276811	61604
0.00278425	61604
0.00280026	61607
0.00281608	61614
0.00283158	61628
0.00284679	61648
0.00286269	61653
0.00287793	61672
0.00289335	61687
0.00290871	61703
0.00292431	61714
0.0029397	61729
0.00295452	61756
0.00297004	61768
0.00298589	61773
0.00300189	61775
0.00301598	61816
0.00303123	61833
0.00304657	61848
0.0030619	61863
0.00307796	61863
0.00309388	61866
0.00310969	61871
0.0031255	61876
0.00313883	61930
0.00315468	61934
0.00317001	61948
0.00318558	61957
0.003201	61969
0.00321693	61971
0.0032325	61980
0.00324806	61989
0.00326372	61996
0.00327922	62006
0.00329439	62022
0.0033103	62024
0.00332568	62036
0.0033411	62047
0.00335711	62047
0.00337306	62048
0.00338874	62054
0.00340475	62054
0.00342026	62063
0.00343521	62082
0.00345104	62085
0.00346704	62085
0.00348303	62085
0.00349875	62090
0.0035144	62096
0.00353017	62100
0.00354536	62114
0.00356117	62117
0.00357595	62138
0.00359182	62140
0.0036075	62145
0.00362272	62158
0.00363852	62161
0.00365431	62164
0.00366975	62173
0.0036856	62175
0.00370127	62180
0.00371688	62186
0.00373254	62191
0.0037482	62196
0.00376367	62204
0.00377951	62206
0.00379546	62206
0.00381087	62215
0.00382639	62222
0.00384197	62228
0.00385594	62260
0.00387157	62265
0.00388744	62266
0.00390306	62271
0.003919	62271
0.00393462	62276
0.00395055	62276
0.00396629	62279
0.00398202	62282
0.00399783	62284
0.00401343	62289
0.00402897	62295
0.0040447	62298
0.00405971	62312
0.00407563	62312
0.00409089	62322
0.00410681	62322
0.00412206	62332
0.00413698	62347
0.00415249	62353
0.00416833	62354
0.00418337	62367
0.00419927	62367
0.00421503	62369
0.00423052	62375
0.00424628	62377
0.00426198	62380
0.00427787	62380
0.00429287	62393
0.00430863	62395
0.00432417	62400
0.00433916	62413
0.00435455	62420
0.00437043	62420
0.00438603	62424
0.00440142	62431
0.00441681	62438
0.00443268	62438
0.00444834	62441
0.004464	62444
0.0044798	62445
0.00449524	62451
0.00451061	62458
0.00452618	62462
0.00454198	62463
0.00455704	62474
0.00457276	62476
0.00458854	62477
0.00460411	62481
0.00461828	62504
0.00463332	62515
0.00464879	62520
0.00466405	62528
0.00467952	62533
0.00469536	62533
0.0047112	62533
0.00472674	62537
0.0047425	62538
0.00475834	62538
0.00477388	62542
0.00478964	62543
0.00480494	62550
0.00482031	62556
0.00483514	62569
0.00484974	62585
0.00486517	62590
0.00488053	62596
0.00489573	62604
0.00491154	62604
0.0049272	62606
0.0049409	62633
0.00495639	62637
0.00497212	62638
0.00498729	62646
0.00500294	62648
0.00501802	62657
0.00503366	62659
0.0050489	62666
0.0050647	62666
0.00508049	62666
0.00509589	62671
0.0051116	62672
0.00512601	62689
0.00514155	62692
0.00515709	62695
0.0051728	62696
0.00518858	62696
0.00520404	62700
0.00521965	62702
0.00523469	62711
0.00525038	62712
0.0052655	62720
0.00528119	62721
0.00529637	62728
0.00531198	62730
0.00532767	62731
0.00534327	62733
0.00535887	62735
0.00537379	62745
0.00538947	62746
0.00540489	62750
0.00542014	62756
0.00543582	62757
0.00545158	62757
0.00546725	62758
0.00548249	62764
0.00549816	62765
0.00551348	62770
0.00552906	62772
0.00554376	62784
0.00555952	62784
0.00557527	62784
0.00559102	62784
0.00560677	62784
0.00562243	62785
0.00563666	62802
0.00565222	62804
0.00566752	62809
0.00568308	62811
0.00569864	62813
0.00571438	62813
0.00572984	62816
0.0057454	62818
0.00575995	62831
0.00577504	62838
0.00579068	62839
0.00580641	62839
0.00582177	62843
0.00583731	62845
0.00585304	62845
0.00586858	62847
0.00588421	62848
0.00589984	62849
0.00591548	62850
0.0059312	62850
0.00594692	62850
0.00596161	62861
0.00597723	62862
0.00599257	62866
0.0060081	62868
0.00602372	62869
0.00603933	62870
0.00605505	62870
0.00607076	62870
0.00608513	62884
0.00610074	62885
0.00611645	62885
0.00613167	62890
0.00614728	62891
0.00616279	62893
0.0061784	62894
0.0061941	62894
0.00620873	62905
0.00622443	62905
0.00624003	62906
0.00625573	62906
0.00627142	62906
0.00628702	62907
0.00630242	62910
0.00631812	62910
0.00633351	62913
0.00634901	62915
0.00636379	62924
0.00637948	62924
0.00639507	62925
0.00641056	62927
0.00642564	62933
0.00644122	62934
0.00645671	62936
0.00647208	62939
0.00648766	62940
0.00650294	62944
0.00651851	62945
0.00653399	62947
0.00654905	62953
0.00656379	62962
0.00657926	62964
0.00659462	62967
0.00661029	62967
0.00662586	62968
0.00664132	62970
0.00665689	62971
0.00667235	62973
0.00668759	62977
0.00670315	62978
0.00671829	62983
0.00673385	62984
0.00674919	62987
0.00676475	62988
0.00678041	62988
0.00679596	62989
0.00681162	62989
0.00682728	62989
0.00684273	62991
0.00685828	62992
0.00687394	62992
0.00688948	62993
0.00690503	62994
0.00692025	62998
0.00693569	63000
0.00695134	63000
0.00696633	63006
0.00698188	63007
0.00699708	63011
0.00701218	63016
0.00702716	63022
0.00704181	63031
0.00705734	63032
0.00707298	63032
0.00708862	63032
0.00710415	63033
0.00711912	63039
0.00713476	63039
0.00715039	63039
0.00716524	63046
0.00718088	63046
0.00719594	63051
0.00721158	63051
0.00722653	63057
0.00724216	63057
0.00725767	63058
0.00727319	63059
0.0072879	63067
0.00730329	63069
0.00731892	63069
0.00733408	63073
0.0073497	63073
0.00736486	63077
0.00738036	63078
0.00739598	63078
0.00741149	63079
0.00742711	63079
0.00744272	63079
0.00745822	63080
0.00747384	63080
0.00748934	63081
0.00750366	63092
0.00751868	63097
0.00753417	63098
0.00754895	63105
0.00756444	63106
0.00757969	63109
0.00759518	63110
0.00761042	63113
0.00762567	63116
0.00764115	63117
0.00765675	63117
0.00767235	63117
0.00768747	63121
0.00770271	63124
0.00771806	63126
0.00773305	63131
0.00774865	63131
0.00776424	63131
0.00777972	63132
0.00779482	63136
0.00780968	63142
0.00782527	63142
0.00784086	63142
0.00785583	63147
0.00787105	63150
0.00788639	63152
0.00790197	63152
0.00791743	63153
0.00793152	63165
0.00794648	63170
0.00796206	63170
0.00797714	63174
0.00799271	63174
0.00800791	63177
0.00802349	63177
0.00803881	63179
0.00805413	63181
0.00806945	63183
0.00808477	63185
0.00810034	63185
0.00811541	63189
0.00813072	63191
0.00814629	63191
0.00816109	63197
0.0081764	63199
0.0081908	63208
0.00820585	63212
0.00822141	63212
0.00823684	63213
0.00825163	63219
0.00826706	63220
0.00828222	63223
0.00829778	63223
0.00831281	63227
0.00832797	63230
0.008343	63234
0.00835829	63236
0.00837371	63237
0.00838926	63237
0.00840455	63239
0.0084201	63239
0.00843498	63244
0.00845053	63244
0.00846607	63244
0.00848095	63249
0.0084953	63258
0.00851084	63258
0.00852638	63258
0.00854192	63258
0.00855692	63262
0.00857246	63262
0.008588	63262
0.00860353	63262
0.00861907	63262
0.00863447	63263
0.0086496	63266
0.00866513	63266
0.00868012	63270
0.00869565	63270
0.00871118	63270
0.00872671	63270
0.00874156	63275
0.00875681	63277
0.00877152	63283
0.00878677	63285
0.00880229	63285
0.00881782	63285
0.00883306	63287
0.00884845	63288
0.00886369	63290
0.00887921	63290
0.0088946	63291
0.00891012	63291
0.00892508	63295
0.00894045	63296
0.00895569	63298
0.00897051	63303
0.0089856	63306
0.00900055	63310
0.00901592	63311
0.00903129	63312
0.0090468	63312
0.00906203	63314
0.00907739	63315
0.00909247	63318
0.00910784	63319
0.00912292	63322
0.00913842	63322
0.00915378	63323
0.00916914	63324
0.00918422	63327
0.00919972	63327
0.00921522	63327
0.00923058	63328
0.00924608	63328
0.00926143	63329
0.00927679	63330
0.00929228	63330
0.00930764	63331
0.00932313	63331
0.00933805	63335
0.0093531	63338
0.00936743	63346
0.00938292	63346
0.00939826	63347
0.00941375	63347
0.00942895	63349
0.00944414	63351
0.00945933	63353
0.00947482	63353
0.00949016	63354
0.0095055	63355
0.00952098	63355
0.00953647	63355
0.00955165	63357
0.00956683	63359
0.00958232	63359
0.0095969	63365
0.00961238	63365
0.00962786	63365
0.00964319	63366
0.00965761	63373
0.00967308	63373
0.00968826	63375
0.00970343	63377
0.0097189	63377
0.00973422	63378
0.0097497	63378
0.00976517	63378
0.00978064	63378
0.00979534	63383
0.00981066	63384
0.00982598	63385
0.00984129	63386
0.00985676	63386
0.00987222	63386
0.00988769	63386
0.009903	63387
0.00991847	63387
0.00993362	63389
0.00994893	63390
0.00996439	63390
0.00997985	63390
0.009995	63392
0.0100105	63392
0.0100259	63392
0.0100409	63395
0.0100553	63402
0.0100704	63404
0.0100856	63406
0.010101	63406
0.0101165	63406
0.0101316	63408
0.0101471	63408
0.0101622	63410
0.0101776	63410
0.0101931	63410
0.0102082	63412
0.0102232	63415
0.0102386	63415
0.0102541	63415
0.0102695	63415
0.0102848	63416
0.0103003	63416
0.0103157	63416
0.0103307	63419
0.0103461	63419
0.0103616	63419
0.010376	63425
0.010391	63428
0.0104063	63429
0.0104217	63429
0.0104368	63431
0.0104521	63432
0.0104672	63434
0.0104821	63437
0.0104976	63437
0.0105127	63439
0.0105278	63441
0.0105432	63441
0.0105585	63442
0.0105731	63447
0.0105882	63449
0.0106036	63449
0.0106191	63449
0.0106342	63451
0.0106492	63453
0.0106647	63453
0.0106801	63453
0.0106955	63453
0.0107106	63455
0.0107259	63456
0.0107411	63457
0.0107564	63458
0.010771	63463
0.0107864	63463
0.0108018	63463
0.0108167	63466
0.0108321	63466
0.0108474	63467
0.0108625	63469
0.0108779	63469
0.0108933	63469
0.0109084	63471
0.0109227	63477
0.0109376	63480
0.0109525	63483
0.0109676	63485
0.010983	63485
0.0109984	63485
0.0110137	63486
0.0110289	63487
0.0110443	63487
0.011059	63491
0.0110744	63491
0.0110897	63492
0.0111049	63493
0.0111201	63494
0.0111352	63496
0.0111502	63498
0.0111654	63499
0.0111808	63499
0.0111957	63502
0.0112109	63503
0.0112263	63503
0.0112409	63508
0.0112561	63509
0.0112711	63511
0.011286	63514
0.0113014	63514
0.0113162	63517
0.0113311	63520
0.011346	63523
0.0113613	63523
0.0113762	63526
0.011391	63529
0.0114064	63529
0.0114218	63529
0.0114372	63529
0.0114526	63529
0.0114678	63530
0.0114832	63530
0.0114977	63535
0.0115129	63536
0.0115281	63537
0.0115432	63538
0.0115586	63538
0.011574	63538
0.011589	63540
0.0116042	63541
0.0116196	63541
0.011635	63541
0.0116503	63541
0.0116655	63542
0.0116809	63542
0.0116963	63542
0.0117116	63542
0.011727	63542
0.0117424	63542
0.0117578	63542
0.0117731	63542
0.0117883	63543
0.0118035	63544
0.0118189	63544
0.011834	63545
0.0118494	63545
0.0118646	63546
0.01188	63546
0.011895	63548
0.0119099	63550
0.0119251	63551
0.0119396	63556
0.0119547	63557
0.0119695	63560
0.0119849	63560
0.0120002	63560
0.0120156	63560
0.0120302	63564
0.0120452	63566
0.0120606	63566
0.0120759	63566
0.0120913	63566
0.0121066	63566
0.0121216	63568
0.0121366	63570
0.0121517	63571
0.0121669	63572
0.012182	63573
0.0121974	63573
0.0122124	63575
0.0122271	63578
0.0122425	63578
0.0122578	63578
0.012273	63579
0.0122881	63580
0.0123035	63580
0.0123188	63580
0.012334	63581
0.0123493	63581
0.0123647	63581
0.0123798	63582
0.012395	63583
0.0124103	63583
0.0124254	63584
0.0124404	63586
0.0124557	63586
0.0124709	63587
0.012486	63588
0.0125012	63589
0.0125165	63589
0.0125318	63589
0.012547	63590
0.0125623	63590
0.0125767	63595
0.012592	63595
0.0126073	63595
0.0126225	63596
0.0126378	63596
0.0126531	63596
0.0126683	63597
0.0126834	63598
0.0126987	63598
0.012714	63598
0.0127294	63598
0.0127443	63600
0.0127596	63600
0.0127749	63600
0.0127895	63604
0.0128048	63604
0.0128197	63606
0.012835	63606
0.0128502	63607
0.0128653	63608
0.0128804	63609
0.0128951	63612
0.0129102	63613
0.0129253	63614
0.0129407	63614
0.0129556	63616
0.0129709	63616
0.012986	63617
0.0130009	63619
0.0130156	63622
0.0130309	63622
0.0130462	63622
0.0130616	63622
0.0130763	63625
0.0130916	63625
0.0131059	63630
0.0131212	63630
0.0131365	63630
0.0131518	63630
0.0131669	63631
0.0131822	63631
0.0131975	63631
0.0132126	63632
0.0132279	63632
0.0132432	63632
0.0132577	63636
0.0132728	63637
0.0132881	63637
0.0133032	63638
0.013318	63640
0.0133333	63640
0.0133484	63641
0.0133637	63641
0.013379	63641
0.0133935	63645
0.0134079	63649
0.0134232	63649
0.0134373	63655
0.0134526	63655
0.0134679	63655
0.0134827	63657
0.0134978	63658
0.0135131	63658
0.0135273	63663
0.0135422	63665
0.0135575	63665
0.0135728	63665
0.0135881	63665
0.0136029	63667
0.0136182	63667
0.0136335	63667
0.0136488	63667
0.0136628	63673
0.013678	63673
0.0136933	63673
0.0137086	63673
0.0137237	63674
0.0137387	63675
0.0137534	63678
0.0137686	63678
0.0137837	63679
0.013799	63679
0.0138143	63679
0.0138295	63679
0.0138446	63680
0.0138592	63683
0.0138743	63684
0.0138891	63686
0.0139044	63686
0.0139194	63687
0.0139347	63687
0.01395	63687
0.0139652	63687
0.0139805	63687
0.0139958	63687
0.0140099	63692
0.014025	63693
0.0140396	63696
0.0140549	63696
0.0140701	63696
0.0140852	63697
0.0141004	63697
0.0141155	63698
0.0141307	63698
0.0141458	63699
0.014161	63699
0.0141761	63700
0.01419	63706
0.0142041	63711
0.0142194	63711
0.0142347	63711
0.0142499	63711
0.0142647	63713
0.0142797	63714
0.014295	63714
0.0143102	63714
0.0143248	63717
0.0143401	63717
0.0143551	63718
0.0143699	63720
0.0143852	63720
0.0144004	63720
0.0144154	63721
0.0144304	63722
0.0144452	63724
0.01446	63726
0.0144753	63726
0.0144905	63726
0.0145058	63726
0.0145208	63727
0.014536	63727
0.0145512	63727
0.014566	63729
0.014581	63730
0.0145963	63730
0.0146106	63734
0.0146259	63734
0.0146402	63738
0.0146554	63738
0.0146702	63740
0.0146854	63740
0.0147002	63742
0.0147154	63742
0.0147307	63742
0.0147457	63743
0.0147609	63743
0.0147752	63747
0.0147904	63747
0.0148054	63748
0.0148204	63749
0.0148343	63755
0.0148493	63756
0.0148645	63756
0.0148797	63756
0.0148945	63758
0.0149097	63758
0.0149247	63759
0.0149397	63760
0.0149547	63761
0.0149699	63761
0.0149851	63761
0.0150003	63761
0.0150148	63764
0.01503	63764
0.015045	63765
0.0150602	63765
0.0150748	63768
0.01509	63768
0.0151052	63768
0.0151195	63772
0.0151347	63772
0.0151499	63772
0.0151651	63772
0.0151803	63772
0.0151955	63772
0.0152098	63776
0.0152247	63777
0.0152397	63778
0.0152547	63779
0.0152697	63780
0.0152849	63780
0.0153001	63780
0.0153153	63780
0.0153302	63781
0.0153454	63781
0.0153606	63781
0.0153758	63781
0.015391	63781
0.0154058	63783
0.015421	63783
0.0154359	63784
0.0154506	63786
0.0154656	63787
0.0154808	63787
0.015496	63787
0.0155109	63788
0.0155256	63790
0.0155384	63800
0.0155534	63801
0.0155681	63803
0.0155831	63804
0.015598	63805
0.0156132	63805
0.0156281	63806
0.0156431	63807
0.0156583	63807
0.0156734	63807
0.0156884	63808
0.0157028	63811
0.015718	63811
0.0157332	63811
0.0157484	63811
0.0157633	63812
0.0157783	63813
0.0157932	63814
0.0158084	63814
0.0158231	63816
0.0158383	63816
0.0158534	63816
0.0158676	63820
0.0158821	63823
0.0158968	63825
0.0159112	63828
0.0159261	63829
0.0159408	63831
0.015956	63831
0.0159704	63834
0.0159856	63834
0.0160007	63834
0.0160159	63834
0.0160311	63834
0.0160462	63834
0.0160614	63834
0.0160766	63834
0.0160917	63834
0.0161069	63834
0.0161218	63835
0.016137	63835
0.0161522	63835
0.0161673	63835
0.0161825	63835
0.0161976	63835
0.0162128	63835
0.016228	63835
0.0162429	63836
0.0162573	63839
0.0162724	63839
0.0162871	63841
0.0163023	63841
0.0163174	63841
0.0163323	63842
0.0163472	63843
0.0163624	63843
0.0163775	63843
0.0163924	63844
0.0164076	63844
0.0164225	63845
0.0164376	63845
0.0164528	63845
0.0164674	63847
0.0164821	63849
0.0164972	63849
0.0165121	63850
0.0165273	63850
0.0165422	63851
0.0165571	63852
0.0165719	63853
0.0165871	63853
0.016602	63854
0.0166158	63859
0.016631	63859
0.0166459	63860
0.01666	63864
0.0166744	63867
0.0166895	63867
0.0167046	63867
0.0167198	63867
0.0167347	63868
0.0167493	63870
0.0167636	63873
0.0167788	63873
0.0167939	63873
0.0168091	63873
0.0168242	63873
0.0168393	63873
0.0168542	63874
0.0168691	63875
0.0168834	63878
0.0168983	63879
0.0169129	63881
0.0169275	63883
0.0169426	63883
0.0169578	63883
0.0169726	63884
0.0169878	63884
0.0170029	63884
0.017018	63884
0.0170331	63884
0.0170477	63886
0.0170626	63887
0.0170777	63887
0.0170923	63889
0.0171072	63890
0.0171223	63890
0.0171369	63892
0.017152	63892
0.0171658	63897
0.0171807	63898
0.0171958	63898
0.0172109	63898
0.017226	63898
0.0172406	63900
0.0172544	63905
0.0172695	63905
0.0172846	63905
0.0172997	63905
0.0173148	63905
0.0173297	63906
0.0173442	63908
0.0173591	63909
0.0173742	63909
0.0173893	63909
0.0174036	63912
0.0174182	63914
0.0174333	63914
0.0174484	63914
0.0174632	63915
0.0174783	63915
0.0174934	63915
0.017508	63917
0.0175223	63920
0.0175366	63923
0.0175517	63923
0.0175668	63923
0.0175819	63923
0.0175967	63924
0.0176118	63924
0.0176269	63924
0.017642	63924
0.0176566	63926
0.0176716	63926
0.0176865	63927
0.0177013	63928
0.0177158	63930
0.0177307	63931
0.0177455	63932
0.0177603	63933
0.017774	63938
0.0177891	63938
0.0178039	63939
0.017819	63939
0.0178338	63940
0.0178484	63942
0.0178632	63943
0.0178783	63943
0.0178933	63943
0.0179082	63944
0.0179232	63944
0.0179378	63946
0.0179523	63948
0.0179666	63951
0.0179814	63952
0.0179964	63952
0.0180112	63953
0.0180263	63953
0.0180414	63953
0.0180562	63954
0.0180713	63954
0.0180861	63955
0.0181011	63955
0.0181157	63957
0.0181307	63957
0.0181458	63957
0.0181609	63957
0.0181754	63959
0.0181905	63959
0.0182055	63959
0.0182201	63961
0.0182346	63963
0.0182488	63966
0.0182639	63966
0.0182781	63969
0.0182929	63970
0.0183079	63970
0.018323	63970
0.0183381	63970
0.0183528	63971
0.0183679	63971
0.0183827	63972
0.0183978	63972
0.0184128	63972
0.0184276	63973
0.0184424	63974
0.0184571	63975
0.0184719	63976
0.0184867	63977
0.0185018	63977
0.0185168	63977
0.0185319	63977
0.0185469	63977
0.018562	63977
0.018577	63977
0.0185918	63978
0.0186069	63978
0.0186219	63978
0.018637	63978
0.018652	63978
0.0186671	63978
0.0186821	63978
0.018696	63982
0.0187111	63982
0.018725	63986
0.0187397	63987
0.0187548	63987
0.0187698	63987
0.0187846	63988
0.0187994	63989
0.0188138	63991
0.0188289	63991
0.0188439	63991
0.018859	63991
0.0188734	63993
0.0188885	63993
0.0189035	63993
0.0189185	63993
0.018933	63995
0.018948	63995
0.0189628	63996
0.0189767	64000
0.0189917	64000
0.0190062	64002
0.0190206	64004
0.0190354	64005
0.0190498	64007
0.0190643	64009
0.0190793	64009
0.0190943	64009
0.0191094	64009
0.0191244	64009
0.0191394	64009
0.0191539	64011
0.0191689	64011
0.0191839	64011
0.0191989	64011
0.0192137	64012
0.0192284	64013
0.0192431	64014
0.0192582	64014
0.0192717	64019
0.0192864	64020
0.0193012	64021
0.0193162	64021
0.0193306	64023
0.0193454	64024
0.0193604	64024
0.0193754	64024
0.0193898	64026
0.0194045	64027
0.0194193	64028
0.0194343	64028
0.0194493	64028
0.019464	64029
0.0194787	64030
0.0194937	64030
0.0195088	64030
0.0195238	64030
0.0195379	64033
0.0195529	64033
0.0195676	64034
0.0195826	64034
0.0195976	64034
0.0196126	64034
0.0196277	64034
0.0196427	64034
0.0196577	64034
0.0196721	64036
0.0196868	64037
0.0197015	64038
0.0197165	64038
0.0197312	64039
0.0197462	64039
0.0197609	64040
0.0197753	64042
0.0197903	64042
0.0198047	64044
0.0198197	64044
0.0198347	64044
0.0198497	64044
0.0198644	64045
0.0198791	64046
0.0198935	64048
0.0199085	64048
0.0199235	64048
0.0199385	64048
0.0199535	64048
0.0199685	64048
0.0199835	64048
0.0199985	64048
0.0200135	64048
0.0200282	64049
0.0200431	64049
0.0200581	64049
0.0200731	64049
0.0200875	64051
0.0201025	64051
0.0201175	64051
0.0201325	64051
0.0201475	64051
0.0201625	64051
0.0201775	64051
0.0201918	64053
0.0202065	64054
0.0202215	64054
0.0202362	64055
0.0202512	64055
0.0202649	64059
0.0202799	64059
0.0202942	64061
0.0203089	64062
0.0203236	64063
0.0203386	64063
0.0203529	64065
0.020367	64068
0.020382	64068
0.0203969	64068
0.02041	64074
0.0204247	64075
0.020439	64077
0.020454	64077
0.020469	64077
0.020484	64077
0.0204989	64077
0.0205136	64078
0.0205286	64078
0.0205435	64078
0.0205585	64078
0.0205735	64078
0.0205885	64078
0.0206034	64078
0.0206184	64078
0.0206331	64079
0.020648	64079
0.020663	64079
0.020678	64079
0.0206926	64080
0.0207076	64080
0.0207225	64080
0.0207372	64081
0.0207522	64081
0.0207668	64082
0.0207802	64087
0.0207945	64089
0.0208066	64098
0.0208212	64099
0.0208362	64099
0.0208512	64099
0.0208661	64099
0.0208807	64100
0.0208954	64101
0.0209103	64101
0.0209253	64101
0.0209402	64101
0.0209552	64101
0.0209698	64102
0.0209848	64102
0.0209997	64102
0.0210147	64102
0.0210293	64103
0.021044	64104
0.0210586	64105
0.0210732	64106
0.0210882	64106
0.0211031	64106
0.0211174	64108
0.0211324	64108
0.021147	64109
0.0211616	64110
0.0211765	64110
0.0211915	64110
0.0212064	64110
0.0212204	64113
0.0212353	64113
0.0212503	64113
0.0212649	64114
0.0212798	64114
0.0212948	64114
0.0213094	64115
0.0213243	64115
0.0213393	64115
0.0213542	64115
0.0213688	64116
0.0213838	64116
0.021398	64118
0.0214117	64122
0.0214266	64122
0.0214415	64122
0.0214565	64122
0.0214714	64122
0.0214854	64125
0.0214993	64128
0.0215142	64128
0.0215288	64129
0.0215434	64130
0.0215584	64130
0.0215733	64130
0.0215882	64130
0.0216031	64130
0.0216177	64131
0.0216317	64134
0.0216466	64134
0.0216615	64134
0.0216765	64134
0.0216914	64134
0.0217063	64134
0.0217212	64134
0.0217358	64135
0.0217497	64138
0.0217647	64138
0.0217796	64138
0.0217945	64138
0.0218094	64138
0.0218243	64138
0.0218393	64138
0.0218532	64141
0.0218678	64142
0.021882	64144
0.0218969	64144
0.0219118	64144
0.0219267	64144
0.0219417	64144
0.0219566	64144
0.0219708	64146
0.0219854	64147
0.0219996	64149
0.0220142	64150
0.0220291	64150
0.022044	64150
0.0220589	64150
0.0220735	64151
0.0220884	64151
0.0221033	64151
0.0221182	64151
0.0221331	64151
0.0221474	64153
0.0221623	64153
0.0221772	64153
0.0221917	64154
0.0222066	64154
0.0222209	64156
0.0222354	64157
0.0222493	64160
0.0222642	64160
0.0222788	64161
0.0222937	64161
0.0223082	64162
0.0223224	64164
0.022337	64165
0.0223519	64165
0.0223665	64166
0.022381	64167
0.0223959	64167
0.0224108	64167
0.0224254	64168
0.0224402	64168
0.0224548	64169
0.0224687	64172
0.0224829	64174
0.0224974	64175
0.0225123	64175
0.0225272	64175
0.0225421	64175
0.022557	64175
0.0225719	64175
0.0225867	64175
0.0226016	64175
0.0226162	64176
0.022631	64176
0.0226456	64177
0.0226601	64178
0.022674	64181
0.0226889	64181
0.022703	64183
0.0227169	64186
0.0227311	64188
0.022746	64188
0.0227608	64188
0.0227757	64188
0.0227906	64188
0.0228055	64188
0.0228203	64188
0.0228349	64189
0.0228497	64189
0.0228646	64189
0.0228795	64189
0.022894	64190
0.0229089	64190
0.0229234	64191
0.0229383	64191
0.0229532	64191
0.022968	64191
0.0229829	64191
0.0229978	64191
0.0230126	64191
0.0230268	64193
0.0230417	64193
0.0230559	64195
0.0230707	64195
0.0230856	64195
0.0231005	64195
0.023115	64196
0.0231288	64199
0.0231436	64199
0.0231585	64199
0.023173	64200
0.0231879	64200
0.0232006	64206
0.0232148	64208
0.0232296	64208
0.0232445	64208
0.0232594	64208
0.0232742	64208
0.023288	64211
0.0233029	64211
0.0233177	64211
0.0233326	64211
0.0233474	64211
0.0233619	64212
0.0233768	64212
0.0233916	64212
0.0234065	64212
0.0234213	64212
0.0234362	64212
0.02345	64215
0.0234648	64215
0.0234793	64216
0.0234935	64218
0.0235083	64218
0.0235232	64218
0.023538	64218
0.0235528	64218
0.0235677	64218
0.0235825	64218
0.0235963	64221
0.0236108	64222
0.0236249	64224
0.0236398	64224
0.0236546	64224
0.0236694	64224
0.0236832	64227
0.0236973	64229
0.0237118	64230
0.0237266	64230
0.0237415	64230
0.0237556	64232
0.0237704	64232
0.0237853	64232
0.0238001	64232
0.023815	64232
0.0238294	64233
0.0238439	64234
0.0238587	64234
0.0238736	64234
0.0238884	64234
0.0239021	64237
0.023917	64237
0.0239311	64239
0.0239459	64239
0.0239607	64239
0.0239756	64239
0.0239904	64239
0.0240052	64239
0.0240201	64239
0.0240345	64240
0.0240493	64240
0.0240642	64240
0.0240783	64242
0.0240931	64242
0.0241075	64243
0.024122	64244
0.0241368	64244
0.0241506	64247
0.0241654	64247
0.0241802	64247
0.0241947	64248
0.0242095	64248
0.0242243	64248
0.0242391	64248
0.0242536	64249
0.024268	64250
0.0242828	64250
0.0242973	64251
0.0243121	64251
0.0243269	64251
0.0243417	64251
0.0243565	64251
0.024371	64252
0.0243858	64252
0.0244006	64252
0.0244147	64254
0.0244295	64254
0.0244432	64257
0.0244576	64258
0.0244724	64258
0.0244869	64259
0.0245017	64259
0.0245165	64259
0.0245313	64259
0.0245457	64260
0.0245598	64262
0.0245746	64262
0.024589	64263
0.0246031	64265
0.0246172	64267
0.024632	64267
0.0246468	64267
0.0246616	64267
0.0246764	64267
0.0246912	64267
0.024706	64267
0.0247208	64267
0.0247352	64268
0.0247492	64270
0.0247637	64271
0.0247785	64271
0.0247933	64271
0.0248081	64271
0.0248229	64271
0.0248377	64271
0.0248521	64272
0.0248661	64274
0.0248809	64274
0.0248957	64274
0.0249105	64274
0.0249253	64274
0.0249397	64275
0.0249545	64275
0.0249689	64276
0.0249837	64276
0.0249981	64277
0.0250125	64278
0.0250269	64279
0.0250413	64280
0.0250561	64280
0.0250709	64280
0.0250857	64280
0.0251001	64281
0.0251141	64283
0.0251278	64286
0.0251425	64286
0.0251573	64286
0.0251721	64286
0.0251869	64286
0.0252017	64286
0.0252161	64287
0.0252309	64287
0.0252453	64288
0.02526	64288
0.0252748	64288
0.0252892	64289
0.025304	64289
0.0253188	64289
0.0253332	64290
0.0253479	64290
0.0253619	64292
0.0253767	64292
0.0253915	64292
0.0254063	64292
0.025421	64292
0.0254358	64292
0.0254502	64293
0.025465	64293
0.0254793	64294
0.0254941	64294
0.0255089	64294
0.0255237	64294
0.0255384	64294
0.0255532	64294
0.025568	64294
0.0255823	64295
0.0255971	64295
0.0256115	64296
0.0256263	64296
0.0256399	64299
0.0256542	64300
0.0256686	64301
0.025683	64302
0.0256977	64302
0.0257121	64303
0.0257269	64303
0.0257413	64304
0.0257556	64305
0.0257704	64305
0.0257851	64305
0.0257995	64306
0.0258143	64306
0.025829	64306
0.0258422	64310
0.025857	64310
0.0258717	64310
0.0258865	64310
0.0259008	64311
0.0259156	64311
0.0259304	64311
0.0259451	64311
0.0259599	64311
0.0259746	64311
0.0259894	64311
0.0260037	64312
0.0260185	64312
0.0260332	64312
0.026048	64312
0.0260627	64312
0.0260775	64312
0.0260922	64312
0.0261058	64315
0.0261201	64316
0.0261341	64318
0.0261484	64319
0.0261632	64319
0.0261779	64319
0.0261927	64319
0.0262074	64319
0.0262222	64319
0.0262369	64319
0.0262516	64319
0.026266	64320
0.0262807	64320
0.0262955	64320
0.026309	64323
0.0263238	64323
0.0263377	64325
0.0263504	64330
0.0263652	64330
0.0263799	64330
0.0263946	64330
0.0264094	64330
0.0264241	64330
0.0264389	64330
0.0264536	64330
0.0264683	64330
0.0264831	64330
0.0264974	64331
0.0265121	64331
0.0265268	64331
0.0265416	64331
0.0265563	64331
0.026571	64331
0.0265858	64331
0.0266001	64332
0.0266148	64332
0.0266295	64332
0.0266431	64335
0.0266578	64335
0.0266721	64336
0.0266864	64337
0.0267008	64338
0.0267151	64339
0.026729	64341
0.0267429	64343
0.0267576	64343
0.0267723	64343
0.0267871	64343
0.0268018	64343
0.0268165	64343
0.0268312	64343
0.0268459	64343
0.0268607	64343
0.0268754	64343
0.0268901	64343
0.0269048	64343
0.0269195	64343
0.0269342	64343
0.026949	64343
0.0269637	64343
0.0269784	64343
0.0269931	64343
0.0270074	64344
0.0270221	64344
0.0270368	64344
0.0270515	64344
0.0270663	64344
0.0270806	64345
0.027094	64348
0.0271088	64348
0.0271235	64348
0.0271378	64349
0.0271508	64353
0.0271647	64355
0.0271794	64355
0.0271941	64355
0.0272084	64356
0.0272231	64356
0.0272378	64356
0.0272525	64356
0.0272668	64357
0.0272815	64357
0.0272962	64357
0.0273109	64357
0.0273256	64357
0.0273403	64357
0.027355	64357
0.0273697	64357
0.0273844	64357
0.0273987	64358
0.0274134	64358
0.0274281	64358
0.0274428	64358
0.0274575	64358
0.0274722	64358
0.0274865	64359
0.0275008	64360
0.027515	64361
0.0275289	64363
0.0275432	64364
0.0275574	64365
0.0275721	64365
0.0275868	64365
0.0276003	64368
0.0276145	64369
0.0276292	64369
0.0276435	64370
0.0276582	64370
0.0276729	64370
0.0276876	64370
0.0277018	64371
0.0277161	64372
0.0277308	64372
0.0277455	64372
0.0277597	64373
0.0277744	64373
0.0277891	64373
0.0278034	64374
0.0278172	64376
0.0278319	64376
0.0278466	64376
0.0278613	64376
0.0278759	64376
0.0278906	64376
0.0279044	64378
0.0279191	64378
0.0279338	64378
0.0279485	64378
0.0279632	64378
0.0279778	64378
0.0279925	64378
0.0280072	64378
0.0280206	64381
0.0280353	64381
0.0280499	64381
0.0280646	64381
0.0280789	64382
0.0280935	64382
0.0281082	64382
0.028122	64384
0.0281367	64384
0.0281514	64384
0.028166	64384
0.0281807	64384
0.0281954	64384
0.0282092	64386
0.0282239	64386
0.0282381	64387
0.0282528	64387
0.0282674	64387
0.0282821	64387
0.0282968	64387
0.0283101	64390
0.0283248	64390
0.028339	64391
0.0283537	64391
0.0283679	64392
0.0283826	64392
0.0283973	64392
0.0284119	64392
0.0284257	64394
0.02844	64395
0.0284546	64395
0.0284693	64395
0.0284831	64397
0.0284977	64397
0.0285124	64397
0.028527	64397
0.0285413	64398
0.0285559	64398
0.0285706	64398
0.0285852	64398
0.0285999	64398
0.0286145	64398
0.0286292	64398
0.0286434	64399
0.028658	64399
0.0286727	64399
0.0286865	64401
0.0287011	64401
0.0287158	64401
0.02873	64402
0.0287446	64402
0.0287593	64402
0.0287739	64402
0.0287886	64402
0.0288032	64402
0.0288179	64402
0.0288325	64402
0.0288472	64402
0.0288618	64402
0.0288765	64402
0.0288911	64402
0.0289053	64403
0.0289199	64403
0.0289337	64405
0.0289484	64405
0.028963	64405
0.0289772	64406
0.0289918	64406
0.029006	64407
0.0290207	64407
0.0290349	64408
0.0290495	64408
0.0290642	64408
0.0290779	64410
0.0290926	64410
0.0291067	64411
0.0291209	64412
0.0291351	64413
0.0291493	64414
0.029164	64414
0.0291786	64414
0.0291932	64414
0.0292079	64414
0.0292225	64414
0.0292371	64414
0.0292518	64414
0.0292659	64415
0.0292801	64416
0.0292948	64416
0.0293094	64416
0.029324	64416
0.0293386	64416
0.0293533	64416
0.0293679	64416
0.0293825	64416
0.0293971	64416
0.0294113	64417
0.0294255	64418
0.0294401	64418
0.0294543	64419
0.0294689	64419
0.0294831	64420
0.0294977	64420
0.0295123	64420
0.0295265	64421
0.0295411	64421
0.0295558	64421
0.0295704	64421
0.029585	64421
0.0295996	64421
0.0296142	64421
0.0296288	64421
0.0296435	64421
0.0296581	64421
0.0296727	64421
0.0296873	64421
0.0297019	64421
0.0297156	64423
0.0297303	64423
0.0297444	64424
0.029759	64424
0.0297736	64424
0.0297883	64424
0.0298029	64424
0.0298175	64424
0.0298321	64424
0.0298467	64424
0.0298613	64424
0.0298755	64425
0.0298901	64425
0.0299038	64427
0.0299184	64427
0.0299316	64430
0.0299458	64431
0.0299595	64433
0.0299737	64434
0.0299883	64434
0.0300029	64434
0.0300175	64434
0.0300312	64436
0.0300453	64437
0.0300599	64437
0.0300745	64437
0.0300882	64439
[truncated: 1,421 more rows]

## Sheet: 130XICs
FDR	N_mouse_precursors
0.000259403	3854
0.000206462	9685
0.000309661	9685
0.000403307	9914
0.000437445	11425
0.000480923	12470
0.000517101	13530
0.00058326	13708
0.000566501	15878
0.000629406	15878
0.000613908	17907
0.000598056	20053
0.000634952	20461
0.000671785	20826
0.000710362	21101
0.000757683	21101
0.000706185	24056
0.000735414	24458
0.000700823	27092
0.000735673	27166
0.000694031	30237
0.000722899	30411
0.000712383	32263
0.00070943	33806
0.000694869	35953
0.000719763	36097
0.000746888	36123
0.000737774	37924
0.000747924	38745
0.000770456	38908
0.000792474	39087
0.000796198	40159
0.000812208	40597
0.000830524	40904
0.000850381	41123
0.000872473	41226
0.000889081	41579
0.000903063	42041
0.00090418	43094
0.000903036	44255
0.000923944	44334
0.000924784	45374
0.000943831	45516
0.000965209	45542
0.000976647	46031
0.000981166	46837
0.00100247	46837
0.00102335	46857
0.0010386	47130
0.00104306	47886
0.00101402	50244
0.0010298	50443
0.00104855	50493
0.00105918	50929
0.00107493	51111
0.00109217	51218
0.00107961	52740
0.00109057	53125
0.0010971	53719
0.00109643	54663
0.00111018	54885
0.00110541	56026
0.00110647	56875
0.00112135	57010
0.00112081	57929
0.00113149	58264
0.00114142	58632
0.0011535	58883
0.00116493	59162
0.00118165	59169
0.00119668	59260
0.00121298	59286
0.00122894	59328
0.00124499	59364
0.00126046	59427
0.00127039	59748
0.00128466	59861
0.00130037	59905
0.00131105	60178
0.0013271	60202
0.00133946	60391
0.00135506	60432
0.00137065	60472
0.0013847	60579
0.00139959	60647
0.00140974	60918
0.00142006	61178
0.00143526	61225
0.00144949	61312
0.00146472	61355
0.00147934	61423
0.00149462	61462
0.00151077	61465
0.00152625	61495
0.00154218	61506
0.0015573	61549
0.00157187	61613
0.00158792	61618
0.00160384	61628
0.00161797	61706
0.00163182	61793
0.00164686	61834
0.00166239	61856
0.00167755	61891
0.00169	62025
0.00170558	62043
0.00171954	62119
0.00173422	62168
0.00175024	62168
0.00176565	62190
0.00178122	62206
0.00179646	62233
0.00181168	62260
0.00182666	62295
0.00184251	62300
0.00185719	62344
0.00187284	62355
0.00188845	62367
0.00190348	62398
0.00191914	62408
0.00193501	62411
0.00195038	62430
0.00196624	62433
0.00198137	62459
0.00199665	62480
0.00201217	62493
0.00202801	62496
0.00204381	62500
0.00205962	62504
0.00207485	62525
0.00208991	62551
0.00210577	62553
0.00212108	62571
0.0021358	62606
0.00215119	62621
0.00216636	62642
0.00218222	62643
0.00219801	62646
0.00221373	62651
0.00222916	62664
0.00224369	62702
0.00225813	62742
0.00227396	62743
0.00228928	62758
0.00230459	62773
0.00232011	62782
0.00233574	62788
0.00235156	62789
0.00236707	62798
0.00238144	62837
0.00239648	62858
0.00241166	62875
0.00242738	62878
0.00244262	62893
0.00245724	62924
0.00247258	62936
0.00248819	62941
0.0025023	62984
0.00251793	62988
0.00253329	62999
0.0025484	63016
0.00256386	63024
0.00257964	63024
0.00259531	63027
0.00261088	63032
0.00262662	63033
0.00264241	63033
0.00265806	63036
0.0026732	63051
0.00268864	63059
0.00270253	63103
0.00271799	63110
0.00273284	63131
0.00274821	63140
0.00276374	63145
0.00277914	63153
0.00279475	63156
0.0028105	63156
0.00282584	63165
0.002841	63178
0.00285669	63179
0.00287234	63181
0.00288689	63207
0.00290235	63213
0.00291803	63214
0.00293375	63214
0.00294925	63219
0.00296483	63222
0.00298013	63231
0.00299557	63237
0.00301124	63238
0.00302691	63239
0.00304253	63241
0.00305786	63249
0.00307353	63250
0.00308871	63261
0.00310402	63269
0.00311963	63271
0.00313465	63285
0.00315035	63285
0.00316595	63287
0.0031814	63292
0.0031962	63310
0.00321189	63310
0.00322692	63323
0.00324226	63330
0.00325784	63332
0.00327332	63336
0.00328818	63352
0.00330386	63352
0.00331938	63355
0.00333464	63363
0.00334974	63374
0.00336499	63382
0.00338013	63392
0.00339543	63399
0.00341018	63416
0.00342541	63424
0.00344091	63427
0.00345624	63433
0.00347113	63447
0.00348651	63452
0.00350194	63456
0.00351742	63459
0.00353301	63460
0.00354799	63472
0.00356358	63473
0.00357922	63473
0.00359464	63477
0.00361005	63481
0.00362569	63481
0.00364133	63481
0.00365697	63481
0.00367203	63491
0.0036876	63492
0.00370295	63497
0.00371829	63502
0.00373351	63509
0.0037489	63513
0.00376453	63513
0.00378015	63513
0.00379566	63515
0.00381081	63523
0.00382637	63524
0.00384199	63524
0.00385737	63528
0.00387281	63531
0.00388837	63532
0.00390386	63534
0.00391862	63548
0.00393411	63550
0.00394879	63565
0.00396421	63568
0.00397963	63571
0.00399524	63571
0.00401078	63572
0.00402632	63573
0.0040418	63575
0.00405714	63579
0.00407217	63588
0.00408777	63588
0.0041033	63589
0.00411877	63591
0.00413417	63594
0.00414912	63604
0.00416464	63605
0.0041801	63607
0.00419563	63608
0.00421082	63614
0.00422641	63614
0.0042418	63617
0.00425712	63621
0.00427223	63628
0.00428728	63636
0.00430286	63636
0.0043183	63638
0.00433381	63639
0.00434932	63640
0.00436476	63642
0.00438027	63643
0.0043955	63648
0.00441073	63653
0.00442602	63657
0.0044409	63667
0.00445612	63672
0.00447127	63678
0.00448669	63680
0.00450225	63680
0.00451781	63680
0.0045333	63681
0.00454879	63682
0.00456414	63685
0.00457963	63686
0.00459454	63695
0.00460981	63699
0.00462536	63699
0.00464084	63700
0.0046564	63700
0.00467093	63714
0.0046864	63715
0.00470195	63715
0.00471742	63716
0.0047329	63717
0.00474844	63717
0.00476376	63720
0.00477901	63724
0.0047944	63726
0.00480994	63726
0.00482518	63730
0.00484072	63730
0.00485543	63741
0.00487074	63744
0.0048862	63745
0.00490158	63747
0.00491604	63761
0.00493157	63761
0.0049471	63761
0.00496239	63764
0.00497792	63764
0.00499337	63765
0.00500757	63782
0.00502254	63789
0.00503759	63795
0.00505287	63798
0.00506838	63798
0.00508382	63799
0.0050991	63802
0.00511461	63802
0.00513012	63802
0.00514564	63802
0.00516107	63803
0.00517658	63803
0.00519177	63807
0.0052072	63808
0.00522271	63808
0.00523805	63810
0.00525356	63810
0.00526898	63811
0.00528441	63812
0.00529983	63813
0.00531492	63818
0.00533034	63819
0.00534584	63819
0.00536135	63819
0.00537685	63819
0.00539226	63820
0.00540692	63830
0.00542225	63832
0.00543775	63832
0.00545282	63837
0.00546823	63838
0.00548338	63842
0.00549887	63842
0.00551428	63843
0.0055296	63845
0.00554491	63847
0.00556005	63851
0.00557502	63857
0.00559016	63861
0.00560547	63863
0.00562095	63863
0.00563643	63863
0.00565192	63863
0.00566705	63867
0.00568235	63869
0.00569774	63870
0.00571313	63871
0.00572852	63872
0.005744	63872
0.0057592	63875
0.0057745	63877
0.00578997	63877
0.00580536	63878
0.00582056	63881
0.0058354	63888
0.00585077	63889
0.00586615	63890
0.00588135	63893
0.00589672	63894
0.00591219	63894
0.00592756	63895
0.00594257	63900
0.00595784	63902
0.00597294	63906
0.0059883	63907
0.00600376	63907
0.00601894	63910
0.00603384	63916
0.0060492	63917
0.00606419	63922
0.00607964	63922
0.0060951	63922
0.00611026	63925
0.00612543	63928
0.00614079	63929
0.00615576	63934
0.00617121	63934
0.00618656	63935
0.00620172	63938
0.00621707	63939
0.00623232	63941
0.00624777	63941
0.00626321	63941
0.00627865	63941
0.0062938	63944
0.00630787	63958
0.00632331	63958
0.00633875	63958
0.00635389	63961
0.00636864	63968
0.00638397	63969
0.00639911	63972
0.00641444	63973
0.00642977	63974
0.0064452	63974
0.00646013	63979
0.00647556	63979
0.00649099	63979
0.00650601	63983
0.00652144	63983
0.00653686	63983
0.00655198	63986
0.0065673	63987
0.00658273	63987
0.00659805	63988
0.00661326	63990
0.00662868	63990
0.006644	63991
0.00665932	63992
0.00667463	63993
0.00669005	63993
0.00670537	63994
0.00672037	63998
0.00673578	63998
0.0067512	63998
0.00676609	64003
0.00678119	64006
0.0067966	64006
0.00681201	64006
0.00682742	64006
0.00684283	64006
0.00685739	64014
0.00687259	64016
0.00688799	64016
0.00690318	64018
0.00691859	64018
0.00693389	64019
0.00694908	64021
0.00696448	64021
0.00697988	64021
0.00699528	64021
0.00701058	64022
0.00702598	64022
0.00704105	64025
0.00705634	64026
0.00707141	64029
0.0070867	64030
0.0071021	64030
0.00711738	64031
0.00713245	64034
0.00714784	64034
0.00716323	64034
0.00717785	64041
0.00719257	64047
0.00720763	64050
0.00722301	64050
0.00723829	64051
0.00725334	64054
0.00726873	64054
0.00728377	64057
0.00729916	64057
0.00731443	64058
0.00732958	64060
0.00734497	64060
0.00736023	64061
0.0073755	64062
0.00739031	64067
0.007405	64073
0.00741957	64080
0.00743494	64080
0.00744997	64083
0.00746523	64084
0.00748037	64086
0.00749539	64089
0.00751076	64089
0.00752613	64089
0.0075415	64089
0.00755664	64091
0.00757189	64092
0.00758702	64094
0.00760238	64094
0.00761763	64095
0.00763217	64102
0.00764753	64102
0.00766242	64106
0.00767766	64107
0.00769278	64109
0.00770767	64113
0.00772278	64115
0.00773814	64115
0.0077535	64115
0.00776861	64117
0.00778397	64117
0.00779824	64126
0.00781335	64128
0.0078287	64128
0.00784393	64129
0.00785915	64130
0.0078745	64130
0.00788961	64132
0.00790483	64133
0.00791981	64136
0.00793516	64136
0.0079505	64136
0.00796511	64142
0.00798045	64142
0.00799567	64143
0.00801089	64144
0.00802598	64146
0.00804107	64148
0.00805641	64148
0.00807162	64149
0.00808696	64149
0.00810217	64150
0.00811688	64155
0.00813222	64155
0.00814743	64156
0.00816276	64156
0.00817797	64157
0.00819317	64158
0.00820838	64159
0.00822358	64160
0.0082384	64164
0.00825373	64164
0.00826893	64165
0.00828362	64170
0.00829895	64170
0.00831402	64172
0.00832908	64174
0.00834441	64174
0.00835973	64174
0.00837505	64174
0.00838999	64177
0.00840531	64177
0.00842063	64177
0.00843556	64180
0.00845049	64183
0.00846541	64186
0.00848034	64189
0.00849552	64190
0.0085107	64191
0.00852589	64192
0.0085412	64192
0.00855625	64194
0.00857143	64195
0.00858661	64196
0.00860179	64197
0.00861656	64201
0.00863134	64205
0.00864598	64210
0.00866128	64210
0.00867645	64211
0.00869162	64212
0.00870679	64213
0.00872196	64214
0.00873726	64214
0.00875257	64214
0.00876787	64214
0.00878317	64214
0.00879833	64215
0.00881363	64215
0.00882893	64215
0.00884409	64216
0.00885939	64216
0.00887469	64216
0.00888999	64216
0.00890515	64217
0.0089203	64218
0.0089356	64218
0.0089502	64223
0.0089655	64223
0.00898065	64224
0.00899594	64224
0.00901096	64226
0.00902625	64226
0.0090414	64227
0.00905669	64227
0.00907197	64227
0.00908712	64228
0.00910241	64228
0.0091177	64228
0.00913284	64229
0.00914813	64229
0.00916327	64230
0.00917856	64230
0.00919384	64230
0.00920913	64230
0.00922441	64230
0.00923941	64232
0.00925469	64232
0.00926983	64233
0.00928497	64234
0.00930025	64234
0.00931552	64234
0.0093308	64234
0.00934594	64235
0.00936093	64237
0.00937577	64240
0.00939105	64240
0.00940603	64242
0.00942131	64242
0.00943644	64243
0.00945083	64249
0.00946611	64249
0.00948108	64251
0.00949621	64252
0.00951148	64252
0.0095266	64253
0.00954187	64253
0.00955699	64254
0.00957211	64255
0.00958678	64259
0.00960205	64259
0.00961731	64259
0.00963258	64259
0.00964784	64259
0.00966295	64260
0.00967821	64260
0.00969348	64260
0.00970859	64261
0.0097237	64262
0.00973896	64262
0.00975272	64272
0.00976797	64272
0.00978293	64274
0.00979758	64278
0.00981253	64280
0.00982748	64282
0.00984228	64285
0.00985738	64286
0.00987263	64286
0.00988788	64286
0.00990297	64287
0.00991807	64288
0.00993332	64288
0.00994856	64288
0.00996381	64288
0.00997906	64288
0.0099943	64288
0.0100092	64290
0.0100245	64290
0.0100394	64292
0.0100547	64292
0.0100694	64295
0.0100842	64298
0.0100995	64298
0.0101147	64298
0.0101298	64299
0.0101445	64302
0.0101598	64302
0.0101747	64304
0.0101896	64306
0.0102047	64307
0.0102198	64308
0.0102347	64310
0.0102499	64310
0.0102644	64315
0.0102796	64315
0.0102948	64315
0.0103101	64315
0.0103253	64315
0.0103405	64315
0.0103558	64315
0.0103699	64322
0.0103849	64323
0.0104	64324
0.0104149	64326
0.01043	64327
0.0104452	64327
0.0104604	64327
0.0104752	64330
0.0104899	64333
0.0105051	64333
0.0105202	64334
0.0105354	64334
0.0105506	64334
0.0105658	64334
0.0105805	64337
0.0105956	64338
0.0106108	64338
0.0106259	64339
0.0106409	64340
0.0106561	64340
0.0106712	64341
0.0106864	64341
0.0107014	64342
0.0107165	64343
0.0107317	64343
0.0107469	64343
0.0107621	64343
0.0107773	64343
0.0107925	64343
0.0108077	64343
0.0108228	64344
0.010838	64344
0.0108532	64344
0.0108684	64344
0.0108836	64344
0.0108983	64347
0.0109135	64347
0.0109282	64350
0.0109434	64350
0.0109586	64350
0.0109738	64350
0.0109888	64351
0.0110039	64352
0.0110191	64352
0.0110343	64352
0.0110495	64352
0.0110647	64352
0.0110797	64353
0.0110949	64353
0.0111101	64353
0.0111253	64353
0.0111405	64353
0.0111557	64353
0.0111709	64353
0.0111857	64355
0.0112009	64355
0.0112158	64357
0.0112308	64358
0.0112454	64361
0.0112601	64364
0.0112753	64364
0.0112903	64365
0.0113053	64366
0.0113203	64367
0.0113355	64367
0.0113507	64367
0.0113656	64369
0.0113807	64369
0.0113959	64369
0.0114102	64374
0.0114251	64376
0.0114402	64376
0.0114552	64377
0.0114704	64377
0.0114854	64378
0.0115003	64380
0.0115153	64381
0.0115304	64381
0.0115453	64383
0.0115601	64385
0.0115749	64387
0.0115901	64387
0.0116052	64387
0.0116204	64387
0.0116356	64387
0.0116508	64387
0.0116657	64388
0.0116807	64389
0.0116955	64391
0.0117104	64393
0.0117255	64393
0.0117407	64393
0.0117553	64396
0.0117705	64396
0.0117856	64396
0.0118001	64400
0.0118153	64400
0.0118302	64401
0.0118452	64402
0.0118604	64402
0.0118754	64403
0.0118903	64404
0.0119055	64404
0.0119201	64407
0.0119351	64408
0.0119501	64409
0.0119648	64411
0.01198	64411
0.0119952	64411
0.0120099	64413
0.0120251	64413
0.0120397	64416
0.0120548	64416
0.01207	64416
0.0120851	64416
0.0121003	64416
0.0121154	64416
0.0121306	64416
0.0121457	64416
0.0121607	64417
0.0121757	64418
0.0121908	64418
0.012206	64418
0.0122211	64418
0.0122361	64419
0.012251	64420
0.0122662	64420
0.0122813	64420
0.0122959	64423
0.0123109	64424
0.0123258	64425
0.0123406	64427
0.0123557	64427
0.0123707	64428
0.0123858	64428
0.0124006	64430
0.0124157	64430
0.0124308	64430
0.012446	64430
0.0124607	64432
0.0124759	64432
0.0124908	64433
0.0125054	64436
0.0125199	64439
0.0125337	64446
0.0125488	64446
0.0125634	64449
0.0125785	64449
0.0125936	64449
0.0126086	64450
0.0126237	64450
0.0126388	64450
0.012654	64450
0.0126683	64454
0.012683	64456
0.0126982	64456
0.0127131	64457
0.0127282	64457
0.0127431	64458
0.0127581	64459
0.012773	64460
0.0127881	64460
0.012803	64461
0.012818	64462
0.0128331	64462
0.012848	64463
0.0128625	64466
0.0128776	64466
0.0128928	64466
0.0129079	64466
0.012923	64466
0.0129381	64466
0.012953	64467
0.0129679	64468
0.0129828	64469
0.0129979	64469
0.0130125	64472
0.0130276	64472
0.0130425	64473
0.0130576	64473
0.0130725	64474
0.0130876	64474
0.0131023	64476
0.0131174	64476
0.0131323	64477
0.0131472	64478
0.0131621	64479
0.0131772	64479
0.0131923	64479
0.0132074	64479
0.0132225	64479
0.0132372	64481
0.0132523	64481
0.0132674	64481
0.0132825	64481
0.0132974	64482
0.0133125	64482
0.0133276	64482
0.0133427	64482
0.0133576	64483
0.0133727	64483
0.0133878	64483
0.0134029	64483
0.0134178	64484
0.0134329	64484
0.013448	64484
0.0134629	64485
0.0134777	64486
0.0134926	64487
0.0135077	64487
0.0135218	64492
0.0135365	64494
0.0135503	64500
0.0135654	64500
0.0135805	64500
0.0135951	64502
0.0136102	64502
0.0136251	64503
0.01364	64504
0.0136551	64504
0.0136701	64504
0.0136852	64504
0.0136997	64507
0.0137148	64507
0.0137296	64508
0.0137445	64509
0.0137596	64509
0.0137744	64510
0.0137893	64511
0.0138044	64511
0.0138195	64511
0.0138345	64511
0.0138492	64513
0.0138643	64513
0.0138793	64513
0.0138944	64513
0.0139095	64513
0.0139246	64513
0.0139396	64513
0.0139545	64514
0.0139696	64514
0.0139846	64514
0.0139997	64514
0.0140143	64516
0.0140294	64516
0.0140445	64516
0.0140593	64517
0.0140742	64518
0.0140888	64520
0.0141039	64520
0.0141189	64520
0.014134	64520
0.0141491	64520
0.0141639	64521
0.0141785	64523
0.0141936	64523
0.0142087	64523
0.0142235	64524
0.0142379	64527
0.014253	64527
0.014268	64527
0.0142831	64527
0.0142979	64528
0.014313	64528
0.0143276	64530
0.0143427	64530
0.0143577	64530
0.0143726	64531
0.0143874	64532
0.014402	64534
0.0144168	64535
0.0144317	64536
0.0144467	64536
0.0144615	64537
0.0144766	64537
0.0144912	64539
0.014506	64540
0.0145209	64541
0.0145359	64541
0.014551	64541
0.0145658	64542
0.0145808	64542
0.0145959	64542
0.0146109	64542
0.014626	64542
0.0146408	64543
0.0146558	64543
0.0146709	64543
0.0146859	64543
0.0147009	64543
0.014716	64543
0.014731	64543
0.0147461	64543
0.0147611	64543
0.0147761	64543
0.0147912	64543
0.0148062	64543
0.014821	64544
0.0148349	64549
0.01485	64549
0.0148648	64550
0.0148798	64550
0.0148944	64552
0.0149094	64552
0.0149245	64552
0.0149395	64552
0.0149545	64552
0.0149693	64553
0.0149844	64553
0.0149992	64554
0.0150142	64554
0.0150288	64556
0.0150438	64556
0.0150588	64556
0.0150738	64556
0.0150889	64556
0.0151039	64556
0.0151189	64556
0.0151335	64558
0.0151476	64562
0.0151626	64562
0.0151776	64562
0.0151924	64563
0.0152074	64563
0.0152225	64563
0.0152375	64563
0.0152525	64563
0.0152671	64565
0.0152821	64565
0.0152966	64567
0.0153112	64569
0.0153262	64569
0.0153407	64571
0.0153553	64573
0.0153703	64573
0.0153853	64573
0.0153999	64575
0.0154149	64575
0.0154289	64579
0.015444	64579
0.0154587	64580
0.0154737	64580
0.0154887	64580
0.0155038	64580
0.0155185	64581
0.0155335	64581
0.0155485	64581
0.0155633	64582
0.0155778	64584
0.0155928	64584
0.0156079	64584
0.0156229	64584
0.0156379	64584
0.0156529	64584
0.0156679	64584
0.0156826	64585
0.0156976	64585
0.0157126	64585
0.0157272	64587
0.0157422	64587
0.0157572	64587
0.0157721	64587
0.0157871	64587
0.0158019	64588
0.0158167	64589
0.0158317	64589
0.0158459	64592
0.0158609	64592
0.0158757	64593
0.0158907	64593
0.0159057	64593
0.0159204	64594
0.0159354	64594
0.0159504	64594
0.0159654	64594
0.0159804	64594
0.0159951	64595
0.0160101	64595
0.0160251	64595
0.0160401	64595
0.0160548	64596
0.0160698	64596
0.0160848	64596
0.0160996	64597
0.0161145	64597
0.0161293	64598
0.0161438	64600
0.0161588	64600
0.0161737	64600
0.0161885	64601
0.0162035	64601
0.0162184	64601
0.0162334	64601
0.0162484	64601
0.0162631	64602
0.0162781	64602
0.0162931	64602
0.0163081	64602
0.0163231	64602
0.0163378	64603
0.0163528	64603
0.0163677	64603
0.0163827	64603
0.0163977	64603
0.0164124	64604
0.0164274	64604
0.0164421	64605
0.0164561	64609
0.0164711	64609
0.0164855	64611
0.0165005	64611
0.0165152	64612
0.0165302	64612
0.0165452	64612
0.0165601	64612
0.0165748	64613
0.0165898	64613
0.0166048	64613
0.0166195	64614
0.0166342	64615
0.0166487	64617
0.0166631	64619
0.0166781	64619
0.016693	64619
0.0167078	64620
0.0167227	64620
0.0167377	64620
0.0167526	64620
0.0167676	64620
0.0167826	64620
0.0167975	64620
0.0168122	64621
0.0168272	64621
0.0168421	64621
0.0168571	64621
0.0168721	64621
0.0168865	64623
0.0169007	64626
0.0169156	64626
0.0169303	64627
0.0169453	64627
0.0169592	64631
0.0169742	64631
0.0169891	64631
0.0170041	64631
0.0170188	64632
0.0170337	64632
0.0170487	64632
0.0170636	64632
0.0170783	64633
0.017093	64634
0.0171079	64634
0.0171216	64639
0.0171355	64643
0.0171504	64643
0.0171654	64643
0.0171803	64643
0.017195	64644
0.0172099	64644
0.0172228	64652
0.0172377	64652
0.0172526	64652
0.0172676	64652
0.0172825	64652
0.0172975	64652
0.0173124	64652
0.0173265	64655
0.0173412	64656
0.0173559	64657
0.0173708	64657
0.0173858	64657
0.0174007	64657
0.0174156	64657
0.0174306	64657
0.0174452	64658
0.0174596	64660
0.0174745	64660
0.0174895	64660
0.0175044	64660
0.0175193	64660
0.0175335	64663
0.0175484	64663
0.0175633	64663
0.0175782	64663
0.0175929	64664
0.0176076	64665
0.0176225	64665
0.0176374	64665
0.0176523	64665
0.017667	64666
0.0176816	64667
0.0176966	64667
0.0177112	64668
0.0177259	64669
0.0177408	64669
0.0177557	64669
0.0177701	64671
0.017785	64671
0.0177999	64671
0.0178148	64671
0.0178298	64671
0.0178444	64672
0.017859	64673
0.017874	64673
0.0178889	64673
0.0179032	64675
0.0179179	64676
0.0179325	64677
0.0179472	64678
0.0179621	64678
0.017977	64678
0.0179919	64678
0.0180068	64678
0.0180217	64678
0.0180366	64678
0.018051	64680
0.0180659	64680
0.0180808	64680
0.0180957	64680
0.0181103	64681
0.0181252	64681
0.0181401	64681
0.018155	64681
0.01817	64681
0.0181846	64682
0.0181995	64682
0.0182144	64682
0.018229	64683
0.0182439	64683
0.0182585	64684
0.0182734	64684
0.0182878	64686
0.0183027	64686
0.0183176	64686
0.0183322	64687
0.0183471	64687
0.018362	64687
0.0183769	64687
0.0183918	64687
0.0184061	64689
0.0184207	64690
0.0184356	64690
0.0184502	64691
0.0184651	64691
0.01848	64691
0.0184949	64691
0.0185098	64691
0.0185247	64691
0.0185396	64691
0.0185539	64693
0.0185682	64695
0.0185831	64695
0.0185977	64696
0.0186126	64696
0.0186272	64697
0.0186415	64699
0.0186564	64699
0.0186702	64703
0.0186851	64703
0.0186997	64704
0.0187143	64705
0.0187291	64705
0.0187437	64706
0.0187586	64706
0.0187735	64706
0.0187884	64706
0.0188033	64706
0.0188181	64706
0.0188322	64709
0.0188468	64710
0.0188611	64712
0.0188759	64712
0.0188905	64713
0.0189045	64716
0.0189194	64716
0.018934	64717
0.0189489	64717
0.0189635	64718
0.0189783	64718
0.0189932	64718
0.0190081	64718
0.0190226	64719
0.0190375	64719
0.0190524	64719
0.019067	64720
0.0190818	64720
0.0190967	64720
0.0191113	64721
0.0191261	64721
0.019141	64721
0.0191556	64722
0.0191704	64722
0.0191853	64722
0.0191999	64723
0.0192145	64724
0.0192293	64724
0.0192439	64725
0.0192587	64725
0.0192736	64725
0.0192885	64725
0.0193033	64725
0.0193182	64725
0.0193327	64726
0.0193476	64726
0.0193619	64728
0.0193767	64728
0.0193916	64728
0.0194064	64728
0.019421	64729
0.0194356	64730
0.0194504	64730
0.0194653	64730
0.0194801	64730
0.019495	64730
0.0195092	64732
0.0195238	64733
0.0195381	64735
0.0195529	64735
0.0195678	64735
0.0195826	64735
0.0195974	64735
0.0196123	64735
0.0196268	64736
0.0196414	64737
0.0196562	64737
0.0196711	64737
0.0196859	64737
0.0197008	64737
0.0197156	64737
0.0197296	64740
0.0197441	64741
0.019759	64741
0.0197732	64743
0.019788	64743
0.0198026	64744
0.0198171	64745
0.019832	64745
0.0198462	64747
0.019861	64747
0.0198759	64747
0.0198907	64747
0.0199052	64748
0.0199201	64748
0.0199349	64748
0.0199494	64749
0.0199643	64749
0.0199788	64750
0.0199936	64750
0.0200085	64750
0.0200233	64750
0.0200381	64750
0.020053	64750
0.0200678	64750
0.0200826	64750
0.0200975	64750
0.0201123	64750
0.0201271	64750
0.0201419	64750
0.0201565	64751
0.0201713	64751
0.0201861	64751
0.020201	64751
0.0202158	64751
0.0202306	64751
0.0202454	64751
0.0202603	64751
0.0202751	64751
0.0202893	64753
0.0203035	64755
0.0203183	64755
0.0203328	64756
0.0203476	64756
0.0203625	64756
0.0203773	64756
0.0203915	64758
0.0204063	64758
0.0204208	64759
0.0204356	64759
0.0204501	64760
0.0204643	64762
0.0204792	64762
0.020494	64762
0.0205088	64762
0.0205233	64763
0.0205378	64764
0.0205526	64764
0.0205674	64764
0.0205822	64764
0.020597	64764
0.0206119	64764
0.0206267	64764
0.0206415	64764
0.0206563	64764
0.0206711	64764
0.0206856	64765
0.0207004	64765
0.0207152	64765
0.0207297	64766
0.0207445	64766
0.0207593	64766
0.0207735	64768
0.0207883	64768
0.0208031	64768
0.0208179	64768
0.0208327	64768
0.0208475	64768
0.0208623	64768
0.0208768	64769
0.0208916	64769
0.0209061	64770
0.0209209	64770
0.0209354	64771
0.0209502	64771
0.020965	64771
0.0209798	64771
0.0209946	64771
0.021009	64772
0.0210238	64772
0.0210386	64772
0.0210531	64773
0.0210679	64773
0.0210827	64773
0.0210975	64773
0.021112	64774
0.0211258	64777
0.02114	64779
0.0211547	64779
0.0211695	64779
0.0211843	64779
0.0211991	64779
0.0212139	64779
0.0212284	64780
0.0212425	64782
0.0212573	64782
0.0212721	64782
0.0212869	64782
0.0213017	64782
0.0213165	64782
0.0213312	64782
0.021346	64782
0.0213608	64782
0.0213756	64782
0.0213904	64782
0.0214048	64783
0.0214196	64783
0.0214344	64783
0.0214485	64785
0.0214627	64787
0.0214771	64788
0.0214919	64788
0.0215067	64788
0.0215215	64788
0.0215362	64788
0.021551	64788
0.0215658	64788
0.0215799	64790
0.0215947	64790
0.0216095	64790
0.0216242	64790
0.021639	64790
0.0216535	64791
0.0216682	64791
0.021683	64791
0.0216978	64791
0.0217122	64792
0.0217267	64793
0.0217414	64793
0.0217559	64794
0.0217706	64794
0.0217854	64794
0.0217998	64795
0.0218146	64795
0.0218294	64795
0.0218438	64796
0.0218583	64797
0.021873	64797
0.0218878	64797
0.0219025	64797
0.0219173	64797
0.0219314	64799
0.0219462	64799
0.0219606	64800
0.021975	64801
0.0219898	64801
0.0220042	64802
0.022019	64802
0.0220337	64802
0.0220485	64802
0.0220633	64802
0.022078	64802
0.0220928	64802
0.0221069	64804
0.0221216	64804
0.0221364	64804
0.0221511	64804
0.0221659	64804
0.02218	64806
0.0221947	64806
0.0222088	64808
0.0222236	64808
0.0222376	64810
0.0222524	64810
0.0222671	64810
0.0222816	64811
0.0222963	64811
0.0223111	64811
0.0223258	64811
0.0223399	64813
0.0223546	64813
0.0223694	64813
0.0223841	64813
0.0223982	64815
0.0224126	64816
0.0224273	64816
0.0224421	64816
0.0224568	64816
0.0224712	64817
0.022486	64817
0.0225004	64818
0.0225151	64818
0.0225299	64818
0.0225446	64818
0.022559	64819
0.0225737	64819
0.0225881	64820
0.0226029	64820
0.0226176	64820
0.0226323	64820
0.0226471	64820
0.0226618	64820
0.0226766	64820
0.0226913	64820
0.022706	64820
0.0227208	64820
0.0227355	64820
0.0227499	64821
0.0227643	64822
0.022779	64822
0.0227937	64822
0.0228085	64822
0.0228229	64823
0.0228376	64823
0.0228523	64823
0.0228667	64824
0.0228814	64824
0.0228962	64824
0.0229109	64824
0.0229256	64824
0.0229403	64824
0.0229551	64824
0.0229698	64824
0.0229845	64824
0.0229992	64824
0.023014	64824
0.0230287	64824
0.0230434	64824
0.0230581	64824
0.0230729	64824
0.0230876	64824
0.0231023	64824
0.023117	64824
0.0231318	64824
0.0231461	64825
0.0231608	64825
0.0231756	64825
0.0231903	64825
0.023205	64825
0.0232197	64825
0.0232344	64825
0.0232488	64826
0.0232632	64827
0.0232779	64827
0.0232926	64827
0.0233059	64831
0.0233206	64831
0.0233353	64831
0.0233501	64831
0.0233648	64831
0.0233784	64834
0.0233931	64834
0.0234078	64834
0.0234226	64834
0.0234373	64834
0.0234516	64835
0.0234663	64835
0.0234807	64836
0.0234954	64836
0.0235097	64837
0.0235237	64839
0.023537	64843
0.0235517	64843
0.0235664	64843
0.0235804	64845
0.0235951	64845
0.0236095	64846
0.0236242	64846
0.0236382	64848
0.0236529	64848
0.0236676	64848
0.0236819	64849
0.0236966	64849
0.0237113	64849
0.023726	64849
0.0237407	64849
0.023755	64850
0.0237697	64850
0.0237826	64855
0.0237973	64855
0.0238117	64856
0.0238264	64856
0.0238411	64856
0.0238558	64856
0.0238701	64857
0.0238848	64857
0.0238987	64859
0.0239134	64859
0.0239281	64859
0.0239428	64859
0.0239575	64859
0.0239722	64859
0.0239865	64860
0.0240012	64860
0.0240159	64860
0.0240302	64861
0.0240435	64865
0.0240581	64865
0.0240728	64865
0.0240875	64865
0.0241022	64865
0.0241169	64865
0.0241316	64865
0.0241462	64865
0.0241609	64865
0.0241752	64866
0.0241892	64868
0.0242035	64869
0.0242182	64869
0.0242329	64869
0.0242475	64869
0.0242622	64869
0.0242769	64869
0.0242916	64869
0.0243059	64870
0.0243205	64870
0.0243352	64870
0.0243495	64871
0.0243642	64871
0.0243789	64871
0.0243935	64871
0.0244082	64871
0.0244229	64871
0.0244361	64875
0.0244508	64875
0.0244654	64875
0.0244801	64875
0.0244944	64876
0.0245083	64878
0.0245226	64879
0.0245373	64879
0.024552	64879
0.0245666	64879
0.0245806	64881
0.0245952	64881
0.0246084	64885
0.0246231	64885
0.0246377	64885
0.024652	64886
0.0246667	64886
0.0246813	64886
0.024696	64886
0.0247103	64887
0.0247249	64887
0.0247396	64887
0.0247543	64887
0.0247689	64887
0.0247836	64887
0.0247982	64887
0.0248121	64889
0.0248261	64891
0.0248407	64891
0.0248554	64891
0.02487	64891
0.0248847	64891
0.0248993	64891
0.024914	64891
0.0249286	64891
0.0249429	64892
0.0249576	64892
0.0249722	64892
0.0249869	64892
0.0250015	64892
0.0250158	64893
0.02503	64894
0.0250447	64894
0.0250593	64894
0.025074	64894
0.0250886	64894
0.0251029	64895
0.0251176	64895
0.0251318	64896
0.0251457	64898
0.0251604	64898
0.0251746	64899
0.0251889	64900
0.0252035	64900
0.0252182	64900
0.0252328	64900
0.0252474	64900
0.0252621	64900
0.0252767	64900
0.0252914	64900
0.025306	64900
0.0253206	64900
0.0253353	64900
0.0253499	64900
0.0253645	64900
0.0253788	64901
0.0253927	64903
0.0254073	64903
0.0254219	64903
0.0254366	64903
0.0254508	64904
0.0254655	64904
0.0254801	64904
0.0254947	64904
0.0255094	64904
0.0255236	64905
0.0255382	64905
0.0255529	64905
0.0255675	64905
0.0255821	64905
0.0255968	64905
0.025611	64906
0.0256256	64906
0.0256403	64906
0.0256549	64906
0.0256691	64907
0.0256834	64908
0.025698	64908
0.0257122	64909
0.0257269	64909
0.0257415	64909
0.0257561	64909
0.0257707	64909
0.0257853	64909
0.0257996	64910
0.0258138	64911
0.025828	64912
0.0258427	64912
0.0258573	64912
0.0258719	64912
0.0258861	64913
0.0259007	64913
0.0259154	64913
0.02593	64913
0.0259446	64913
0.0259592	64913
0.0259731	64915
0.0259877	64915
0.0260023	64915
0.0260169	64915
0.0260315	64915
0.0260461	64915
0.0260607	64915
0.026075	64916
0.0260892	64917
0.0261038	64917
0.0261184	64917
0.0261326	64918
0.0261472	64918
0.0261618	64918
0.0261764	64918
0.026191	64918
0.0262053	64919
0.0262199	64919
0.0262341	64920
0.0262487	64920
0.0262633	64920
0.0262779	64920
0.0262925	64920
0.0263071	64920
0.0263217	64920
0.0263363	64920
0.0263501	64922
0.0263635	64925
0.0263781	64925
0.0263927	64925
0.0264073	64925
0.0264219	64925
0.0264361	64926
0.0264507	64926
0.0264649	64927
0.0264795	64927
0.0264937	64928
0.0265083	64928
0.0265229	64928
0.0265375	64928
0.0265521	64928
0.0265663	64929
0.0265809	64929
0.0265951	64930
0.0266093	64931
0.0266235	64932
0.0266377	64933
0.0266523	64933
0.0266669	64933
0.0266815	64933
0.0266956	64934
0.0267102	64934
0.0267248	64934
0.0267394	64934
0.026754	64934
0.0267686	64934
0.0267832	64934
0.0267978	64934
0.0268123	64934
0.0268261	64936
0.0268403	64937
0.0268545	64938
0.0268687	64939
0.0268833	64939
0.0268978	64939
0.0269124	64939
0.0269266	64940
0.0269408	64941
0.0269549	64942
0.0269695	64942
0.0269841	64942
0.0269987	64942
0.0270133	64942
0.0270274	64943
0.027042	64943
0.0270566	64943
0.0270703	64945
0.0270849	64945
0.0270995	64945
0.0271129	64948
0.0271274	64948
0.027142	64948
0.0271566	64948
0.0271711	64948
0.0271857	64948
0.0272003	64948
0.0272149	64948
0.027229	64949
0.0272436	64949
0.0272578	64950
0.0272723	64950
0.0272869	64950
0.0273006	64952
0.0273152	64952
0.0273298	64952
0.0273443	64952
0.0273589	64952
0.0273731	64953
0.0273876	64953
0.0274022	64953
0.0274167	64953
0.0274313	64953
0.0274459	64953
0.02746	64954
0.0274742	64955
0.0274887	64955
0.0275033	64955
0.027517	64957
0.0275316	64957
0.0275461	64957
0.0275607	64957
0.0275753	64957
0.0275886	64960
0.0276031	64960
0.0276177	64960
0.0276318	64961
0.0276464	64961
0.0276609	64961
0.0276755	64961
0.0276901	64961
0.0277046	64961
0.0277192	64961
0.0277337	64961
0.0277483	64961
0.0277624	64962
0.0277769	64962
0.0277915	64962
0.027806	64962
0.0278206	64962
0.0278351	64962
0.0278497	64962
0.0278634	64964
0.027878	64964
0.0278912	64967
0.0279054	64968
0.0279199	64968
0.0279345	64968
0.0279486	64969
0.0279627	64970
0.0279773	64970
0.0279918	64970
0.0280063	64970
0.0280209	64970
0.028035	64971
0.0280495	64971
0.0280641	64971
0.0280786	64971
0.0280927	64972
0.0281073	64972
0.0281218	64972
0.0281359	64973
0.0281501	64974
0.0281646	64974
0.0281791	64974
0.0281932	64975
0.0282074	64976
0.0282215	64977
0.028236	64977
0.0282505	64977
0.0282651	64977
0.0282796	64977
0.0282941	64977
0.0283087	64977
0.0283232	64977
0.0283377	64977
0.0283522	64977
0.0283668	64977
0.0283813	64977
0.0283958	64977
0.0284104	64977
0.0284249	64977
0.0284394	64977
0.0284539	64977
0.0284655	64984
0.02848	64984
0.0284941	64985
0.0285082	64986
0.0285227	64986
0.0285373	64986
0.0285518	64986
0.0285663	64986
0.0285808	64986
0.0285953	64986
0.0286099	64986
0.0286244	64986
0.0286389	64986
0.0286534	64986
0.0286679	64986
0.0286825	64986
0.028697	64986
0.0287106	64988
0.0287252	64988
0.0287397	64988
0.0287542	64988
0.0287683	64989
0.0287828	64989
0.0287973	64989
0.0288118	64989
0.0288259	64990
0.0288404	64990
0.0288545	64991
0.028869	64991
0.0288835	64991
0.0288967	64994
0.0289108	64995
0.0289253	64995
0.0289394	64996
0.0289535	64997
0.028968	64997
0.0289825	64997
0.028997	64997
0.0290111	64998
0.0290256	64998
0.0290401	64998
0.0290546	64998
0.0290691	64998
0.0290831	64999
0.0290976	64999
0.0291121	64999
0.0291266	64999
0.0291407	65000
0.0291552	65000
0.0291693	65001
0.0291838	65001
0.0291983	65001
0.0292128	65001
0.0292273	65001
0.0292418	65001
0.0292554	65003
0.0292695	65004
0.0292835	65005
0.029298	65005
0.0293121	65006
0.0293266	65006
0.0293411	65006
0.0293556	65006
0.02937	65006
0.0293845	65006
0.0293968	65011
0.0294113	65011
0.0294254	65012
0.0294394	65013
0.0294539	65013
0.0294684	65013
0.0294829	65013
0.0294974	65013
0.0295114	65014
0.029525	65016
0.0295395	65016
0.029554	65016
0.0295685	65016
0.0295812	65020
0.0295957	65020
0.0296097	65021
0.0296242	65021
0.0296387	65021
0.0296532	65021
0.0296668	65023
0.0296813	65023
0.0296957	65023
0.0297098	65024
0.0297242	65024
0.0297378	65026
0.0297514	65028
0.0297655	65029
0.0297799	65029
0.0297944	65029
0.0298089	65029
0.0298234	65029
[truncated: 1,443 more rows]

## Sheet: 150XICs
FDR	N_mouse_precursors
0.0027248	366
0.000263574	7586
0.000239082	12545
0.00031875	12545
0.000371002	13472
0.00044517	13472
0.000502837	13914
0.0004828	16562
0.00048953	18376
0.000543892	18376
0.000586573	18742
0.000556922	21535
0.000595729	21809
0.000604543	23144
0.00061632	24323
0.000633914	25224
0.000648929	26180
0.000681612	26390
0.000690909	27481
0.000678887	29440
0.000706072	29721
0.000715168	30740
0.000741553	30993
0.000764404	31373
0.000787451	31723
0.000803064	32350
0.000828272	32571
0.000854779	32729
0.000878575	32979
0.000875401	34240
0.000898889	34456
0.000837083	38196
0.000844249	39055
0.000868899	39096
0.000884218	39548
0.000901713	39888
0.000911128	40572
0.000923271	41120
0.000942484	41341
0.000905449	44137
0.000908225	45102
0.000921255	45548
0.00094131	45638
0.000933628	47084
0.000946691	47489
0.000959693	47886
0.000975225	48147
0.000970109	49431
0.000989899	49451
0.00100503	49700
0.00101154	50367
0.00102469	50695
0.00104075	50872
0.00104463	51639
0.00102919	53385
0.00102905	54363
0.00104522	54477
0.00105254	55047
0.00106318	55435
0.00107583	55711
0.00108064	56387
0.00109496	56561
0.00110904	56743
0.00112617	56766
0.0011424	56833
0.00115439	57107
0.00116676	57357
0.00117288	57909
0.0011807	58371
0.00119601	58458
0.00120223	58986
0.00121871	59007
0.00123555	59010
0.00125036	59109
0.00126572	59180
0.00127403	59577
0.00128614	59792
0.00128862	60452
0.00130354	60525
0.00131713	60658
0.00133204	60728
0.00134548	60863
0.00135856	61011
0.00137403	61050
0.00138977	61076
0.0014041	61163
0.00142032	61167
0.00143514	61230
0.0014493	61320
0.00146537	61328
0.00148064	61369
0.00149499	61447
0.00151079	61464
0.00152637	61490
0.00154191	61517
0.00155493	61643
0.00157027	61676
0.00158476	61741
0.0015999	61780
0.00161371	61869
0.00162877	61909
0.00164487	61909
0.00165979	61953
0.00167504	61984
0.00168922	62054
0.00170473	62074
0.00171959	62117
0.00173474	62149
0.00175075	62150
0.00176387	62253
0.00177956	62264
0.00179438	62305
0.0018082	62380
0.001824	62386
0.00183997	62386
0.00185582	62390
0.00187098	62417
0.00188679	62422
0.00190263	62426
0.00191847	62430
0.00193288	62480
0.00194854	62489
0.0019636	62517
0.00197947	62519
0.00199337	62583
0.00200902	62591
0.00202436	62609
0.00203955	62631
0.00205427	62667
0.00206944	62689
0.00208522	62692
0.00210057	62708
0.00211615	62717
0.00213165	62728
0.00214487	62806
0.00216027	62819
0.00217588	62826
0.00219162	62829
0.00220544	62887
0.00222116	62890
0.00223692	62892
0.00225247	62900
0.00226768	62917
0.00228213	62955
0.00229783	62958
0.00231247	62990
0.00232809	62995
0.00234337	63009
0.00235905	63012
0.00237458	63019
0.00238988	63032
0.00240544	63038
0.00242016	63066
0.00243586	63068
0.00245032	63102
0.00246586	63108
0.00248061	63134
0.00249621	63138
0.0025103	63180
0.00252589	63184
0.00254148	63188
0.00255722	63188
0.00257252	63199
0.00258549	63267
0.00260113	63269
0.00261652	63277
0.00263179	63288
0.0026475	63288
0.00266289	63296
0.00267843	63300
0.00269397	63304
0.00270964	63305
0.00272514	63310
0.00273986	63333
0.0027553	63339
0.00277013	63359
0.00278508	63376
0.00280002	63393
0.00281544	63399
0.0028309	63404
0.00284573	63423
0.00286137	63424
0.00287695	63426
0.00289217	63436
0.0029078	63437
0.00292306	63446
0.00293854	63450
0.00295361	63463
0.00296824	63485
0.00298386	63486
0.00299918	63493
0.00301474	63495
0.00302968	63510
0.00304529	63511
0.0030607	63516
0.0030763	63517
0.00309189	63518
0.00310725	63524
0.0031224	63534
0.0031377	63541
0.00315309	63546
0.00316848	63551
0.00318396	63554
0.00319945	63557
0.00321508	63557
0.00323061	63559
0.00324609	63562
0.00326167	63563
0.0032772	63565
0.00329267	63568
0.00330778	63578
0.0033234	63578
0.00333871	63584
0.00335434	63584
0.00336948	63593
0.00338441	63606
0.00339982	63610
0.00341538	63611
0.00343083	63614
0.00344628	63617
0.00346189	63617
0.00347733	63620
0.00349294	63620
0.00350855	63620
0.00352372	63628
0.00353927	63629
0.00355454	63635
0.0035697	63643
0.00358513	63646
0.00360067	63647
0.00361621	63648
0.0036317	63650
0.00364724	63651
0.00366249	63657
0.00367802	63658
0.00369298	63669
0.00370851	63670
0.00372346	63681
0.00373905	63681
0.00375446	63684
0.00376987	63687
0.00378533	63689
0.00380085	63690
0.00381632	63692
0.00383148	63699
0.00384639	63710
0.00386173	63714
0.00387724	63715
0.00389281	63715
0.0039082	63718
0.00392378	63718
0.00393916	63721
0.00395448	63725
0.00396999	63726
0.00398487	63737
0.00400044	63737
0.00401581	63740
0.00403125	63742
0.00404681	63742
0.0040618	63751
0.00407711	63755
0.00409254	63757
0.00410745	63767
0.00412287	63769
0.00413823	63772
0.00415378	63772
0.0041692	63774
0.0041843	63781
0.00419984	63781
0.00421533	63782
0.00423067	63785
0.00424622	63785
0.00426163	63787
0.00427717	63787
0.00429238	63792
0.00430745	63799
0.00432299	63799
0.00433853	63799
0.00435393	63801
0.00436947	63801
0.00438501	63801
0.00440041	63803
0.00441573	63806
0.00443127	63806
0.00444659	63809
0.00446178	63814
0.00447696	63819
0.00449221	63823
0.00450753	63826
0.00452305	63826
0.00453858	63826
0.0045541	63826
0.00456949	63828
0.00458494	63829
0.00460025	63832
0.00461555	63835
0.00463093	63837
0.00464645	63837
0.00466175	63840
0.00467712	63842
0.00469264	63842
0.00470816	63842
0.00472294	63852
0.00473845	63852
0.00475396	63852
0.00476888	63860
0.00478432	63861
0.0047996	63864
0.00481503	63865
0.00483047	63866
0.00484514	63877
0.00486019	63883
0.00487562	63884
0.00489112	63884
0.00490654	63885
0.00492189	63887
0.00493739	63887
0.00495289	63887
0.004968	63892
0.00498341	63893
0.00499883	63894
0.00501433	63894
0.00502982	63894
0.00504531	63894
0.00506065	63896
0.00507606	63897
0.00509124	63901
0.00510657	63903
0.00512158	63909
0.00513667	63914
0.00515191	63917
0.0051674	63917
0.0051824	63923
0.00519747	63928
0.00521271	63931
0.00522811	63932
0.00524334	63935
0.00525882	63935
0.00527405	63938
0.00528944	63939
0.00530492	63939
0.00531973	63947
0.00533487	63951
0.00535034	63951
0.00536581	63951
0.00538119	63952
0.00539666	63952
0.00541213	63952
0.00542743	63954
0.0054429	63954
0.00545819	63956
0.00547349	63958
0.00548895	63958
0.00550442	63958
0.00551962	63961
0.00553508	63961
0.00555011	63966
0.00556523	63970
0.00558043	63973
0.00559571	63975
0.00561056	63982
0.00562549	63988
0.0056405	63993
0.00565577	63995
0.00567105	63997
0.00568632	63999
0.00570177	63999
0.00571722	63999
0.00573266	63999
0.00574802	64000
0.00576311	64004
0.00577846	64005
0.0057939	64005
0.00580917	64007
0.00582461	64007
0.00583896	64019
0.00585431	64020
0.00586975	64020
0.005885	64022
0.00590044	64022
0.00591551	64026
0.00593085	64027
0.00594619	64028
0.00596162	64028
0.00597705	64028
0.0059923	64030
0.00600773	64030
0.00602307	64031
0.00603831	64033
0.00605355	64035
0.00606898	64035
0.00608431	64036
0.00609964	64037
0.00611507	64037
0.00613011	64041
0.00614535	64043
0.00616077	64043
0.0061759	64046
0.00619104	64049
0.00620646	64049
0.00622139	64054
0.00623681	64054
0.00625223	64054
0.00626765	64054
0.00628306	64054
0.00629838	64055
0.0063136	64057
0.00632902	64057
0.00634413	64060
0.00635955	64060
0.00637466	64063
0.00638997	64064
0.00640509	64067
0.0064201	64071
0.00643551	64071
0.00645091	64071
0.00646612	64073
0.00648112	64077
0.00649612	64081
0.00651133	64083
0.00652642	64086
0.00654182	64086
0.00655692	64089
0.00657232	64089
0.00658772	64089
0.00660312	64089
0.00661851	64089
0.00663391	64089
0.00664931	64089
0.0066646	64090
0.00667937	64096
0.00669477	64096
0.00671006	64097
0.00672545	64097
0.00674032	64102
0.00675571	64102
0.0067711	64102
0.00678628	64104
0.00680167	64104
0.00681695	64105
0.00683212	64107
0.00684751	64107
0.00686279	64108
0.00687796	64110
0.00689313	64112
0.0069083	64114
0.00692358	64115
0.00693885	64116
0.00695402	64118
0.00696918	64120
0.00698456	64120
0.00699994	64120
0.00701532	64120
0.00703069	64120
0.00704585	64122
0.00706112	64123
0.00707638	64124
0.00709143	64127
0.00710658	64129
0.00712151	64133
0.00713655	64136
0.00715192	64136
0.00716729	64136
0.00718233	64139
0.00719747	64141
0.00721251	64144
0.00722787	64144
0.0072429	64147
0.00725815	64148
0.00727329	64150
0.00728865	64150
0.00730401	64150
0.00731926	64151
0.0073344	64153
0.00734964	64154
0.00736489	64155
0.00737979	64159
0.00739515	64159
0.0074105	64159
0.00742574	64160
0.00744064	64164
0.00745553	64168
0.00747065	64170
0.007486	64170
0.00750124	64171
0.00751659	64171
0.00753194	64171
0.00754694	64174
0.00756228	64174
0.00757763	64174
0.00759298	64174
0.00760833	64174
0.00762355	64175
0.00763866	64177
0.00765389	64178
0.007669	64180
0.00768422	64181
0.00769944	64182
0.00771443	64185
0.00772977	64185
0.00774511	64185
0.00776045	64185
0.00777579	64185
0.00779112	64185
0.00780634	64186
0.00782168	64186
0.00783701	64186
0.00785187	64190
0.00786708	64191
0.00788229	64192
0.00789762	64192
0.00791247	64196
0.0079278	64196
0.00794313	64196
0.00795846	64196
0.00797367	64197
0.007989	64197
0.00800334	64205
0.00801866	64205
0.00803374	64207
0.00804907	64207
0.00806439	64207
0.00807972	64207
0.00809491	64208
0.00811011	64209
0.00812543	64209
0.00814076	64209
0.00815608	64209
0.0081714	64209
0.00818672	64209
0.00820204	64209
0.00821723	64210
0.00823242	64211
0.00824774	64211
0.00826268	64214
0.00827748	64218
0.0082928	64218
0.00830798	64219
0.00832304	64221
0.00833784	64225
0.00835315	64225
0.00836833	64226
0.00838364	64226
0.00839882	64227
0.00841387	64229
0.00842918	64229
0.00844449	64229
0.00845966	64230
0.00847458	64233
0.00848962	64235
0.00850492	64235
0.0085201	64236
0.00853461	64242
0.00854991	64242
0.00856508	64243
0.00858038	64243
0.00859568	64243
0.00861005	64250
0.00862535	64250
0.00864064	64250
0.00865594	64250
0.0086711	64251
0.00868639	64251
0.00870156	64252
0.00871685	64252
0.00873214	64252
0.00874744	64252
0.00876259	64253
0.00877775	64254
0.00879277	64256
0.00880806	64256
0.00882267	64261
0.00883796	64261
0.00885324	64261
0.00886853	64261
0.00888382	64261
0.00889883	64263
0.00891411	64263
0.00892926	64264
0.00894427	64266
0.00895955	64266
0.0089747	64267
0.00898984	64268
0.00900484	64270
0.00901984	64272
0.00903512	64272
0.0090504	64272
0.00906526	64275
0.0090797	64281
0.00909497	64281
0.00910997	64283
0.00912524	64283
0.00914051	64283
0.00915579	64283
0.00917064	64286
0.00918591	64286
0.00920118	64286
0.00921574	64291
0.00923101	64291
0.00924627	64291
0.00926111	64294
0.00927638	64294
0.0092915	64295
0.00930663	64296
0.00932189	64296
0.00933715	64296
0.00935227	64297
0.00936739	64298
0.00938251	64299
0.00939777	64299
0.00941303	64299
0.00942829	64299
0.00944355	64299
0.00945852	64301
0.00947349	64303
0.00948846	64305
0.00950371	64305
0.00951882	64306
0.00953393	64307
0.00954919	64307
0.00956415	64309
0.0095791	64311
0.00959436	64311
0.00960961	64311
0.00962471	64312
0.00963982	64313
0.00965477	64315
0.00967002	64315
0.00968527	64315
0.00970052	64315
0.00971576	64315
0.00973086	64316
0.00974611	64316
0.00976135	64316
0.0097766	64316
0.00979109	64321
0.00980619	64322
0.00982143	64322
0.00983667	64322
0.00985191	64322
0.00986716	64322
0.0098824	64322
0.00989748	64323
0.00991257	64324
0.00992781	64324
0.00994274	64326
0.00995798	64326
0.00997322	64326
0.00998846	64326
0.0100035	64327
0.0100188	64327
0.010034	64327
0.0100492	64327
0.0100645	64327
0.0100797	64327
0.0100945	64330
0.0101097	64330
0.0101246	64332
0.0101397	64333
0.0101548	64334
0.01017	64334
0.0101851	64335
0.0102002	64336
0.0102151	64338
0.0102289	64347
0.0102441	64347
0.0102593	64347
0.0102746	64347
0.0102898	64347
0.010305	64347
0.0103201	64348
0.0103351	64349
0.0103491	64357
0.0103643	64357
0.0103793	64358
0.0103942	64360
0.0104093	64361
0.0104242	64363
0.0104394	64363
0.0104546	64363
0.0104697	64364
0.0104849	64364
0.0105001	64364
0.0105153	64364
0.0105305	64364
0.0105457	64364
0.0105605	64367
0.0105757	64367
0.0105909	64367
0.0106061	64367
0.0106211	64368
0.0106363	64368
0.0106514	64369
0.0106656	64375
0.0106808	64375
0.0106958	64376
0.010711	64376
0.0107263	64376
0.0107413	64377
0.0107565	64377
0.0107717	64377
0.0107869	64377
0.0108018	64379
0.0108166	64381
0.0108318	64381
0.010847	64381
0.0108622	64381
0.0108774	64381
0.0108926	64381
0.0109078	64381
0.010923	64381
0.0109382	64381
0.0109532	64382
0.0109684	64382
0.0109836	64382
0.0109988	64382
0.011013	64388
0.0110275	64392
0.0110427	64392
0.0110579	64392
0.0110731	64392
0.0110882	64392
0.0111034	64392
0.0111186	64392
0.0111336	64393
0.0111488	64393
0.0111638	64394
0.011179	64394
0.0111939	64396
0.011209	64396
0.0112239	64398
0.0112391	64398
0.0112539	64400
0.0112684	64404
0.0112836	64404
0.0112987	64404
0.0113137	64405
0.0113289	64405
0.0113441	64405
0.0113593	64405
0.0113745	64405
0.0113896	64405
0.0114048	64405
0.01142	64405
0.0114351	64405
0.0114503	64405
0.0114653	64406
0.0114805	64406
0.0114957	64406
0.0115107	64407
0.0115253	64410
0.0115401	64412
0.0115551	64413
0.0115703	64413
0.0115854	64413
0.0116004	64414
0.0116154	64415
0.0116306	64415
0.0116456	64416
0.0116607	64416
0.0116759	64416
0.01169	64422
0.0117051	64422
0.0117203	64422
0.0117355	64422
0.0117506	64422
0.0117656	64423
0.01178	64427
0.011795	64428
0.0118098	64430
0.011825	64430
0.0118401	64430
0.0118551	64431
0.0118701	64432
0.0118852	64432
0.0119004	64432
0.0119155	64432
0.0119301	64435
0.0119446	64439
0.0119593	64441
0.0119743	64442
0.0119895	64442
0.0120044	64443
0.0120196	64443
0.0120347	64443
0.0120499	64443
0.012065	64443
0.01208	64444
0.0120951	64444
0.0121099	64446
0.012125	64446
0.0121402	64446
0.0121553	64446
0.0121699	64449
0.0121839	64455
0.0121989	64456
0.012214	64456
0.0122291	64456
0.0122443	64456
0.0122594	64456
0.0122745	64456
0.0122897	64456
0.0123046	64457
0.0123198	64457
0.0123349	64457
0.0123497	64459
0.0123648	64459
0.0123799	64459
0.012395	64459
0.01241	64460
0.0124251	64460
0.0124403	64460
0.0124554	64460
0.0124705	64460
0.0124856	64460
0.0125006	64461
0.0125157	64461
0.0125308	64461
0.0125458	64462
0.0125607	64463
0.0125758	64463
0.0125908	64464
0.0126059	64464
0.0126208	64465
0.0126352	64469
0.0126497	64472
0.0126648	64472
0.0126799	64472
0.0126949	64473
0.01271	64473
0.0127247	64475
0.0127396	64476
0.0127548	64476
0.0127697	64477
0.0127846	64478
0.0127989	64482
0.0128136	64484
0.0128288	64484
0.0128437	64485
0.0128586	64486
0.0128737	64486
0.0128888	64486
0.0129033	64489
0.0129178	64492
0.0129329	64492
0.0129481	64492
0.0129632	64492
0.0129781	64493
0.0129928	64495
0.0130077	64496
0.0130228	64496
0.0130377	64497
0.0130528	64497
0.0130679	64497
0.013083	64497
0.0130981	64497
0.0131132	64497
0.0131283	64497
0.0131434	64497
0.0131581	64499
0.0131732	64499
0.0131881	64500
0.0132032	64500
0.0132175	64504
0.013232	64507
0.0132471	64507
0.013262	64508
0.013277	64508
0.0132921	64508
0.0133068	64510
0.0133217	64511
0.0133368	64511
0.0133519	64511
0.013367	64511
0.0133817	64513
0.0133967	64513
0.0134118	64513
0.0134269	64513
0.013442	64513
0.0134571	64513
0.013472	64514
0.0134871	64514
0.0135021	64514
0.0135172	64514
0.0135321	64515
0.0135468	64517
0.0135619	64517
0.0135769	64517
0.013592	64517
0.0136069	64518
0.013622	64518
0.0136364	64521
0.0136515	64521
0.0136664	64522
0.0136812	64523
0.0136957	64526
0.0137106	64527
0.0137256	64527
0.0137407	64527
0.0137556	64528
0.0137707	64528
0.0137853	64530
0.0138002	64531
0.0138144	64535
0.0138293	64536
0.0138443	64536
0.0138592	64537
0.0138742	64537
0.0138883	64542
0.0139033	64542
0.0139184	64542
0.0139334	64542
0.0139483	64543
0.0139634	64543
0.0139784	64543
0.0139935	64543
0.0140083	64544
0.0140234	64544
0.0140376	64548
0.0140516	64553
0.014066	64556
0.0140811	64556
0.0140959	64557
0.0141105	64559
0.0141256	64559
0.0141402	64561
0.014155	64562
0.0141701	64562
0.0141845	64565
0.0141996	64565
0.0142144	64566
0.0142294	64566
0.0142443	64567
0.0142593	64567
0.0142744	64567
0.0142894	64567
0.0143036	64571
0.0143186	64571
0.0143337	64571
0.0143487	64571
0.0143638	64571
0.0143788	64571
0.0143932	64574
0.0144083	64574
0.0144231	64575
0.0144381	64575
0.0144532	64575
0.014468	64576
0.0144828	64577
0.0144974	64579
0.0145122	64580
0.0145273	64580
0.0145423	64580
0.0145573	64580
0.0145724	64580
0.0145874	64580
0.0146024	64580
0.0146173	64581
0.0146316	64584
0.0146466	64584
0.0146615	64585
0.0146763	64586
0.0146913	64586
0.0147063	64586
0.0147211	64587
0.0147353	64591
0.0147498	64593
0.0147647	64594
0.0147797	64594
0.0147943	64596
0.0148088	64598
0.0148236	64599
0.0148384	64600
0.0148534	64600
0.0148685	64600
0.0148835	64600
0.0148981	64602
0.0149131	64602
0.0149281	64602
0.0149431	64602
0.014957	64607
0.014972	64607
0.0149868	64608
0.0150016	64609
0.0150166	64609
0.0150316	64609
0.0150466	64609
0.0150614	64610
0.0150764	64610
0.0150915	64610
0.0151053	64615
0.0151201	64616
0.0151351	64616
0.0151499	64617
0.015164	64621
0.0151788	64622
0.0151938	64622
0.0152088	64622
0.0152238	64622
0.0152388	64622
0.0152538	64622
0.0152688	64622
0.0152833	64624
0.0152983	64624
0.0153134	64624
0.0153284	64624
0.0153434	64624
0.0153579	64626
0.0153727	64627
0.0153874	64628
0.0154022	64629
0.0154172	64629
0.0154322	64629
0.0154467	64631
0.0154615	64632
0.0154765	64632
0.0154915	64632
0.015506	64634
0.015521	64634
0.015536	64634
0.015551	64634
0.015566	64634
0.0155807	64635
0.0155957	64635
0.0156105	64636
0.0156252	64637
0.0156395	64640
0.0156545	64640
0.0156693	64641
0.015684	64642
0.015699	64642
0.015714	64642
0.015729	64642
0.015744	64642
0.015758	64646
0.015773	64646
0.0157877	64647
0.015802	64650
0.015817	64650
0.0158319	64650
0.0158467	64651
0.0158617	64651
0.0158766	64651
0.0158907	64655
0.0159056	64655
0.0159206	64655
0.0159356	64655
0.0159496	64659
0.0159646	64659
0.0159793	64660
0.0159943	64660
0.0160093	64660
0.0160242	64660
0.016039	64661
0.0160539	64661
0.0160689	64661
0.0160839	64661
0.0160986	64662
0.0161136	64662
0.0161285	64662
0.0161433	64663
0.0161575	64666
0.0161725	64666
0.0161874	64666
0.0162024	64666
0.0162174	64666
0.0162321	64667
0.0162468	64668
0.0162615	64669
0.0162762	64670
0.0162912	64670
0.0163059	64671
0.0163209	64671
0.0163358	64671
0.0163506	64672
0.016365	64674
0.0163792	64677
0.0163942	64677
0.0164089	64678
0.0164234	64680
0.0164383	64680
0.016453	64681
0.016468	64681
0.0164827	64682
0.0164976	64682
0.0165126	64682
0.0165273	64683
0.0165422	64683
0.0165572	64683
0.0165721	64683
0.0165868	64684
0.0166018	64684
0.0166168	64684
0.0166317	64684
0.0166467	64684
0.0166616	64684
0.0166763	64685
0.0166912	64685
0.0167062	64685
0.0167211	64685
0.0167361	64685
0.016751	64685
0.016766	64685
0.0167809	64685
0.0167959	64685
0.0168108	64685
0.0168258	64685
0.0168407	64685
0.0168556	64685
0.0168706	64685
0.0168853	64686
0.0169	64687
0.0169146	64688
0.0169296	64688
0.0169445	64688
0.0169592	64689
0.0169736	64691
0.0169883	64692
0.0170027	64694
0.0170171	64696
0.0170321	64696
0.0170467	64697
0.0170617	64697
0.0170764	64698
0.0170913	64698
0.017106	64699
0.0171209	64699
0.0171358	64699
0.0171508	64699
0.0171654	64700
0.0171801	64701
0.017195	64701
0.0172097	64702
0.0172246	64702
0.017239	64704
0.0172539	64704
0.0172689	64704
0.0172838	64704
0.0172987	64704
0.0173134	64705
0.0173283	64705
0.017343	64706
0.0173576	64707
0.0173726	64707
0.0173875	64707
0.0174021	64708
0.0174171	64708
0.017432	64708
0.0174469	64708
0.0174615	64709
0.0174765	64709
0.0174914	64709
0.0175063	64709
0.0175212	64709
0.0175359	64710
0.0175505	64711
0.0175654	64711
0.0175798	64713
0.0175947	64713
0.0176096	64713
0.0176246	64713
0.0176389	64715
0.0176538	64715
0.0176688	64715
0.0176834	64716
0.0176983	64716
0.017713	64717
0.0177276	64718
0.017742	64720
0.0177569	64720
0.0177718	64720
0.0177867	64720
0.0178016	64720
0.0178165	64720
0.0178311	64721
0.017846	64721
0.0178609	64721
0.0178758	64721
0.0178905	64722
0.0179051	64723
0.01792	64723
0.0179346	64724
0.0179495	64724
0.0179644	64724
0.0179791	64725
0.017994	64725
0.0180089	64725
0.0180235	64726
0.0180384	64726
0.0180533	64726
0.0180682	64726
0.0180831	64726
0.0180977	64727
0.0181126	64727
0.0181275	64727
0.0181421	64728
0.018157	64728
0.0181719	64728
0.0181868	64728
0.0182017	64728
0.018216	64730
0.0182304	64732
0.0182452	64732
0.0182601	64732
0.0182747	64733
0.0182896	64733
0.018304	64735
0.0183189	64735
0.0183337	64735
0.0183486	64735
0.0183635	64735
0.0183784	64735
0.0183927	64737
0.0184076	64737
0.0184219	64739
0.0184368	64739
0.0184517	64739
0.0184666	64739
0.0184812	64740
0.0184961	64740
0.0185107	64741
0.0185253	64742
0.0185401	64742
0.018555	64742
0.0185699	64742
0.0185842	64744
0.0185991	64744
0.018614	64744
0.0186283	64746
0.0186426	64748
0.0186572	64749
0.018672	64749
0.0186863	64751
0.0187009	64752
0.0187155	64753
0.0187301	64754
0.018745	64754
0.0187598	64754
0.0187747	64754
0.0187896	64754
0.0188045	64754
0.0188193	64754
0.0188339	64755
0.0188488	64755
0.0188636	64755
0.0188785	64755
0.0188934	64755
0.0189079	64756
0.0189228	64756
0.0189377	64756
0.0189522	64757
0.0189671	64757
0.0189817	64758
0.0189965	64758
0.0190114	64758
0.0190263	64758
0.0190408	64759
0.0190557	64759
0.0190706	64759
0.0190854	64759
0.0191	64760
0.0191148	64760
0.0191294	64761
0.0191443	64761
0.0191588	64762
0.0191737	64762
0.0191885	64762
0.0192034	64762
0.019218	64763
0.0192328	64763
0.0192477	64763
0.0192622	64764
0.0192765	64766
0.0192913	64766
0.0193062	64766
0.019321	64766
0.0193359	64766
0.0193507	64766
0.0193656	64766
0.0193804	64766
0.0193953	64766
0.0194101	64766
0.019425	64766
0.0194398	64766
0.0194544	64767
0.0194692	64767
0.0194841	64767
0.0194989	64767
0.0195135	64768
0.0195283	64768
0.0195431	64768
0.019558	64768
0.0195728	64768
0.0195874	64769
0.0196019	64770
0.0196164	64771
0.0196313	64771
0.0196461	64771
0.0196607	64772
0.0196755	64772
0.0196903	64772
0.0197052	64772
0.01972	64772
0.0197349	64772
0.0197497	64772
0.0197645	64772
0.0197794	64772
0.0197942	64772
0.019809	64772
0.0198236	64773
0.0198384	64773
0.0198532	64773
0.0198681	64773
0.0198823	64775
0.0198971	64775
0.0199116	64776
0.0199265	64776
0.0199413	64776
0.0199561	64776
0.0199706	64777
0.0199855	64777
0.0200003	64777
0.0200148	64778
0.0200297	64778
0.0200445	64778
0.020059	64779
0.0200732	64781
0.020088	64781
0.0201026	64782
0.0201174	64782
0.0201322	64782
0.020147	64782
0.0201615	64783
0.0201764	64783
0.0201912	64783
0.020206	64783
0.0202208	64783
0.0202356	64783
0.0202504	64783
0.020265	64784
0.0202798	64784
0.020294	64786
0.0203085	64787
0.0203233	64787
0.0203378	64788
0.0203526	64788
0.0203674	64788
0.0203822	64788
0.0203971	64788
0.0204119	64788
0.0204267	64788
0.0204412	64789
0.0204557	64790
0.0204705	64790
0.0204853	64790
0.0205001	64790
0.0205149	64790
0.0205297	64790
0.0205445	64790
0.020559	64791
0.0205738	64791
0.0205886	64791
0.0206031	64792
0.0206179	64792
0.0206327	64792
0.0206475	64792
0.0206623	64792
0.0206771	64792
0.0206916	64793
0.0207058	64795
0.0207206	64795
0.0207345	64798
0.0207493	64798
0.0207634	64800
0.0207782	64800
0.0207927	64801
0.0208075	64801
0.0208223	64801
0.0208371	64801
0.0208516	64802
0.0208664	64802
0.0208812	64802
0.020896	64802
0.0209105	64803
0.0209252	64803
0.0209397	64804
0.0209542	64805
0.0209687	64806
0.0209835	64806
0.0209982	64806
0.021013	64806
0.0210275	64807
0.0210423	64807
0.0210568	64808
0.0210716	64808
0.0210854	64811
0.0211002	64811
0.0211146	64812
0.0211294	64812
0.0211442	64812
0.021159	64812
0.0211738	64812
0.0211882	64813
0.021203	64813
0.0212175	64814
0.0212323	64814
0.0212467	64815
0.0212615	64815
0.021276	64816
0.0212907	64816
0.0213055	64816
0.0213203	64816
0.0213347	64817
0.0213495	64817
0.0213633	64820
0.0213781	64820
0.0213929	64820
0.0214073	64821
0.0214218	64822
0.0214366	64822
0.0214513	64822
0.0214658	64823
0.0214805	64823
0.0214953	64823
0.0215101	64823
0.0215245	64824
0.0215393	64824
0.0215537	64825
0.0215685	64825
0.0215833	64825
0.021598	64825
0.0216128	64825
0.0216276	64825
0.0216423	64825
0.0216571	64825
0.0216719	64825
0.0216866	64825
0.0217014	64825
0.0217162	64825
0.0217309	64825
0.0217457	64825
0.0217605	64825
0.0217752	64825
0.0217896	64826
0.0218041	64827
0.0218185	64828
0.0218333	64828
0.021848	64828
0.0218618	64831
0.0218762	64832
0.0218907	64833
0.0219054	64833
0.0219198	64834
0.0219343	64835
0.021949	64835
0.0219638	64835
0.0219782	64836
0.0219929	64836
0.0220077	64836
0.0220221	64837
0.0220369	64837
0.0220506	64840
0.0220654	64840
0.0220794	64842
0.0220942	64842
0.0221086	64843
0.0221234	64843
0.0221378	64844
0.0221522	64845
0.0221666	64846
0.0221813	64846
0.0221958	64847
0.0222102	64848
0.0222249	64848
0.0222396	64848
0.0222544	64848
0.0222691	64848
0.0222839	64848
0.0222986	64848
0.0223134	64848
0.0223281	64848
0.0223428	64848
0.0223576	64848
0.022372	64849
0.0223867	64849
0.0224014	64849
0.0224162	64849
0.0224302	64851
0.022445	64851
0.0224597	64851
0.0224745	64851
0.0224892	64851
0.0225036	64852
0.0225183	64852
0.022533	64852
0.0225478	64852
0.0225615	64855
0.0225762	64855
0.022591	64855
0.0226057	64855
0.0226201	64856
0.0226345	64857
0.0226488	64858
0.0226636	64858
0.0226783	64858
0.022693	64858
0.0227078	64858
0.0227221	64859
0.0227365	64860
0.0227512	64860
0.022766	64860
0.0227807	64860
0.0227954	64860
0.0228101	64860
0.0228242	64862
0.0228385	64863
0.0228533	64863
0.022868	64863
0.022882	64865
0.0228967	64865
0.0229115	64865
0.0229258	64866
0.0229405	64866
0.0229549	64867
0.0229689	64869
0.0229833	64870
0.0229977	64871
0.0230124	64871
0.0230264	64873
0.0230408	64874
0.0230551	64875
0.0230699	64875
0.0230846	64875
0.0230993	64875
0.0231136	64876
0.0231284	64876
0.0231431	64876
0.0231578	64876
0.0231725	64876
0.0231865	64878
0.0232008	64879
0.0232155	64879
0.0232303	64879
0.0232443	64881
0.023259	64881
0.0232733	64882
0.023288	64882
0.0233024	64883
0.0233171	64883
0.0233318	64883
0.0233465	64883
0.0233612	64883
0.0233759	64883
0.0233906	64883
0.0234053	64883
0.02342	64883
0.0234347	64883
0.0234494	64883
0.0234641	64883
0.0234788	64883
0.0234935	64883
0.0235082	64883
0.0235225	64884
0.0235372	64884
0.0235519	64884
0.0235662	64885
0.0235809	64885
0.0235956	64885
0.0236096	64887
0.0236239	64888
0.0236386	64888
0.023653	64889
0.0236677	64889
0.0236823	64889
0.0236963	64891
0.023711	64891
0.0237257	64891
0.0237404	64891
0.0237551	64891
0.0237698	64891
0.0237845	64891
0.0237991	64891
0.0238138	64891
0.0238285	64891
0.0238428	64892
0.0238575	64892
0.0238718	64893
0.0238865	64893
0.0239008	64894
0.0239152	64895
0.0239298	64895
0.0239445	64895
0.0239592	64895
0.0239735	64896
0.0239882	64896
0.0240029	64896
0.0240176	64896
0.0240322	64896
0.0240469	64896
0.0240612	64897
0.0240759	64897
0.0240906	64897
0.0241053	64897
0.0241199	64897
0.0241346	64897
0.0241493	64897
0.0241636	64898
0.0241783	64898
0.0241926	64899
0.0242073	64899
0.0242219	64899
0.0242362	64900
0.0242505	64901
0.0242652	64901
0.0242799	64901
0.0242945	64901
0.0243092	64901
0.0243239	64901
0.0243385	64901
0.0243532	64901
0.0243675	64902
0.0243822	64902
0.0243968	64902
0.0244115	64902
0.0244262	64902
0.0244408	64902
0.0244551	64903
0.0244698	64903
0.0244845	64903
0.0244991	64903
0.0245138	64903
0.0245281	64904
0.0245427	64904
0.0245574	64904
0.0245721	64904
0.0245863	64905
0.024601	64905
0.0246157	64905
0.0246303	64905
0.024645	64905
0.0246596	64905
0.0246743	64905
0.0246886	64906
0.0247032	64906
0.0247179	64906
0.0247325	64906
0.0247472	64906
0.0247618	64906
0.0247761	64907
0.0247908	64907
0.0248054	64907
0.0248201	64907
0.0248344	64908
0.024849	64908
0.0248637	64908
0.0248776	64910
0.0248922	64910
0.0249069	64910
0.0249215	64910
0.0249362	64910
0.0249504	64911
0.0249651	64911
0.0249793	64912
0.0249936	64913
0.0250083	64913
0.0250229	64913
0.0250375	64913
0.0250522	64913
0.0250668	64913
0.0250815	64913
0.0250961	64913
0.0251108	64913
0.0251254	64913
0.0251397	64914
0.0251543	64914
0.0251689	64914
0.0251836	64914
0.0251978	64915
0.0252125	64915
0.0252271	64915
0.0252406	64918
0.0252553	64918
0.0252699	64918
0.0252845	64918
0.0252992	64918
0.0253134	64919
0.025328	64919
0.0253427	64919
0.0253573	64919
0.0253716	64920
0.0253862	64920
0.0254008	64920
0.0254155	64920
0.0254297	64921
0.0254443	64921
0.0254586	64922
0.0254732	64922
0.0254867	64925
0.0255013	64925
0.0255159	64925
0.0255306	64925
0.0255452	64925
0.0255591	64927
0.0255737	64927
0.0255883	64927
0.0256025	64928
0.0256172	64928
0.0256318	64928
0.0256464	64928
0.025661	64928
0.0256757	64928
0.0256895	64930
0.0257037	64931
0.0257184	64931
0.025733	64931
0.0257476	64931
0.0257618	64932
0.0257761	64933
0.0257907	64933
0.0258045	64935
0.0258187	64936
0.0258334	64936
0.0258472	64938
0.0258614	64939
0.025876	64939
0.0258906	64939
0.0259053	64939
0.0259195	64940
0.0259341	64940
0.0259487	64940
0.0259633	64940
0.0259779	64940
0.0259921	64941
0.0260067	64941
0.0260214	64941
0.026036	64941
0.0260498	64943
0.0260644	64943
0.026079	64943
0.0260936	64943
0.0261082	64943
0.0261228	64943
0.0261374	64943
0.0261516	64944
0.0261662	64944
0.0261808	64944
0.0261954	64944
0.02621	64944
0.0262246	64944
0.0262388	64945
0.0262534	64945
0.026268	64945
0.0262826	64945
0.0262969	64946
0.0263114	64946
0.026326	64946
0.0263406	64946
0.0263552	64946
0.0263694	64947
0.026384	64947
0.0263986	64947
0.0264128	64948
0.0264266	64950
0.0264412	64950
0.0264554	64951
0.02647	64951
0.0264846	64951
0.0264992	64951
0.0265138	64951
0.0265276	64953
0.0265422	64953
0.0265564	64954
0.026571	64954
0.0265855	64954
0.0266001	64954
0.0266147	64954
0.0266293	64954
0.0266435	64955
0.0266577	64956
0.0266723	64956
0.0266868	64956
0.0267014	64956
0.026716	64956
0.0267306	64956
0.0267452	64956
0.0267598	64956
0.0267743	64956
0.0267889	64956
0.0268019	64960
0.0268165	64960
0.0268307	64961
0.0268452	64961
0.0268598	64961
0.0268744	64961
0.026889	64961
0.0269035	64961
0.0269181	64961
0.0269327	64961
0.0269473	64961
0.0269614	64962
0.026976	64962
0.0269906	64962
0.0270052	64962
0.0270197	64962
0.0270343	64962
0.0270489	64962
0.0270635	64962
0.0270776	64963
0.0270922	64963
0.0271068	64963
0.0271213	64963
0.0271359	64963
0.0271505	64963
0.027165	64963
0.0271796	64963
0.0271942	64963
0.0272079	64965
0.0272225	64965
0.0272371	64965
0.0272516	64965
0.0272662	64965
0.0272803	64966
0.0272949	64966
0.0273087	64968
0.0273232	64968
0.0273378	64968
0.0273523	64968
0.0273669	64968
0.0273811	64969
0.0273956	64969
0.0274098	64970
0.0274243	64970
0.0274385	64971
0.027453	64971
0.0274676	64971
0.0274822	64971
0.0274967	64971
0.0275113	64971
0.027525	64973
0.0275396	64973
0.0275541	64973
0.0275682	64974
0.0275828	64974
0.0275969	64975
0.0276103	64978
0.0276248	64978
0.0276394	64978
0.0276539	64978
0.0276685	64978
0.0276818	64981
0.0276959	64982
0.0277104	64982
0.027725	64982
0.0277395	64982
0.0277541	64982
0.0277686	64982
0.0277828	64983
0.0277973	64983
0.0278119	64983
0.0278264	64983
0.0278409	64983
0.0278555	64983
0.02787	64983
0.0278842	64984
0.0278987	64984
0.0279132	64984
0.0279274	64985
0.0279415	64986
0.0279556	64987
0.0279701	64987
0.0279847	64987
0.0279992	64987
0.0280138	64987
0.0280283	64987
0.0280424	64988
0.028057	64988
0.0280711	64989
0.0280856	64989
0.0281001	64989
0.0281143	64990
0.0281288	64990
0.0281433	64990
0.0281579	64990
0.0281724	64990
0.0281869	64990
0.0282006	64992
0.0282151	64992
0.0282292	64993
0.0282438	64993
0.0282583	64993
0.0282728	64993
0.0282874	64993
0.0283015	64994
0.0283156	64995
0.0283301	64995
0.0283446	64995
0.0283591	64995
0.0283732	64996
0.0283878	64996
0.0284014	64998
0.028416	64998
0.0284301	64999
0.0284446	64999
0.0284587	65000
0.0284732	65000
0.0284877	65000
0.0285022	65000
0.0285168	65000
0.0285313	65000
0.0285458	65000
0.0285603	65000
0.0285744	65001
0.0285889	65001
0.028603	65002
0.0286175	65002
0.0286321	65002
0.0286466	65002
0.0286611	65002
0.0286752	65003
0.0286897	65003
0.0287042	65003
0.0287187	65003
0.0287332	65003
0.0287469	65005
0.028761	65006
0.028775	65007
0.0287891	65008
0.0288036	65008
0.0288181	65008
0.0288327	65008
0.0288467	65009
0.0288612	65009
0.0288757	65009
0.0288898	65010
0.0289035	65012
0.0289175	65013
0.028932	65013
0.0289465	65013
0.028961	65013
0.0289756	65013
0.0289892	65015
0.0290037	65015
0.0290178	65016
0.0290314	65018
0.0290459	65018
0.0290604	65018
0.0290749	65018
0.0290894	65018
0.0291039	65018
0.0291184	65018
0.0291329	65018
0.0291469	65019
0.0291597	65023
0.0291742	65023
0.0291887	65023
0.0292032	65023
0.0292177	65023
0.0292317	65024
0.0292462	65024
0.0292607	65024
0.0292739	65027
0.029288	65028
0.0293024	65028
0.0293169	65028
0.0293314	65028
0.0293459	65028
0.0293604	65028
0.0293749	65028
0.0293894	65028
0.0294039	65028
0.0294183	65028
0.0294328	65028
0.0294473	65028
0.0294618	65028
0.0294759	65029
0.0294903	65029
0.0295048	65029
0.0295193	65029
0.0295338	65029
0.0295483	65029
0.0295628	65029
0.0295772	65029
0.0295917	65029
0.0296062	65029
0.0296207	65029
0.0296352	65029
0.0296488	65031
0.0296632	65031
0.0296777	65031
0.0296922	65031
0.0297062	65032
0.0297207	65032
0.0297352	65032
0.0297496	65032
0.0297641	65032
0.0297786	65032
0.0297931	65032
0.0298067	65034
0.0298211	65034
[truncated: 1,446 more rows]

## Sheet: 170XICs
FDR	N_mouse_precursors
0.000418235	2390
0.000722282	2767
0.000358637	8362
0.000431546	9265
0.000473171	10562
0.000424568	14126
0.000495295	14126
0.000552753	14465
0.000608026	14793
0.000512821	19490
0.000556258	19764
0.000591133	20288
0.000640363	20288
0.000673077	20786
0.000632271	23709
0.00065703	24336
0.000692972	24515
0.000689417	26091
0.000715361	26541
0.000733299	27254
0.000750322	27967
0.000767888	28628
0.000773395	29716
0.000775269	30933
0.000802336	31134
0.000834403	31134
0.000861217	31324
0.000887508	31521
0.000865413	33481
0.000884382	33892
0.000869395	35626
0.000874867	36545
0.000874682	37695
0.000875116	38818
0.000896677	38998
0.000907716	39624
0.00091059	40596
0.000930757	40789
0.000949367	41041
0.000970356	41182
0.000941058	43527
0.000962354	43601
0.000946886	45369
0.000955628	45999
0.000970937	46302
0.000990824	46380
0.00100612	46667
0.00100851	47547
0.000967576	50593
0.00098369	50779
0.00100128	50884
0.00101955	50951
0.00103828	50993
0.00104613	51565
0.00106221	51724
0.00106569	52492
0.00105019	54219
0.00106062	54627
0.00107086	55037
0.00108688	55144
0.00110069	55359
0.00109432	56594
0.00110826	56783
0.00112512	56819
0.00114262	56822
0.00115997	56832
0.00117455	56976
0.00119202	56978
0.00120417	57232
0.00121771	57415
0.0012148	58375
0.00120813	59524
0.00122483	59527
0.00124055	59577
0.0012506	59896
0.00125999	60242
0.00127655	60242
0.00128909	60430
0.00130507	60454
0.00132035	60510
0.00133657	60522
0.00135126	60602
0.00136608	60675
0.00138069	60755
0.00139699	60760
0.00141118	60856
0.00142733	60866
0.00144123	60971
0.0014561	61033
0.00147011	61130
0.00148542	61171
0.00149986	61247
0.00151377	61343
0.00152605	61503
0.00154146	61535
0.00155503	61639
0.0015692	61718
0.00158381	61778
0.0015991	61811
0.00161257	61913
0.00162701	61976
0.00164294	61982
0.00165736	62044
0.00167189	62101
0.00168789	62103
0.00170281	62144
0.00171854	62155
0.00173349	62194
0.0017494	62198
0.0017633	62273
0.00177853	62300
0.00179401	62318
0.00180823	62379
0.00182283	62426
0.00183797	62454
0.00185383	62457
0.00186976	62458
0.00188553	62464
0.00190144	62465
0.00191522	62536
0.00192875	62614
0.00194429	62626
0.00195894	62666
0.00197452	62676
0.00199019	62683
0.00200579	62692
0.00202133	62703
0.00203462	62783
0.00205003	62797
0.00206379	62861
0.00207923	62873
0.00209417	62900
0.00211001	62900
0.00212584	62900
0.00214136	62909
0.00215661	62926
0.00217164	62949
0.00218739	62951
0.00220271	62965
0.00221828	62972
0.00223281	63008
0.00224758	63037
0.00226316	63043
0.00227877	63048
0.00229434	63054
0.00230921	63079
0.00232451	63092
0.00234018	63095
0.00235413	63144
0.00236978	63147
0.0023849	63164
0.0024002	63176
0.00241584	63179
0.0024314	63184
0.00244703	63187
0.0024627	63189
0.00247845	63189
0.00249345	63208
0.00250816	63234
0.0025239	63234
0.00253943	63239
0.00255351	63280
0.00256895	63287
0.00258459	63289
0.00259953	63308
0.00261417	63334
0.00262959	63341
0.00264525	63342
0.00266096	63342
0.00267611	63355
0.00269143	63364
0.00270704	63366
0.00272248	63372
0.00273779	63381
0.00275244	63405
0.0027679	63410
0.00278311	63421
0.00279874	63422
0.00281442	63422
0.0028301	63422
0.00284511	63437
0.00286078	63437
0.00287605	63446
0.00289154	63450
0.00290702	63454
0.00292237	63461
0.0029379	63464
0.00295356	63464
0.00296801	63490
0.00298362	63491
0.00299834	63511
0.00301375	63516
0.00302902	63524
0.00304462	63525
0.00305978	63535
0.00307514	63541
0.00309058	63545
0.0031053	63564
0.00312064	63570
0.00313622	63571
0.00315141	63580
0.00316704	63580
0.00318267	63580
0.00319799	63586
0.00321231	63612
0.00322783	63614
0.00324319	63619
0.00325855	63624
0.00327396	63628
0.00328947	63630
0.00330472	63637
0.00331857	63671
0.00333396	63675
0.00334956	63675
0.00336484	63681
0.00338039	63682
0.00339524	63696
0.00341025	63707
0.00342573	63709
0.00344132	63709
0.0034568	63711
0.00347239	63711
0.00348786	63713
0.00350323	63717
0.00351854	63722
0.00353385	63727
0.00354904	63734
0.00356445	63737
0.00357958	63745
0.00359499	63748
0.00361056	63748
0.00362591	63752
0.00364125	63756
0.00365654	63761
0.00367199	63763
0.0036875	63764
0.00370307	63764
0.00371852	63766
0.00373321	63781
0.00374836	63788
0.00376351	63795
0.00377907	63795
0.0037945	63797
0.00381	63798
0.00382544	63800
0.00384069	63805
0.00385624	63805
0.00387149	63810
0.0038865	63819
0.00390204	63819
0.00391747	63821
0.00393295	63822
0.003948	63830
0.00396299	63839
0.00397779	63851
0.00399332	63851
0.00400873	63853
0.00402402	63857
0.00403855	63873
0.00405408	63873
0.00406948	63875
0.00408501	63875
0.00410053	63875
0.004116	63876
0.00413094	63885
0.00414634	63887
0.00416147	63893
0.00417693	63894
0.00419153	63908
0.00420679	63912
0.0042223	63912
0.00423742	63918
0.00425293	63918
0.00426805	63924
0.00428356	63924
0.00429886	63927
0.0043141	63931
0.00432954	63932
0.00434485	63935
0.00436008	63939
0.00437552	63940
0.00439081	63943
0.00440625	63944
0.00442175	63944
0.00443711	63946
0.00445261	63946
0.00446769	63952
0.00448305	63954
0.00449812	63960
0.00451355	63961
0.00452883	63964
0.00454404	63968
0.00455868	63980
0.00457417	63980
0.00458951	63982
0.00460493	63983
0.00461976	63992
0.00463517	63993
0.00465008	64001
0.00466556	64001
0.00468082	64004
0.0046963	64004
0.0047117	64005
0.00472718	64005
0.00474251	64007
0.00475776	64010
0.00477323	64010
0.00478871	64010
0.00480418	64010
0.00481965	64010
0.00483512	64010
0.00484969	64022
0.00486455	64030
0.00487919	64041
0.00489396	64050
0.00490942	64050
0.00492488	64050
0.00493988	64056
0.00495519	64058
0.00497064	64058
0.0049861	64058
0.00500148	64059
0.00501685	64060
0.00503215	64062
0.0050476	64062
0.00506266	64067
0.00507811	64067
0.00509348	64068
0.00510877	64070
0.00512406	64072
0.00513951	64072
0.00515488	64073
0.00517025	64074
0.00518569	64074
0.00520073	64079
0.00521601	64081
0.00523105	64086
0.00524592	64093
0.00526136	64093
0.0052768	64093
0.00529183	64098
0.0053066	64106
0.00532162	64111
0.00533689	64113
0.00535232	64113
0.00536775	64113
0.00538302	64115
0.00539845	64115
0.0054122	64135
0.00542745	64137
0.00544287	64137
0.00545813	64139
0.00547321	64143
0.0054882	64148
0.00550285	64157
0.00551827	64157
0.00553351	64159
0.00554884	64160
0.00556417	64161
0.00557949	64162
0.00559438	64168
0.00560979	64168
0.00562477	64173
0.00563974	64178
0.00565506	64179
0.00567037	64180
0.00568578	64180
0.00570101	64182
0.00571641	64182
0.00573146	64186
0.00574686	64186
0.00576172	64192
0.00577703	64193
0.0057918	64200
0.00580702	64202
0.00582233	64203
0.00583736	64207
0.00585248	64210
0.00586733	64216
0.00588272	64216
0.00589811	64216
0.0059135	64216
0.00592888	64216
0.00594427	64216
0.00595911	64222
0.00597357	64232
0.00598849	64237
0.00600359	64240
0.00601897	64240
0.0060337	64247
0.00604898	64248
0.00606436	64248
0.00607973	64248
0.00609511	64248
0.0061102	64251
0.00612557	64251
0.00614095	64251
0.00615613	64253
0.0061715	64253
0.00618687	64253
0.00620225	64253
0.00621666	64263
0.00623202	64263
0.00624691	64268
0.00626227	64268
0.00627744	64270
0.00629281	64270
0.00630739	64278
0.00632256	64280
0.00633772	64282
0.00635298	64283
0.00636815	64285
0.0063835	64285
0.00639866	64287
0.00641402	64287
0.00642908	64290
0.00644443	64290
0.00645969	64291
0.00647494	64292
0.0064903	64292
0.00650555	64293
0.0065207	64295
0.00653605	64295
0.00655049	64304
0.00656584	64304
0.00658088	64307
0.00659572	64312
0.00661086	64314
0.0066261	64315
0.00664103	64319
0.00665637	64319
0.00667151	64321
0.00668654	64324
0.00670167	64326
0.00671701	64326
0.00673224	64327
0.00674747	64328
0.00676281	64328
0.00677772	64332
0.00679285	64334
0.00680818	64334
0.0068232	64337
0.00683842	64338
0.00685333	64342
0.00686845	64344
0.00688378	64344
0.00689911	64344
0.00691411	64347
0.00692933	64348
0.00694466	64348
0.00695988	64349
0.00697509	64350
0.00699042	64350
0.00700574	64350
0.00702095	64351
0.00703628	64351
0.00705138	64353
0.0070667	64353
0.0070818	64355
0.00709712	64355
0.00711233	64356
0.00712743	64358
0.00714275	64358
0.00715806	64358
0.00717338	64358
0.0071887	64358
0.00720334	64364
0.00721788	64371
0.00723319	64371
0.0072485	64371
0.00726314	64377
0.00727811	64380
0.0072933	64381
0.0073085	64382
0.0073238	64382
0.00733888	64384
0.00735419	64384
0.00736938	64385
0.00738457	64386
0.00739941	64390
0.0074146	64391
0.0074299	64391
0.0074452	64391
0.0074605	64391
0.00747557	64393
0.00749087	64393
0.00750617	64393
0.00752135	64394
0.00753664	64394
0.00755147	64398
0.00756653	64400
0.00758183	64400
0.00759712	64400
0.00761206	64403
0.00762735	64403
0.00764241	64405
0.00765735	64408
0.00767263	64408
0.0076878	64409
0.00770309	64409
0.00771838	64409
0.00773331	64412
0.00774847	64413
0.00776376	64413
0.00777904	64413
0.00779433	64413
0.00780937	64415
0.00782453	64416
0.00783957	64418
0.00785473	64419
0.00786989	64420
0.00788517	64420
0.00790033	64421
0.00791536	64423
0.00793064	64423
0.00794592	64423
0.00796119	64423
0.00797647	64423
0.00799162	64424
0.0080069	64424
0.00802217	64424
0.00803745	64424
0.00805272	64424
0.00806787	64425
0.00808302	64426
0.00809829	64426
0.00811343	64427
0.0081282	64431
0.00814347	64431
0.00815824	64435
0.00817325	64437
0.00818852	64437
0.00820379	64437
0.00821905	64437
0.00823419	64438
0.00824945	64438
0.00826446	64440
0.00827947	64442
0.00829473	64442
0.00830987	64443
0.008325	64444
0.00834013	64445
0.00835513	64447
0.00837013	64449
0.00838539	64449
0.00840065	64449
0.00841551	64452
0.00843077	64452
0.00844602	64452
0.00846128	64452
0.0084764	64453
0.00849165	64453
0.00850678	64454
0.0085219	64455
0.00853689	64457
0.00855214	64457
0.00856739	64457
0.0085825	64458
0.00859762	64459
0.00861247	64462
0.00862758	64463
0.00864283	64463
0.00865794	64464
0.00867319	64464
0.0086883	64465
0.00870314	64468
0.00871838	64468
0.00873349	64469
0.00874873	64469
0.00876397	64469
0.00877921	64469
0.00879364	64475
0.00880874	64476
0.00882398	64476
0.00883881	64479
0.00885391	64480
0.00886901	64481
0.00888411	64482
0.0088992	64483
0.00891416	64485
0.00892939	64485
0.00894421	64488
0.00895944	64488
0.00897426	64491
0.00898935	64492
0.00900458	64492
0.00901967	64493
0.00903434	64497
0.00904957	64497
0.00906479	64497
0.00907988	64498
0.0090951	64498
0.00910962	64503
0.00912484	64503
0.00914007	64503
0.00915529	64503
0.00917008	64506
0.0091853	64506
0.00920052	64506
0.0092156	64507
0.00923082	64507
0.00924603	64507
0.00926082	64510
0.00927604	64510
0.00929068	64514
0.0093059	64514
0.00932082	64516
0.00933604	64516
0.0093511	64517
0.00936617	64518
0.00938109	64520
0.0093963	64520
0.00941137	64521
0.00942658	64521
0.00944164	64522
0.00945685	64522
0.00947205	64522
0.00948711	64523
0.00950203	64525
0.00951694	64527
0.009532	64528
0.0095472	64528
0.00956225	64529
0.00957746	64529
0.00959251	64530
0.00960771	64530
0.00962247	64533
0.00963737	64535
0.00965242	64536
0.00966732	64538
0.00968237	64539
0.00969756	64539
0.00971261	64540
0.00972781	64540
0.009743	64540
0.00975819	64540
0.00977324	64541
0.00978828	64542
0.00980347	64542
0.00981866	64542
0.0098337	64543
0.00984874	64544
0.00986393	64544
0.00987912	64544
0.00989431	64544
0.00990874	64549
0.00992392	64549
0.00993896	64550
0.00995399	64551
0.00996917	64551
0.0099842	64552
0.00999893	64555
0.0100141	64555
0.0100293	64555
0.0100439	64559
0.010059	64559
0.0100739	64561
0.0100888	64563
0.0101038	64564
0.0101188	64565
0.010134	64565
0.010149	64566
0.0101642	64566
0.0101794	64566
0.0101941	64569
0.0102092	64569
0.0102243	64570
0.0102393	64571
0.0102543	64572
0.0102695	64572
0.0102845	64573
0.0102995	64574
0.0103145	64575
0.0103293	64577
0.0103442	64579
0.010359	64581
0.0103734	64586
0.0103886	64586
0.0104037	64586
0.0104189	64586
0.0104334	64590
0.0104484	64591
0.0104636	64591
0.0104787	64591
0.0104936	64593
0.0105086	64594
0.0105237	64594
0.0105387	64595
0.0105537	64596
0.0105689	64596
0.0105832	64601
0.0105984	64601
0.0106135	64601
0.0106285	64602
0.0106437	64602
0.0106583	64605
0.0106732	64607
0.0106883	64607
0.0107033	64608
0.0107184	64608
0.0107336	64608
0.0107487	64608
0.0107637	64609
0.0107789	64609
0.010794	64609
0.0108092	64609
0.010824	64611
0.0108391	64611
0.0108543	64611
0.0108689	64614
0.010884	64614
0.010899	64615
0.0109142	64615
0.0109291	64616
0.0109443	64616
0.0109592	64617
0.0109744	64617
0.010989	64620
0.0110041	64620
0.0110189	64622
0.0110341	64622
0.011049	64623
0.0110642	64623
0.0110793	64623
0.0110943	64624
0.0111094	64624
0.0111244	64625
0.0111395	64625
0.0111543	64627
0.0111694	64627
0.0111846	64627
0.0111995	64628
0.0112146	64628
0.0112298	64628
0.0112447	64629
0.0112597	64630
0.0112748	64630
0.0112898	64631
0.011304	64636
0.0113191	64636
0.0113339	64638
0.011349	64638
0.0113642	64638
0.0113793	64638
0.0113944	64638
0.0114095	64638
0.0114245	64639
0.0114396	64639
0.0114547	64639
0.0114696	64640
0.0114844	64642
0.0114994	64643
0.0115141	64645
0.0115292	64645
0.0115443	64645
0.0115593	64646
0.0115744	64646
0.0115893	64647
0.0116044	64647
0.0116194	64648
0.0116336	64653
0.0116487	64653
0.0116638	64653
0.0116789	64653
0.011694	64653
0.0117086	64656
0.0117237	64656
0.0117388	64656
0.0117539	64656
0.0117688	64657
0.0117839	64657
0.011799	64657
0.0118138	64659
0.0118289	64659
0.0118438	64660
0.0118589	64660
0.011874	64660
0.0118891	64660
0.0119042	64660
0.0119193	64660
0.011934	64662
0.0119488	64664
0.0119637	64665
0.0119788	64665
0.0119939	64665
0.0120088	64666
0.0120237	64667
0.0120388	64667
0.0120533	64670
0.0120681	64672
0.0120832	64672
0.0120983	64672
0.0121133	64672
0.0121284	64672
0.0121435	64672
0.0121586	64672
0.0121737	64672
0.0121884	64674
0.0122035	64674
0.0122186	64674
0.0122335	64675
0.0122486	64675
0.0122637	64675
0.0122787	64675
0.0122935	64677
0.0123085	64677
0.0123236	64677
0.0123387	64677
0.0123536	64678
0.0123687	64678
0.0123838	64678
0.0123985	64680
0.0124134	64681
0.0124284	64681
0.0124435	64681
0.0124586	64681
0.0124735	64682
0.0124885	64682
0.0125034	64683
0.0125185	64683
0.0125336	64683
0.0125487	64683
0.0125637	64683
0.0125784	64685
0.0125935	64685
0.0126086	64685
0.0126233	64687
0.0126381	64688
0.0126532	64688
0.0126679	64690
0.012683	64690
0.0126978	64691
0.0127129	64691
0.0127278	64692
0.0127426	64693
0.0127577	64693
0.0127728	64693
0.0127878	64693
0.0128027	64694
0.0128174	64696
0.0128324	64696
0.0128473	64697
0.0128622	64698
0.012877	64699
0.0128921	64699
0.0129068	64701
0.0129218	64701
0.0129369	64701
0.0129519	64701
0.0129668	64702
0.0129819	64702
0.0129967	64703
0.0130116	64704
0.0130262	64706
0.0130413	64706
0.0130563	64706
0.0130714	64706
0.0130864	64706
0.0131015	64706
0.0131162	64708
0.0131306	64711
0.0131455	64712
0.0131605	64712
0.0131752	64714
0.0131902	64714
0.0132052	64714
0.0132203	64714
0.0132353	64714
0.0132504	64714
0.0132654	64714
0.0132805	64714
0.0132955	64714
0.0133106	64714
0.0133256	64714
0.0133407	64714
0.0133557	64714
0.0133707	64714
0.0133856	64715
0.0134004	64716
0.0134152	64717
0.0134303	64717
0.0134449	64719
0.01346	64719
0.0134748	64720
0.0134898	64720
0.0135049	64720
0.0135197	64721
0.0135347	64721
0.0135496	64722
0.0135646	64722
0.0135796	64722
0.0135947	64722
0.0136095	64723
0.0136241	64725
0.0136391	64725
0.0136542	64725
0.0136692	64725
0.013684	64726
0.0136986	64728
0.0137137	64728
0.0137287	64728
0.0137437	64728
0.0137587	64728
0.0137738	64728
0.0137884	64730
0.0138034	64730
0.0138184	64730
0.0138335	64730
0.0138481	64732
0.0138631	64732
0.0138777	64734
0.0138927	64734
0.0139077	64734
0.0139227	64734
0.0139378	64734
0.0139524	64736
0.0139674	64736
0.0139824	64736
0.0139974	64736
0.0140124	64736
0.0140274	64736
0.0140425	64736
0.0140575	64736
0.0140723	64737
0.0140871	64738
0.0141015	64741
0.0141162	64742
0.014131	64743
0.0141461	64743
0.0141611	64743
0.0141761	64743
0.0141911	64743
0.0142061	64743
0.0142209	64744
0.0142357	64745
0.0142507	64745
0.0142657	64745
0.0142805	64746
0.0142953	64747
0.0143103	64747
0.0143253	64747
0.0143403	64747
0.0143549	64749
0.0143699	64749
0.0143849	64749
0.0143999	64749
0.0144149	64749
0.0144297	64750
0.0144444	64751
0.0144594	64751
0.0144744	64751
0.0144894	64751
0.0145044	64751
0.0145192	64752
0.0145342	64752
0.0145492	64752
0.0145642	64752
0.0145792	64752
0.0145942	64752
0.0146092	64752
0.0146242	64752
0.0146392	64752
0.0146542	64752
0.0146692	64752
0.014684	64753
0.0146987	64754
0.014713	64757
0.014728	64757
0.014743	64757
0.0147576	64759
0.0147721	64761
0.0147871	64761
0.0148021	64761
0.0148171	64761
0.0148318	64762
0.0148466	64763
0.0148609	64766
0.0148759	64766
0.0148906	64767
0.0149054	64768
0.0149204	64768
0.0149354	64768
0.0149503	64768
0.0149646	64771
0.0149796	64771
0.0149946	64771
0.0150091	64773
0.0150239	64774
0.0150386	64775
0.0150534	64776
0.0150683	64776
0.0150829	64778
0.0150978	64778
0.0151124	64780
0.0151273	64780
0.0151421	64781
0.015157	64781
0.015172	64781
0.0151868	64782
0.0152015	64783
0.0152162	64784
0.015231	64785
0.0152459	64785
0.0152609	64785
0.0152756	64786
0.0152899	64789
0.0153044	64791
0.0153194	64791
0.0153343	64791
0.0153491	64792
0.0153636	64794
0.0153785	64794
0.0153935	64794
0.015408	64796
0.0154227	64797
0.0154377	64797
0.0154526	64797
0.0154671	64799
0.0154821	64799
0.015497	64799
0.015512	64799
0.0155267	64800
0.0155417	64800
0.0155566	64800
0.0155716	64800
0.0155863	64801
0.0156013	64801
0.0156162	64801
0.0156312	64801
0.0156454	64804
0.0156604	64804
0.0156753	64804
0.0156903	64804
0.015705	64805
0.0157199	64805
0.0157346	64806
0.0157496	64806
0.0157645	64806
0.0157795	64806
0.0157944	64806
0.0158094	64806
0.0158236	64809
0.0158385	64809
0.0158535	64809
0.0158684	64809
0.0158831	64810
0.0158978	64811
0.0159128	64811
0.0159275	64812
0.0159419	64814
0.0159569	64814
0.0159718	64814
0.0159868	64814
0.0160017	64814
0.0160166	64814
0.0160316	64814
0.0160465	64814
0.0160615	64814
0.0160759	64816
0.0160908	64816
0.0161058	64816
0.0161207	64816
0.0161356	64816
0.0161506	64816
0.0161655	64816
0.0161804	64816
0.0161951	64817
0.0162101	64817
0.016225	64817
0.0162397	64818
0.0162546	64818
0.016269	64820
0.016284	64820
0.0162989	64820
0.0163136	64821
0.0163285	64821
0.0163434	64821
0.0163581	64822
0.016373	64822
0.016388	64822
0.0164029	64822
0.0164176	64823
0.0164325	64823
0.0164469	64825
0.0164611	64828
0.0164758	64829
0.0164907	64829
0.0165046	64833
0.0165195	64833
0.0165344	64833
0.0165494	64833
0.0165638	64835
0.0165784	64836
0.0165934	64836
0.0166083	64836
0.0166232	64836
0.0166381	64836
0.016653	64836
0.0166679	64836
0.0166828	64836
0.0166978	64836
0.0167127	64836
0.0167273	64837
0.0167417	64839
0.0167564	64840
0.0167705	64843
0.0167854	64843
0.0167988	64849
0.0168137	64849
0.0168279	64852
0.0168428	64852
0.0168574	64853
0.0168723	64853
0.0168872	64853
0.0169021	64853
0.0169168	64854
0.0169317	64854
0.0169466	64854
0.0169615	64854
0.0169764	64854
0.016991	64855
0.0170059	64855
0.0170208	64855
0.0170357	64855
0.0170504	64856
0.017065	64857
0.0170791	64860
0.017094	64860
0.0171089	64860
0.0171238	64860
0.0171382	64862
0.0171531	64862
0.017168	64862
0.0171826	64863
0.0171975	64863
0.0172124	64863
0.017227	64864
0.0172416	64865
0.0172565	64865
0.0172714	64865
0.0172863	64865
0.0173001	64869
0.0173148	64870
0.0173291	64872
0.017344	64872
0.0173589	64872
0.0173738	64872
0.0173887	64872
0.0174036	64872
0.0174182	64873
0.0174331	64873
0.0174477	64874
0.0174626	64874
0.0174774	64874
0.0174923	64874
0.0175072	64874
0.0175218	64875
0.0175367	64875
0.0175513	64876
0.0175656	64878
0.0175805	64878
0.0175951	64879
0.0176097	64880
0.0176246	64880
0.0176395	64880
0.0176541	64881
0.017669	64881
0.0176838	64881
0.0176987	64881
0.0177136	64881
0.0177285	64881
0.0177431	64882
0.0177579	64882
0.0177728	64882
0.0177877	64882
0.0178023	64883
0.0178171	64883
0.0178317	64884
0.0178466	64884
0.0178615	64884
0.0178763	64884
0.0178909	64885
0.0179058	64885
0.0179207	64885
0.0179355	64885
0.0179504	64885
0.0179653	64885
0.0179801	64885
0.017995	64885
0.0180098	64885
0.0180247	64885
0.0180396	64885
0.0180544	64885
0.0180693	64885
0.0180841	64885
0.018099	64885
0.0181136	64886
0.0181284	64886
0.0181433	64886
0.0181582	64886
0.0181727	64887
0.0181876	64887
0.0182022	64888
0.018217	64888
0.0182316	64889
0.0182462	64890
0.018261	64890
0.0182759	64890
0.0182907	64890
0.0183056	64890
0.0183204	64890
0.0183347	64892
0.0183496	64892
0.0183642	64893
0.018379	64893
0.0183939	64893
0.0184087	64893
0.018423	64895
0.0184376	64896
0.0184524	64896
0.0184673	64896
0.0184818	64897
0.0184961	64899
0.018511	64899
0.0185258	64899
0.0185398	64902
0.0185546	64902
0.0185695	64902
0.018584	64903
0.0185989	64903
0.0186137	64903
0.0186286	64903
0.0186431	64904
0.0186577	64905
0.0186722	64906
0.0186871	64906
0.0187016	64907
0.0187162	64908
0.018731	64908
0.0187453	64910
0.0187601	64910
0.0187744	64912
0.0187892	64912
0.018804	64912
0.0188189	64912
0.0188328	64915
0.0188477	64915
0.0188622	64916
0.018877	64916
0.0188919	64916
0.0189064	64917
0.0189212	64917
0.0189361	64917
0.0189506	64918
0.0189652	64919
0.01898	64919
0.0189948	64919
0.0190093	64920
0.0190236	64922
0.0190384	64922
0.0190532	64922
0.0190681	64922
0.0190826	64923
0.0190974	64923
0.0191122	64923
0.019127	64923
0.0191419	64923
0.0191567	64923
0.0191715	64923
0.0191863	64923
0.0192006	64925
0.0192154	64925
0.0192302	64925
0.0192447	64926
0.0192592	64927
0.0192741	64927
0.0192886	64928
0.0193034	64928
0.0193182	64928
0.0193327	64929
0.0193475	64929
0.019362	64930
0.0193769	64930
0.0193917	64930
0.0194059	64932
0.0194207	64932
0.0194346	64935
0.0194494	64935
0.0194639	64936
0.0194788	64936
0.0194933	64937
0.0195081	64937
0.0195229	64937
0.0195374	64938
0.0195522	64938
0.019567	64938
0.0195818	64938
0.0195966	64938
0.0196111	64939
0.0196259	64939
0.0196407	64939
0.0196555	64939
0.0196703	64939
0.0196845	64941
0.0196993	64941
0.0197141	64941
0.0197289	64941
0.0197437	64941
0.0197582	64942
0.019773	64942
0.0197878	64942
0.0198026	64942
0.0198174	64942
0.0198316	64944
0.0198458	64946
0.0198606	64946
0.019875	64947
0.0198898	64947
0.0199043	64948
0.0199191	64948
0.0199339	64948
0.0199487	64948
0.0199635	64948
0.019978	64949
0.0199928	64949
0.0200075	64949
0.020022	64950
0.0200368	64950
0.0200516	64950
0.0200661	64951
0.0200809	64951
0.0200953	64952
0.0201101	64952
0.0201249	64952
0.0201397	64952
0.0201539	64954
0.0201677	64957
0.0201825	64957
0.020197	64958
0.0202118	64958
0.0202265	64958
0.0202413	64958
0.0202561	64958
0.0202709	64958
0.0202857	64958
0.0202998	64960
0.0203146	64960
0.0203294	64960
0.0203441	64960
0.0203586	64961
0.0203734	64961
0.0203882	64961
0.0204029	64961
0.0204177	64961
0.0204322	64962
0.0204469	64962
0.0204614	64963
0.0204759	64964
0.0204906	64964
0.0205054	64964
0.0205192	64967
0.020534	64967
0.0205488	64967
0.0205635	64967
0.0205783	64967
0.0205931	64967
0.0206078	64967
0.0206226	64967
0.0206374	64967
0.0206521	64967
0.0206669	64967
0.0206817	64967
0.0206964	64967
0.0207112	64967
0.0207256	64968
0.0207401	64969
0.0207548	64969
0.0207696	64969
0.0207843	64969
0.0207991	64969
0.0208139	64969
0.0208286	64969
0.0208431	64970
0.0208578	64970
0.0208726	64970
0.0208873	64970
0.0209021	64970
0.0209165	64971
0.0209313	64971
0.020946	64971
0.0209608	64971
0.0209752	64972
0.0209897	64973
0.0210044	64973
0.0210179	64977
0.0210326	64977
0.0210474	64977
0.0210618	64978
0.0210766	64978
0.0210907	64980
0.0211054	64980
0.0211189	64984
0.0211337	64984
0.0211481	64985
0.0211628	64985
0.0211776	64985
0.0211923	64985
0.0212061	64988
0.0212208	64988
0.0212356	64988
0.0212503	64988
0.0212651	64988
0.0212798	64988
0.0212945	64988
0.021309	64989
0.0213237	64989
0.0213384	64989
0.0213532	64989
0.0213676	64990
0.0213823	64990
0.0213971	64990
0.0214118	64990
0.0214265	64990
0.0214413	64990
0.021456	64990
0.0214707	64990
0.0214851	64991
0.0214999	64991
0.0215146	64991
0.021529	64992
0.0215434	64993
0.0215581	64993
0.0215729	64993
0.0215876	64993
0.0216023	64993
0.0216171	64993
0.0216318	64993
0.0216465	64993
0.0216612	64993
0.0216756	64994
0.0216904	64994
0.0217051	64994
0.0217198	64994
0.0217339	64996
0.0217476	64999
0.0217624	64999
0.0217771	64999
0.0217915	65000
0.0218062	65000
0.0218209	65000
0.0218353	65001
0.02185	65001
0.0218644	65002
0.0218788	65003
0.0218932	65004
0.0219079	65004
0.0219226	65004
0.0219367	65006
0.0219511	65007
0.0219658	65007
0.0219805	65007
0.0219946	65009
0.0220093	65009
0.022024	65009
0.0220384	65010
0.0220527	65011
0.0220671	65012
0.0220818	65012
0.0220965	65012
0.0221112	65012
0.022125	65015
0.0221397	65015
0.0221544	65015
0.0221691	65015
0.0221838	65015
0.0221985	65015
0.0222132	65015
0.0222279	65015
0.0222426	65015
0.0222573	65015
0.0222717	65016
0.0222864	65016
0.0223008	65017
0.0223155	65017
0.0223302	65017
0.0223449	65017
0.0223596	65017
0.0223743	65017
0.022389	65017
0.0224037	65017
0.022418	65018
0.0224327	65018
0.0224474	65018
0.0224621	65018
0.0224765	65019
0.0224888	65026
0.0225035	65026
0.0225179	65027
0.0225325	65027
0.0225462	65030
0.0225606	65031
0.0225749	65032
0.0225896	65032
0.0226043	65032
0.0226187	65033
0.0226333	65033
0.0226477	65034
0.0226624	65034
0.0226771	65034
0.0226918	65034
0.0227058	65036
0.0227201	65037
0.0227348	65037
0.0227495	65037
0.0227635	65039
0.0227775	65041
0.0227922	65041
0.0228068	65041
0.0228215	65041
0.0228362	65041
0.0228509	65041
0.0228649	65043
0.0228795	65043
0.0228942	65043
0.0229089	65043
0.0229236	65043
0.0229383	65043
0.0229526	65044
0.0229673	65044
0.0229819	65044
0.0229966	65044
0.0230113	65044
0.023026	65044
0.0230396	65047
0.0230543	65047
0.023069	65047
0.0230836	65047
0.0230983	65047
0.023113	65047
0.0231276	65047
0.023142	65048
0.0231566	65048
0.0231713	65048
0.0231856	65049
0.0231999	65050
0.0232146	65050
0.0232289	65051
0.0232436	65051
0.0232583	65051
0.0232729	65051
0.0232876	65051
0.0233019	65052
0.0233166	65052
0.0233312	65052
0.0233459	65052
0.0233606	65052
0.0233752	65052
0.0233888	65055
0.0234035	65055
0.0234181	65055
0.0234318	65058
0.0234461	65059
0.0234607	65059
0.0234754	65059
0.02349	65059
0.0235043	65060
0.023519	65060
0.0235336	65060
0.0235483	65060
0.023563	65060
0.0235776	65060
0.0235923	65060
0.0236059	65063
0.0236205	65063
0.0236341	65066
0.0236488	65066
0.0236634	65066
0.0236781	65066
0.0236923	65067
0.0237066	65068
0.0237213	65068
0.0237359	65068
0.0237506	65068
0.0237652	65068
0.0237799	65068
0.0237942	65069
0.0238088	65069
0.0238231	65070
0.0238377	65070
0.0238524	65070
0.023867	65070
0.0238817	65070
0.0238963	65070
0.023911	65070
0.0239256	65070
0.0239402	65070
0.0239549	65070
0.0239695	65070
0.0239838	65071
0.0239981	65072
0.0240124	65073
0.024027	65073
0.0240416	65073
0.0240563	65073
0.0240709	65073
0.0240855	65073
0.0241002	65073
0.0241148	65073
0.0241295	65073
0.0241441	65073
0.0241587	65073
0.0241734	65073
0.024188	65073
0.0242026	65073
0.0242169	65074
0.0242315	65074
0.0242462	65074
0.0242608	65074
0.0242754	65074
0.0242897	65075
0.0243043	65075
0.0243189	65075
0.0243332	65076
0.0243471	65078
0.0243617	65078
0.024376	65079
0.0243906	65079
0.0244052	65079
0.0244199	65079
0.0244341	65080
0.0244487	65080
0.0244634	65080
0.024478	65080
0.0244926	65080
0.0245069	65081
0.0245215	65081
0.0245361	65081
0.0245507	65081
0.0245653	65081
0.0245781	65086
0.0245927	65086
0.0246074	65086
0.024622	65086
0.0246366	65086
0.0246512	65086
0.0246658	65086
0.0246804	65086
0.0246947	65087
0.0247089	65088
0.0247235	65088
0.0247382	65088
0.0247528	65088
0.024767	65089
0.0247813	65090
0.0247959	65090
0.0248101	65091
0.0248247	65091
0.0248393	65091
0.0248539	65091
0.0248685	65091
0.0248831	65091
0.0248966	65094
0.0249112	65094
0.0249259	65094
0.0249405	65094
0.0249551	65094
0.0249697	65094
0.0249843	65094
0.0249989	65094
0.0250135	65094
0.0250281	65094
0.0250427	65094
0.0250569	65095
0.0250715	65095
0.0250861	65095
0.0251003	65096
0.0251138	65099
0.025128	65100
0.0251423	65101
0.0251569	65101
0.0251711	65102
0.0251857	65102
0.0252003	65102
0.0252149	65102
0.0252291	65103
0.0252433	65104
0.0252579	65104
0.0252725	65104
0.0252867	65105
0.0253013	65105
0.0253159	65105
0.0253301	65106
0.0253447	65106
0.0253593	65106
0.0253739	65106
0.0253885	65106
0.0254027	65107
0.0254173	65107
0.0254311	65109
0.0254457	65109
0.0254603	65109
0.0254748	65109
0.0254894	65109
0.025504	65109
0.0255186	65109
0.0255332	65109
0.0255474	65110
0.025562	65110
0.0255762	65111
0.0255908	65111
0.0256053	65111
0.0256199	65111
0.0256345	65111
0.0256487	65112
0.0256633	65112
0.0256779	65112
0.0256913	65115
0.0257055	65116
0.0257197	65117
0.0257342	65117
0.0257488	65117
0.0257634	65117
0.025778	65117
0.0257922	65118
0.0258067	65118
0.0258213	65118
0.0258359	65118
0.0258505	65118
0.0258639	65121
0.0258784	65121
0.025893	65121
0.0259076	65121
0.0259222	65121
0.0259363	65122
0.0259509	65122
0.0259655	65122
0.0259797	65123
0.0259931	65126
0.0260076	65126
0.0260222	65126
0.0260368	65126
0.0260513	65126
0.0260655	65127
0.0260801	65127
0.0260946	65127
0.0261092	65127
0.0261238	65127
0.0261383	65127
0.0261521	65129
0.0261667	65129
0.0261812	65129
0.0261958	65129
0.0262103	65129
0.0262249	65129
0.0262395	65129
0.026254	65129
0.0262686	65129
0.0262831	65129
0.0262977	65129
0.0263122	65129
0.0263268	65129
0.026341	65130
0.0263555	65130
0.0263701	65130
0.0263846	65130
0.0263992	65130
0.0264122	65134
0.0264267	65134
0.0264409	65135
0.0264554	65135
0.02647	65135
0.0264837	65137
0.0264983	65137
0.0265128	65137
0.0265262	65140
0.0265403	65141
0.0265541	65143
0.0265686	65143
0.0265828	65144
0.0265973	65144
0.0266119	65144
0.0266264	65144
0.026641	65144
0.0266547	65146
0.0266693	65146
0.0266838	65146
0.0266983	65146
0.0267129	65146
0.0267274	65146
0.026742	65146
0.0267553	65149
0.0267698	65149
0.026784	65150
0.0267981	65151
0.0268127	65151
0.0268272	65151
0.0268409	65153
0.0268547	65155
0.0268688	65156
0.0268833	65156
0.0268979	65156
0.0269124	65156
0.0269265	65157
0.0269411	65157
0.0269556	65157
0.0269701	65157
0.0269846	65157
0.0269992	65157
0.0270133	65158
0.0270278	65158
0.027042	65159
0.0270565	65159
0.0270706	65160
0.0270851	65160
0.0270993	65161
0.0271138	65161
0.0271283	65161
0.0271428	65161
0.027157	65162
0.0271715	65162
0.0271856	65163
0.0272001	65163
0.0272146	65163
0.0272292	65163
0.0272437	65163
0.0272582	65163
0.0272723	65164
0.0272868	65164
0.0273005	65166
0.0273151	65166
0.0273296	65166
0.0273441	65166
0.0273586	65166
0.0273731	65166
0.0273877	65166
0.0274022	65166
0.0274159	65168
0.0274304	65168
0.0274449	65168
0.0274594	65168
0.0274735	65169
0.0274864	65173
0.0275009	65173
0.0275154	65173
0.0275299	65173
0.027544	65174
0.0275577	65176
0.0275722	65176
0.0275867	65176
0.0276012	65176
0.0276149	65178
0.0276294	65178
0.0276431	65180
0.0276572	65181
0.0276717	65181
0.0276854	65183
0.0276999	65183
0.0277144	65183
0.0277285	65184
0.027743	65184
0.0277571	65185
0.0277716	65185
0.0277861	65185
0.0278006	65185
0.0278151	65185
0.0278296	65185
0.0278441	65185
0.0278586	65185
0.0278718	65188
0.0278863	65188
0.0279008	65188
0.0279153	65188
0.0279294	65189
0.0279439	65189
0.0279584	65189
0.0279729	65189
0.0279874	65189
0.0280018	65189
0.0280163	65189
0.0280304	65190
0.0280449	65190
0.0280594	65190
0.0280739	65190
0.0280884	65190
0.0281029	65190
0.0281169	65191
0.0281314	65191
0.0281459	65191
0.0281604	65191
0.0281745	65192
0.028189	65192
0.028203	65193
0.0282175	65193
0.0282316	65194
0.0282461	65194
0.0282605	65194
0.0282746	65195
0.0282891	65195
0.0283032	65196
0.0283168	65198
0.0283313	65198
0.0283458	65198
0.0283602	65198
0.0283743	65199
0.0283875	65202
0.028402	65202
0.0284165	65202
0.0284301	65204
0.0284441	65205
0.0284578	65207
0.0284722	65207
0.0284867	65207
0.0285012	65207
0.0285157	65207
0.0285301	65207
0.0285442	65208
0.0285582	65209
0.0285727	65209
0.0285868	65210
0.0286012	65210
0.0286157	65210
0.0286302	65210
0.0286442	65211
0.0286587	65211
0.0286731	65211
0.0286876	65211
0.0287008	65214
0.0287153	65214
0.0287293	65215
0.0287438	65215
0.0287582	65215
0.0287723	65216
0.0287863	65217
0.0288008	65217
0.0288152	65217
0.0288297	65217
0.0288441	65217
0.0288586	65217
0.0288726	65218
0.0288871	65218
0.0289016	65218
0.0289156	65219
0.0289292	65221
0.0289436	65221
0.0289581	65221
0.0289717	65223
0.0289862	65223
0.0290006	65223
0.0290146	65224
0.0290291	65224
0.0290435	65224
0.029058	65224
0.0290725	65224
0.0290869	65224
0.0291014	65224
0.0291158	65224
0.0291303	65224
0.0291443	65225
0.0291587	65225
0.0291732	65225
0.0291876	65225
0.0292016	65226
0.0292161	65226
0.0292301	65227
0.0292432	65230
0.0292577	65230
0.0292717	65231
0.0292862	65231
0.0292993	65234
0.0293137	65234
0.0293282	65234
0.0293426	65234
0.0293562	65236
0.0293706	65236
0.0293851	65236
0.0293995	65236
0.029414	65236
0.029428	65237
0.0294424	65237
0.0294568	65237
0.0294713	65237
0.0294853	65238
0.0294997	65238
0.0295141	65238
0.0295277	65240
0.0295417	65241
0.0295557	65242
0.0295697	65243
0.0295841	65243
0.0295981	65244
0.0296126	65244
0.029627	65244
0.0296414	65244
0.0296558	65244
0.0296703	65244
0.0296843	65245
0.0296983	65246
0.0297127	65246
0.0297271	65246
[truncated: 1,455 more rows]

## Sheet: DIA-NN
FDR	N_mouse_precursors
0.000217344	4600
0.000260858	7665
0.000339136	8843
0.000228977	17465
0.000204859	24402
0.000220119	27252
0.000256796	27252
0.000285002	28062
0.000312598	28782
0.00033919	29472
0.000365619	30075
0.000385641	31105
0.000417765	31105
0.000449886	31105
0.000474804	31577
0.000506441	31577
0.000538077	31577
0.000562834	31963
0.000594084	31963
0.000595717	33553
0.000612781	34249
0.000630084	34894
0.000635412	36174
0.00058753	40825
0.000595905	41928
0.000616713	42133
0.000631195	42749
0.00064923	43100
0.000656034	44176
0.000674673	44436
0.00066618	46503
0.000680446	46996
0.000683654	48237
0.000704357	48237
0.00071978	48591
0.000737614	48770
0.000751406	49204
0.000767057	49502
0.000782143	49824
0.000777892	51381
0.000794297	51577
0.000810654	51768
0.000829491	51796
0.000844189	52077
0.000853566	52675
0.000868236	52935
0.000877734	53500
0.000891381	53801
0.000900371	54373
0.000916977	54477
0.000928252	54891
0.000943499	55062
0.000953769	55516
0.000971188	55548
0.000987912	55618
0.00100447	55695
0.00102226	55702
0.00103831	55802
0.0010476	56260
0.00106424	56318
0.00108076	56381
0.0010981	56399
0.00111278	56552
0.00112861	56643
0.0011458	56664
0.00116189	56738
0.00117554	56928
0.00119212	56973
0.00120855	57024
0.00122588	57032
0.00124245	57074
0.00125953	57092
0.00127642	57118
0.00129213	57196
0.00130901	57220
0.00132573	57251
0.0013428	57266
0.0013599	57279
0.00137717	57285
0.00139334	57336
0.00141017	57359
0.00142604	57420
0.0014431	57432
0.00145558	57625
0.0014724	57644
0.00148938	57656
0.00150649	57663
0.0015237	57666
0.00153953	57721
0.00155661	57728
0.00157328	57750
0.00158944	57790
0.00160652	57796
0.00162312	57819
0.0016396	57846
0.00165554	57891
0.00167207	57915
0.00168855	57940
0.00170531	57955
0.00172209	57969
0.00173922	57971
0.00175599	57985
0.00177299	57991
0.00179005	57995
0.00180608	58032
0.00182312	58036
0.00184029	58036
0.00185628	58073
0.00187301	58086
0.00188958	58104
0.00190643	58113
0.00192347	58116
0.00194005	58133
0.00195688	58142
0.00197401	58142
0.0019909	58149
0.00200796	58151
0.00202495	58155
0.00204208	58155
0.00205842	58177
0.00207547	58179
0.00209241	58184
0.00210916	58194
0.00212624	58195
0.00214298	58205
0.00216001	58207
0.00217712	58207
0.00219422	58207
0.00221133	58207
0.00222824	58212
0.0022448	58226
0.0022619	58226
0.00227841	58241
0.00229515	58250
0.00231216	58252
0.00232893	58260
0.00234601	58260
0.00236297	58263
0.00237887	58292
0.00239595	58292
0.00241302	58292
0.00242993	58296
0.00244662	58305
0.00246364	58306
0.0024805	58311
0.00249739	58315
0.00251445	58315
0.00253126	58321
0.00254827	58322
0.00256511	58327
0.00258195	58332
0.00259838	58346
0.00261512	58353
0.00263167	58364
0.00264844	58370
0.00266548	58370
0.0026822	58377
0.0026991	58380
0.00271591	58385
0.00273289	58386
0.00274974	58390
0.00276672	58391
0.00278376	58391
0.00280002	58407
0.00281656	58417
0.00283354	58418
0.00285041	58421
0.00286743	58421
0.0028844	58422
0.00290137	58423
0.00291814	58428
0.00293495	58432
0.00295156	58440
0.00296857	58440
0.00298548	58442
0.00300218	58448
0.00301919	58448
0.00303583	58455
0.00305242	58463
0.00306921	58467
0.00308621	58467
0.003103	58471
0.00311989	58473
0.00313656	58479
0.00315334	58483
0.00316979	58493
0.00318645	58499
0.00320322	58503
0.0032202	58503
0.00323685	58509
0.00325378	58510
0.00327059	58513
0.00328757	58513
0.00330426	58518
0.00332056	58530
0.00333697	58540
0.00335382	58542
0.0033705	58547
0.00338746	58547
0.00340437	58548
0.00342133	58548
0.00343795	58554
0.00345491	58554
0.00347163	58558
0.00348841	58561
0.00350537	58561
0.00352215	58564
0.00353892	58567
0.00355533	58576
0.00357191	58582
0.00358886	58582
0.0036055	58587
0.00362239	58588
0.00363921	58590
0.00365603	58592
0.00367247	58600
0.00368928	58602
0.00370616	58603
0.00372284	58607
0.00373978	58607
0.00375646	58611
0.00377333	58612
0.00378975	58620
0.00380642	58624
0.00382328	58625
0.00384021	58625
0.003857	58627
0.00387366	58631
0.00389059	58631
0.00390751	58631
0.0039243	58633
0.00394115	58634
0.00395767	58640
0.00397385	58651
0.00399076	58651
0.00400768	58651
0.00402452	58652
0.00404136	58653
0.00405786	58659
0.00407463	58661
0.00409133	58664
0.00410782	58670
0.00412417	58678
0.00414107	58678
0.0041574	58686
0.00417423	58687
0.00419106	58688
0.00420788	58689
0.00422464	58691
0.00424146	58692
0.00425799	58697
0.00427488	58697
0.00429177	58697
0.00430866	58697
0.00432541	58699
0.00434229	58699
0.00435881	58704
0.0043757	58704
0.00439259	58704
0.00440932	58706
0.0044256	58714
0.00444249	58714
0.00445937	58714
0.00447609	58716
0.00449282	58718
0.00450947	58721
0.00452619	58723
0.00454307	58723
0.00455994	58723
0.00457666	58725
0.00459345	58726
0.00461001	58730
0.00462657	58734
0.00464249	58746
0.00465936	58746
0.00467567	58753
0.00469245	58754
0.00470899	58758
0.00472569	58760
0.00474255	58760
0.0047594	58760
0.00477626	58760
0.00479312	58760
0.00480965	58764
0.0048265	58764
0.00484335	58764
0.00486004	58766
0.00487631	58773
0.00489283	58777
0.00490968	58777
0.00492611	58782
0.00494295	58782
0.0049598	58782
0.00497664	58782
0.00499315	58786
0.00500982	58788
0.00502666	58788
0.0050435	58788
0.00506033	58788
0.00507717	58788
0.00509401	58788
0.00511085	58788
0.00512734	58792
0.00514409	58793
0.00516057	58797
0.0051774	58797
0.00519371	58803
0.00521054	58803
0.00522737	58803
0.00524393	58806
0.00526022	58812
0.00527687	58814
0.00529369	58814
0.00531051	58814
0.00532725	58815
0.00534407	58815
0.0053608	58816
0.00537744	58818
0.00539425	58818
0.0054108	58821
0.00542761	58821
0.00544443	58821
0.00546125	58821
0.00547806	58821
0.00549469	58823
0.00551141	58824
0.00552813	58825
0.00554485	58826
0.00556166	58826
0.00557819	58829
0.00559481	58831
0.00561114	58836
0.00562795	58836
0.00564447	58839
0.00566098	58842
0.0056775	58845
0.0056942	58846
0.005711	58846
0.0057278	58846
0.0057446	58846
0.0057613	58847
0.00577781	58850
0.00579451	58851
0.0058113	58851
0.0058279	58853
0.0058444	58856
0.00586109	58857
0.00587778	58858
0.00589437	58860
0.00591116	58860
0.00592735	58866
0.00594414	58866
0.00596082	58867
0.00597751	58868
0.00599429	58868
0.00601098	58869
0.00602705	58876
0.00604383	58876
0.00606061	58876
0.00607728	58877
0.00609396	58878
0.00611022	58883
0.00612689	58884
0.00614367	58884
0.00616023	58886
0.00617701	58886
0.00619367	58887
0.00621045	58887
0.00622711	58888
0.00624378	58889
0.00626055	58889
0.00627732	58889
0.00629408	58889
0.00631053	58892
0.0063273	58892
0.00634396	58893
0.00636008	58899
0.00637684	58899
0.0063936	58899
0.00641015	58901
0.0064268	58902
0.00644356	58902
0.00646032	58902
0.00647708	58902
0.00649373	58903
0.00651026	58905
0.00652702	58905
0.00654366	58906
0.00656042	58906
0.00657717	58906
0.00659393	58906
0.00661068	58906
0.00662743	58906
0.00664385	58909
0.00666048	58910
0.00667712	58911
0.00669376	58912
0.0067105	58912
0.00672725	58912
0.00674377	58914
0.00676029	58916
0.00677669	58919
0.00679343	58919
0.00681006	58920
0.00682623	58925
0.00684285	58926
0.00685947	58927
0.0068761	58928
0.0068926	58930
0.00690899	58933
0.00692572	58933
0.00694246	58933
0.00695919	58933
0.00697592	58933
0.00699265	58933
0.00700939	58933
0.00702541	58939
0.00704213	58939
0.00705863	58941
0.00707511	58943
0.00709184	58943
0.00710857	58943
0.00712517	58944
0.00714189	58944
0.00715838	58946
0.0071751	58946
0.00719182	58946
0.00720842	58947
0.00722514	58947
0.00724186	58947
0.00725858	58947
0.00727518	58948
0.00729177	58949
0.00730824	58951
0.00732496	58951
0.00734167	58951
0.00735826	58952
0.00737498	58952
0.00739169	58952
0.00740828	58953
0.00742499	58953
0.00744158	58954
0.00745816	58955
0.00747487	58955
0.00749158	58955
0.00750816	58956
0.00752475	58957
0.00754133	58958
0.0075579	58959
0.00757448	58960
0.00759119	58960
0.00760725	58965
0.00762395	58965
0.00764014	58969
0.00765684	58969
0.00767315	58972
0.00768985	58972
0.00770564	58979
0.00772233	58979
0.00773903	58979
0.00775572	58979
0.00777228	58980
0.00778897	58980
0.00780567	58980
0.00782196	58983
0.00783852	58984
0.00785508	58985
0.00787163	58986
0.00788832	58986
0.00790487	58987
0.00792156	58987
0.00793824	58987
0.00795493	58987
0.00797161	58987
0.00798803	58989
0.00800457	58990
0.00802126	58990
0.00803794	58990
0.00805462	58990
0.00807116	58991
0.00808784	58991
0.00810452	58991
0.00812106	58992
0.0081376	58993
0.00815428	58993
0.00817095	58993
0.00818763	58993
0.00820416	58994
0.00822084	58994
0.00823737	58995
0.00825404	58995
0.00827016	58999
0.00828683	58999
0.00830322	59001
0.00831989	59001
0.00833641	59002
0.00835308	59002
0.00836975	59002
0.00838641	59002
0.00840308	59002
0.0084196	59003
0.00843612	59004
0.0084525	59006
0.00846916	59006
0.00848568	59007
0.00850234	59007
0.00851872	59009
0.00853538	59009
0.00855189	59010
0.0085684	59011
0.00858492	59012
0.00860143	59013
0.00861794	59014
0.00863459	59014
0.00865125	59014
0.0086679	59014
0.00868441	59015
0.00870106	59015
0.00871771	59015
0.00873436	59015
0.00875071	59017
0.00876736	59017
0.00878372	59019
0.00880021	59020
0.00881671	59021
0.00883336	59021
0.00885	59021
0.00886665	59021
0.00888299	59023
0.00889934	59025
0.00891568	59027
0.00893172	59031
0.00894821	59032
0.00896454	59034
0.00898088	59036
0.00899752	59036
0.00901415	59036
0.00903048	59038
0.00904712	59038
0.00906344	59040
0.00908008	59040
0.00909671	59040
0.00911318	59041
0.00912981	59041
0.00914644	59041
0.00916276	59043
0.00917939	59043
0.00919571	59045
0.00921156	59050
0.00922788	59052
0.00924435	59053
0.00926081	59054
0.00927728	59055
0.0092939	59055
0.00931036	59056
0.00932667	59058
0.00934329	59058
0.0093599	59058
0.00937652	59058
0.00939314	59058
0.00940959	59059
0.00942621	59059
0.00944282	59059
0.00945944	59059
0.00947605	59059
0.00949234	59061
0.00950864	59063
0.00952525	59063
0.00954186	59063
0.00955831	59064
0.00957491	59064
0.00959136	59065
0.00960797	59065
0.00962457	59065
0.00964118	59065
0.00965746	59067
0.00967407	59067
0.00969067	59067
0.00970711	59068
0.00972339	59070
0.00973999	59070
0.00975642	59071
0.00977286	59072
0.00978946	59072
0.00980606	59072
0.00982233	59074
0.00983892	59074
0.00985552	59074
0.00987212	59074
0.00988871	59074
0.0099053	59074
0.0099219	59074
0.00993833	59075
0.00995475	59076
0.00997067	59080
0.0099871	59081
0.010003	59085
0.0100196	59085
0.0100362	59085
0.0100524	59087
0.010069	59087
0.0100856	59087
0.0101022	59087
0.0101188	59087
0.0101354	59087
0.0101516	59089
0.0101682	59089
0.0101848	59089
0.0102008	59092
0.0102174	59092
0.0102336	59094
0.0102502	59094
0.0102668	59094
0.0102834	59094
0.0103	59094
0.0103164	59095
0.0103329	59095
0.0103495	59095
0.0103661	59095
0.0103827	59095
0.010399	59096
0.0104156	59096
0.0104322	59096
0.0104486	59097
0.0104652	59097
0.0104817	59097
0.0104983	59097
0.0105143	59100
0.0105309	59100
0.0105475	59100
0.010564	59100
0.0105806	59100
0.0105972	59100
0.0106137	59100
0.0106299	59102
0.0106465	59102
0.0106629	59103
0.0106793	59104
0.0106958	59104
0.0107124	59104
0.0107288	59105
0.0107453	59105
0.0107619	59105
0.0107784	59105
0.010795	59105
0.0108115	59105
0.0108281	59105
0.0108446	59105
0.0108612	59105
0.0108774	59107
0.0108936	59109
0.0109099	59110
0.0109263	59111
0.0109429	59111
0.0109594	59111
0.010976	59111
0.0109921	59113
0.0110085	59114
0.011025	59114
0.0110414	59115
0.0110579	59115
0.0110745	59115
0.0110909	59116
0.011107	59118
0.0111236	59118
0.0111401	59118
0.0111565	59119
0.0111728	59120
0.0111893	59120
0.0112059	59120
0.0112224	59120
0.0112386	59122
0.0112551	59122
0.0112717	59122
0.0112882	59122
0.0113047	59122
0.0113213	59122
0.0113378	59122
0.0113543	59122
0.0113707	59123
0.0113864	59127
0.011403	59127
0.0114195	59127
0.011436	59127
0.0114526	59127
0.0114691	59127
0.0114856	59127
0.0115021	59127
0.0115187	59127
0.0115352	59127
0.0115513	59129
0.0115678	59129
0.0115844	59129
0.0116007	59130
0.0116172	59130
0.0116332	59133
0.0116497	59133
0.0116662	59133
0.0116823	59135
0.0116988	59135
0.0117152	59136
0.0117317	59136
0.0117482	59136
0.0117645	59137
0.0117808	59138
0.0117969	59140
0.0118135	59140
0.01183	59140
0.0118465	59140
0.0118628	59141
0.0118793	59141
0.0118958	59141
0.0119123	59141
0.0119288	59141
0.0119453	59141
0.0119616	59142
0.0119779	59143
0.0119945	59143
0.0120108	59144
0.0120273	59144
0.0120438	59144
0.0120603	59144
0.0120762	59147
0.0120927	59147
0.0121092	59147
0.0121257	59147
0.0121422	59147
0.0121585	59148
0.012175	59148
0.0121915	59148
0.012208	59148
0.0122244	59148
0.0122407	59149
0.0122572	59149
0.0122737	59149
0.0122902	59149
0.0123067	59149
0.0123232	59149
0.0123397	59149
0.0123562	59149
0.0123725	59150
0.0123886	59152
0.012405	59152
0.0124215	59152
0.012438	59152
0.0124539	59155
0.01247	59157
0.0124864	59157
0.0125029	59157
0.0125194	59157
0.0125359	59157
0.012552	59159
0.0125684	59159
0.0125849	59159
0.0126012	59160
0.0126177	59160
0.0126341	59160
0.0126506	59160
0.0126671	59160
0.0126834	59161
0.0126996	59162
0.0127161	59162
0.0127319	59165
0.0127484	59165
0.0127649	59165
0.0127809	59167
0.0127974	59167
0.0128128	59172
0.0128293	59172
0.0128458	59172
0.0128622	59172
0.0128787	59172
0.0128949	59173
0.0129114	59173
0.0129279	59173
0.0129441	59174
0.0129602	59176
0.0129766	59176
0.0129929	59177
0.0130093	59177
0.0130258	59177
0.0130422	59177
0.0130587	59177
0.0130752	59177
0.0130916	59177
0.0131079	59178
0.0131243	59178
0.0131408	59178
0.0131572	59178
0.0131735	59179
0.0131899	59179
0.0132062	59180
0.0132224	59181
0.0132386	59182
0.0132551	59182
0.0132715	59182
0.0132878	59183
0.0133042	59183
0.0133207	59183
0.0133371	59183
0.0133533	59184
0.0133698	59184
0.013386	59185
0.0134025	59185
0.0134189	59185
0.0134351	59186
0.0134516	59186
0.013468	59186
0.0134845	59186
0.0135009	59186
0.0135173	59186
0.0135338	59186
0.0135502	59186
0.0135667	59186
0.0135831	59186
0.0135991	59188
0.0136155	59188
0.0136317	59189
0.0136482	59189
0.0136646	59189
0.0136811	59189
0.0136975	59189
0.0137139	59189
0.0137304	59189
0.0137466	59190
0.0137628	59191
0.0137792	59191
0.0137956	59191
0.0138118	59192
0.0138283	59192
0.0138447	59192
0.0138611	59192
0.0138776	59192
0.013894	59192
0.0139104	59192
0.0139261	59195
0.0139426	59195
0.0139585	59197
0.0139747	59198
0.0139911	59198
0.0140076	59198
0.014024	59198
0.0140404	59198
0.0140568	59198
0.0140732	59198
0.0140892	59200
0.0141054	59201
0.0141216	59202
0.0141377	59203
0.0141539	59204
0.0141703	59204
0.0141865	59205
0.0142027	59206
0.0142191	59206
0.0142355	59206
0.0142519	59206
0.0142679	59208
0.0142838	59210
0.0143002	59210
0.0143166	59210
0.0143326	59212
0.0143487	59213
0.0143649	59214
0.0143808	59216
0.014397	59217
0.0144132	59218
0.0144296	59218
0.014446	59218
0.0144624	59218
0.0144788	59218
0.0144952	59218
0.0145113	59219
0.0145275	59220
0.0145434	59222
0.0145598	59222
0.0145762	59222
0.0145926	59222
0.014609	59222
0.0146251	59223
0.0146413	59224
0.0146577	59224
0.0146741	59224
0.01469	59226
0.0147064	59226
0.0147228	59226
0.0147392	59226
0.0147555	59226
0.0147719	59226
0.0147883	59226
0.0148047	59226
0.0148211	59226
0.014837	59228
0.0148534	59228
0.0148698	59228
0.0148859	59229
0.0149023	59229
0.0149187	59229
0.0149351	59229
0.0149514	59229
0.0149678	59229
0.0149842	59229
0.0150006	59229
0.015017	59229
0.0150333	59229
0.0150497	59229
0.0150661	59229
0.0150825	59229
0.0150989	59229
0.015115	59230
0.0151314	59230
0.0151477	59230
0.0151639	59231
0.0151802	59231
0.0151966	59231
0.015213	59231
0.0152291	59232
0.0152455	59232
0.0152618	59232
0.0152777	59234
0.0152938	59235
0.0153102	59235
0.0153266	59235
0.0153429	59235
0.0153593	59235
0.0153757	59235
0.015392	59235
0.0154084	59235
0.0154248	59235
0.0154411	59235
0.0154575	59235
0.0154739	59235
0.0154902	59235
0.0155066	59235
0.0155229	59235
0.0155393	59235
0.0155554	59236
0.0155718	59236
0.0155881	59236
0.0156045	59236
0.0156206	59237
0.0156367	59238
0.0156528	59239
0.0156689	59240
0.015685	59241
0.0157013	59241
0.0157177	59241
0.0157335	59243
0.0157493	59245
0.0157657	59245
0.015782	59245
0.0157984	59245
0.0158147	59245
0.0158311	59245
0.0158472	59246
0.0158635	59246
0.0158799	59246
0.0158962	59246
0.0159123	59247
0.0159284	59248
0.0159447	59248
0.0159608	59249
0.0159771	59249
0.0159935	59249
0.0160098	59249
0.0160259	59250
0.0160422	59250
0.0160586	59250
0.0160749	59250
0.016091	59251
0.0161073	59251
0.0161237	59251
0.01614	59251
0.0161563	59251
0.0161727	59251
0.016189	59251
0.0162054	59251
0.0162217	59251
0.016238	59251
0.0162544	59251
0.0162707	59251
0.0162865	59253
0.0163025	59254
0.0163189	59254
0.0163349	59255
0.016351	59256
0.0163673	59256
0.0163836	59256
0.0164	59256
0.016416	59257
0.0164324	59257
0.0164487	59257
0.016465	59257
0.0164813	59257
0.0164974	59258
0.0165137	59258
0.01653	59258
0.0165463	59258
0.0165624	59259
0.0165784	59260
0.0165948	59260
0.0166111	59260
0.0166271	59261
0.0166434	59261
0.0166598	59261
0.0166758	59262
0.0166921	59262
0.0167084	59262
0.0167247	59262
0.0167411	59262
0.0167574	59262
0.0167737	59262
0.01679	59262
0.0168063	59262
0.0168226	59262
0.0168389	59262
0.016855	59263
0.0168713	59263
0.0168876	59263
0.0169039	59263
0.0169199	59264
0.0169359	59265
0.0169522	59265
0.0169686	59265
0.0169849	59265
0.0170012	59265
0.0170175	59265
0.0170338	59265
0.0170501	59265
0.0170664	59265
0.0170827	59265
0.017099	59265
0.0171153	59265
0.0171313	59266
0.0171476	59266
0.0171636	59267
0.0171799	59267
0.0171956	59269
0.0172116	59270
0.0172279	59270
0.017244	59271
0.0172602	59271
0.0172763	59272
0.0172925	59272
0.017308	59275
0.0173243	59275
0.0173406	59275
0.0173569	59275
0.0173731	59275
0.0173894	59275
0.0174054	59276
0.0174217	59276
0.0174377	59277
0.0174537	59278
0.01747	59278
0.017486	59279
0.0175023	59279
0.0175186	59279
0.0175346	59280
0.0175508	59280
0.0175665	59282
0.0175828	59282
0.0175991	59282
0.0176154	59282
0.0176308	59285
0.0176471	59285
0.0176633	59285
0.0176796	59285
0.0176956	59286
0.0177119	59286
0.0177276	59288
0.0177438	59288
0.0177601	59288
0.0177764	59288
0.0177927	59288
0.0178089	59288
0.0178252	59288
0.0178415	59288
0.0178571	59290
0.0178734	59290
0.0178897	59290
0.0179059	59290
0.0179222	59290
0.0179382	59291
0.0179545	59291
0.0179707	59291
0.017987	59291
0.0180032	59291
0.0180195	59291
0.0180355	59292
0.0180514	59293
0.0180677	59293
0.018084	59293
0.0180999	59294
0.0181162	59294
0.0181324	59294
0.0181487	59294
0.018165	59294
0.0181812	59294
0.0181975	59294
0.0182137	59294
0.01823	59294
0.0182462	59294
0.0182616	59297
0.0182778	59297
0.0182941	59297
0.01831	59298
0.0183263	59298
0.0183425	59298
0.0183588	59298
0.018375	59298
0.0183913	59298
0.0184075	59298
0.0184238	59298
0.01844	59298
0.0184563	59298
0.0184722	59299
0.0184885	59299
0.0185047	59299
0.018521	59299
0.0185366	59301
0.0185528	59301
0.0185691	59301
0.0185853	59301
0.0186013	59302
0.0186172	59303
0.0186334	59303
0.0186497	59303
0.0186659	59303
0.0186822	59303
0.0186984	59303
0.0187143	59304
0.0187306	59304
0.0187468	59304
0.018763	59304
0.018779	59305
0.0187952	59305
0.0188114	59305
0.0188277	59305
0.0188439	59305
0.0188601	59305
0.0188757	59307
0.018892	59307
0.0189082	59307
0.0189244	59307
0.0189406	59307
0.0189569	59307
0.0189731	59307
0.0189893	59307
0.0190056	59307
0.0190218	59307
0.0190377	59308
0.0190539	59308
0.0190701	59308
0.0190864	59308
0.0191026	59308
0.0191185	59309
0.0191341	59311
0.0191503	59311
0.0191665	59311
0.0191827	59311
0.019199	59311
0.0192149	59312
0.0192311	59312
0.019247	59313
0.0192629	59314
0.0192791	59314
0.0192953	59314
0.0193115	59314
0.0193274	59315
0.0193436	59315
0.0193595	59316
0.0193757	59316
0.019392	59316
0.0194082	59316
0.0194244	59316
0.0194406	59316
0.0194565	59317
0.0194727	59317
0.0194889	59317
0.0195051	59317
0.0195213	59317
0.0195369	59319
0.0195531	59319
0.0195693	59319
0.0195855	59319
0.0196017	59319
0.0196179	59319
0.0196341	59319
0.0196503	59319
0.0196662	59320
0.019682	59321
0.0196976	59323
0.0197138	59323
0.01973	59323
0.0197462	59323
0.0197624	59323
0.0197786	59323
0.0197948	59323
0.019811	59323
0.0198272	59323
0.019843	59324
0.0198592	59324
0.0198754	59324
0.0198913	59325
0.0199075	59325
0.0199233	59326
0.0199395	59326
0.0199554	59327
0.0199716	59327
0.0199878	59327
0.020004	59327
0.0200202	59327
0.0200363	59327
0.0200525	59327
0.0200684	59328
0.0200842	59329
0.0201004	59329
0.0201166	59329
0.0201328	59329
0.020149	59329
0.0201652	59329
0.0201813	59329
0.0201975	59329
0.0202137	59329
0.0202299	59329
0.0202461	59329
0.0202622	59329
0.0202784	59329
0.0202946	59329
0.0203108	59329
0.0203269	59329
0.0203431	59329
0.0203593	59329
0.0203751	59330
0.0203913	59330
0.0204075	59330
0.0204233	59331
0.0204395	59331
0.0204557	59331
0.0204718	59331
0.020488	59331
0.0205042	59331
0.0205204	59331
0.0205365	59331
0.0205527	59331
0.0205689	59331
0.020585	59331
0.0206012	59331
0.0206174	59331
0.0206335	59331
0.0206497	59331
0.0206659	59331
0.020682	59331
0.0206982	59331
0.020714	59332
0.0207302	59332
0.0207457	59334
0.0207618	59334
0.020778	59334
0.0207941	59334
0.0208103	59334
0.0208265	59334
0.0208426	59334
0.0208588	59334
0.0208749	59334
0.0208911	59334
0.0209072	59334
0.0209231	59335
0.0209392	59335
0.0209554	59335
0.0209715	59335
0.0209877	59335
0.0210038	59335
0.02102	59335
0.0210358	59336
0.0210516	59337
0.0210677	59337
0.0210839	59337
0.0211	59337
0.0211162	59337
0.021132	59338
0.0211478	59339
0.0211639	59339
0.0211797	59340
0.0211959	59340
0.021212	59340
0.0212282	59340
0.0212443	59340
0.0212605	59340
0.0212762	59341
0.0212924	59341
0.0213085	59341
0.0213247	59341
0.0213405	59342
0.0213566	59342
0.0213724	59343
0.0213882	59344
0.0214043	59344
0.0214201	59345
0.0214362	59345
0.0214524	59345
0.0214685	59345
0.0214846	59345
0.0215008	59345
0.0215158	59348
0.021532	59348
0.0215481	59348
0.0215639	59349
0.02158	59349
0.0215961	59349
0.0216123	59349
0.021628	59350
0.0216438	59351
0.0216599	59351
0.0216761	59351
0.0216922	59351
0.0217083	59351
0.0217244	59351
0.0217406	59351
0.0217563	59352
0.0217721	59353
0.0217882	59353
0.0218043	59353
0.0218205	59353
0.0218366	59353
0.0218523	59354
0.0218681	59355
0.0218835	59357
0.0218996	59357
0.0219154	59358
0.0219311	59359
0.0219472	59359
0.021963	59360
0.0219787	59361
0.0219949	59361
0.022011	59361
0.0220271	59361
0.0220432	59361
0.0220593	59361
0.0220754	59361
0.0220915	59361
0.0221076	59361
0.0221237	59361
0.0221399	59361
0.022156	59361
0.0221721	59361
0.0221882	59361
0.0222043	59361
0.02222	59362
0.0222358	59363
0.0222519	59363
0.022268	59363
0.0222841	59363
0.0223002	59363
0.0223163	59363
0.0223324	59363
0.0223481	59364
0.0223642	59364
0.0223803	59364
0.0223964	59364
0.0224125	59364
0.0224286	59364
0.0224447	59364
0.0224608	59364
0.0224769	59364
0.022493	59364
0.0225091	59364
0.0225252	59364
0.0225413	59364
0.0225574	59364
0.0225735	59364
0.0225896	59364
0.0226057	59364
0.0226214	59365
0.0226375	59365
0.0226536	59365
0.0226697	59365
0.0226857	59365
0.0227018	59365
0.0227179	59365
0.022734	59365
0.0227501	59365
0.0227658	59366
0.0227819	59366
0.022798	59366
0.0228141	59366
0.0228301	59366
0.0228462	59366
0.0228623	59366
0.0228784	59366
0.0228945	59366
0.0229106	59366
0.0229266	59366
0.0229427	59366
0.0229588	59366
0.0229749	59366
0.0229906	59367
0.0230063	59368
0.0230224	59368
0.0230377	59370
0.0230538	59370
0.0230698	59370
0.0230855	59371
0.0231016	59371
0.0231177	59371
0.0231338	59371
0.0231498	59371
0.0231659	59371
0.023182	59371
0.0231977	59372
0.0232137	59372
0.0232298	59372
0.0232459	59372
0.0232616	59373
0.0232776	59373
0.0232933	59374
0.0233094	59374
0.0233254	59374
0.0233415	59374
0.0233576	59374
0.0233736	59374
0.0233893	59375
0.0234054	59375
0.0234214	59375
0.0234375	59375
0.0234536	59375
0.0234696	59375
0.0234857	59375
0.0235017	59375
0.0235178	59375
0.0235339	59375
0.0235499	59375
0.023566	59375
0.023582	59375
0.0235977	59376
0.0236134	59377
0.0236294	59377
0.0236455	59377
0.0236615	59377
0.0236776	59377
0.0236936	59377
0.0237097	59377
0.0237257	59377
0.0237418	59377
0.0237579	59377
0.0237739	59377
0.02379	59377
0.0238052	59379
0.0238213	59379
0.0238373	59379
0.0238534	59379
0.0238694	59379
0.0238855	59379
0.0239015	59379
0.0239175	59379
0.0239336	59379
0.0239496	59379
0.0239657	59379
0.0239817	59379
0.0239978	59379
0.0240138	59379
0.0240298	59379
0.0240455	59380
0.0240615	59380
0.0240776	59380
0.0240936	59380
0.0241097	59380
0.0241257	59380
0.0241413	59381
0.0241574	59381
0.0241734	59381
0.0241894	59381
0.0242055	59381
0.0242215	59381
0.0242375	59381
0.0242536	59381
0.0242696	59381
0.0242856	59381
0.0243017	59381
0.0243177	59381
0.0243337	59381
0.0243498	59381
0.0243658	59381
0.0243818	59381
0.0243979	59381
0.0244139	59381
0.0244299	59381
0.0244459	59381
0.024462	59381
0.024478	59381
0.024494	59381
0.02451	59381
0.0245261	59381
0.0245421	59381
0.0245581	59381
0.0245741	59381
0.0245902	59381
0.0246062	59381
0.0246222	59381
0.0246382	59381
0.0246542	59381
0.0246703	59381
0.0246863	59381
0.0247023	59381
0.0247183	59381
0.0247343	59381
0.0247504	59381
0.0247664	59381
0.0247824	59381
0.0247984	59381
0.0248144	59381
0.0248304	59381
0.024846	59382
0.0248621	59382
0.0248781	59382
0.0248941	59382
0.0249101	59382
0.0249261	59382
0.0249421	59382
0.0249581	59382
0.0249741	59382
0.0249901	59382
0.0250062	59382
0.0250222	59382
0.0250382	59382
0.0250542	59382
0.0250702	59382
0.0250862	59382
0.0251022	59382
0.0251182	59382
0.0251342	59382
0.0251498	59383
0.025165	59385
0.0251806	59386
0.0251966	59386
0.0252126	59386
0.0252282	59387
0.0252442	59387
0.0252602	59387
0.0252762	59387
0.0252921	59387
0.0253077	59388
0.0253237	59388
0.0253397	59388
0.0253557	59388
0.0253713	59389
0.0253873	59389
0.0254033	59389
0.0254193	59389
0.0254349	59390
0.0254508	59390
0.0254668	59390
0.0254828	59390
0.0254988	59390
0.0255148	59390
0.0255308	59390
0.0255468	59390
0.0255628	59390
0.0255783	59391
0.0255943	59391
0.0256103	59391
0.0256263	59391
0.0256423	59391
0.0256583	59391
0.0256738	59392
0.0256898	59392
0.0257058	59392
0.0257218	59392
0.0257378	59392
0.0257537	59392
0.0257697	59392
0.0257857	59392
0.0258017	59392
0.0258177	59392
0.0258336	59392
0.0258496	59392
0.0258656	59392
0.0258816	59392
0.0258971	59393
0.0259131	59393
0.0259291	59393
0.0259451	59393
0.025961	59393
0.025977	59393
0.025993	59393
0.0260085	59394
0.0260245	59394
0.0260405	59394
0.0260564	59394
0.0260724	59394
0.0260884	59394
0.0261044	59394
0.0261199	59395
0.0261359	59395
0.0261518	59395
0.0261678	59395
0.0261838	59395
0.0261997	59395
0.0262157	59395
0.0262317	59395
0.0262476	59395
0.0262636	59395
0.0262791	59396
0.0262951	59396
0.026311	59396
0.0263266	59397
0.0263425	59397
0.0263585	59397
0.026374	59398
0.02639	59398
0.0264059	59398
0.0264215	59399
0.0264374	59399
0.0264534	59399
0.0264693	59399
0.0264853	59399
0.0265012	59399
0.0265172	59399
0.0265332	59399
0.0265491	59399
0.0265646	59400
0.0265801	59401
0.0265961	59401
0.026612	59401
0.026628	59401
0.0266439	59401
0.0266595	59402
0.0266754	59402
0.0266914	59402
0.0267073	59402
0.0267232	59402
0.0267392	59402
0.0267551	59402
0.0267711	59402
0.0267866	59403
0.0268021	59404
0.026818	59404
0.026834	59404
0.0268495	59405
0.0268654	59405
0.0268805	59407
0.0268964	59407
0.0269124	59407
0.0269283	59407
0.0269442	59407
0.0269597	59408
0.0269757	59408
0.0269912	59409
0.0270067	59410
0.0270226	59410
0.0270385	59410
0.0270545	59410
0.0270704	59410
0.0270859	59411
0.0271014	59412
0.0271173	59412
0.0271328	59413
0.0271487	59413
0.0271647	59413
0.0271801	59414
0.0271961	59414
0.0272116	59415
0.0272275	59415
0.0272434	59415
0.0272593	59415
0.0272753	59415
0.0272912	59415
0.0273062	59417
0.0273217	59418
0.0273372	59419
0.0273526	59420
0.0273686	59420
0.0273845	59420
0.0274004	59420
0.0274163	59420
0.0274322	59420
0.0274482	59420
0.0274641	59420
0.02748	59420
0.0274959	59420
0.0275118	59420
0.0275277	59420
0.0275437	59420
0.0275596	59420
0.0275755	59420
0.0275914	59420
0.0276073	59420
0.0276232	59420
0.0276387	59421
0.0276546	59421
0.0276705	59421
0.0276864	59421
0.0277023	59421
0.0277182	59421
0.0277341	59421
0.0277501	59421
0.0277655	59422
0.0277814	59422
0.0277973	59422
0.0278119	59425
0.0278278	59425
0.0278437	59425
0.0278596	59425
0.0278755	59425
0.0278914	59425
0.0279073	59425
0.0279232	59425
0.0279382	59427
0.0279541	59427
0.02797	59427
0.0279859	59427
0.0280018	59427
0.0280177	59427
0.0280336	59427
0.0280495	59427
0.0280654	59427
0.0280813	59427
0.0280971	59427
0.028113	59427
0.0281289	59427
0.0281444	59428
0.0281603	59428
0.0281762	59428
0.028192	59428
0.0282079	59428
0.0282238	59428
0.0282397	59428
0.0282551	59429
0.028271	59429
0.0282869	59429
0.0283023	59430
0.0283182	59430
0.0283341	59430
0.02835	59430
0.0283659	59430
0.0283818	59430
0.0283972	59431
0.0284131	59431
0.028429	59431
0.0284449	59431
0.0284607	59431
0.0284766	59431
0.0284925	59431
0.0285084	59431
0.0285243	59431
0.0285401	59431
0.028556	59431
0.0285719	59431
0.0285878	59431
0.0286037	59431
0.0286191	59432
0.0286349	59432
0.0286503	59433
0.0286662	59433
0.0286821	59433
0.028698	59433
0.0287129	59435
0.0287288	59435
0.0287446	59435
0.0287605	59435
0.0287764	59435
0.0287923	59435
0.0288081	59435
0.0288235	59436
0.0288394	59436
0.0288553	59436
0.0288711	59436
0.028887	59436
0.0289029	59436
0.0289187	59436
0.0289346	59436
0.0289505	59436
0.0289663	59436
0.0289822	59436
0.0289981	59436
0.0290139	59436
0.0290298	59436
0.0290456	59436
0.0290615	59436
0.0290774	59436
0.0290932	59436
0.0291091	59436
0.0291249	59436
0.0291403	59437
0.0291562	59437
0.029172	59437
0.0291879	59437
0.0292038	59437
0.0292196	59437
0.0292355	59437
0.0292508	59438
0.0292667	59438
0.0292826	59438
0.0292979	59439
0.0293138	59439
0.0293296	59439
0.0293455	59439
0.0293613	59439
0.0293772	59439
0.029393	59439
0.0294084	59440
0.0294243	59440
0.0294401	59440
0.0294555	59441
0.0294713	59441
0.0294872	59441
0.029503	59441
0.0295188	59441
0.0295347	59441
0.0295501	59442
0.0295659	59442
0.0295817	59442
0.0295976	59442
0.0296134	59442
0.0296293	59442
0.0296451	59442
0.0296609	59442
0.0296758	59444
0.0296917	59444
0.0297075	59444
0.0297233	59444
0.0297392	59444
0.029755	59444
0.0297704	59445
0.0297862	59445
0.029802	59445
0.0298179	59445
0.0298337	59445
0.0298495	59445
0.0298649	59446
0.0298807	59446
0.0298965	59446
0.0299124	59446
0.0299282	59446
0.029944	59446
0.0299599	59446
0.0299757	59446
0.029991	59447
0.0300064	59448
0.0300222	59448
0.030038	59448
0.0300534	59449
0.0300687	59450
0.0300845	59450
0.0301003	59450
0.0301162	59450
0.030132	59450
0.0301478	59450
0.0301636	59450
0.0301794	59450
0.0301953	59450
0.0302111	59450
0.0302269	59450
0.0302427	59450
0.0302585	59450
0.0302739	59451
0.0302897	59451
0.0303055	59451
0.0303213	59451
0.0303371	59451
0.0303529	59451
0.0303688	59451
0.0303846	59451
0.0303994	59453
0.0304152	59453
0.030431	59453
0.0304468	59453
0.0304626	59453
0.0304785	59453
0.0304943	59453
0.0305096	59454
0.0305254	59454
0.0305412	59454
0.0305565	59455
0.0305723	59455
0.0305881	59455
0.0306039	59455
0.0306197	59455
0.0306355	59455
0.0306513	59455
0.0306671	59455
0.0306829	59455
0.0306983	59456
0.0307141	59456
0.0307299	59456
0.0307457	59456
0.0307615	59456
0.0307773	59456
0.0307931	59456
0.0308089	59456
0.0308247	59456
0.0308399	59457
0.0308557	59457
0.0308715	59457
0.0308873	59457
0.0309031	59457
0.0309189	59457
0.0309347	59457
0.03095	59458
0.0309658	59458
0.0309806	59460
0.0309954	59462
0.0310112	59462
0.031027	59462
0.0310427	59462
0.031058	59463
0.0310738	59463
0.0310896	59463
0.0311054	59463
0.0311212	59463
0.031137	59463
0.0311527	59463
0.0311685	59463
0.0311838	59464
0.0311996	59464
0.0312154	59464
0.0312312	59464
0.0312469	59464
0.0312627	59464
0.0312785	59464
0.0312938	59465
0.0313096	59465
0.0313253	59465
0.0313411	59465
0.0313569	59465
0.0313727	59465
0.0313885	59465
0.0314037	59466
0.0314195	59466
0.0314353	59466
0.031451	59466
0.0314668	59466
0.0314826	59466
0.0314984	59466
0.0315136	59467
0.0315294	59467
0.0315452	59467
0.0315609	59467
0.0315767	59467
0.0315925	59467
0.0316083	59467
0.031624	59467
0.0316398	59467
0.0316551	59468
0.0316708	59468
0.0316866	59468
0.0317024	59468
0.0317181	59468
0.0317339	59468
0.0317496	59468
0.0317654	59468
0.0317812	59468
0.0317969	59468
0.0318127	59468
0.0318285	59468
0.0318442	59468
0.03186	59468
0.0318758	59468
0.0318915	59468
0.0319073	59468
0.0319215	59471
0.0319372	59471
0.0319525	59472
0.0319682	59472
0.031984	59472
0.0319992	59473
0.032015	59473
0.0320307	59473
0.032046	59474
0.0320617	59474
0.0320775	59474
0.0320932	59474
0.032109	59474
0.0321247	59474
0.0321405	59474
0.0321562	59474
0.032172	59474
0.0321877	59474
0.0322035	59474
0.0322187	59475
0.0322344	59475
0.0322502	59475
0.0322659	59475
0.0322812	59476
0.0322969	59476
0.0323126	59476
0.0323284	59476
0.0323441	59476
0.0323599	59476
0.0323756	59476
0.0323914	59476
0.0324066	59477
0.0324223	59477
0.0324381	59477
0.0324538	59477
0.0324695	59477
0.0324853	59477
0.032501	59477
0.0325168	59477
[truncated: 1,139 more rows]
