# Supplementary material for: Deep representation features from DreamDIAXMBD improve the analysis of data-independent acquisition proteomics
Source: Commun Biol. 2021 Oct 14;4:1190. doi: 10.1038/s42003-021-02726-6 (PMC8517002; doi:10.1038/s42003-021-02726-6)
Supplement: Supplementary file 8 — Supplementary Data 5 [file 42003_2021_2726_MOESM8_ESM.xlsx]

## Sheet: 20XICs
FDR	N_mouse_precursors
0.00367647	271
0.0013468	1483
0.00182927	1637
0.000379183	10545
0.000290208	17224
0.000331418	18098
0.000375375	18641
0.000406112	19691
0.000429635	20939
0.0004044	24718
0.000433173	25383
0.00046463	25815
0.000492798	26367
0.000529621	26420
0.000512645	29245
0.000502292	31838
0.000529744	32074
0.000536897	33508
0.000553355	34317
0.000578302	34564
0.000594446	35306
0.000617908	35582
0.00064201	35802
0.000656886	36512
0.000679532	36765
0.000676625	38400
0.000699319	38582
0.000721148	38799
0.000740968	39109
0.000754129	39751
0.000774264	40007
0.00079369	40286
0.000815016	40457
0.000831438	40859
0.000851975	41046
0.000860215	41814
0.000881099	41956
0.00090212	42085
0.000925047	42121
0.000948204	42145
0.000969726	42239
0.000988398	42451
0.00100887	42579
0.00103023	42665
0.00104756	42912
0.0010686	43001
0.00109155	43011
0.0011134	43063
0.0011329	43203
0.001147	43542
0.00116753	43631
0.00118977	43654
0.00120941	43770
0.0012207	44183
0.00124153	44245
0.00125933	44412
0.00128021	44467
0.00129981	44564
0.00131755	44721
0.00133958	44730
0.00135912	44821
0.00137591	44999
0.00139764	45013
0.00141866	45049
0.00143742	45155
0.00145439	45314
0.00147551	45341
0.00149714	45352
0.00151879	45362
0.00153914	45410
0.00155661	45541
0.00157553	45627
0.0015972	45632
0.00161167	45841
0.00163271	45861
0.00164855	46025
0.00166992	46033
0.00168842	46119
0.00170612	46225
0.00172559	46281
0.00174652	46297
0.0017661	46348
0.00178656	46375
0.00180556	46439
0.00182509	46488
0.00184103	46627
0.00186176	46643
0.00188014	46717
0.00190065	46737
0.00192057	46771
0.00192739	47123
0.00194676	47166
0.00196763	47172
0.0019827	47316
0.00200185	47361
0.00201804	47475
0.00203867	47483
0.00205952	47486
0.00208014	47494
0.0020971	47585
0.00211399	47676
0.00213429	47689
0.00215144	47772
0.00217069	47807
0.00218823	47879
0.00220801	47901
0.00222583	47965
0.0022436	48029
0.00226057	48109
0.0022805	48125
0.00230047	48140
0.00232115	48140
0.00234163	48144
0.00236191	48152
0.0023809	48186
0.00240022	48213
0.00241461	48338
0.0024228	48586
0.00244248	48602
0.00246159	48629
0.00248149	48640
0.00249514	48773
0.00251256	48831
0.00253077	48873
0.00255071	48881
0.00256917	48917
0.00258893	48928
0.0026048	49012
0.00262446	49024
0.00264389	49040
0.00266022	49113
0.0026764	49188
0.00269575	49204
0.00271348	49249
0.0027248	49410
0.00274415	49424
0.00276371	49434
0.00278276	49453
0.00280225	49464
0.00282178	49474
0.00284183	49475
0.00286112	49489
0.00288057	49500
0.00290065	49500
0.00292003	49512
0.00293952	49522
0.00295721	49562
0.00297667	49572
0.00299594	49585
0.00301374	49622
0.0030328	49638
0.00305123	49664
0.00306841	49710
0.00308834	49711
0.00310808	49715
0.00312437	49774
0.00314327	49791
0.00316107	49825
0.00317955	49848
0.00319738	49881
0.00321672	49890
0.00323579	49903
0.00325271	49949
0.00327065	49979
0.00329046	49980
0.00330763	50021
0.00332663	50034
0.00334615	50039
0.00336586	50041
0.00338396	50067
0.00340305	50078
0.00341914	50133
0.00343807	50146
0.00345766	50149
0.00347657	50162
0.00349602	50167
0.0035156	50170
0.00352993	50248
0.0035454	50309
0.00356041	50376
0.00357891	50393
0.00359074	50504
0.00361018	50507
0.00362919	50516
0.0036474	50536
0.00366625	50547
0.00368422	50570
0.00370319	50579
0.00372216	50588
0.00374038	50607
0.00375999	50607
0.00377945	50609
0.00379854	50616
0.00381117	50709
0.00382991	50720
0.00384736	50748
0.00386684	50749
0.00388068	50824
0.00389921	50837
0.00391803	50846
0.00393593	50867
0.00395412	50884
0.00397245	50899
0.00399084	50913
0.00401002	50917
0.00402942	50918
0.0040485	50923
0.00406798	50923
0.00408746	50923
0.00409078	51125
0.00411018	51125
0.00412773	51148
0.00414623	51159
0.00416391	51180
0.0041832	51181
0.00420176	51191
0.00421884	51219
0.00423811	51220
0.00425598	51238
0.00427093	51291
0.00428951	51300
0.00430758	51315
0.0043259	51327
0.00434353	51347
0.00436055	51374
0.00437772	51399
0.00439684	51401
0.00441228	51446
0.00443086	51454
0.00444917	51465
0.00446558	51498
0.00448352	51513
0.00450172	51525
0.00451999	51536
0.00453861	51543
0.00455554	51569
0.00457423	51575
0.00459282	51582
0.00460545	51656
0.00462178	51688
0.00463034	51807
0.00464866	51816
0.0046659	51837
0.00468429	51845
0.0047024	51856
0.0047206	51866
0.0047397	51866
0.00475825	51872
0.00477579	51889
0.00479148	51926
0.00481036	51928
0.0048274	51950
0.00484646	51950
0.00486441	51962
0.00488197	51978
0.00489596	52032
0.00490776	52109
0.0049263	52114
0.0049452	52115
0.00496354	52122
0.00498044	52144
0.00499581	52182
0.00501373	52193
0.00503183	52202
0.00504772	52234
0.0050658	52243
0.00508349	52256
0.00510165	52264
0.00511942	52276
0.00513777	52282
0.0051566	52283
0.00517514	52287
0.00519377	52290
0.005212	52297
0.00522973	52309
0.00524855	52310
0.00526696	52315
0.00528537	52320
0.00530358	52327
0.00532056	52346
0.00533916	52349
0.00535806	52349
0.00537267	52391
0.00539155	52391
0.00540951	52400
0.00542653	52418
0.00544509	52421
0.00546282	52432
0.00548096	52439
0.0054994	52443
0.00551826	52443
0.00553502	52463
0.00555377	52464
0.00557071	52482
0.00558829	52494
0.0056068	52497
0.00562543	52499
0.00564405	52501
0.00566159	52513
0.00567934	52523
0.00569741	52530
0.00571612	52531
0.00573277	52551
0.00575093	52557
0.00576887	52565
0.00578767	52565
0.00580351	52592
0.00582044	52609
0.00583922	52609
0.00585635	52624
0.00587036	52667
0.00588901	52668
0.00590488	52694
0.00591995	52727
0.00593712	52741
0.00595406	52757
0.00596942	52787
0.00598678	52799
0.00600471	52806
0.00602206	52818
0.00603985	52826
0.00605707	52839
0.0060752	52844
0.00609286	52853
0.00610856	52879
0.00612655	52885
0.00614396	52896
0.00616194	52902
0.00618026	52905
0.00619823	52911
0.0062141	52935
0.00623205	52941
0.00624836	52961
0.00626195	53004
0.00627999	53009
0.00629791	53015
0.00631571	53022
0.00632971	53061
0.00634736	53069
0.00636537	53074
0.00638302	53082
0.0064009	53088
0.00641913	53091
0.00643773	53091
0.00645282	53120
0.00647116	53122
0.00648974	53122
0.00650625	53139
0.00652471	53140
0.00654255	53146
0.00656063	53150
0.00657882	53153
0.00659468	53175
0.00661324	53175
0.00662919	53196
0.00664353	53230
0.00666206	53230
0.00667786	53252
0.00669626	53253
0.00671479	53253
0.00673256	53259
0.00675008	53267
0.00676759	53275
0.00678446	53288
0.0068012	53302
0.00681945	53304
0.00683796	53304
0.00685621	53306
0.00687061	53338
0.00688539	53367
0.00690335	53371
0.00692157	53373
0.00694005	53373
0.00695827	53375
0.00697597	53381
0.00699366	53387
0.007012	53388
0.00702903	53399
0.0070471	53402
0.00706517	53405
0.00708086	53426
0.00709536	53456
0.0071138	53456
0.00713198	53458
0.00714922	53467
0.00716606	53479
0.00718423	53481
0.00720239	53483
0.00721693	53512
0.00722771	53569
0.00724436	53582
0.00726249	53584
0.00728088	53584
0.00729873	53588
0.00731685	53590
0.0073351	53591
0.00735104	53609
0.00736928	53610
0.00738465	53632
0.00740288	53633
0.00741974	53644
0.00743811	53644
0.00745427	53660
0.00747152	53668
0.0074896	53670
0.00750795	53670
0.00752533	53677
0.00754368	53677
0.00756175	53679
0.0075801	53679
0.00759831	53680
0.00761665	53680
0.00763486	53681
0.00764995	53704
0.00766574	53722
0.00768009	53750
0.00769785	53754
0.00771602	53755
0.00773391	53758
0.00774293	53823
0.00775951	53835
0.00777737	53838
0.00779465	53845
0.00781221	53850
0.00783049	53850
0.00784603	53869
0.00786358	53874
0.00788098	53880
0.00789895	53882
0.00791532	53895
0.00793329	53897
0.00795024	53906
0.00796161	53953
0.00797897	53959
0.00799706	53960
0.00801338	53973
0.00802984	53985
0.00804762	53988
0.00806422	53999
0.00808229	54000
0.00809947	54007
0.00810994	54059
0.00812784	54061
0.00814544	54065
0.00816334	54067
0.00818123	54069
0.00819898	54072
0.00821521	54085
0.0082334	54085
0.00825158	54085
0.00826977	54085
0.0082875	54088
0.00830522	54091
0.0083234	54091
0.00834143	54092
0.00835946	54093
0.00837764	54093
0.00839489	54099
0.00841014	54118
0.00842707	54126
0.00844523	54126
0.0084634	54126
0.00847908	54142
0.00849677	54145
0.00851477	54146
0.00853183	54153
0.00854983	54154
0.00856656	54163
0.00858393	54168
0.00859955	54184
0.00861706	54188
0.00863315	54201
0.00865065	54205
0.00866878	54205
0.00868675	54206
0.00870392	54212
0.00872189	54213
0.00873698	54232
0.00875413	54238
0.00877065	54248
0.0087886	54249
0.00880655	54250
0.00881821	54290
0.00883615	54291
0.00885408	54292
0.00887039	54303
0.00888751	54309
0.00890284	54326
0.00892043	54329
0.00893818	54331
0.00895365	54347
0.00897041	54355
0.00898831	54356
0.00900638	54356
0.00902395	54359
0.00904153	54362
0.00905711	54377
0.00907517	54377
0.00909323	54377
0.00911012	54384
0.00912818	54384
0.0091459	54386
0.00916362	54388
0.00918133	54390
0.00919771	54400
0.00921558	54401
0.00922741	54438
0.00924157	54461
0.0092596	54461
0.00927694	54465
0.00929327	54475
0.00931129	54475
0.00932897	54477
0.00934681	54478
0.0093633	54487
0.00937926	54499
0.0093947	54514
0.00941271	54514
0.00943002	54518
0.0094463	54528
0.00945983	54554
0.00947781	54554
0.0094939	54565
0.00950981	54577
0.00952606	54587
0.00954282	54594
0.00955957	54601
0.00957389	54622
0.00959046	54630
0.00960789	54633
0.00962549	54635
0.0096431	54637
0.00965825	54653
0.00967602	54654
0.00969027	54675
0.00970786	54677
0.00972315	54692
0.00974091	54693
0.00975848	54695
0.00977623	54696
0.00979203	54708
0.00980782	54720
0.00982539	54722
0.00984277	54725
0.00986051	54726
0.00987824	54727
0.00989615	54727
0.00991353	54730
0.00992928	54742
0.00994647	54746
0.00996419	54747
0.00998083	54754
0.00999657	54766
0.010009	54796
0.0100267	54797
0.010041	54817
0.0100576	54824
0.0100733	54836
0.010091	54837
0.0101079	54842
0.0101247	54848
0.0101415	54854
0.0101581	54861
0.0101739	54872
0.0101917	54872
0.0102083	54879
0.0102254	54883
0.0102422	54889
0.0102596	54891
0.0102773	54892
0.0102952	54892
0.0103113	54901
0.010329	54902
0.0103442	54916
0.0103611	54921
0.0103788	54922
0.0103958	54926
0.0104101	54945
0.0104272	54949
0.0104446	54951
0.0104611	54958
0.0104774	54966
0.0104949	54968
0.0105125	54969
0.0105261	54991
0.0105437	54992
0.0105615	54992
0.0105793	54992
0.010596	54998
0.0106138	54998
0.0106316	54998
0.0106461	55015
0.0106639	55015
0.0106811	55018
0.0106986	55020
0.0107146	55029
0.0107308	55037
0.0107479	55041
0.0107647	55046
0.0107823	55047
0.0107969	55063
0.0108112	55081
0.0108288	55082
0.0108465	55082
0.0108633	55087
0.0108801	55092
0.0108957	55103
0.0109109	55116
0.0109287	55116
0.0109446	55125
0.0109606	55134
0.0109782	55135
0.0109912	55159
0.0110054	55177
0.0110229	55178
0.0110406	55178
0.0110573	55183
0.0110749	55184
0.0110914	55190
0.0111081	55195
0.0111256	55196
0.0111424	55201
0.0111575	55214
0.011175	55215
0.0111903	55227
0.011208	55227
0.0112253	55229
0.011242	55234
0.0112595	55235
0.011277	55236
0.0112945	55237
0.011312	55238
0.0113297	55238
0.0113433	55258
0.01136	55263
0.0113775	55264
0.0113951	55264
0.0114126	55265
0.0114303	55265
0.0114474	55268
0.0114646	55270
0.0114823	55270
0.011498	55280
0.0115148	55284
0.0115323	55285
0.0115456	55306
0.0115627	55309
0.0115793	55314
0.0115953	55322
0.0116117	55328
0.0116275	55337
0.0116416	55354
0.0116568	55366
0.0116732	55372
0.0116906	55373
0.0117082	55373
0.0117257	55374
0.0117429	55376
0.0117601	55378
0.011776	55386
0.0117924	55392
0.0118079	55402
0.0118237	55411
0.0118413	55411
0.0118585	55413
0.0118757	55415
0.0118914	55424
0.0119029	55453
0.0119205	55453
0.0119344	55470
0.0119491	55484
0.0119667	55484
0.0119821	55494
0.0119993	55496
0.012016	55500
0.0120321	55507
0.0120497	55507
0.0120673	55507
0.0120834	55514
0.0121001	55518
0.0121166	55523
0.0121331	55528
0.0121491	55535
0.0121665	55536
0.0121812	55549
0.0121969	55558
0.0122144	55558
0.01223	55567
0.0122471	55569
0.0122645	55570
0.0122801	55579
0.0122965	55584
0.0123141	55584
0.0123316	55584
0.0123492	55584
0.0123667	55584
0.0123843	55584
0.0124003	55591
0.0124176	55592
0.0124343	55596
0.0124516	55597
0.0124691	55597
0.0124867	55597
0.0125042	55597
0.0125218	55597
0.0125391	55598
0.0125555	55603
0.0125704	55615
0.0125865	55621
0.0125994	55642
0.0126124	55662
0.0126257	55681
0.0126427	55683
0.0126596	55686
0.0126769	55687
0.0126944	55687
0.0127114	55689
0.0127282	55692
0.0127448	55696
0.0127605	55704
0.012778	55704
0.0127955	55704
0.0128123	55707
0.0128276	55717
0.0128441	55721
0.0128612	55723
0.012873	55748
0.0128904	55748
0.0129079	55748
0.0129254	55748
0.0129383	55768
0.0129539	55776
0.0129714	55776
0.0129886	55777
0.0130049	55782
0.0130217	55785
0.0130387	55787
0.0130555	55790
0.0130715	55796
0.0130885	55798
0.0131051	55802
0.0131218	55805
0.0131363	55818
0.0131535	55819
0.0131705	55821
0.0131877	55822
0.0132044	55825
0.0132219	55825
0.0132353	55842
0.0132511	55849
0.0132648	55865
0.0132815	55868
0.013299	55868
0.013315	55874
0.0133324	55874
0.0133496	55875
0.0133665	55877
0.0133839	55877
0.0134009	55879
0.0134174	55883
0.0134343	55885
0.0134517	55885
0.0134687	55887
0.0134861	55887
0.0135035	55887
0.0135202	55890
0.0135321	55913
0.0135495	55913
0.0135645	55923
0.0135819	55923
0.0135972	55932
0.0136143	55933
0.0136315	55934
0.0136486	55935
0.013661	55956
0.0136781	55957
0.0136926	55969
0.0137093	55972
0.0137191	56003
0.0137365	56003
0.0137507	56016
0.0137681	56016
0.0137852	56017
0.0137989	56032
0.0138163	56032
0.013831	56043
0.0138481	56044
0.0138642	56049
0.0138808	56052
0.0138977	56054
0.0139136	56060
0.0139307	56061
0.0139448	56074
0.0139614	56077
0.0139785	56078
0.0139959	56078
0.0140129	56079
0.0140293	56083
0.0140454	56088
0.0140627	56088
0.0140786	56094
0.0140954	56096
0.0141127	56096
0.0141273	56107
0.0141429	56114
0.014159	56119
0.0141761	56120
0.0141934	56120
0.0142067	56136
0.0142238	56137
0.0142396	56143
0.0142559	56147
0.0142724	56150
0.0142875	56159
0.0143048	56159
0.0143183	56174
0.0143343	56179
0.0143501	56185
0.0143672	56186
0.0143845	56186
0.014401	56189
0.0144183	56189
0.0144315	56205
0.014448	56208
0.0144653	56208
0.0144823	56209
0.0144994	56210
0.0145151	56216
0.0145321	56217
0.0145494	56217
0.0145644	56226
0.0145814	56227
0.0145974	56232
0.0146144	56233
0.0146314	56234
0.0146487	56234
0.0146659	56234
0.0146827	56236
0.0146994	56238
0.0147144	56247
0.0147316	56247
0.0147463	56257
0.0147628	56260
0.0147782	56267
0.0147955	56267
0.0148125	56268
0.0148284	56273
0.0148415	56289
0.0148562	56299
0.0148729	56301
0.0148901	56301
0.0149074	56301
0.0149246	56301
0.0149418	56301
0.0149588	56302
0.0149758	56303
0.014993	56303
0.01501	56304
0.0150269	56305
0.0150439	56306
0.0150611	56306
0.0150781	56307
0.0150948	56309
0.0151112	56312
0.0151282	56313
0.0151446	56316
0.01516	56323
0.0151762	56327
0.0151923	56331
0.0152063	56343
0.0152217	56350
0.0152389	56350
0.0152548	56355
0.015272	56355
0.0152886	56357
0.0153059	56357
0.0153217	56362
0.0153376	56367
0.0153548	56367
0.015372	56367
0.0153881	56371
0.015405	56372
0.0154201	56380
0.015437	56381
0.0154542	56381
0.0154711	56382
0.0154883	56382
0.0155052	56383
0.0155224	56383
0.0155393	56384
0.0155541	56393
0.0155713	56393
0.0155882	56394
0.0156048	56396
0.0156209	56400
0.015637	56404
0.0156531	56408
0.0156692	56412
0.0156863	56412
0.0157032	56413
0.0157199	56415
0.0157359	56419
0.015752	56423
0.0157689	56424
0.0157861	56424
0.0158019	56429
0.0158188	56430
0.015834	56437
0.0158509	56438
0.0158678	56439
0.0158841	56442
0.0159004	56445
0.0159151	56454
0.0159322	56454
0.0159494	56454
0.0159665	56454
0.0159837	56454
0.0159983	56463
0.0160152	56464
0.0160315	56467
0.0160461	56476
0.0160633	56476
0.0160759	56492
0.0160908	56500
0.0161074	56502
0.0161245	56502
0.0161391	56511
0.0161563	56511
0.0161726	56514
0.0161857	56528
0.0162026	56529
0.0162169	56539
0.0162334	56541
0.0162505	56541
0.0162674	56542
0.0162842	56543
0.0163002	56547
0.0163173	56547
0.0163333	56551
0.0163492	56555
0.0163661	56556
0.0163826	56558
0.0163971	56567
0.016414	56568
0.0164311	56568
0.0164459	56576
0.0164621	56579
0.0164755	56592
0.0164877	56609
0.0165045	56610
0.0165216	56610
0.0165361	56619
0.0165509	56627
0.0165674	56629
0.0165839	56631
0.0166004	56633
0.0166175	56633
0.0166343	56634
0.0166508	56636
0.0166641	56649
0.0166791	56656
0.0166959	56657
0.0167121	56660
0.0167291	56660
0.0167456	56662
0.0167627	56662
0.0167797	56662
0.0167956	56666
0.0168098	56676
0.016826	56679
0.016843	56679
0.0168601	56679
0.0168771	56679
0.016893	56683
0.0169086	56688
0.0169251	56690
0.0169421	56690
0.0169577	56695
0.0169744	56696
0.0169912	56697
0.0170059	56705
0.0170199	56715
0.0170352	56721
0.0170522	56721
0.0170687	56723
0.0170857	56723
0.0171025	56724
0.0171189	56726
0.0171359	56726
0.0171521	56729
0.0171673	56735
0.017184	56736
0.0172005	56738
0.0172175	56738
0.0172342	56739
0.0172488	56747
0.0172647	56751
0.0172808	56754
0.0172978	56754
0.0173145	56755
0.0173303	56759
0.017347	56760
0.0173611	56770
0.0173781	56770
0.017393	56777
0.0174097	56778
0.0174261	56780
0.0174422	56783
0.0174592	56783
0.0174756	56785
0.0174926	56785
0.0175087	56788
0.0175256	56788
0.0175426	56788
0.0175596	56788
0.0175739	56797
0.01759	56800
0.0176058	56804
0.0176212	56809
0.0176382	56809
0.0176537	56814
0.0176697	56817
0.0176858	56820
0.0177028	56820
0.0177188	56823
0.0177352	56825
0.0177516	56827
0.0177683	56828
0.0177846	56830
0.0178016	56830
0.017817	56835
0.0178337	56836
0.0178497	56839
0.0178667	56839
0.0178837	56839
0.0179006	56839
0.017917	56841
0.0179337	56842
0.01795	56844
0.017966	56847
0.0179824	56849
0.0179984	56852
0.0180144	56855
0.0180302	56859
0.0180471	56859
0.0180613	56868
0.0180723	56887
0.0180892	56887
0.0181062	56887
0.0181225	56889
0.0181382	56893
0.0181523	56902
0.018168	56906
0.0181843	56908
0.0182013	56908
0.0182182	56908
0.0182345	56910
0.0182511	56911
0.0182678	56912
0.0182844	56913
0.0183007	56915
0.0183167	56918
0.0183292	56932
0.0183461	56932
0.018363	56932
0.0183787	56936
0.0183953	56937
0.0184116	56939
0.0184263	56946
0.0184432	56946
0.0184592	56949
0.0184726	56960
0.0184888	56962
0.0185051	56964
0.0185204	56969
0.0185357	56974
0.0185511	56979
0.0185648	56989
0.0185813	56990
0.018597	56994
0.0186132	56996
0.0186301	56996
0.018647	56996
0.018662	57002
0.0186779	57005
0.0186945	57006
0.0187114	57006
0.0187283	57006
0.0187452	57006
0.0187611	57009
0.0187776	57010
0.0187932	57014
0.0188098	57015
0.018826	57017
0.0188426	57018
0.0188595	57018
0.0188747	57023
0.0188913	57024
0.0189053	57033
0.0189215	57035
0.0189384	57035
0.0189533	57041
0.0189698	57042
0.0189854	57046
0.019	57053
0.0190168	57053
0.0190327	57056
0.0190496	57056
0.0190655	57059
0.0190823	57059
0.0190992	57059
0.0191161	57059
0.0191309	57065
0.0191471	57067
0.0191633	57069
0.0191759	57082
0.0191924	57083
0.0192093	57083
0.0192255	57085
0.019242	57086
0.0192579	57089
0.0192737	57092
0.0192876	57101
0.0193044	57101
0.0193193	57107
0.0193358	57108
0.01935	57116
0.0193641	57124
0.0193803	57126
0.0193955	57131
0.0194113	57134
0.0194268	57138
0.0194433	57139
0.0194601	57139
0.0194733	57150
0.0194898	57151
0.0195063	57152
0.0195221	57155
0.0195389	57155
0.019555	57157
0.0195682	57168
0.0195846	57169
0.0196011	57170
0.0196162	57175
0.0196324	57177
0.0196478	57181
0.019664	57183
0.0196808	57183
0.0196976	57183
0.0197144	57183
0.0197288	57190
0.0197453	57191
0.0197621	57191
0.0197769	57197
0.019793	57199
0.0198071	57207
0.0198228	57210
0.0198386	57213
0.019854	57217
0.0198698	57220
0.0198866	57220
0.019902	57224
0.0199185	57225
0.0199339	57229
0.01995	57231
0.019963	57242
0.0199798	57242
0.0199966	57242
0.0200123	57245
0.0200274	57250
0.0200438	57251
0.0200592	57255
0.0200753	57257
0.02009	57263
0.0201061	57265
0.0201222	57267
0.0201386	57268
0.0201554	57268
0.0201711	57271
0.0201875	57272
0.0202043	57272
0.0202207	57273
0.0202371	57274
0.0202514	57281
0.0202675	57283
0.0202836	57285
0.0202986	57290
0.0203153	57290
0.0203317	57291
0.0203474	57294
0.0203618	57301
0.0203775	57304
0.0203939	57305
0.0204096	57308
0.020426	57309
0.0204427	57309
0.0204587	57311
0.0204755	57311
0.0204905	57316
0.0205072	57316
0.020524	57316
0.0205382	57323
0.0205539	57326
0.0205685	57332
0.0205846	57334
0.0206013	57334
0.0206177	57335
0.0206341	57336
0.0206508	57336
0.0206675	57336
0.0206832	57339
0.0206999	57339
0.0207163	57340
0.0207323	57342
0.0207483	57344
0.0207636	57348
0.0207775	57356
0.0207942	57356
0.0208109	57356
0.0208266	57359
0.0208408	57366
0.0208568	57368
0.0208717	57373
0.0208849	57383
0.0209016	57383
0.0209176	57385
0.0209336	57387
0.0209492	57390
0.0209648	57393
0.0209812	57394
0.0209979	57394
0.0210128	57399
0.0210262	57408
0.0210426	57409
0.0210586	57411
0.0210749	57412
0.0210898	57417
0.0211065	57417
0.0211232	57417
0.0211388	57420
0.0211547	57422
0.0211707	57424
0.021187	57425
0.0212008	57433
0.0212175	57433
0.0212327	57437
0.0212483	57440
0.0212646	57441
0.021278	57450
0.021294	57452
0.0213103	57453
0.0213244	57460
0.0213411	57460
0.0213567	57463
0.021373	57464
0.0213893	57465
0.0214056	57466
0.0214222	57466
0.0214374	57470
0.0214537	57471
0.0214689	57475
0.0214856	57475
0.0215023	57475
0.0215171	57480
0.0215319	57485
0.0215482	57486
0.0215645	57487
0.0215811	57487
0.021596	57492
0.0216126	57492
0.0216278	57496
0.0216444	57496
0.0216611	57496
0.0216759	57501
0.0216899	57508
0.0217044	57514
0.0217184	57521
0.0217321	57529
0.0217487	57529
0.0217643	57532
0.0217809	57532
0.0217975	57532
0.0218134	57534
0.0218293	57536
0.0218459	57536
0.0218603	57542
0.0218758	57545
0.0218921	57546
0.0219087	57546
0.0219254	57546
0.0219416	57547
0.0219571	57550
0.021973	57552
0.0219885	57555
0.0220047	57556
0.022021	57557
0.0220368	57559
0.0220501	57568
0.0220667	57568
0.0220833	57568
0.0220977	57574
0.0221124	57579
0.0221264	57586
0.022143	57586
0.0221592	57587
0.0221743	57591
0.0221898	57594
0.0222049	57598
0.0222215	57598
0.0222358	57604
0.0222524	57604
0.022269	57604
0.0222803	57618
0.0222957	57621
0.0223078	57633
0.0223244	57633
0.0223391	57638
0.0223549	57640
0.0223711	57641
0.0223877	57641
0.0224039	57642
0.0224193	57645
0.0224348	57648
0.0224506	57650
0.0224664	57652
0.0224818	57655
0.0224976	57657
0.0225142	57657
0.0225239	57675
0.0225405	57675
0.0225559	57678
0.0225705	57683
0.0225859	57686
0.0226017	57688
0.0226179	57689
0.0226306	57699
0.0226468	57700
0.0226634	57700
0.0226784	57704
0.0226946	57705
0.0227107	57706
0.0227269	57707
0.0227434	57707
0.02276	57707
0.0227765	57707
0.0227915	57711
0.0228069	57714
0.0228235	57714
0.0228385	57718
0.0228531	57723
0.0228696	57723
0.0228862	57723
0.0229023	57724
0.0229189	57724
0.0229338	57728
0.0229488	57732
0.0229654	57732
0.0229811	57734
0.0229961	57738
0.0230126	57738
0.0230288	57739
0.0230437	57743
0.0230548	57757
0.0230705	57759
0.0230847	57765
0.0231012	57765
0.0231174	57766
0.0231331	57768
0.0231492	57769
0.0231642	57773
0.0231795	57776
0.0231941	57781
0.0232079	57788
0.0232236	57790
0.0232397	57791
0.0232562	57791
0.0232727	57791
0.0232865	57798
0.0232998	57806
0.0233163	57806
0.0233324	57807
0.0233462	57814
0.0233627	57814
0.0233768	57820
0.0233913	57825
0.0234078	57825
0.0234243	57825
0.023436	57837
0.0234517	57839
0.0234678	57840
0.0234839	57841
0.0235004	57841
0.0235169	57841
0.0235334	57841
0.0235499	57841
0.023566	57842
0.02358	57848
0.0235965	57848
0.0236118	57851
0.0236283	57851
0.0236448	57851
0.0236593	57856
0.0236741	57860
0.023689	57864
0.0237043	57867
0.0237207	57867
0.0237368	57868
0.0237529	57869
0.0237686	57871
0.0237846	57872
0.0237983	57879
0.0238147	57879
0.0238308	57880
0.0238469	57881
0.0238625	57883
0.0238786	57884
0.0238942	57886
0.0239091	57890
0.0239235	57895
0.02394	57895
0.023956	57896
0.0239725	57896
0.0239885	57897
0.0240026	57903
0.0240186	57904
0.0240318	57912
0.0240466	57916
0.0240631	57916
0.0240783	57919
0.0240939	57921
0.0241104	57921
0.0241256	57924
0.0241412	57926
0.0241577	57926
0.0241737	57927
0.0241849	57940
0.0242013	57940
0.0242177	57940
0.0242321	57945
0.0242481	57946
0.0242646	57946
0.0242777	57954
0.0242942	57954
0.0243106	57954
0.024327	57954
0.0243434	57954
0.024359	57956
0.0243746	57958
0.0243907	57959
0.0244034	57968
0.024419	57970
0.024435	57971
0.024451	57972
0.024467	57973
0.024483	57974
0.0244986	57976
0.024515	57976
0.0245314	57976
0.0245462	57980
0.0245597	57987
0.0245753	57989
0.0245917	57989
0.0246073	57991
0.0246233	57992
0.0246384	57995
0.0246544	57996
0.0246696	57999
0.0246855	58000
0.0247003	58004
0.0247167	58004
0.0247322	58006
0.0247462	58012
0.0247605	58017
0.024776	58019
0.0247891	58027
0.0248055	58027
0.024821	58029
0.0248337	58038
0.024848	58043
0.0248631	58046
0.0248761	58054
0.0248904	58059
0.0249068	58059
0.0249223	58061
0.0249379	58063
0.024953	58066
0.0249694	58066
0.0249815	58076
0.0249979	58076
0.0250143	58076
0.0250302	58077
0.0250457	58079
0.0250621	58079
0.0250781	58080
0.0250944	58080
0.0251108	58080
0.0251267	58081
0.0251431	58081
0.025159	58082
0.025175	58083
0.0251909	58084
0.0252073	58084
0.0252236	58084
0.02524	58084
0.0252559	58085
0.0252718	58086
0.0252874	58088
0.0253037	58088
0.0253179	58093
0.025333	58096
0.0253494	58096
0.0253653	58097
0.0253812	58098
0.0253976	58098
0.0254118	58103
0.0254252	58110
0.0254394	58115
0.0254553	58116
0.0254712	58117
0.0254875	58117
0.0255039	58117
0.0255202	58117
0.0255271	58139
0.0255435	58139
0.0255598	58139
0.0255757	58140
0.0255852	58156
0.0256011	58157
0.025617	58158
0.0256324	58160
0.0256458	58167
0.0256608	58170
0.0256758	58173
0.0256904	58177
0.0257063	58178
0.0257226	58178
0.0257363	58184
0.0257518	58186
0.0257664	58190
0.0257823	58191
0.0257986	58191
0.0258149	58191
0.0258312	58191
0.0258466	58193
0.0258608	58198
0.0258771	58198
0.0258882	58210
0.0259023	58215
0.0259173	58218
0.0259332	58219
0.0259469	58225
0.0259632	58225
0.025979	58226
0.0259944	58228
0.0260073	58236
0.0260235	58236
0.0260394	58237
0.0260553	58238
0.0260715	58238
0.0260839	58247
0.0261002	58247
0.026116	58248
0.0261323	58248
0.026146	58254
0.0261614	58256
0.0261763	58259
0.0261909	58263
0.0262067	58264
0.0262217	58267
0.0262379	58267
0.0262542	58267
0.0262701	58268
0.0262846	58272
0.0263008	58272
0.0263171	58272
0.0263307	58278
0.0263466	58279
0.026358	58290
0.0263738	58291
0.0263901	58291
0.0264059	58292
0.0264222	58292
0.0264371	58295
0.0264533	58295
0.0264692	58296
0.0264828	58302
0.0264973	58306
0.0265135	58306
0.0265293	58307
0.026542	58315
0.0265583	58315
0.0265745	58315
0.0265903	58316
0.0266066	58316
0.0266224	58317
0.0266386	58317
0.0266549	58317
0.0266702	58319
0.026686	58320
0.0267023	58320
0.0267176	58322
0.026733	58324
0.0267492	58324
0.026765	58325
0.0267812	58325
0.0267975	58325
0.0268137	58325
0.0268277	58330
0.026844	58330
0.0268597	58331
0.0268751	58333
0.0268913	58333
0.026904	58341
0.0269202	58341
0.0269319	58351
0.0269464	58355
0.0269617	58357
0.0269766	58360
0.026991	58364
0.0270063	58366
0.0270216	58368
0.0270351	58374
0.0270509	58375
0.0270662	58377
0.027082	58378
0.0270977	58379
0.0271117	58384
0.0271275	58385
0.0271437	58385
0.0271599	58385
0.0271756	58386
0.0271891	58392
0.0272053	58392
0.0272197	58396
0.0272355	58397
0.0272517	58397
0.0272661	58401
0.0272814	58403
0.0272976	58403
0.0273101	58411
0.0273259	58412
0.0273402	58416
0.027356	58417
0.0273708	58420
0.0273865	58421
0.0273982	58431
0.027413	58434
0.0274292	58434
0.0274454	58434
0.0274611	58435
0.0274773	58435
0.027493	58436
0.0275087	58437
0.027524	58439
0.0275384	58443
0.0275536	58445
0.0275693	58446
0.0275851	58447
0.0275999	58450
0.0276156	58451
0.0276304	58454
0.0276456	58456
0.0276595	58461
0.0276748	58463
0.0276909	58463
0.0277066	58464
0.0277205	58469
0.0277357	58471
0.0277491	58477
0.0277648	58478
0.0277801	58480
0.0277953	58482
0.027811	58483
0.0278244	58489
0.0278406	58489
0.0278563	58490
0.027871	58493
0.0278853	58497
0.027901	58498
0.0279172	58498
0.0279329	58499
0.0279481	58501
0.0279642	58501
0.0279799	58502
0.0279961	58502
0.0280099	58507
0.028026	58507
0.0280417	58508
0.0280579	58508
0.0280731	58510
0.0280878	58513
0.028103	58515
0.0281192	58515
0.0281302	58526
0.0281463	58526
0.028162	58527
0.0281777	58528
0.0281905	58535
0.0282062	58536
0.0282219	58537
0.028238	58537
0.0282504	58545
0.0282646	58549
0.0282798	58551
0.0282955	58552
0.0283111	58553
0.0283258	58556
0.0283415	58557
0.0283576	58557
0.0283733	58558
0.0283889	58559
0.0284046	58560
0.0284207	58560
0.0284368	58560
0.0284529	58560
0.0284686	58561
0.0284837	58563
0.0284999	58563
0.028516	58563
0.0285321	58563
0.0285468	58566
0.0285629	58566
0.028579	58566
0.0285951	58566
0.0286103	58568
0.0286254	58570
0.0286411	58571
0.0286558	58574
0.0286709	58576
0.0286856	58579
0.0287012	58580
0.0287159	58583
0.0287301	58587
0.0287438	58592
0.028759	58594
0.0287732	58598
0.0287878	58601
0.0288039	58601
0.02882	58601
0.0288342	58605
0.0288498	58606
0.0288645	58609
0.0288806	58609
0.0288962	58610
0.0289104	58614
0.0289245	58618
0.0289401	58619
0.0289529	58626
0.0289689	58626
0.0289817	58633
0.0289958	58637
0.0290114	58638
0.0290275	58638
0.0290426	58640
0.0290582	58641
0.0290738	58642
0.0290875	58647
0.0291031	58648
0.0291167	58653
0.0291328	58653
0.0291484	58654
0.0291645	58654
0.02918	58655
0.0291961	58655
0.0292107	58658
0.0292268	58658
0.0292424	58659
0.029258	58660
0.0292721	58664
0.0292872	58666
0.0293023	58668
0.0293178	58669
0.0293325	58672
0.029348	58673
0.0293641	58673
0.0293801	58673
0.0293918	58682
0.0294074	58683
0.0294234	58683
0.029439	58684
0.0294551	58684
0.0294696	58687
0.0294857	58687
0.0295017	58687
0.0295178	58687
0.0295338	58687
0.0295499	58687
0.0295654	58688
0.02958	58691
0.0295961	58691
0.0296121	58691
0.0296208	58706
0.0296359	58708
0.0296519	58708
0.029668	58708
0.0296815	58713
0.0296946	58719
0.0297107	58719
0.0297213	58730
0.0297349	58735
0.0297509	58735
0.0297659	58737
0.0297815	58738
0.029797	58739
0.029813	58739
0.0298271	58743
0.0298431	58743
0.0298586	58744
0.0298747	58744
0.0298907	58744
0.0299042	58749
0.0299193	58751
0.0299353	58751
0.0299513	58751
0.0299668	58752
0.0299813	58755
0.0299974	58755
0.0300134	58755
0.0300289	58756
0.0300419	58762
0.0300564	58765
0.030071	58768
0.0300865	58769
0.0301025	58769
0.0301185	58769
0.0301345	58769
0.03015	58770
0.030166	58770
0.030181	58772
0.030197	58772
0.0302125	58773
0.030228	58774
0.0302425	58777
0.0302555	58783
0.030271	58784
0.030286	58786
0.030301	58788
0.030317	58788
0.0303315	58791
0.030346	58794
0.030359	58800
0.030374	58802
0.030387	58808
0.0304025	58809
0.0304169	58812
0.0304324	58813
0.0304454	58819
0.0304594	58823
0.0304753	58823
0.0304913	58823
0.0305063	58825
0.0305223	58825
0.0305367	58828
0.0305507	58832
0.0305652	58835
0.0305791	58839
0.0305936	58842
0.030607	58847
0.0306225	58848
0.030638	58849
0.0306484	58860
0.0306643	58860
0.0306783	58864
0.0306942	58864
0.0307092	58866
0.0307241	58868
0.0307401	58868
0.030755	58870
0.030769	58874
0.0307834	58877
0.0307989	58878
0.0308128	58882
0.0308282	58883
0.0308422	58887
0.0308576	58888
0.030873	58889
0.0308875	58892
0.0309024	58894
0.0309183	58894
0.0309333	58896
0.0309472	58900
0.0309616	58903
0.0309704	58917
0.0309863	58917
0.0309997	58922
0.0310151	58923
0.0310265	58932
0.0310414	58934
0.0310563	58936
0.0310707	58939
0.0310831	58946
0.0310985	58947
0.0311124	58951
0.0311257	58956
0.0311411	58957
0.0311555	58960
0.0311709	58961
0.0311868	58961
0.0312012	58964
0.0312171	58964
0.031232	58966
0.0312479	58966
0.0312577	58978
0.0312736	58978
0.031287	58983
0.0313029	58983
0.0313183	58984
0.0313337	58985
0.031349	58986
0.0313629	58990
0.0313788	58990
0.0313932	58993
0.031408	58995
0.0314229	58997
0.0314378	58999
0.0314531	59000
0.0314685	59001
0.0314829	59004
0.0314977	59006
0.0315126	59008
0.0315264	59012
0.0315423	59012
0.0315577	59013
0.0315726	59015
0.0315884	59015
0.0316043	59015
0.0316197	59016
0.0316346	59018
0.0316499	59019
0.0316653	59020
0.0316812	59020
0.0316971	59020
0.031713	59020
0.0317288	59020
0.0317432	59023
0.0317585	59024
0.0317739	59025
0.0317898	59025
0.0318057	59025
0.0318205	59027
0.0318353	59029
0.0318507	59030
0.0318655	59032
0.0318814	59032
0.0318973	59032
0.0319131	59032
0.031928	59034
0.0319439	59034
0.0319592	59035
0.0319751	59035
0.0319868	59043
0.0320026	59043
0.0320185	59043
0.0320333	59045
0.032046	59051
0.0320587	59057
0.0320736	59059
0.0320894	59059
0.0321032	59063
0.032119	59063
0.0321328	59067
0.0321481	59068
0.032164	59068
0.0321793	59069
0.0321946	59070
0.03221	59071
0.0322258	59071
0.0322396	59075
0.0322554	59075
0.0322692	59079
0.0322845	59080
0.0322998	59081
0.0323157	59081
0.0323315	59081
0.0323468	59082
0.0323621	59083
0.0323769	59085
0.0323928	59085
0.0324086	59085
0.0324239	59086
0.0324382	59089
0.032454	59089
0.0324693	59090
0.0324852	59090
0.032501	59090
0.0325169	59090
0.0325316	59092
0.0325469	59093
0.0325623	59094
0.0325776	59095
0.0325929	59096
0.0326082	59097
0.0326224	59100
0.0326377	59101
0.0326509	59106
0.0326662	59107
0.0326804	59110
0.0326957	59111
0.0327115	59111
[truncated: 1,200 more rows]

## Sheet: 40XICs
FDR	N_mouse_precursors
0.00030349	3294
0.000408914	4889
0.000254518	11784
0.000328569	12170
0.000382731	13059
0.000411551	14573
0.000444529	15740
0.000365764	21864
0.000403298	22307
0.000410189	24369
0.000448248	24529
0.000479214	25029
0.00049379	26314
0.000528063	26498
0.000532519	28153
0.000557433	28687
0.000584916	29047
0.000594216	30274
0.000606815	31292
0.000629346	31759
0.000655656	32008
0.000675821	32531
0.000646976	35527
0.000669905	35802
0.000667967	37402
0.000670362	38759
0.000687898	39223
0.000697889	40093
0.000720676	40211
0.000742776	40359
0.000766568	40409
0.000778968	41048
0.000801964	41116
0.000825644	41146
0.000827952	42238
0.000849778	42328
0.000870404	42472
0.000888681	42722
0.000911833	42732
0.000930536	42946
0.00095046	43096
0.000962817	43580
0.000983689	43670
0.00100535	43722
0.00101351	44355
0.00103169	44541
0.00104675	44854
0.00106624	44970
0.00108455	45131
0.00110444	45222
0.00111695	45609
0.00112828	46036
0.00114197	46358
0.00116329	46366
0.00118231	46464
0.00119966	46624
0.00121688	46784
0.00122931	47123
0.00125024	47132
0.00126968	47196
0.00128961	47240
0.00131048	47249
0.00132917	47335
0.00134768	47425
0.0013527	47987
0.00137174	48048
0.00138742	48224
0.00140694	48264
0.00142751	48267
0.00144628	48330
0.00146609	48357
0.00148503	48412
0.00150553	48415
0.00152326	48506
0.00154296	48533
0.00155543	48785
0.00157194	48907
0.00158934	48999
0.00160939	49008
0.00162711	49087
0.0016451	49156
0.00165744	49392
0.00167596	49441
0.00169232	49552
0.0017104	49611
0.00173024	49618
0.00174899	49656
0.00176459	49782
0.00178407	49797
0.00180285	49831
0.00182244	49842
0.00184228	49846
0.00186171	49861
0.00188169	49861
0.00190164	49862
0.00191521	50029
0.00193208	50108
0.0019487	50192
0.00196316	50330
0.00198283	50333
0.00199972	50406
0.00201872	50425
0.00203569	50494
0.00204894	50654
0.00206754	50680
0.00208407	50756
0.00209578	50948
0.00211412	50977
0.00212965	51073
0.00214856	51087
0.00216556	51146
0.00218183	51221
0.00219776	51303
0.002209	51493
0.00222821	51496
0.00224719	51504
0.00226586	51519
0.0022835	51557
0.00229907	51641
0.002317	51671
0.00233433	51714
0.00235231	51742
0.00237003	51775
0.00238843	51793
0.00240699	51807
0.0024234	51867
0.00244184	51883
0.00245865	51933
0.00247748	51940
0.00249645	51944
0.0025144	51969
0.00253218	51997
0.00255019	52020
0.00256872	52032
0.00258561	52077
0.00259666	52239
0.0026153	52247
0.00262742	52385
0.00264475	52418
0.00266271	52438
0.00267954	52480
0.00269695	52510
0.00271363	52554
0.00272825	52637
0.00274211	52734
0.0027605	52743
0.00277899	52750
0.00279646	52776
0.00281222	52834
0.00282955	52862
0.00284793	52870
0.00286641	52876
0.00288462	52887
0.00290341	52887
0.00292177	52895
0.00294012	52903
0.00295424	52987
0.00297132	53017
0.00298844	53046
0.00300695	53050
0.00302251	53106
0.00303963	53134
0.00305787	53142
0.00307594	53153
0.003094	53164
0.00311223	53172
0.00313057	53178
0.00314766	53205
0.00316432	53239
0.00318245	53248
0.00320003	53266
0.00321796	53278
0.00323304	53337
0.00325167	53337
0.00326852	53366
0.00328665	53374
0.00330403	53394
0.00332226	53400
0.00333955	53421
0.00335815	53421
0.00337517	53446
0.00339248	53466
0.00341081	53470
0.00342932	53471
0.0034475	53477
0.0034653	53489
0.00348205	53517
0.00349917	53539
0.00351667	53555
0.0035335	53581
0.00355144	53590
0.00356891	53606
0.00358669	53617
0.00360488	53622
0.00362198	53643
0.00363711	53693
0.00365526	53698
0.00367224	53720
0.00368655	53781
0.00370391	53797
0.00372222	53799
0.00373991	53810
0.00375571	53848
0.00377073	53897
0.00378592	53943
0.0038039	53949
0.00382222	53950
0.00383969	53963
0.00385545	54000
0.00387354	54004
0.00389091	54018
0.00390855	54028
0.00392366	54073
0.00394179	54076
0.00395934	54087
0.00397695	54097
0.00398948	54176
0.0040061	54199
0.00401746	54293
0.00403248	54337
0.00404992	54348
0.00406765	54355
0.00408567	54358
0.00410166	54388
0.00411945	54394
0.0041373	54399
0.00415302	54432
0.00416926	54458
0.00418724	54461
0.00420537	54462
0.00422249	54476
0.00423543	54544
0.00425198	54565
0.00426735	54601
0.00428519	54605
0.00430272	54613
0.00431922	54634
0.00433666	54643
0.00435361	54658
0.00436991	54681
0.00438756	54687
0.00440424	54705
0.00442204	54709
0.00443822	54733
0.004456	54737
0.00447403	54738
0.00449197	54740
0.00450884	54755
0.00452694	54755
0.00454446	54762
0.00456248	54763
0.0045804	54765
0.00459808	54770
0.00461583	54774
0.00463358	54778
0.0046515	54780
0.00466916	54785
0.00468707	54787
0.00470422	54798
0.00472075	54816
0.0047377	54829
0.00475439	54845
0.00477219	54848
0.00478842	54869
0.00480516	54884
0.0048219	54899
0.00483985	54900
0.00485692	54911
0.00487442	54917
0.00489024	54942
0.00490223	55010
0.00491952	55018
0.00493707	55023
0.00495416	55033
0.0049718	55037
0.00498906	55045
0.00500705	55045
0.00502349	55062
0.00504138	55063
0.00505771	55081
0.00507394	55100
0.00509053	55115
0.00510729	55128
0.00512376	55144
0.00514097	55152
0.00515668	55176
0.00517443	55178
0.00519228	55179
0.00521002	55181
0.00522786	55182
0.00524532	55187
0.00526249	55195
0.00527937	55206
0.00529663	55213
0.00531378	55221
0.00533084	55230
0.00534711	55247
0.00536502	55247
0.00538273	55249
0.0053985	55271
0.0054161	55274
0.00543351	55279
0.00545042	55289
0.00546704	55302
0.00548433	55308
0.00550182	55312
0.0055195	55314
0.00553569	55331
0.00555346	55332
0.00557083	55337
0.00558709	55353
0.00560425	55360
0.00562201	55361
0.00563219	55437
0.00564982	55439
0.00566714	55444
0.00568477	55446
0.00570189	55453
0.0057192	55458
0.00573693	55459
0.00575238	55482
0.00576896	55494
0.00578356	55525
0.00580094	55529
0.00581864	55530
0.00583571	55537
0.00585099	55561
0.00586836	55565
0.00588509	55575
0.00590234	55580
0.00592012	55580
0.00593663	55592
0.0059543	55593
0.00597122	55601
0.00598813	55609
0.00600407	55626
0.00602087	55635
0.0060355	55664
0.00605001	55694
0.00606136	55753
0.00607789	55764
0.0060956	55764
0.00611223	55774
0.00612601	55810
0.00614371	55810
0.00616031	55820
0.00617745	55825
0.00619493	55827
0.0062124	55829
0.00623009	55829
0.00624755	55831
0.00626524	55831
0.00628282	55832
0.00629703	55863
0.00631437	55866
0.00633137	55872
0.00634859	55876
0.00636603	55878
0.0063837	55878
0.00640046	55886
0.00641744	55892
0.00643498	55893
0.00645138	55904
0.00646881	55906
0.00648209	55944
0.00649858	55954
0.00651472	55967
0.00653212	55969
0.00654975	55969
0.00656704	55972
0.00658467	55972
0.0066016	55978
0.00661782	55990
0.00663485	55995
0.00665141	56004
0.00666856	56008
0.00668523	56016
0.00670046	56036
0.00671676	56047
0.00673102	56075
0.00674814	56079
0.00676477	56087
0.00678212	56089
0.00679971	56089
0.00681645	56096
0.00683355	56100
0.00684992	56110
0.00686483	56132
0.0068796	56155
0.00689704	56156
0.00691448	56157
0.00693155	56161
0.00694874	56164
0.00696593	56167
0.00698299	56171
0.00699956	56179
0.00701711	56179
0.00703429	56182
0.00705184	56182
0.00706826	56191
0.00708531	56195
0.00710285	56195
0.00711901	56206
0.00713516	56217
0.00714702	56262
0.00716302	56274
0.00717927	56284
0.00719666	56285
0.00721175	56304
0.00722875	56308
0.00724433	56323
0.00726158	56325
0.00727792	56334
0.00729361	56348
0.0073093	56362
0.00732601	56368
0.0073422	56378
0.00735967	56378
0.00737481	56396
0.00738656	56440
0.00740389	56441
0.00742095	56444
0.00743789	56448
0.00745377	56460
0.00747108	56461
0.00748708	56472
0.00750413	56475
0.00752118	56478
0.00753769	56485
0.0075546	56489
0.00756977	56506
0.0075872	56506
0.00760383	56512
0.00762045	56518
0.00763788	56518
0.00765476	56522
0.00767178	56525
0.00768812	56533
0.007705	56537
0.00771767	56572
0.00773454	56576
0.00775126	56581
0.00776525	56606
0.00778142	56615
0.0077984	56618
0.00781551	56620
0.0078329	56620
0.00784795	56637
0.00786285	56655
0.00788008	56656
0.00789746	56656
0.00791247	56673
0.00792915	56678
0.00794581	56683
0.00795677	56729
0.00797245	56741
0.00798825	56752
0.00800559	56752
0.00802209	56758
0.00803929	56759
0.00805564	56766
0.00807269	56768
0.00808621	56795
0.00810183	56807
0.00811915	56807
0.00813547	56814
0.00815151	56823
0.00816811	56828
0.00818428	56836
0.00820116	56839
0.00821803	56842
0.00823189	56866
0.00824904	56867
0.00826634	56867
0.00828161	56881
0.00829716	56893
0.00831344	56900
0.0083297	56907
0.00834509	56920
0.00836106	56929
0.00837614	56944
0.00839283	56948
0.00841009	56948
0.00842692	56951
0.00844271	56961
0.00845732	56979
0.00847384	56984
0.0084908	56986
0.0085076	56989
0.00852307	57001
0.00853883	57011
0.0085537	57027
0.00856914	57039
0.00858593	57042
0.00860226	57048
0.00861949	57048
0.00863657	57049
0.00865244	57058
0.00866891	57063
0.00868191	57091
0.00869867	57094
0.00871437	57104
0.00873158	57104
0.0087462	57121
0.0087631	57123
0.00877984	57126
0.00879659	57129
0.00881011	57153
0.00882654	57158
0.00884327	57161
0.00885999	57164
0.00887687	57166
0.00889313	57172
0.00890861	57183
0.00892501	57188
0.00894017	57201
0.00895672	57205
0.00897374	57206
0.00898966	57214
0.00900604	57219
0.00902321	57219
0.0090399	57222
0.00905596	57229
0.00907281	57231
0.00908949	57234
0.00910633	57236
0.00912254	57242
0.00913906	57246
0.00915542	57251
0.00917177	57256
0.00918749	57265
0.00920399	57269
0.00922113	57269
0.00923572	57285
0.00925253	57287
0.00926726	57302
0.00928439	57302
0.00930088	57306
0.0093172	57311
0.00933287	57320
0.00934967	57322
0.00936663	57323
0.00938213	57333
0.00939876	57336
0.00941359	57350
0.00942956	57357
0.00944602	57361
0.00946312	57361
0.00947826	57373
0.00949536	57373
0.00951197	57376
0.00952891	57377
0.00954584	57378
0.00956261	57380
0.00957904	57384
0.00959613	57384
0.00961223	57390
0.00962899	57392
0.00964591	57393
0.00966234	57397
0.00967926	57398
0.00969601	57400
0.00971142	57410
0.009728	57413
0.00974373	57421
0.00976064	57422
0.00977519	57437
0.00979209	57438
0.00980848	57442
0.00982555	57442
0.00984194	57446
0.0098585	57449
0.00987522	57451
0.00989229	57451
0.00990781	57460
0.00992316	57470
0.00994005	57471
0.00995693	57472
0.00997347	57475
0.00998932	57482
0.010004	57496
0.01002	57502
0.0100367	57504
0.0100537	57504
0.0100702	57507
0.0100831	57531
0.0100993	57536
0.0101133	57553
0.0101285	57564
0.0101441	57572
0.0101609	57573
0.0101776	57575
0.0101946	57575
0.0102113	57577
0.0102278	57580
0.0102446	57581
0.0102616	57581
0.0102774	57588
0.0102939	57591
0.01031	57596
0.0103261	57601
0.0103404	57616
0.0103539	57636
0.0103709	57636
0.0103847	57654
0.0104016	57654
0.0104183	57656
0.0104336	57665
0.0104496	57671
0.0104653	57678
0.0104817	57681
0.0104974	57688
0.0105144	57688
0.0105305	57693
0.0105464	57699
0.0105619	57707
0.0105788	57707
0.0105958	57707
0.0106122	57710
0.0106292	57710
0.0106443	57720
0.0106584	57736
0.0106744	57741
0.010691	57743
0.0107076	57745
0.0107238	57749
0.0107407	57749
0.0107573	57751
0.0107739	57753
0.0107901	57757
0.0108068	57758
0.0108236	57759
0.0108372	57777
0.0108539	57778
0.0108709	57778
0.0108871	57782
0.0109036	57784
0.0109205	57784
0.0109362	57791
0.0109508	57803
0.0109661	57812
0.0109796	57830
0.0109965	57830
0.0110133	57831
0.0110292	57836
0.0110431	57852
0.0110596	57854
0.0110754	57860
0.0110921	57861
0.0111083	57865
0.0111248	57867
0.0111398	57877
0.0111544	57889
0.0111703	57894
0.0111866	57897
0.011202	57905
0.011217	57915
0.0112337	57916
0.0112503	57917
0.0112672	57917
0.0112824	57926
0.0112977	57934
0.0113138	57938
0.0113307	57938
0.0113462	57945
0.0113617	57952
0.0113753	57969
0.011391	57975
0.0114045	57992
0.01142	57999
0.0114359	58004
0.0114527	58004
0.0114692	58006
0.0114856	58008
0.0115025	58008
0.0115189	58010
0.0115358	58010
0.011551	58018
0.0115675	58020
0.0115843	58020
0.0116012	58020
0.0116172	58024
0.0116335	58027
0.0116483	58037
0.0116624	58051
0.0116774	58060
0.0116936	58063
0.0117094	58068
0.0117233	58083
0.0117401	58083
0.0117559	58088
0.0117717	58093
0.0117879	58096
0.0118047	58096
0.0118213	58097
0.0118373	58101
0.0118527	58108
0.0118679	58116
0.0118843	58118
0.0119011	58118
0.0119175	58120
0.0119335	58124
0.0119501	58125
0.0119669	58125
0.0119825	58131
0.0119984	58135
0.012013	58146
0.0120275	58157
0.0120441	58158
0.0120609	58158
0.0120768	58162
0.0120922	58169
0.0121079	58174
0.0121241	58177
0.01214	58181
0.0121566	58182
0.0121732	58183
0.0121887	58189
0.0122044	58194
0.0122204	58198
0.0122363	58202
0.0122529	58203
0.0122696	58203
0.0122845	58212
0.0123004	58216
0.0123161	58221
0.0123321	58225
0.012348	58229
0.0123643	58231
0.0123806	58233
0.012397	58235
0.0124125	58241
0.0124231	58270
0.012439	58274
0.0124557	58274
0.0124723	58275
0.0124856	58291
0.0125017	58294
0.0125182	58295
0.0125337	58301
0.0125498	58304
0.0125656	58308
0.0125821	58309
0.0125952	58326
0.0126117	58327
0.0126284	58327
0.0126452	58327
0.0126619	58327
0.0126782	58329
0.0126934	58336
0.0127099	58337
0.0127255	58342
0.0127418	58344
0.0127583	58345
0.012775	58345
0.0127908	58349
0.0128071	58351
0.012822	58359
0.0128374	58365
0.0128539	58366
0.0128706	58366
0.0128856	58374
0.0129007	58381
0.0129172	58382
0.0129332	58385
0.0129493	58388
0.012964	58397
0.0129806	58397
0.0129969	58399
0.0130134	58400
0.0130298	58401
0.0130454	58406
0.0130618	58407
0.0130763	58417
0.0130906	58428
0.0131066	58431
0.0131232	58431
0.0131383	58438
0.013155	58438
0.0131699	58446
0.0131866	58446
0.0132028	58448
0.013219	58450
0.0132354	58451
0.0132519	58452
0.0132685	58452
0.0132843	58456
0.0133003	58459
0.0133156	58465
0.0133297	58476
0.0133462	58477
0.0133624	58479
0.0133754	58495
0.01339	58504
0.0134048	58512
0.0134208	58515
0.0134363	58520
0.0134527	58521
0.0134691	58522
0.013485	58525
0.0134992	58536
0.0135149	58540
0.0135313	58541
0.0135479	58541
0.0135645	58541
0.0135807	58543
0.0135971	58544
0.0136114	58554
0.013628	58554
0.0136446	58554
0.0136606	58557
0.0136772	58557
0.0136933	58559
0.0137099	58559
0.0137254	58564
0.0137415	58566
0.0137579	58567
0.0137734	58572
0.013789	58576
0.0138049	58579
0.0138209	58582
0.0138368	58585
0.0138534	58585
0.0138697	58586
0.0138851	58591
0.0139013	58593
0.0139176	58594
0.013934	58595
0.0139492	58601
0.0139655	58602
0.0139812	58606
0.0139975	58607
0.0140134	58610
0.01403	58610
0.0140464	58611
0.0140618	58616
0.0140783	58616
0.0140949	58616
0.0141099	58623
0.0141264	58623
0.014143	58623
0.0141582	58629
0.0141731	58636
0.0141885	58641
0.0142045	58643
0.0142209	58644
0.014237	58646
0.0142533	58647
0.0142684	58653
0.0142795	58676
0.0142953	58679
0.0143119	58679
0.0143224	58704
0.0143385	58706
0.014355	58706
0.0143713	58707
0.0143874	58709
0.0144035	58711
0.0144183	58718
0.0144349	58718
0.0144497	58725
0.014465	58730
0.0144816	58730
0.0144949	58743
0.0145103	58748
0.0145241	58759
0.0145406	58759
0.0145562	58763
0.0145727	58763
0.014589	58764
0.0146036	58772
0.0146198	58773
0.0146364	58773
0.0146529	58773
0.0146694	58773
0.0146844	58779
0.0146997	58784
0.0147157	58786
0.0147323	58786
0.0147483	58788
0.0147648	58788
0.0147806	58791
0.0147971	58791
0.0148076	58815
0.0148241	58815
0.0148406	58815
0.0148571	58815
0.0148724	58820
0.0148854	58834
0.0149016	58835
0.0149179	58836
0.0149334	58840
0.0149496	58841
0.0149656	58843
0.0149821	58843
0.0149976	58847
0.0150136	58849
0.0150285	58855
0.0150448	58856
0.0150605	58859
0.015077	58859
0.0150935	58859
0.0151087	58864
0.0151246	58866
0.0151411	58866
0.0151543	58879
0.0151672	58893
0.0151829	58896
0.0151986	58899
0.0152143	58902
0.0152308	58902
0.015246	58907
0.0152604	58915
0.0152769	58915
0.0152931	58916
0.0153049	58934
0.0153211	58935
0.015333	58953
0.0153494	58953
0.0153646	58958
0.0153802	58961
0.0153959	58964
0.0154121	58965
0.0154265	58973
0.0154424	58975
0.0154583	58977
0.0154748	58977
0.0154912	58977
0.0155066	58981
0.0155228	58982
0.0155389	58983
0.0155549	58985
0.0155702	58989
0.0155854	58994
0.015601	58997
0.0156128	59015
0.0156276	59021
0.015643	59025
0.0156594	59025
0.0156758	59025
0.0156914	59028
0.0157076	59029
0.0157206	59042
0.0157362	59045
0.0157526	59045
0.0157682	59048
0.0157825	59056
0.0157989	59056
0.0158132	59064
0.0158294	59065
0.0158458	59065
0.0158614	59068
0.0158775	59069
0.0158939	59069
0.0159095	59072
0.0159248	59076
0.0159402	59080
0.0159566	59080
0.015973	59080
0.0159891	59081
0.0160052	59082
0.0160208	59085
0.0160372	59085
0.0160528	59088
0.0160691	59088
0.0160853	59089
0.0161006	59093
0.016114	59104
0.0161301	59105
0.0161465	59105
0.0161618	59109
0.0161779	59110
0.016194	59111
0.0162098	59113
0.0162257	59115
0.016242	59115
0.0162581	59116
0.0162742	59117
0.0162906	59117
0.0163064	59119
0.0163225	59120
0.0163383	59122
0.0163547	59122
0.0163703	59125
0.0163864	59126
0.0164016	59130
0.016418	59130
0.0164335	59133
0.0164482	59139
0.0164638	59142
0.0164796	59144
0.0164948	59148
0.0165112	59148
0.0165273	59149
0.0165406	59160
0.0165559	59164
0.0165708	59169
0.016585	59177
0.0166013	59177
0.0166176	59177
0.016634	59177
0.0166492	59181
0.0166653	59182
0.0166813	59183
0.0166974	59184
0.0167135	59185
0.0167298	59185
0.0167453	59188
0.0167616	59188
0.0167774	59190
0.0167921	59196
0.0168084	59196
0.0168247	59196
0.0168391	59203
0.0168529	59212
0.0168692	59212
0.0168847	59215
0.0169002	59218
0.0169165	59218
0.0169323	59220
0.0169483	59221
0.0169646	59221
0.0169807	59222
0.016997	59222
0.0170122	59226
0.0170279	59228
0.017042	59236
0.0170583	59236
0.0170729	59242
0.0170878	59247
0.017101	59258
0.0171173	59258
0.0171336	59258
0.0171487	59262
0.0171642	59265
0.0171785	59272
0.0171939	59275
0.0172102	59275
0.0172194	59300
0.0172354	59301
0.0172514	59302
0.0172671	59304
0.0172797	59317
0.0172956	59318
0.0173119	59318
0.0173282	59318
0.0173442	59319
0.0173596	59322
0.0173759	59322
0.0173922	59322
0.0174084	59322
0.0174236	59326
0.0174398	59326
0.0174555	59328
0.0174715	59329
0.0174858	59336
0.0175017	59337
0.0175177	59338
0.0175337	59339
0.0175497	59340
0.0175656	59341
0.0175819	59341
0.0175973	59344
0.0176136	59344
0.0176295	59345
0.0176455	59346
0.0176609	59349
0.0176771	59349
0.0176934	59349
0.0177094	59350
0.0177256	59350
0.0177419	59350
0.0177578	59351
0.0177712	59361
0.0177859	59366
0.0177992	59376
0.017814	59381
0.0178297	59383
0.0178456	59384
0.0178616	59385
0.0178772	59387
0.017892	59392
0.017905	59403
0.0179212	59403
0.0179363	59407
0.0179519	59409
0.0179672	59412
0.0179823	59416
0.0179976	59419
0.0180138	59419
0.0180295	59421
0.0180454	59422
0.018061	59424
0.0180752	59431
0.0180914	59431
0.0181022	59449
0.0181185	59449
0.0181347	59449
0.0181491	59455
0.0181653	59455
0.0181815	59455
0.0181974	59456
0.0182127	59459
0.0182283	59461
0.0182446	59461
0.0182605	59462
0.0182764	59463
0.0182926	59463
0.0183088	59463
0.018325	59463
0.0183406	59465
0.0183568	59465
0.018373	59465
0.0183874	59471
0.0184036	59471
0.0184189	59474
0.0184345	59476
0.0184498	59479
0.0184657	59480
0.0184818	59480
0.0184977	59481
0.0185136	59482
0.0185271	59491
0.018543	59492
0.0185579	59496
0.0185738	59497
0.0185897	59498
0.0186056	59499
0.0186208	59502
0.018633	59515
0.018648	59519
0.0186639	59520
0.0186794	59522
0.0186941	59527
0.0187102	59527
0.0187264	59527
0.0187426	59527
0.0187581	59529
0.0187721	59536
0.0187883	59536
0.0188039	59538
0.01882	59538
0.0188359	59539
0.0188521	59539
0.0188654	59548
0.0188788	59557
0.018895	59557
0.0189108	59558
0.0189267	59559
0.0189425	59560
0.0189587	59560
0.018973	59566
0.0189891	59566
0.0190015	59578
0.0190177	59578
0.0190332	59580
0.0190478	59585
0.0190639	59585
0.0190798	59586
0.0190959	59586
0.0191105	59591
0.0191257	59594
0.0191399	59600
0.0191545	59605
0.0191706	59605
0.0191849	59611
0.0192004	59613
0.0192159	59615
0.019232	59615
0.0192472	59618
0.019263	59619
0.0192785	59621
0.0192921	59629
0.0193079	59630
0.0193218	59637
0.0193377	59638
0.0193522	59643
0.0193677	59645
0.0193832	59647
0.0193993	59647
0.0194148	59649
0.019427	59661
0.0194432	59661
0.0194593	59661
0.0194741	59665
0.0194899	59666
0.0195044	59671
0.0195192	59675
0.0195334	59681
0.0195495	59681
0.0195656	59681
0.0195795	59688
0.0195956	59688
0.0196117	59688
0.0196265	59692
0.0196423	59693
0.0196581	59694
0.0196739	59695
0.01969	59695
0.0197061	59695
0.0197212	59698
0.019737	59699
0.0197524	59701
0.0197672	59705
0.019783	59706
0.0197991	59706
0.0198112	59718
0.019827	59719
0.0198431	59719
0.0198589	59720
0.0198746	59721
0.0198874	59731
0.0199009	59739
0.0199134	59750
0.0199291	59751
0.0199436	59756
0.019959	59758
0.0199744	59760
0.0199905	59760
0.0200056	59763
0.020021	59765
0.0200371	59765
0.0200505	59773
0.0200652	59777
0.0200803	59780
0.0200964	59780
0.0201124	59780
0.0201285	59780
0.0201423	59787
0.0201583	59787
0.0201744	59787
0.0201904	59787
0.0202065	59787
0.0202225	59787
0.0202383	59788
0.0202533	59791
0.0202687	59793
0.0202844	59794
0.0202992	59798
0.0203145	59800
0.0203293	59804
0.020345	59805
0.020361	59805
0.0203771	59805
0.0203925	59807
0.0204065	59813
0.0204225	59813
0.0204379	59815
0.0204523	59820
0.0204666	59825
0.0204827	59825
0.020498	59827
0.0205134	59829
0.0205278	59834
0.0205438	59834
0.0205588	59837
0.0205738	59840
0.0205895	59841
0.0206052	59842
0.0206213	59842
0.0206353	59848
0.0206503	59851
0.0206656	59853
0.020681	59855
0.0206963	59857
0.020712	59858
0.0207277	59859
0.020743	59861
0.020759	59861
0.0207713	59872
0.0207867	59874
0.020802	59876
0.020818	59876
0.0208337	59877
0.0208483	59881
0.020864	59882
0.0208793	59884
0.0208946	59886
0.0209107	59886
0.020926	59888
0.020942	59888
0.0209535	59901
0.0209685	59904
0.0209845	59904
0.0210005	59904
0.0210165	59904
0.0210325	59904
0.0210482	59905
0.0210635	59907
0.0210795	59907
0.0210955	59907
0.0211108	59909
0.0211268	59909
0.0211407	59915
0.021156	59917
0.021172	59917
0.0211876	59918
0.0212005	59927
0.0212158	59929
0.02123	59934
0.0212446	59938
0.0212606	59938
0.0212766	59938
0.0212922	59939
0.0213072	59942
0.0213231	59942
0.0213388	59943
0.0213516	59952
0.0213658	59957
0.0213815	59958
0.0213974	59958
0.0214131	59959
0.021429	59959
0.021445	59959
0.0214603	59961
0.0214759	59962
0.0214919	59962
0.0215078	59962
0.0215234	59963
0.0215384	59966
0.021554	59967
0.0215699	59967
0.0215859	59967
0.0216008	59970
0.0216161	59972
0.0216317	59973
0.0216469	59975
0.0216629	59975
0.0216767	59981
0.0216916	59984
0.0217062	59988
0.0217221	59988
0.021737	59991
0.0217526	59992
0.0217657	60000
0.0217813	60001
0.0217973	60001
0.0218118	60005
0.021827	60007
0.021843	60007
0.0218585	60008
0.0218741	60009
0.0218894	60011
0.0219032	60017
0.0219187	60018
0.0219347	60018
0.0219506	60018
0.0219662	60019
0.0219818	60020
0.0219974	60021
0.0220129	60022
0.0220282	60024
0.022043	60027
0.0220589	60027
0.0220749	60027
0.0220908	60027
0.022106	60029
0.0221216	60030
0.0221372	60031
0.0221531	60031
0.0221668	60037
0.0221824	60038
0.0221983	60038
0.0222143	60038
0.0222295	60040
0.0222436	60045
0.0222591	60046
0.0222751	60046
0.0222902	60048
0.0223058	60049
0.0223217	60049
0.0223373	60050
0.0223532	60050
0.0223676	60054
0.0223836	60054
0.0223977	60059
0.0224136	60059
0.0224266	60067
0.0224425	60067
0.0224584	60067
0.0224743	60067
0.0224898	60068
0.0225057	60068
0.0225209	60070
0.0225368	60070
0.0225505	60076
0.0225657	60078
0.0225779	60088
0.0225927	60091
0.0226086	60091
0.0226201	60103
0.0226356	60104
0.0226511	60105
0.022667	60105
0.0226829	60105
0.0226988	60105
0.0227147	60105
0.0227299	60107
0.0227457	60107
0.0227616	60107
0.0227772	60108
0.0227927	60109
0.0228082	60110
0.0228222	60115
0.0228381	60115
0.0228532	60117
0.0228688	60118
0.0228831	60122
0.0228979	60125
0.0229138	60125
0.0229256	60136
0.0229411	60137
0.0229562	60139
0.0229717	60140
0.0229865	60143
0.0230023	60143
0.0230171	60146
0.0230314	60150
0.0230466	60152
0.0230609	60156
0.0230757	60159
0.0230893	60165
0.0231044	60167
0.0231199	60168
0.0231357	60168
0.0231512	60169
0.0231671	60169
0.0231822	60171
0.0231958	60177
0.0232116	60177
0.0232271	60178
0.0232426	60179
0.0232577	60181
0.0232732	60182
0.0232883	60184
0.0233041	60184
0.0233188	60187
0.0233317	60195
0.0233475	60195
0.0233618	60199
0.0233769	60201
0.0233928	60201
0.0234078	60203
0.0234237	60203
0.0234391	60204
0.0234542	60206
0.0234701	60206
0.0234844	60210
0.0234979	60216
0.0235134	60217
0.0235288	60218
0.0235431	60222
0.0235582	60224
0.023574	60224
0.0235899	60224
0.0236057	60224
0.0236181	60233
0.0236328	60236
0.0236486	60236
0.0236633	60239
0.0236791	60239
0.0236945	60240
0.0237104	60240
0.0237254	60242
0.0237401	60245
0.0237559	60245
0.0237709	60247
0.0237868	60247
0.0238022	60248
0.0238172	60250
0.0238327	60251
0.0238485	60251
0.0238628	60255
0.0238778	60257
0.0238936	60257
0.0239086	60259
0.0239233	60262
0.0239391	60262
0.0239549	60262
0.0239707	60262
0.0239842	60268
0.0239981	60273
0.0240139	60273
0.0240297	60273
0.0240451	60274
0.0240601	60276
0.0240759	60276
0.0240909	60278
0.0241067	60278
0.0241217	60280
0.0241375	60280
0.0241529	60281
0.0241687	60281
0.0241845	60281
0.0242003	60281
0.0242161	60281
0.0242315	60282
0.0242469	60283
0.0242627	60283
0.0242785	60283
0.0242931	60286
0.0243074	60290
0.0243212	60295
0.0243354	60299
0.0243508	60300
0.0243662	60301
0.024382	60301
0.0243962	60305
0.0244076	60316
0.0244234	60316
0.0244388	60317
0.0244541	60318
0.0244695	60319
0.0244853	60319
0.0245011	60319
0.0245169	60319
0.0245326	60319
0.0245476	60321
0.0245626	60323
0.0245768	60327
0.0245922	60328
0.0246071	60330
0.0246181	60342
0.0246339	60342
0.0246497	60342
0.0246654	60342
0.0246808	60343
0.0246965	60343
0.0247095	60350
0.0247245	60352
0.0247398	60353
0.0247548	60355
0.0247702	60356
0.0247799	60371
0.0247929	60378
0.0248074	60381
0.0248232	60381
0.0248385	60382
0.0248542	60382
0.0248692	60384
0.0248829	60389
0.0248979	60391
0.0249136	60391
0.0249282	60394
0.0249399	60404
0.0249544	60407
0.0249701	60407
0.0249851	60409
0.025	60411
0.0250157	60411
0.0250315	60411
0.0250468	60412
0.0250625	60412
0.0250766	60416
0.0250916	60418
0.0251069	60419
0.0251226	60419
0.0251375	60421
0.0251533	60421
0.0251686	60422
0.0251835	60424
0.0251952	60434
0.0252105	60435
0.0252258	60436
0.0252403	60439
0.025256	60439
0.0252709	60441
0.0252838	60448
0.0252971	60454
0.0253124	60455
0.0253277	60456
0.0253414	60461
0.0253567	60462
0.0253715	60464
0.0253868	60465
0.0254009	60469
0.0254158	60471
0.0254303	60474
0.025446	60474
0.0254617	60474
0.025477	60475
0.0254906	60480
0.0255059	60481
0.0255212	60482
0.0255353	60486
0.025551	60486
0.0255667	60486
0.0255807	60490
0.0255952	60493
0.0256109	60493
0.0256262	60494
0.025641	60496
0.0256563	60497
0.0256716	60498
0.0256869	60499
0.0256963	60514
0.0257104	60518
0.0257256	60519
0.0257401	60522
0.0257545	60525
0.0257694	60527
0.0257851	60527
0.0257999	60529
0.0258131	60535
0.0258288	60535
0.0258445	60535
0.0258593	60537
0.025875	60537
0.0258906	60537
0.0259063	60537
0.025922	60537
0.0259372	60538
0.0259513	60542
0.0259669	60542
0.0259826	60542
0.025997	60545
0.0260106	60550
0.0260263	60550
0.0260415	60551
0.0260567	60552
0.0260724	60552
0.0260881	60552
0.0261037	60552
0.0261177	60556
0.026133	60557
0.0261486	60557
0.0261643	60557
0.0261783	60561
0.0261939	60561
0.0262096	60561
0.0262244	60563
0.0262396	60564
0.0262544	60566
0.0262697	60567
0.0262845	60569
0.0262997	60570
0.0263154	60570
0.0263306	60571
0.0263462	60571
0.0263619	60571
0.0263775	60571
0.0263932	60571
0.0264084	60572
0.0264236	60573
0.0264393	60573
0.0264537	60576
0.0264693	60576
0.026485	60576
0.0264993	60579
0.0265145	60580
0.0265289	60583
0.0265445	60583
0.0265585	60587
0.0265737	60588
0.0265889	60589
0.0266033	60592
0.0266189	60592
0.0266345	60592
0.0266467	60600
0.026662	60601
0.0266767	60603
0.0266924	60603
0.026708	60603
0.0267232	60604
0.0267384	60605
0.026754	60605
0.0267688	60607
0.0267836	60609
0.0267988	60610
0.0268122	60615
0.0268279	60615
0.0268431	60616
0.0268565	60621
0.0268713	60623
0.026886	60625
0.0269012	60626
0.026916	60628
0.0269316	60628
0.0269472	60628
0.0269624	60629
0.026978	60629
0.0269928	60631
0.0270084	60631
0.027024	60631
0.0270314	60650
0.0270439	60657
0.0270587	60659
0.0270738	60660
0.0270894	60660
0.0271046	60661
0.0271202	60661
0.027135	60663
0.0271488	60667
0.027164	60668
0.0271778	60672
0.027193	60673
0.0272077	60675
0.0272229	60676
0.0272372	60679
0.0272519	60681
0.0272675	60681
0.0272826	60682
0.0272965	60686
0.0273108	60689
0.0273263	60689
0.0273402	60693
0.0273558	60693
0.0273709	60694
0.0273847	60698
0.0273999	60699
0.0274133	60704
0.0274289	60704
0.0274444	60704
0.02746	60704
0.0274756	60704
0.0274912	60704
0.0275068	60704
0.0275219	60705
0.0275375	60705
0.0275531	60705
0.0275669	60709
0.0275807	60713
0.0275963	60713
0.0276114	60714
0.0276265	60715
0.0276403	60719
0.0276559	60719
0.027671	60720
0.0276866	60720
0.0276977	60730
0.0277128	60731
0.0277258	60737
0.0277395	60741
0.0277542	60743
0.0277698	60743
0.0277853	60743
0.0277996	60746
0.0278147	60747
0.0278302	60747
0.0278458	60747
0.0278605	60749
0.0278733	60755
0.0278884	60756
0.0279036	60757
0.0279191	60757
0.0279333	60760
0.027948	60762
0.0279635	60762
0.0279786	60763
0.0279937	60764
0.0280093	60764
0.0280239	60766
0.028039	60767
0.0280546	60767
0.0280697	60768
0.0280852	60768
0.0281003	60769
0.028115	60771
0.0281296	60773
0.0281447	60774
0.0281598	60775
0.028174	60778
0.0281864	60785
0.0282014	60786
0.0282152	60790
0.0282307	60790
0.0282462	60790
0.0282613	60791
0.0282769	60791
0.028291	60794
0.0283066	60794
0.0283216	60795
0.0283367	60796
0.0283513	60798
0.028366	60800
0.028381	60801
0.0283966	60801
0.0284121	60801
0.0284258	60805
0.0284386	60811
0.0284541	60811
0.0284674	60816
0.0284824	60817
0.028497	60819
0.0285121	60820
0.0285272	60821
0.0285413	60824
0.0285568	60824
0.028571	60827
0.0285856	60829
0.0285997	60832
0.028612	60839
0.0286271	60840
0.0286417	60842
0.0286572	60842
0.0286727	60842
0.0286864	60846
0.0287019	60846
0.0287174	60846
0.0287324	60847
0.028747	60849
0.0287625	60849
0.028778	60849
0.0287935	60849
0.0288081	60851
0.0288231	60852
0.0288386	60852
0.0288537	60853
0.0288673	60857
0.0288824	60858
0.0288979	60858
0.0289115	60862
0.0289247	60867
0.0289402	60867
0.0289548	60869
0.0289702	60869
0.0289857	60869
0.0289989	60874
0.0290139	60875
0.0290276	60879
0.0290421	60881
0.0290576	60881
0.0290726	60882
0.0290881	60882
0.0291027	60884
0.0291177	60885
0.0291299	60892
0.0291454	60892
0.0291604	60893
0.029175	60895
0.0291904	60895
0.0292055	60896
0.0292209	60896
0.0292364	60896
0.0292472	60906
0.0292613	60909
0.0292763	60910
0.0292913	60911
0.0293068	60911
0.0293218	60912
0.0293372	60912
0.0293518	60914
0.0293654	60918
0.0293804	60919
0.0293921	60927
0.0294057	60931
0.0294207	60932
0.0294357	60933
0.0294502	60935
0.0294647	60937
0.0294797	60938
0.0294951	60938
0.0295101	60939
0.0295256	60939
0.0295406	60940
0.029556	60940
0.0295705	60942
0.029586	60942
0.0295967	60952
0.0296122	60952
0.0296262	60955
0.0296374	60964
0.0296519	60966
0.0296669	60967
0.0296809	60970
0.029694	60975
0.029709	60976
0.0297239	60977
0.0297389	60978
0.0297543	60978
0.0297683	60981
0.0297838	60981
0.0297987	60982
0.0298137	60983
0.0298291	60983
0.0298446	60983
0.0298581	60987
0.0298735	60987
0.0298875	60990
0.029902	60992
0.0299175	60992
0.029931	60996
0.0299464	60996
0.0299594	61001
0.0299744	61002
0.0299889	61004
0.0300038	61005
0.0300173	61009
0.0300328	61009
0.0300482	61009
0.0300631	61010
0.0300785	61010
0.0300925	61013
0.0301051	61019
0.0301205	61019
0.0301349	61021
0.0301499	61022
0.0301643	61024
0.0301773	61029
0.0301923	61030
0.0302058	61034
0.0302202	61036
0.0302356	61036
0.0302496	61039
0.030264	61041
0.0302794	61041
0.0302924	61046
0.0303069	61048
0.0303223	61048
0.0303377	61048
0.0303526	61049
0.030367	61051
0.030381	61054
0.0303945	61058
0.0304084	61061
0.0304233	61062
0.0304387	61062
0.0304531	61064
0.0304676	61066
0.030483	61066
0.0304984	61066
0.0305133	61067
0.0305282	61068
0.0305436	61068
0.030559	61068
0.0305734	61070
0.0305888	61070
0.0306037	61071
0.0306186	61072
0.0306339	61072
0.0306479	61075
0.0306633	61075
0.0306752	61082
0.0306892	61085
0.0307026	61089
0.0307155	61094
0.0307275	61101
0.0307424	61102
0.0307573	61103
0.0307722	61104
0.0307836	61112
0.0307985	61113
0.0308139	61113
0.0308292	61113
0.0308441	61114
0.0308585	61116
0.0308734	61117
0.0308868	61121
0.0309022	61121
0.0309175	61121
0.0309314	61124
0.0309463	61125
0.0309617	61125
0.030977	61125
0.0309924	61125
0.0310068	61127
0.0310221	61127
0.0310365	61129
0.0310509	61131
0.0310657	61132
0.0310811	61132
0.031095	61135
0.0311103	61135
0.0311247	61137
0.0311386	61140
0.0311539	61140
0.0311683	61142
0.0311812	61147
0.0311955	61149
0.0312109	61149
0.0312262	61149
0.0312416	61149
0.0312564	61150
0.0312718	61150
0.0312866	61151
0.031302	61151
0.0313173	61151
0.0313327	61151
0.0313475	61152
0.0313629	61152
0.0313777	61153
0.0313916	61156
0.0314069	61156
0.0314212	61158
0.0314366	61158
0.0314499	61162
0.0314653	61162
0.0314806	61162
0.0314954	61163
0.0315098	61165
0.0315246	61166
0.0315399	61166
0.0315553	61166
0.0315701	61167
0.0315844	61169
0.0315993	61170
0.0316121	61175
0.0316274	61175
0.0316428	61175
[truncated: 1,302 more rows]

## Sheet: 60XICs
FDR	N_mouse_precursors
0.00591716	168
0.0020202	988
0.000506757	5917
0.000408956	9777
0.00033012	15141
0.000350345	17120
0.000402855	17369
0.000410172	19496
0.000446185	20162
0.00039976	25005
0.000412588	26650
0.000446279	26877
0.000469755	27661
0.000490798	28511
0.000515269	29096
0.000544514	29368
0.000538861	31531
0.000559354	32162
0.00058642	32381
0.000615555	32471
0.000640381	32772
0.00066299	33161
0.000685564	33526
0.000680774	35230
0.000697856	35799
0.000720761	36047
0.00073827	36545
0.00076176	36729
0.000731935	39592
0.00075288	39817
0.000759469	40787
0.000778059	41096
0.000797333	41355
0.000817878	41537
0.000839308	41666
0.000859743	41837
0.000871983	42395
0.000878877	43199
0.000900838	43254
0.000921956	43346
0.000933962	43858
0.000945882	44361
0.000967836	44386
0.00097315	45170
0.00099408	45223
0.00101313	45358
0.00103081	45548
0.00105104	45621
0.00106933	45774
0.00108928	45852
0.00110016	46306
0.00111854	46437
0.00113934	46465
0.0011591	46534
0.00117298	46834
0.00118481	47209
0.00119387	47687
0.00121435	47704
0.00123127	47859
0.0012506	47917
0.00126896	48010
0.00128965	48013
0.00130559	48191
0.00132076	48393
0.00133847	48498
0.00135691	48574
0.00137543	48645
0.00139467	48689
0.00141194	48800
0.00143193	48815
0.0014499	48898
0.00146723	49000
0.00148664	49031
0.00150593	49065
0.00152616	49068
0.00154412	49143
0.00156399	49156
0.0015817	49236
0.00160071	49274
0.00162025	49295
0.00164004	49308
0.00165952	49330
0.00167511	49466
0.00169526	49466
0.00171506	49476
0.00172504	49768
0.00174387	49802
0.00176046	49899
0.00177996	49912
0.00179942	49926
0.00181825	49957
0.00183552	50030
0.00185023	50171
0.0018692	50195
0.00188642	50265
0.00190575	50278
0.00192495	50294
0.0019363	50514
0.00195039	50660
0.00196998	50662
0.00198631	50747
0.0020035	50809
0.00202159	50847
0.00203926	50895
0.00205733	50932
0.00207221	51047
0.00209144	51054
0.00210929	51094
0.00212853	51100
0.00214458	51182
0.00216231	51223
0.0021809	51243
0.00219951	51262
0.00221592	51332
0.00223501	51339
0.00225435	51340
0.00226626	51510
0.00228037	51628
0.00229916	51639
0.00231812	51646
0.00233487	51702
0.00235276	51732
0.00237095	51755
0.00238949	51770
0.00240357	51881
0.00242242	51888
0.00243907	51942
0.00245677	51973
0.00247463	52000
0.00249247	52027
0.0025115	52029
0.00253019	52038
0.00254926	52039
0.00256833	52040
0.00258695	52050
0.00260571	52057
0.00262477	52058
0.00264322	52071
0.00266141	52089
0.0026782	52134
0.00269619	52155
0.00271438	52172
0.00272963	52245
0.0027483	52252
0.00276728	52253
0.00278573	52264
0.00280401	52278
0.00282001	52334
0.00283286	52448
0.00285046	52473
0.00286887	52483
0.00288672	52503
0.00289778	52646
0.00291645	52650
0.00293522	52652
0.00295063	52714
0.00296187	52850
0.0029799	52864
0.00299311	52963
0.00301148	52970
0.00302814	53007
0.00304666	53011
0.00306495	53019
0.00308311	53029
0.0031018	53030
0.00312012	53037
0.0031365	53077
0.00315162	53138
0.00316895	53161
0.00318758	53162
0.00320579	53170
0.00322429	53173
0.00324097	53206
0.00325885	53219
0.00327721	53224
0.00329403	53254
0.0033125	53257
0.00332617	53337
0.00334448	53342
0.0033594	53401
0.00337674	53421
0.00339394	53443
0.00341004	53482
0.00342479	53542
0.00344154	53570
0.00346001	53571
0.00347609	53609
0.00349371	53623
0.00351131	53637
0.00352884	53652
0.00354649	53665
0.00356129	53721
0.00357798	53748
0.00359486	53772
0.00361298	53777
0.00363064	53789
0.00364734	53815
0.00366572	53816
0.00368362	53824
0.00369994	53855
0.00371775	53864
0.00373493	53882
0.00375155	53908
0.00376787	53938
0.00378208	53998
0.00379927	54015
0.00381461	54058
0.00383177	54075
0.00384984	54079
0.00386797	54082
0.0038831	54127
0.003901	54133
0.00391854	54144
0.00393476	54173
0.0039509	54203
0.0039641	54273
0.00397749	54340
0.00399311	54376
0.0040093	54404
0.00402753	54404
0.00404569	54405
0.00406288	54419
0.00407648	54481
0.00409177	54520
0.00410966	54524
0.00412778	54525
0.0041437	54555
0.00416188	54555
0.00417998	54556
0.00419815	54556
0.00421441	54581
0.0042318	54591
0.00424857	54609
0.00426525	54628
0.0042834	54628
0.00430092	54636
0.00431851	54643
0.00433515	54662
0.00435171	54682
0.00436959	54685
0.004387	54694
0.00440288	54722
0.00441762	54764
0.0044354	54768
0.00445309	54773
0.00447013	54786
0.00448756	54794
0.00450565	54794
0.004523	54803
0.00453861	54833
0.00455668	54833
0.00457408	54841
0.00459007	54866
0.00460637	54887
0.00462426	54889
0.00464231	54889
0.00465597	54941
0.004674	54941
0.00469143	54948
0.00470904	54953
0.00472167	55016
0.00473934	55020
0.004757	55024
0.00477448	55030
0.00479074	55050
0.00480752	55064
0.00482533	55066
0.00484122	55090
0.00485744	55110
0.00487461	55119
0.0048924	55121
0.00491019	55123
0.00492442	55165
0.0049397	55195
0.00495379	55238
0.00497145	55241
0.00498578	55281
0.00500171	55303
0.0050188	55312
0.00503452	55336
0.00505114	55350
0.00506729	55369
0.00508508	55370
0.00510296	55370
0.00511991	55380
0.00513594	55400
0.00515344	55404
0.00517	55418
0.00518776	55419
0.00520338	55443
0.00521982	55458
0.00523645	55471
0.00525344	55480
0.0052708	55485
0.00528816	55490
0.00530475	55503
0.00532191	55510
0.00533868	55521
0.00535526	55534
0.00537307	55534
0.00539059	55537
0.00540763	55545
0.00542515	55548
0.00544149	55563
0.005459	55566
0.00547661	55568
0.00549401	55572
0.00550944	55596
0.00552486	55620
0.00553908	55656
0.00555685	55656
0.00557422	55660
0.00559148	55665
0.00560905	55667
0.0056257	55678
0.00564346	55678
0.00566082	55682
0.00567837	55684
0.0056948	55697
0.00570939	55728
0.00572713	55728
0.00574067	55769
0.00575255	55826
0.00576605	55867
0.00578302	55874
0.00579978	55883
0.00581437	55913
0.00583039	55929
0.00584754	55934
0.00586489	55937
0.00588162	55946
0.00589855	55953
0.00591558	55959
0.00593303	55961
0.00594984	55969
0.00596739	55970
0.00598366	55983
0.00600057	55990
0.00601554	56015
0.00603233	56023
0.00604975	56025
0.00606738	56025
0.00608469	56028
0.006102	56031
0.00611897	56037
0.00613486	56053
0.00615194	56058
0.00616923	56061
0.00618148	56110
0.00619754	56124
0.00621228	56150
0.00622855	56162
0.00624469	56175
0.00626216	56176
0.00627785	56193
0.00629509	56196
0.00631233	56199
0.00632934	56204
0.00634354	56234
0.0063611	56234
0.00637854	56235
0.00639587	56237
0.00641331	56238
0.00643053	56241
0.00644683	56252
0.00646426	56253
0.00647929	56275
0.0064966	56277
0.00651391	56279
0.00653133	56280
0.00654587	56306
0.00656247	56314
0.00657906	56322
0.00659531	56333
0.00661038	56354
0.00662742	56358
0.00664282	56376
0.00665974	56381
0.00667559	56395
0.00669167	56407
0.00670869	56411
0.00672618	56411
0.00674355	56412
0.00675854	56433
0.00677566	56436
0.00679267	56440
0.00680847	56454
0.00682438	56467
0.00684124	56472
0.0068575	56482
0.00687243	56503
0.00688952	56506
0.00690613	56513
0.00692175	56528
0.00693847	56534
0.00695469	56544
0.00697066	56556
0.0069865	56569
0.00700246	56581
0.0070189	56589
0.00703472	56602
0.00705164	56606
0.00706894	56607
0.00708573	56612
0.00710252	56617
0.00711819	56631
0.00713472	56638
0.00715187	56640
0.00716928	56640
0.00718554	56649
0.00720269	56651
0.00721769	56670
0.00723356	56682
0.00724993	56690
0.00726566	56703
0.00728291	56704
0.00729991	56707
0.0073169	56710
0.00733428	56710
0.00735165	56710
0.0073689	56711
0.00738382	56730
0.00740093	56732
0.0074179	56735
0.00743501	56737
0.00745172	56742
0.00746856	56746
0.0074854	56750
0.00749948	56775
0.00751683	56775
0.00753312	56783
0.00754862	56797
0.00756596	56797
0.00758277	56801
0.00760011	56801
0.00761705	56804
0.00763372	56809
0.00764785	56833
0.00766263	56852
0.00767902	56859
0.00769607	56861
0.00771311	56863
0.00772935	56871
0.00774639	56873
0.007761	56893
0.00777817	56894
0.00779493	56898
0.00781073	56909
0.00782721	56915
0.00784423	56917
0.00786084	56922
0.00787772	56925
0.00789487	56926
0.00791203	56927
0.00792862	56932
0.00794522	56937
0.00796167	56943
0.00797826	56948
0.00799471	56954
0.00801115	56960
0.00802842	56960
0.00804192	56987
0.00805876	56990
0.00807603	56990
0.00809315	56991
0.00810519	57028
0.0081223	57029
0.00813842	57037
0.00815454	57045
0.00817136	57048
0.00818789	57053
0.0082037	57063
0.00821851	57080
0.00823489	57086
0.00825154	57090
0.00826719	57101
0.00828441	57101
0.00830164	57101
0.00831872	57102
0.00833261	57125
0.00834953	57127
0.00836675	57127
0.00838236	57138
0.00839724	57154
0.00841386	57158
0.00843077	57160
0.00844767	57162
0.00846414	57167
0.00847987	57177
0.00849588	57185
0.00850968	57208
0.00852583	57215
0.00854301	57215
0.00856004	57216
0.00857663	57220
0.00859306	57225
0.00860859	57236
0.00862487	57242
0.00864204	57242
0.00865921	57242
0.00867578	57246
0.00869204	57252
0.00870634	57271
0.0087235	57271
0.00874005	57275
0.00875705	57276
0.00877406	57277
0.00878938	57289
0.00880653	57289
0.00882353	57290
0.00884022	57293
0.00885691	57296
0.00887405	57296
0.0088912	57296
0.00890711	57304
0.00892348	57309
0.00894015	57312
0.00895698	57314
0.00897256	57324
0.00898939	57326
0.00899983	57369
0.00901632	57373
0.00903157	57385
0.00904805	57389
0.00906407	57396
0.00908055	57400
0.00909734	57402
0.00911413	57404
0.00912368	57452
0.00913982	57458
0.00915423	57475
0.00917115	57476
0.00918823	57476
0.00920436	57482
0.0092208	57486
0.0092374	57489
0.00925447	57489
0.00927027	57497
0.00928718	57498
0.00930425	57498
0.00932084	57501
0.00933453	57522
0.00935111	57525
0.00936768	57528
0.00938377	57534
0.00939905	57545
0.00941432	57556
0.0094312	57557
0.00944825	57557
0.00946513	57558
0.00948169	57561
0.00949857	57562
0.00951562	57562
0.00953233	57564
0.00954921	57565
0.0095651	57572
0.00958164	57575
0.00959818	57578
0.00961489	57580
0.00963143	57583
0.0096473	57590
0.00966383	57593
0.00968053	57595
0.00969739	57596
0.00971441	57596
0.00973111	57598
0.00974796	57599
0.00976465	57601
0.00977949	57614
0.00979651	57614
0.00980965	57637
0.00982548	57644
0.00984164	57649
0.00985865	57649
0.00987379	57660
0.00988943	57668
0.00990626	57669
0.00992224	57675
0.00993889	57677
0.00995469	57684
0.00997168	57684
0.0099873	57692
0.0100034	57697
0.0100189	57706
0.0100333	57721
0.0100501	57722
0.010065	57734
0.0100818	57735
0.0100977	57741
0.0101143	57743
0.0101311	57744
0.0101478	57746
0.0101644	57748
0.0101803	57754
0.0101943	57771
0.0102112	57771
0.010227	57778
0.0102434	57781
0.0102565	57803
0.0102712	57816
0.0102881	57816
0.0103033	57826
0.01032	57827
0.0103326	57852
0.0103491	57854
0.0103616	57879
0.0103773	57886
0.0103941	57887
0.0104101	57892
0.0104263	57896
0.010443	57897
0.0104598	57898
0.0104752	57906
0.0104918	57908
0.010508	57912
0.0105247	57913
0.0105414	57914
0.0105578	57917
0.0105743	57919
0.0105909	57921
0.0106067	57927
0.010623	57930
0.0106387	57937
0.010653	57951
0.0106694	57954
0.0106862	57954
0.0107013	57964
0.0107176	57967
0.010734	57970
0.0107505	57972
0.0107672	57973
0.0107815	57987
0.0107984	57987
0.0108152	57987
0.0108321	57987
0.010849	57987
0.0108649	57992
0.0108818	57992
0.0108966	58003
0.0109133	58004
0.0109302	58004
0.0109444	58018
0.0109611	58019
0.0109763	58028
0.0109929	58029
0.0110064	58047
0.011022	58054
0.0110379	58059
0.0110541	58062
0.0110702	58066
0.0110829	58088
0.0110975	58100
0.0111124	58110
0.0111266	58124
0.0111412	58136
0.0111567	58143
0.0111721	58150
0.011189	58150
0.0112058	58150
0.011222	58153
0.0112388	58153
0.0112514	58175
0.0112675	58179
0.0112837	58182
0.0113005	58182
0.0113161	58188
0.0113326	58190
0.0113478	58198
0.0113646	58198
0.011381	58200
0.0113978	58200
0.0114144	58201
0.0114312	58201
0.0114468	58207
0.0114611	58220
0.0114779	58220
0.0114933	58227
0.0115089	58233
0.0115257	58233
0.0115422	58234
0.0115588	58235
0.0115727	58250
0.0115894	58250
0.011606	58251
0.0116204	58263
0.011637	58264
0.0116518	58274
0.0116685	58274
0.0116841	58280
0.0117009	58280
0.0117176	58280
0.0117338	58283
0.0117497	58287
0.0117665	58287
0.0117815	58296
0.0117982	58296
0.0118148	58297
0.0118305	58302
0.0118473	58302
0.0118632	58306
0.0118791	58310
0.0118945	58317
0.0119096	58325
0.0119241	58336
0.0119407	58337
0.0119568	58340
0.0119713	58351
0.011988	58351
0.0120035	58357
0.0120186	58365
0.0120345	58369
0.0120508	58371
0.012067	58374
0.0120824	58380
0.0120992	58380
0.0121155	58382
0.0121312	58387
0.0121468	58392
0.0121631	58394
0.0121796	58395
0.0121916	58418
0.0122081	58419
0.0122246	58420
0.0122411	58421
0.012257	58425
0.0122728	58429
0.012287	58441
0.0123021	58449
0.0123188	58449
0.0123344	58454
0.0123509	58455
0.0123674	58456
0.0123838	58457
0.0123999	58460
0.0124111	58486
0.012427	58490
0.0124428	58494
0.0124595	58494
0.0124762	58494
0.0124926	58495
0.0125076	58503
0.0125226	58511
0.0125386	58514
0.0125531	58524
0.0125673	58536
0.0125829	58541
0.0125995	58541
0.0126151	58546
0.0126311	58549
0.0126473	58551
0.0126636	58553
0.0126791	58558
0.0126939	58567
0.0127105	58567
0.012725	58577
0.0127414	58578
0.0127581	58578
0.0127745	58579
0.0127905	58582
0.0128067	58584
0.0128227	58587
0.0128382	58592
0.0128523	58604
0.0128674	58611
0.012884	58611
0.0128997	58615
0.0129157	58618
0.0129323	58618
0.0129483	58621
0.012963	58630
0.0129796	58630
0.0129953	58634
0.0130097	58644
0.0130257	58647
0.013041	58653
0.0130572	58655
0.0130731	58658
0.0130897	58658
0.0131052	58663
0.0131212	58666
0.0131373	58668
0.0131535	58670
0.0131694	58673
0.0131847	58679
0.0132006	58682
0.0132172	58682
0.0132338	58682
0.0132499	58684
0.0132661	58686
0.0132804	58696
0.0132959	58701
0.0133118	58704
0.0133282	58705
0.0133448	58705
0.0133613	58705
0.0133777	58706
0.0133943	58706
0.0134106	58707
0.013427	58708
0.013442	58715
0.0134574	58720
0.0134738	58721
0.0134899	58723
0.0135065	58723
0.013523	58723
0.0135396	58723
0.0135562	58723
0.0135709	58731
0.0135873	58732
0.0136029	58736
0.0136172	58746
0.0136338	58746
0.0136499	58748
0.0136646	58756
0.0136812	58756
0.0136966	58761
0.0137129	58762
0.0137285	58766
0.0137423	58778
0.0137589	58778
0.0137752	58779
0.0137906	58784
0.0138069	58785
0.0138234	58785
0.0138355	58804
0.0138507	58810
0.013867	58811
0.0138826	58815
0.0138975	58822
0.0139129	58827
0.0139289	58829
0.0139448	58832
0.013961	58833
0.0139776	58833
0.0139941	58833
0.0140097	58837
0.0140253	58841
0.0140406	58846
0.0140567	58848
0.0140725	58851
0.0140888	58852
0.0141043	58856
0.0141208	58856
0.0141374	58856
0.0141536	58857
0.0141692	58861
0.014184	58868
0.0141998	58871
0.0142161	58872
0.0142324	58873
0.0142484	58875
0.0142649	58875
0.0142807	58878
0.014297	58879
0.0143127	58882
0.0143276	58889
0.0143407	58903
0.0143572	58903
0.0143725	58908
0.0143887	58909
0.0144043	58913
0.01442	58916
0.0144365	58916
0.014453	58916
0.014469	58918
0.0144843	58923
0.0145	58926
0.0145163	58927
0.0145327	58927
0.0145492	58927
0.0145657	58927
0.0145819	58928
0.0145972	58933
0.0146125	58938
0.0146279	58942
0.0146444	58942
0.0146606	58943
0.0146764	58946
0.0146914	58952
0.0147074	58954
0.0147233	58956
0.0147396	58957
0.014756	58957
0.0147725	58957
0.014788	58961
0.0148034	58965
0.0148196	58966
0.0148356	58968
0.0148501	58976
0.0148641	58986
0.0148805	58986
0.0148957	58991
0.0149119	58992
0.0149256	59003
0.0149388	59016
0.0149538	59022
0.0149695	59025
0.0149859	59025
0.0150006	59032
0.015017	59032
0.0150319	59038
0.0150484	59038
0.0150636	59043
0.0150797	59044
0.0150959	59045
0.0151123	59045
0.0151275	59050
0.0151434	59052
0.0151581	59059
0.015174	59061
0.0151904	59061
0.0152066	59062
0.015223	59062
0.0152389	59064
0.0152553	59064
0.015271	59067
0.0152861	59072
0.0153018	59075
0.0153179	59076
0.0153344	59076
0.0153495	59081
0.0153659	59081
0.0153821	59082
0.0153979	59084
0.0154141	59085
0.0154297	59088
0.0154461	59088
0.0154623	59089
0.0154769	59096
0.0154928	59098
0.0155087	59100
0.015524	59104
0.0155402	59105
0.0155558	59108
0.0155722	59108
0.015587	59114
0.0156031	59115
0.0156193	59116
0.0156349	59119
0.01565	59124
0.0156664	59124
0.0156825	59125
0.0156978	59129
0.015714	59130
0.015729	59135
0.0157438	59141
0.0157602	59141
0.0157763	59142
0.0157906	59150
0.0158067	59151
0.0158226	59153
0.0158387	59154
0.0158551	59154
0.0158714	59154
0.0158875	59155
0.0159039	59155
0.0159198	59157
0.0159351	59161
0.0159509	59163
0.0159673	59163
0.0159828	59166
0.0159989	59167
0.0160153	59167
0.0160298	59174
0.0160448	59179
0.0160612	59179
0.0160767	59182
0.0160926	59184
0.0161081	59187
0.0161239	59189
0.01614	59190
0.0161558	59192
0.01617	59200
0.0161864	59200
0.0162	59210
0.0162164	59210
0.0162322	59212
0.0162485	59212
0.0162646	59213
0.0162807	59214
0.016297	59214
0.0163131	59215
0.0163292	59216
0.0163455	59216
0.0163597	59224
0.0163755	59226
0.0163904	59231
0.016406	59234
0.0164204	59241
0.0164367	59241
0.0164522	59244
0.0164686	59244
0.0164843	59246
0.0164987	59253
0.0165151	59253
0.0165311	59254
0.0165466	59257
0.0165621	59260
0.0165779	59262
0.0165942	59262
0.01661	59264
0.016626	59265
0.0166385	59279
0.0166534	59284
0.0166694	59285
0.0166855	59286
0.0167015	59287
0.0167167	59291
0.0167319	59295
0.0167482	59295
0.0167639	59297
0.0167783	59304
0.0167927	59311
0.0168087	59312
0.0168239	59316
0.0168393	59319
0.0168556	59319
0.0168716	59320
0.0168876	59321
0.0169036	59322
0.0169194	59324
0.0169337	59331
0.0169494	59333
0.0169652	59335
0.0169809	59337
0.0169966	59339
0.0170123	59341
0.0170272	59346
0.017039	59362
0.0170521	59373
0.0170664	59380
0.0170816	59384
0.0170973	59386
0.0171133	59387
0.0171287	59390
0.0171447	59391
0.0171595	59396
0.0171755	59397
0.0171915	59398
0.0172077	59398
0.0172177	59420
0.017234	59420
0.0172499	59421
0.0172642	59428
0.0172802	59429
0.0172964	59429
0.0173124	59430
0.0173275	59434
0.0173423	59439
0.0173577	59442
0.017373	59445
0.0173893	59445
0.017405	59447
0.0174198	59452
0.0174354	59454
0.0174491	59463
0.0174641	59467
0.0174798	59469
0.0174937	59477
0.0175082	59483
0.0175244	59483
0.0175407	59483
0.0175569	59483
0.0175728	59484
0.0175888	59485
0.017605	59485
0.0176209	59486
0.0176372	59486
0.0176525	59489
0.017667	59495
0.0176832	59495
0.0176994	59495
0.0177156	59495
0.017731	59498
0.0177463	59501
0.0177616	59504
0.017777	59507
0.0177897	59519
0.0178056	59520
0.0178209	59523
0.0178359	59527
0.0178513	59530
0.0178645	59540
0.0178807	59540
0.0178963	59542
0.0179125	59542
0.0179266	59549
0.0179425	59550
0.0179584	59551
0.0179732	59556
0.0179891	59557
0.0180052	59557
0.0180205	59560
0.0180352	59565
0.0180514	59565
0.0180664	59569
0.0180823	59570
0.0180976	59573
0.0181135	59574
0.0181285	59578
0.0181423	59586
0.0181579	59588
0.018174	59588
0.0181881	59595
0.0182016	59604
0.0182178	59604
0.0182324	59609
0.0182486	59609
0.0182648	59609
0.0182791	59615
0.0182941	59619
0.01831	59620
0.0183237	59628
0.0183396	59629
0.0183542	59634
0.0183701	59635
0.0183862	59635
0.0183994	59645
0.0184149	59647
0.0184308	59648
0.0184466	59649
0.0184628	59649
0.0184771	59655
0.0184899	59666
0.0185045	59671
0.0185207	59671
0.0185362	59673
0.0185514	59676
0.0185666	59679
0.0185825	59680
0.0185986	59680
0.0186141	59682
0.0186275	59691
0.0186436	59691
0.0186598	59691
0.0186747	59695
0.0186899	59698
0.0187054	59700
0.0187215	59700
0.0187371	59702
0.018752	59706
0.0187672	59709
0.0187811	59716
0.0187966	59718
0.0188121	59720
0.0188279	59721
0.0188431	59724
0.0188577	59729
0.0188738	59729
0.0188896	59730
0.0189051	59732
0.0189187	59740
0.0189333	59745
0.0189482	59749
0.018964	59750
0.0189794	59752
0.0189956	59752
0.0190117	59752
0.0190271	59754
0.0190429	59755
0.019059	59755
0.0190751	59755
0.0190909	59756
0.019107	59756
0.0191231	59756
0.0191383	59759
0.0191538	59761
0.0191699	59761
0.019186	59761
0.0192017	59762
0.0192175	59763
0.0192327	59766
0.0192488	59766
0.0192649	59766
0.0192809	59766
0.0192961	59769
0.0193109	59773
0.0193267	59774
0.0193418	59777
0.0193579	59777
0.019373	59780
0.0193875	59785
0.0194033	59786
0.0194191	59787
0.0194352	59787
0.0194512	59787
0.0194651	59794
0.0194796	59799
0.019495	59801
0.0195098	59805
0.0195256	59806
0.0195397	59812
0.0195555	59813
0.0195712	59814
0.0195873	59814
0.0196033	59814
0.0196168	59822
0.0196329	59822
0.0196474	59827
0.0196634	59827
0.0196792	59828
0.0196943	59831
0.0197103	59831
0.0197248	59836
0.0197408	59836
0.0197556	59840
0.0197713	59841
0.0197854	59847
0.0198005	59850
0.0198162	59851
0.0198307	59856
0.0198461	59858
0.0198592	59867
0.0198746	59869
0.01989	59871
0.0199047	59875
0.0199191	59880
0.0199342	59883
0.0199499	59884
0.019966	59884
0.0199794	59892
0.0199941	59896
0.0200101	59896
0.0200259	59897
0.0200419	59897
0.0200569	59900
0.020072	59903
0.0200874	59905
0.0201031	59906
0.0201184	59908
0.0201335	59911
0.0201495	59911
0.0201622	59921
0.0201782	59921
0.0201943	59921
0.0202096	59923
0.020225	59925
0.02024	59928
0.020255	59931
0.020271	59931
0.0202857	59935
0.0203004	59939
0.0203161	59940
0.0203311	59943
0.0203448	59950
0.0203605	59951
0.0203732	59961
0.0203868	59968
0.0204022	59970
0.0204168	59974
0.0204328	59974
0.0204482	59976
0.0204635	59978
0.0204795	59978
0.0204955	59978
0.0205115	59978
0.0205271	59979
0.0205431	59979
0.0205578	59983
0.0205734	59984
0.0205891	59985
0.0206037	59989
0.0206187	59992
0.0206334	59996
0.0206487	59998
0.0206647	59998
0.02068	60000
0.0206956	60001
0.0207113	60002
0.0207269	60003
0.0207429	60003
0.0207575	60007
0.0207732	60008
0.0207874	60013
0.0208014	60019
0.020817	60020
0.0208327	60021
0.0208486	60021
0.0208646	60021
0.0208785	60027
0.0208942	60028
0.0209101	60028
0.0209258	60029
0.0209417	60029
0.0209574	60030
0.0209733	60030
0.0209862	60039
0.0210011	60042
0.0210133	60053
0.0210293	60053
0.0210453	60053
0.0210612	60053
0.0210741	60062
0.0210863	60073
0.0211008	60077
0.0211168	60077
0.0211313	60081
0.0211466	60083
0.0211626	60083
0.0211775	60086
0.0211934	60086
0.0212094	60086
0.0212225	60094
0.0212385	60094
0.0212544	60094
0.0212683	60100
0.0212832	60103
0.0212988	60104
0.0213119	60112
0.0213275	60113
0.0213414	60119
0.0213569	60120
0.0213729	60120
0.0213888	60120
0.0214047	60120
0.0214203	60121
0.0214352	60124
0.0214497	60128
0.0214657	60128
0.0214812	60129
0.0214972	60129
0.0215103	60137
0.0215244	60142
0.02154	60143
0.0215549	60146
0.0215704	60147
0.0215864	60147
0.0216009	60151
0.0216164	60152
0.0216323	60152
0.0216476	60154
0.0216635	60154
0.0216773	60160
0.0216907	60167
0.0217027	60178
0.0217183	60179
0.0217338	60180
0.0217497	60180
0.0217656	60180
0.0217805	60183
0.021796	60184
0.0218116	60185
0.0218257	60190
0.0218402	60194
0.0218561	60194
0.021872	60194
0.0218871	60196
0.0219027	60197
0.0219186	60197
0.0219341	60198
0.0219489	60201
0.0219645	60202
0.0219796	60204
0.021993	60211
0.0220089	60211
0.0220241	60213
0.0220396	60214
0.0220544	60217
0.0220685	60222
0.0220837	60224
0.0220995	60224
0.0221147	60226
0.0221291	60230
0.0221447	60231
0.0221595	60234
0.0221753	60234
0.0221905	60236
0.0222064	60236
0.0222219	60237
0.0222363	60241
0.0222518	60242
0.0222662	60246
0.0222814	60248
0.0222958	60252
0.0223116	60252
0.0223272	60253
0.0223423	60255
0.0223563	60260
0.0223707	60264
0.0223833	60273
0.0223977	60277
0.0224132	60278
0.0224287	60279
0.0224446	60279
0.0224604	60279
0.0224741	60285
0.0224896	60286
0.0225051	60287
0.0225206	60288
0.0225364	60288
0.0225501	60294
0.0225655	60295
0.022581	60296
0.0225961	60298
0.022612	60298
0.0226274	60299
0.0226433	60299
0.022658	60302
0.0226731	60304
0.0226886	60305
0.0227041	60306
0.0227195	60307
0.0227339	60311
0.0227497	60311
0.0227652	60312
0.022781	60312
0.0227969	60312
0.0228123	60313
0.0228282	60313
0.0228436	60314
0.0228595	60314
0.0228753	60314
0.02289	60317
0.0229051	60319
0.0229187	60325
0.0229345	60325
0.0229496	60327
0.0229647	60329
0.0229794	60332
0.0229937	60336
0.0230095	60336
0.0230242	60339
0.0230393	60341
0.0230521	60349
0.0230657	60355
0.0230793	60361
0.0230951	60361
0.0231102	60363
0.0231256	60364
0.0231399	60368
0.0231557	60368
0.0231715	60368
0.023187	60369
0.0232016	60372
0.0232159	60376
0.0232306	60379
0.023246	60380
0.0232618	60380
0.0232776	60380
0.0232927	60382
0.0233077	60384
0.0233235	60384
0.0233393	60384
0.023354	60387
0.0233698	60387
0.0233825	60395
0.0233976	60397
0.0234126	60399
0.0234276	60401
0.0234434	60401
0.0234585	60403
0.0234739	60404
0.0234897	60404
0.0235054	60404
0.0235205	60406
0.0235328	60415
0.0235463	60421
0.0235614	60423
0.0235767	60424
0.0235921	60425
0.0236079	60425
0.0236237	60425
0.0236383	60428
0.023653	60431
0.0236684	60432
0.0236837	60433
0.0236995	60433
0.0237153	60433
0.0237311	60433
0.0237464	60434
0.0237618	60435
0.0237776	60435
0.0237926	60437
0.023808	60438
0.0238234	60439
0.0238387	60440
0.0238545	60440
0.0238691	60443
0.0238845	60444
0.0238999	60445
0.0239156	60445
0.023931	60446
0.0239464	60447
0.0239622	60447
0.0239767	60450
0.0239902	60456
0.0240059	60456
0.0240209	60458
0.0240367	60458
0.0240478	60470
0.0240631	60471
0.0240785	60472
0.0240939	60473
0.0241092	60474
0.0241246	60475
0.0241399	60476
0.0241549	60478
0.0241706	60478
0.0241864	60478
0.0241998	60484
0.0242136	60489
0.0242293	60489
0.0242451	60489
0.0242604	60490
0.0242762	60490
0.0242899	60495
0.0243057	60495
0.0243198	60499
0.0243356	60499
0.0243505	60501
0.0243651	60504
0.0243808	60504
0.0243961	60505
0.0244107	60508
0.0244264	60508
0.0244422	60508
0.0244559	60513
0.0244716	60513
0.024487	60514
0.0245007	60519
0.0245164	60519
0.0245318	60520
0.0245475	60520
0.0245632	60520
0.0245785	60521
0.0245943	60521
0.0246092	60523
0.0246233	60527
0.0246367	60533
0.0246512	60536
0.0246669	60536
0.0246826	60536
0.0246979	60537
0.0247136	60537
0.0247285	60539
0.0247443	60539
0.0247596	60540
0.0247753	60540
0.024791	60540
0.0248067	60540
0.0248192	60548
0.0248349	60548
0.0248478	60555
0.0248635	60555
0.0248792	60555
0.0248945	60556
0.0249098	60557
0.0249255	60557
0.02494	60560
0.0249553	60561
0.024971	60561
0.0249863	60562
0.025002	60562
0.0250177	60562
0.025033	60563
0.0250487	60563
0.0250644	60563
0.0250793	60565
0.0250946	60566
0.0251103	60566
0.025126	60566
0.0251412	60567
0.0251553	60571
0.025171	60571
0.0251867	60571
0.0252003	60576
0.025216	60576
0.0252309	60578
0.0252458	60580
0.0252607	60582
0.0252763	60582
0.0252912	60584
0.0253061	60586
0.0253218	60586
0.0253374	60586
0.0253519	60589
0.0253676	60589
0.0253828	60590
0.0253981	60591
0.0254134	60592
0.0254282	60594
0.0254419	60599
0.0254571	60600
0.0254724	60601
0.0254881	60601
0.0255033	60602
0.0255157	60610
0.025531	60611
0.0255462	60612
0.0255615	60613
0.0255767	60614
0.025592	60615
0.025606	60619
0.0256212	60620
0.0256369	60620
0.0256497	60627
0.0256653	60627
0.0256806	60628
0.0256942	60633
0.0257094	60634
0.0257251	60634
0.0257407	60634
0.0257564	60634
0.0257716	60635
0.0257864	60637
0.0258017	60638
0.0258169	60639
0.0258309	60643
0.0258457	60645
0.0258614	60645
0.0258762	60647
0.025891	60649
0.0259067	60649
0.0259215	60651
0.0259367	60652
0.0259503	60657
0.0259659	60657
0.0259815	60657
0.0259972	60657
0.0260128	60657
0.0260285	60657
0.0260437	60658
0.0260589	60659
0.0260745	60659
0.0260889	60662
0.026102	60668
0.0261177	60668
0.0261333	60668
0.0261489	60668
0.0261646	60668
0.0261794	60670
0.0261946	60671
0.0262102	60671
0.0262254	60672
0.026241	60672
0.0262562	60673
0.026271	60675
0.0262866	60675
0.0263019	60676
0.0263166	60678
0.0263318	60679
0.0263475	60679
0.0263627	60680
0.0263779	60681
0.0263931	60682
0.0264074	60685
0.026423	60685
0.0264386	60685
0.0264543	60685
0.0264699	60685
0.0264851	60686
0.0265003	60687
0.026515	60689
0.0265294	60692
0.0265446	60693
0.0265576	60699
0.0265724	60701
0.0265867	60704
0.0266019	60705
0.0266154	60710
0.026631	60710
0.0266466	60710
0.0266622	60710
0.0266778	60710
0.0266934	60710
0.0267086	60711
0.0267233	60713
0.0267381	60715
0.0267519	60719
0.0267667	60721
0.0267823	60721
0.0267979	60721
0.026813	60722
0.0268282	60723
0.0268438	60723
0.026859	60724
0.0268746	60724
0.0268902	60724
0.0269058	60724
0.0269205	60726
0.0269352	60728
0.0269504	60729
0.0269647	60732
0.0269785	60736
0.0269933	60738
0.027008	60740
0.0270231	60741
0.0270387	60741
0.0270543	60741
0.0270699	60741
0.027085	60742
0.0271006	60742
0.0271162	60742
0.0271305	60745
0.0271461	60745
0.0271616	60745
0.0271772	60745
0.0271919	60747
0.0272075	60747
0.0272213	60751
0.027236	60753
0.0272516	60753
0.0272668	60754
0.0272819	60755
0.027297	60756
0.0273117	60758
0.0273269	60759
0.027342	60760
0.0273567	60762
0.0273718	60763
0.0273865	60765
0.0274021	60765
0.0274172	60766
0.0274328	60766
0.0274483	60766
0.027463	60768
0.0274777	60770
0.0274933	60770
0.0275071	60774
0.0275226	60774
0.0275364	60778
0.0275516	60779
0.0275671	60779
0.02758	60785
0.0275951	60786
0.0276103	60787
0.0276254	60788
0.0276405	60789
0.0276552	60791
0.0276703	60792
0.0276858	60792
0.0276996	60796
0.0277151	60796
0.0277298	60798
0.027744	60801
0.0277565	60808
0.0277716	60809
0.0277862	60811
0.0277986	60818
0.0278137	60819
0.0278271	60824
0.027839	60832
0.0278541	60833
0.0278692	60834
0.0278843	60835
0.0278981	60839
0.0279069	60854
0.0279215	60856
0.0279366	60857
0.0279521	60857
0.0279677	60857
0.0279814	60861
0.0279965	60862
0.0280111	60864
0.0280248	60868
0.0280395	60870
0.028055	60870
0.0280705	60870
0.0280842	60874
0.0280989	60876
0.0281144	60876
0.0281276	60881
0.0281427	60882
0.0281578	60883
0.0281715	60887
0.0281856	60890
0.0281998	60893
0.0282144	60895
0.0282295	60896
0.028245	60896
0.0282591	60899
0.0282737	60901
0.0282888	60902
0.0283043	60902
0.0283171	60908
0.0283321	60909
0.0283472	60910
0.0283613	60913
0.0283768	60913
0.0283923	60913
0.0284069	60915
0.028422	60916
0.0284375	60916
0.028452	60918
0.0284671	60919
0.0284821	60920
0.0284976	60920
0.0285131	60920
0.0285286	60920
0.0285432	60922
0.0285587	60922
0.0285742	60922
0.0285887	60924
0.0286042	60924
0.0286174	60929
0.0286329	60929
0.0286484	60929
0.0286625	60932
0.028678	60932
0.0286935	60932
0.0287076	60935
0.0287231	60935
0.0287381	60936
0.0287513	60941
0.0287663	60942
0.0287813	60943
0.0287964	60944
0.0288082	60952
0.0288236	60952
0.0288386	60953
0.0288514	60959
0.0288668	60959
0.0288823	60959
0.0288973	60960
0.0289128	60960
0.0289269	60963
0.0289423	60963
0.0289569	60965
0.0289719	60966
0.0289869	60967
0.0290019	60968
0.0290164	60970
0.0290305	60973
0.029046	60973
0.0290605	60975
0.0290755	60976
0.029091	60976
0.029105	60979
0.0291172	60986
0.0291322	60987
0.0291477	60987
0.0291608	60992
0.0291758	60993
0.0291899	60996
0.0292053	60996
0.0292203	60997
0.0292358	60997
0.0292512	60997
0.0292657	60999
0.0292812	60999
0.0292966	60999
0.0293107	61002
0.0293261	61002
0.0293406	61004
0.0293533	61010
0.0293678	61012
0.0293832	61012
0.0293987	61012
0.0294136	61013
0.0294286	61014
0.0294408	61021
0.0294553	61023
0.0294702	61024
0.0294852	61025
0.0294992	61028
0.0295147	61028
0.0295301	61028
0.0295455	61028
0.029561	61028
0.0295764	61028
0.0295899	61032
0.029604	61035
0.0296189	61036
0.0296343	61036
0.0296488	61038
0.0296643	61038
0.0296797	61038
0.0296937	61041
0.0297091	61041
0.0297245	61041
0.0297395	61042
0.0297525	61047
0.0297675	61048
0.0297829	61048
0.0297979	61049
0.0298128	61050
0.0298282	61050
0.0298436	61050
0.0298553	61058
0.0298697	61060
0.0298832	61064
0.0298982	61065
0.0299126	61067
0.029928	61067
0.0299434	61067
0.0299589	61067
0.0299738	61068
0.0299892	61068
0.0300046	61068
0.0300191	61070
0.0300321	61075
0.0300475	61075
0.0300629	61075
0.0300773	61077
0.0300927	61077
0.0301067	61080
0.0301216	61081
0.0301366	61082
0.0301515	61083
0.0301645	61088
0.0301794	61089
0.0301924	61094
0.0302073	61095
0.0302227	61095
0.0302381	61095
0.0302535	61095
0.0302689	61095
0.0302833	61097
0.0302987	61097
0.0303141	61097
0.0303295	61097
0.0303449	61097
0.0303593	61099
0.0303737	61101
0.0303848	61110
0.0304002	61110
0.0304151	61111
0.0304304	61111
0.0304458	61111
0.0304607	61112
0.0304732	61118
0.0304871	61121
0.030502	61122
0.030515	61127
0.0305289	61130
0.0305443	61130
0.0305597	61130
0.030575	61130
0.0305894	61132
0.0306048	61132
0.0306192	61134
0.0306346	61134
0.0306499	61134
0.0306653	61134
0.0306802	61135
0.0306951	61136
0.0307104	61136
0.0307229	61142
0.0307383	61142
0.0307536	61142
0.0307675	61145
0.0307824	61146
0.0307963	61149
0.0308112	61150
0.0308251	61153
0.0308404	61153
0.0308558	61153
0.0308711	61153
0.0308865	61153
0.0309014	61154
0.0309167	61154
0.0309321	61154
0.0309465	61156
0.0309618	61156
0.0309747	61161
0.0309901	61161
0.0310054	61161
0.0310193	61164
0.0310346	61164
0.031049	61166
0.0310639	61167
0.0310787	61168
0.0310926	61171
0.0311075	61172
0.0311223	61173
0.0311367	61175
0.0311495	61180
0.0311639	61182
0.0311782	61184
0.0311931	61185
0.0312079	61186
0.0312233	61186
0.0312386	61186
0.031253	61188
0.0312678	61189
0.0312831	61189
0.0312985	61189
0.0313133	61190
0.0313282	61191
0.0313435	61191
0.0313583	61192
0.0313732	61193
0.031388	61194
0.0314028	61195
0.0314182	61195
0.0314335	61195
0.0314463	61200
0.0314617	61200
0.031477	61200
0.0314898	61205
0.0315012	61213
0.0315165	61213
0.0315313	61214
0.0315461	61215
0.0315615	61215
0.0315763	61216
0.0315906	61218
0.0316049	61220
0.0316197	61221
[truncated: 1,301 more rows]

## Sheet: 110XICs
FDR	N_mouse_precursors
0.00111982	892
0.000211484	9455
0.000312826	9587
0.00035233	11349
0.000356176	14033
0.000381582	15718
0.000445151	15718
0.000434028	18424
0.000472863	19024
0.00050163	19925
0.000541685	20296
0.000556948	21534
0.000564359	23022
0.0005745	24355
0.000533314	28111
0.000555864	28768
0.000525421	32338
0.000552707	32549
0.000562463	33761
0.000587199	34040
0.000569986	36822
0.000588534	37359
0.000611702	37577
0.000625179	38365
0.00064365	38816
0.000663672	39150
0.000685366	39368
0.000706732	39591
0.000729285	39736
0.000744842	40247
0.000758893	40818
0.000780926	40945
0.000802354	41096
0.000821673	41345
0.000837361	41763
0.000858779	41884
0.000853006	43339
0.000856782	44314
0.000871567	44708
0.000891623	44822
0.000913323	44850
0.000935579	44850
0.000946991	45364
0.000968054	45408
0.000977368	45997
0.000993134	46272
0.00101149	46419
0.00103126	46497
0.00105175	46540
0.00106173	47043
0.00107953	47192
0.0010973	47337
0.00111588	47443
0.00113589	47486
0.00115556	47541
0.00117472	47615
0.00118169	48179
0.00119612	48432
0.00120617	48856
0.00122441	48943
0.00124241	49037
0.00126275	49037
0.0012821	49075
0.00130134	49116
0.00131614	49322
0.00132735	49657
0.00134255	49838
0.00136256	49838
0.00138235	49846
0.00140098	49895
0.00141677	50043
0.00143249	50190
0.00144686	50381
0.00145618	50744
0.00147556	50753
0.00149257	50843
0.00151034	50905
0.00152696	51004
0.00154572	51030
0.00156342	51090
0.0015828	51094
0.00159682	51270
0.00161519	51304
0.00163443	51310
0.00165203	51367
0.00167045	51397
0.00168788	51457
0.00170582	51500
0.00172511	51502
0.00174344	51532
0.00176271	51534
0.00177788	51655
0.00179464	51728
0.00180901	51868
0.00182608	51929
0.00184491	51939
0.00185899	52082
0.00187772	52093
0.00189615	52112
0.00191505	52118
0.00193183	52181
0.00194701	52286
0.0019649	52317
0.00198337	52332
0.00200156	52354
0.00201982	52374
0.00203833	52387
0.00205679	52401
0.00207564	52405
0.00209448	52409
0.00211127	52464
0.00212968	52478
0.00214849	52482
0.00216705	52492
0.00218573	52499
0.00220285	52543
0.00222108	52560
0.00223943	52574
0.00225695	52607
0.0022726	52683
0.00229024	52712
0.00230899	52715
0.00232708	52733
0.00234582	52736
0.00236393	52753
0.00238271	52755
0.00240048	52779
0.00241719	52826
0.00243575	52832
0.00245149	52899
0.0024663	52985
0.00248391	53010
0.00250108	53044
0.00251445	53158
0.00253089	53206
0.00254944	53209
0.00256756	53221
0.00258156	53318
0.00259808	53362
0.00261672	53362
0.00263374	53395
0.00265084	53426
0.00266791	53457
0.00268652	53457
0.00270492	53461
0.00272297	53472
0.00274126	53478
0.0027596	53483
0.00277783	53490
0.00279283	53559
0.00280977	53590
0.00282691	53617
0.00284292	53665
0.00286123	53669
0.00287831	53696
0.00289457	53738
0.00291199	53758
0.00292875	53790
0.00294706	53793
0.00296203	53857
0.00297278	53997
0.0029897	54024
0.0030081	54024
0.00302589	54035
0.00304394	54041
0.00306013	54080
0.00307636	54118
0.00309461	54120
0.00311234	54131
0.00312684	54198
0.003145	54201
0.00315973	54263
0.00317647	54290
0.00319442	54296
0.00321136	54319
0.00322764	54353
0.00324532	54363
0.00326199	54390
0.00327977	54398
0.00329622	54428
0.00331114	54483
0.00332876	54493
0.00334699	54493
0.0033646	54503
0.00337863	54571
0.00339652	54576
0.00341446	54580
0.00343254	54582
0.00345061	54584
0.00346747	54605
0.00348381	54634
0.00350199	54634
0.00351991	54638
0.00353743	54648
0.00355463	54663
0.0035728	54663
0.00359024	54674
0.00360827	54676
0.00362537	54692
0.00364266	54705
0.0036606	54708
0.00367868	54709
0.00369568	54726
0.00371307	54737
0.00373032	54750
0.00374777	54760
0.00376583	54761
0.00378354	54767
0.00380145	54770
0.0038177	54797
0.00383358	54829
0.00385028	54849
0.00386416	54909
0.00388089	54928
0.00389768	54946
0.00391496	54957
0.00393123	54982
0.00394885	54988
0.00396689	54988
0.00398313	55013
0.00399747	55064
0.00401447	55078
0.00403189	55086
0.00404888	55100
0.00406629	55108
0.00408259	55131
0.00409977	55142
0.00411619	55163
0.00413335	55174
0.00414855	55211
0.00416471	55235
0.00418244	55238
0.00419661	55288
0.00421386	55297
0.00423096	55308
0.00424873	55310
0.00426604	55318
0.0042835	55324
0.00429972	55346
0.00431748	55348
0.00433539	55348
0.0043522	55362
0.0043698	55366
0.0043877	55366
0.0044056	55366
0.00442271	55376
0.00443766	55413
0.00445522	55417
0.00447246	55425
0.00448849	55448
0.00450628	55449
0.00452367	55455
0.00454129	55458
0.00455483	55511
0.00457161	55524
0.00458658	55559
0.00460342	55571
0.00462084	55576
0.00463867	55576
0.00465549	55588
0.00467214	55602
0.00468837	55621
0.00470483	55637
0.00472263	55637
0.00473942	55649
0.00475612	55662
0.00477348	55667
0.00478854	55699
0.00480357	55731
0.00481661	55786
0.00483437	55786
0.00485203	55787
0.00486744	55814
0.00488396	55828
0.00490144	55831
0.00491812	55843
0.00493506	55852
0.00495252	55855
0.00496963	55862
0.0049846	55893
0.00499947	55925
0.0050169	55928
0.00503433	55931
0.00505158	55936
0.0050664	55968
0.00508354	55974
0.00509842	56005
0.00511409	56027
0.00513167	56028
0.00514878	56034
0.00516571	56042
0.00517997	56079
0.00519743	56081
0.00521434	56089
0.00522864	56125
0.00524321	56158
0.00525878	56180
0.00527602	56184
0.00529316	56189
0.00530842	56214
0.00532517	56223
0.00534154	56236
0.00535733	56255
0.00537159	56290
0.00538707	56312
0.00540455	56313
0.00541819	56354
0.00543402	56372
0.00544974	56391
0.00546708	56393
0.00548249	56415
0.00549974	56418
0.00551717	56419
0.00553411	56425
0.00555086	56433
0.00556809	56436
0.00558472	56445
0.00560165	56451
0.00561778	56465
0.00563479	56470
0.00565161	56477
0.00566891	56479
0.00568642	56479
0.00570362	56482
0.00571931	56500
0.0057357	56511
0.00575097	56533
0.00576815	56536
0.00578512	56541
0.0058025	56542
0.00581876	56554
0.00583552	56561
0.00585227	56568
0.00586696	56595
0.0058837	56602
0.00590095	56604
0.00591737	56614
0.00593461	56616
0.00595113	56625
0.00596847	56626
0.00598456	56639
0.00600147	56644
0.00601881	56645
0.00603498	56657
0.00605104	56670
0.00606805	56674
0.00608526	56676
0.00609981	56703
0.00611723	56703
0.00613357	56713
0.00615002	56722
0.00616592	56736
0.00618235	56745
0.00619932	56749
0.00621662	56750
0.00623129	56775
0.00624847	56777
0.00626509	56784
0.00628095	56798
0.00629701	56810
0.00631417	56812
0.00633144	56813
0.00634749	56825
0.00636297	56842
0.00637967	56848
0.00639681	56850
0.00641362	56855
0.00642941	56869
0.00644643	56872
0.00646345	56875
0.00648046	56878
0.00649657	56889
0.0065138	56890
0.0065299	56901
0.00654587	56913
0.00656035	56938
0.00657619	56951
0.00659329	56953
0.00661062	56953
0.00662691	56962
0.00664156	56985
0.00665818	56991
0.00667515	56994
0.00669246	56994
0.00670954	56996
0.00672603	57003
0.00674216	57013
0.00675923	57015
0.00677641	57016
0.00679277	57024
0.00680971	57027
0.00682594	57036
0.00684145	57051
0.00685826	57055
0.00687518	57058
0.00689103	57070
0.00690819	57071
0.00692367	57086
0.0069401	57093
0.00695701	57096
0.00697391	57099
0.00699094	57101
0.0070076	57106
0.00702474	57107
0.00704164	57110
0.00705854	57113
0.00707531	57117
0.00709257	57117
0.00710909	57123
0.00712622	57124
0.00714261	57131
0.00715713	57153
0.00717375	57158
0.00718975	57168
0.00720424	57190
0.00722084	57195
0.00723569	57214
0.00725279	57215
0.00726989	57216
0.00728623	57223
0.00730307	57226
0.00732029	57226
0.00733611	57237
0.0073532	57238
0.00737003	57241
0.00738583	57252
0.00740291	57253
0.00742012	57253
0.00743475	57273
0.00745131	57278
0.00746372	57315
0.00748013	57321
0.00749628	57329
0.00751203	57340
0.00752843	57346
0.00754521	57349
0.00756225	57350
0.00757838	57358
0.00759502	57362
0.00761167	57366
0.00762646	57384
0.00764203	57396
0.0076576	57408
0.00767476	57408
0.00769151	57411
0.00770706	57423
0.00772328	57430
0.00773841	57445
0.00775542	57446
0.00777068	57460
0.00778606	57473
0.00780279	57476
0.00781965	57478
0.00783529	57489
0.00785227	57490
0.00786912	57492
0.00788407	57508
0.00790105	57509
0.00791775	57512
0.00793459	57514
0.00795006	57526
0.00796662	57530
0.00798358	57531
0.00799917	57542
0.008016	57544
0.00803213	57551
0.00804923	57551
0.00806618	57552
0.00808244	57558
0.00809926	57560
0.00811509	57569
0.00813162	57573
0.00814843	57575
0.00816537	57576
0.00818218	57578
0.00819714	57593
0.00821309	57601
0.0082296	57605
0.00824668	57605
0.00826332	57608
0.0082804	57608
0.00829704	57611
0.00831239	57623
0.00832917	57625
0.00834567	57629
0.0083623	57632
0.00837806	57641
0.00839454	57645
0.00840799	57670
0.00842388	57678
0.00844034	57682
0.00845724	57683
0.00847385	57686
0.00849074	57687
0.00850735	57690
0.00852395	57693
0.00854055	57696
0.00855729	57698
0.00857167	57716
0.00858752	57724
0.00860411	57727
0.00862099	57728
0.00863727	57733
0.00865429	57733
0.00867087	57736
0.00868714	57741
0.00870147	57759
0.00871819	57761
0.0087343	57767
0.00875056	57772
0.00876546	57786
0.00878156	57792
0.00879599	57809
0.00881223	57814
0.00882923	57814
0.00884349	57832
0.00885592	57862
0.00887199	57868
0.0088882	57873
0.00890426	57879
0.00892047	57884
0.00893744	57884
0.00895425	57885
0.00897045	57890
0.00898465	57908
0.00900145	57909
0.00901733	57916
0.00903274	57926
0.00904939	57928
0.00906572	57932
0.00908111	57942
0.00909355	57971
0.00911033	57972
0.00912665	57976
0.00914342	57977
0.0091602	57978
0.00917698	57979
0.0091936	57981
0.00920942	57988
0.00922462	57999
0.00924154	57999
0.00925784	58003
0.00927476	58003
0.00929168	58003
0.00930765	58009
0.00932106	58031
0.00933782	58032
0.00935377	58038
0.00937068	58038
0.00938759	58038
0.00940257	58050
0.00941931	58051
0.00943622	58051
0.00945263	58054
0.00946905	58057
0.00948563	58059
0.00950188	58063
0.00951877	58063
0.00953567	58063
0.00955224	58065
0.00956897	58066
0.00958472	58073
0.00960095	58077
0.00961653	58085
0.00963325	58086
0.00964882	58094
0.00966571	58094
0.00968226	58096
0.00969864	58099
0.00971536	58100
0.0097319	58102
0.00974862	58103
0.00976483	58107
0.00978153	58108
0.00979741	58114
0.00981311	58121
0.00982847	58130
0.00984483	58133
0.00986119	58136
0.00987789	58137
0.00989475	58137
0.0099106	58143
0.00992695	58146
0.00994279	58152
0.00995762	58164
0.00997345	58170
0.00998894	58178
0.0100054	58180
0.0100223	58180
0.0100378	58188
0.0100534	58195
0.0100701	58196
0.0100862	58200
0.0101019	58207
0.010118	58211
0.0101348	58211
0.0101513	58213
0.0101682	58213
0.0101845	58216
0.0102008	58219
0.0102174	58220
0.0102318	58234
0.0102474	58241
0.0102639	58243
0.0102807	58243
0.0102968	58247
0.0103137	58247
0.0103299	58250
0.0103468	58250
0.0103629	58254
0.0103763	58273
0.010391	58285
0.0104078	58285
0.0104237	58290
0.0104398	58294
0.0104566	58294
0.0104716	58304
0.0104868	58313
0.0105033	58315
0.0105199	58316
0.0105361	58319
0.0105527	58320
0.010569	58323
0.0105847	58329
0.0106015	58329
0.0106175	58333
0.0106343	58333
0.0106511	58333
0.0106672	58337
0.0106839	58337
0.0107	58341
0.0107164	58343
0.0107321	58349
0.0107481	58353
0.0107649	58353
0.0107811	58356
0.0107957	58368
0.0108117	58372
0.0108285	58372
0.010844	58379
0.0108602	58382
0.0108769	58382
0.0108924	58389
0.0109088	58391
0.0109246	58396
0.0109393	58407
0.0109557	58409
0.0109715	58414
0.0109881	58415
0.0110043	58418
0.011018	58434
0.0110342	58437
0.0110498	58443
0.011066	58446
0.0110816	58452
0.011098	58454
0.0111136	58460
0.0111297	58463
0.0111442	58475
0.01116	58480
0.0111746	58491
0.0111902	58497
0.0112067	58498
0.0112225	58503
0.0112388	58505
0.0112553	58506
0.0112705	58514
0.0112868	58516
0.011303	58519
0.0113197	58519
0.011336	58521
0.0113521	58524
0.0113642	58548
0.0113807	58549
0.0113974	58549
0.0114124	58558
0.0114291	58558
0.0114457	58558
0.0114609	58566
0.0114776	58566
0.0114943	58566
0.0115109	58566
0.011527	58569
0.0115433	58571
0.0115596	58573
0.0115763	58573
0.0115926	58575
0.0116089	58577
0.0116244	58583
0.0116401	58588
0.0116562	58591
0.0116711	58600
0.0116873	58602
0.0117036	58604
0.0117199	58606
0.0117361	58608
0.0117518	58613
0.0117683	58614
0.0117847	58615
0.0118014	58615
0.0118161	58625
0.0118315	58631
0.011848	58632
0.011862	58645
0.0118783	58647
0.0118949	58647
0.0119114	58648
0.0119252	58662
0.0119404	58669
0.0119561	58674
0.0119723	58676
0.0119863	58689
0.0120013	58697
0.0120172	58701
0.0120293	58723
0.0120449	58728
0.0120601	58735
0.0120762	58738
0.012092	58742
0.0121086	58742
0.012124	58748
0.0121402	58750
0.012156	58754
0.0121691	58771
0.0121853	58773
0.0122011	58777
0.0122173	58779
0.0122291	58802
0.0122457	58802
0.0122598	58814
0.0122737	58827
0.0122885	58836
0.0123049	58837
0.0123214	58837
0.012338	58837
0.0123546	58837
0.012371	58838
0.0123875	58838
0.0124029	58844
0.0124188	58847
0.0124354	58847
0.0124511	58851
0.0124667	58856
0.0124824	58860
0.0124981	58864
0.0125134	58870
0.0125296	58872
0.0125455	58875
0.0125618	58876
0.0125776	58880
0.0125933	58884
0.0126098	58884
0.0126264	58884
0.0126429	58884
0.0126591	58886
0.0126752	58888
0.0126907	58893
0.0127064	58897
0.0127225	58899
0.0127382	58903
0.0127511	58920
0.0127672	58922
0.0127838	58922
0.0127969	58938
0.0128128	58941
0.012828	58947
0.0128439	58950
0.0128598	58953
0.0128731	58968
0.0128892	58970
0.0129038	58979
0.0129186	58987
0.0129338	58993
0.0129486	59001
0.0129651	59001
0.0129783	59016
0.0129948	59016
0.0130103	59021
0.0130268	59021
0.0130433	59021
0.0130582	59028
0.0130717	59042
0.013088	59043
0.0131027	59051
0.013119	59052
0.0131352	59053
0.0131506	59058
0.0131669	59059
0.0131821	59065
0.0131975	59070
0.0132139	59070
0.0132302	59071
0.0132467	59071
0.0132625	59074
0.0132783	59077
0.0132939	59081
0.01331	59083
0.0133264	59083
0.0133407	59093
0.0133569	59094
0.0133732	59095
0.0133885	59100
0.0134048	59101
0.013421	59102
0.0134366	59106
0.0134524	59109
0.0134682	59112
0.0134844	59113
0.0135004	59115
0.0135167	59116
0.0135331	59116
0.0135496	59116
0.0135651	59120
0.0135805	59125
0.0135956	59131
0.0136107	59137
0.0136269	59138
0.0136431	59139
0.0136596	59139
0.0136756	59141
0.0136893	59153
0.0137057	59153
0.0137215	59156
0.0137377	59157
0.0137528	59163
0.0137685	59166
0.0137843	59169
0.0138002	59171
0.0138167	59171
0.0138331	59171
0.0138493	59172
0.0138653	59174
0.0138817	59174
0.0138979	59175
0.0139143	59175
0.0139308	59175
0.013947	59176
0.013962	59182
0.0139775	59186
0.0139925	59192
0.014008	59196
0.0140242	59197
0.014039	59204
0.014055	59206
0.0140714	59206
0.0140878	59206
0.0141042	59206
0.0141192	59212
0.0141354	59213
0.0141511	59216
0.014167	59218
0.0141835	59218
0.0141996	59219
0.0142156	59221
0.014232	59221
0.0142474	59225
0.0142629	59229
0.0142793	59229
0.0142936	59238
0.0143095	59240
0.0143233	59251
0.014337	59262
0.0143525	59266
0.0143679	59270
0.0143805	59286
0.0143969	59286
0.0144116	59293
0.014428	59293
0.0144431	59298
0.0144595	59298
0.0144759	59298
0.014492	59299
0.014507	59305
0.0145229	59307
0.014539	59308
0.0145554	59308
0.0145713	59310
0.0145874	59311
0.0146035	59312
0.0146199	59312
0.0146346	59319
0.0146502	59322
0.0146666	59322
0.0146824	59324
0.0146986	59325
0.0147142	59328
0.0147305	59328
0.0147467	59329
0.014762	59333
0.0147784	59333
0.0147945	59334
0.0148099	59338
0.0148263	59338
0.0148424	59339
0.0148587	59339
0.0148746	59341
0.0148909	59341
0.0149063	59345
0.0149224	59346
0.0149385	59347
0.0149546	59348
0.014971	59348
0.0149873	59348
0.0150012	59358
0.0150168	59361
0.0150331	59361
0.0150484	59365
0.0150645	59366
0.0150806	59367
0.015096	59371
0.0151098	59381
0.0151259	59382
0.015142	59383
0.0151558	59393
0.0151719	59394
0.0151877	59396
0.015204	59396
0.0152201	59397
0.0152359	59399
0.0152505	59406
0.0152665	59407
0.0152811	59414
0.0152959	59420
0.0153114	59423
0.0153265	59428
0.0153413	59434
0.0153561	59440
0.0153719	59442
0.0153882	59442
0.0154037	59445
0.0154198	59446
0.0154353	59449
0.0154516	59449
0.0154677	59450
0.015484	59450
0.0154998	59452
0.0155161	59452
0.0155324	59452
0.0155482	59454
0.0155639	59456
0.0155802	59456
0.0155963	59457
0.0156123	59458
0.0156268	59465
0.0156421	59469
0.0156584	59469
0.0156734	59474
0.0156891	59476
0.0157052	59477
0.0157204	59481
0.0157364	59482
0.0157514	59487
0.0157667	59491
0.0157819	59495
0.0157974	59498
0.0158118	59505
0.0158268	59510
0.0158426	59512
0.0158586	59513
0.0158749	59513
0.0158903	59516
0.0159061	59518
0.0159221	59519
0.0159378	59521
0.0159538	59522
0.015968	59530
0.0159814	59541
0.0159963	59546
0.016011	59552
0.0160264	59555
0.0160422	59557
0.0160571	59562
0.0160718	59568
0.0160861	59575
0.0161024	59575
0.0161181	59577
0.016133	59582
0.0161466	59592
0.0161629	59592
0.016178	59596
0.0161932	59600
0.0162084	59604
0.0162235	59608
0.0162398	59608
0.0162552	59611
0.0162709	59613
0.0162871	59613
0.0163031	59614
0.016315	59630
0.0163312	59630
0.0163475	59630
0.0163637	59630
0.0163799	59630
0.0163934	59640
0.0164094	59641
0.0164256	59641
0.0164418	59641
0.0164559	59649
0.0164718	59650
0.016488	59650
0.0165029	59655
0.0165186	59657
0.0165348	59657
0.016551	59657
0.0165667	59659
0.0165829	59659
0.0165988	59660
0.016612	59671
0.0166274	59674
0.0166433	59675
0.0166595	59675
0.0166757	59675
0.0166897	59683
0.0167048	59687
0.0167208	59688
0.0167356	59693
0.0167509	59696
0.0167641	59707
0.0167803	59707
0.0167965	59707
0.0168116	59711
0.0168275	59712
0.0168437	59712
0.0168599	59712
0.016876	59712
0.0168919	59713
0.0169081	59713
0.0169235	59716
0.0169388	59719
0.0169539	59723
0.0169701	59723
0.0169837	59732
0.0169988	59736
0.0170144	59738
0.0170289	59744
0.0170451	59744
0.0170604	59747
0.0170755	59751
0.0170908	59754
0.0171067	59755
0.0171228	59755
0.0171384	59757
0.017154	59759
0.0171702	59759
0.0171861	59760
0.0172022	59760
0.0172178	59762
0.0172337	59763
0.017249	59766
0.0172643	59769
0.0172771	59781
0.0172932	59781
0.0173094	59781
0.0173227	59791
0.0173389	59791
0.017355	59791
0.0173712	59791
0.017387	59792
0.0174023	59795
0.0174185	59795
0.017434	59797
0.0174487	59802
0.0174649	59802
0.017481	59802
0.0174969	59803
0.017513	59803
0.0175289	59804
0.017543	59811
0.0175577	59816
0.0175735	59817
0.0175897	59817
0.0176044	59822
0.017619	59827
0.0176352	59827
0.017651	59828
0.0176669	59829
0.0176815	59834
0.0176965	59838
0.0177115	59842
0.0177273	59843
0.0177428	59845
0.017759	59845
0.0177751	59845
0.01779	59849
0.0178056	59851
0.0178217	59851
0.0178352	59860
0.0178507	59862
0.0178651	59868
0.0178812	59868
0.017897	59869
0.0179128	59870
0.0179289	59870
0.0179421	59880
0.0179579	59881
0.0179734	59883
0.0179869	59892
0.0180006	59900
0.0180146	59907
0.0180292	59912
0.0180436	59918
0.0180597	59918
0.0180752	59920
0.0180904	59923
0.0181058	59925
0.0181213	59927
0.0181354	59934
0.0181502	59938
0.0181663	59938
0.0181821	59939
0.0181973	59942
0.0182134	59942
0.0182283	59946
0.0182443	59946
0.0182601	59947
0.0182762	59947
0.0182902	59954
0.0183057	59956
0.0183205	59960
0.0183366	59960
0.0183524	59961
0.0183669	59966
0.0183818	59970
0.0183979	59970
0.0184136	59971
0.0184297	59971
0.018444	59977
0.0184591	59980
0.0184752	59980
0.01849	59984
0.0185022	59997
0.0185182	59997
0.0185343	59997
0.0185473	60007
0.0185627	60009
0.0185767	60016
0.0185921	60018
0.0186075	60020
0.0186236	60020
0.0186396	60020
0.0186514	60034
0.0186659	60039
0.0186817	60040
0.0186959	60046
0.0187116	60047
0.0187258	60053
0.0187409	60056
0.0187569	60056
0.0187711	60062
0.0187856	60067
0.0188017	60067
0.0188174	60068
0.0188331	60069
0.0188488	60070
0.0188627	60077
0.0188787	60077
0.0188947	60077
0.0189108	60077
0.0189265	60078
0.0189406	60084
0.0189557	60087
0.0189717	60087
0.0189871	60089
0.019001	60096
0.0190161	60099
0.0190321	60099
0.0190478	60100
0.0190632	60102
0.0190792	60102
0.0190952	60102
0.0191106	60104
0.019125	60109
0.0191398	60113
0.0191552	60115
0.0191699	60119
0.0191856	60120
0.0192016	60120
0.0192173	60121
0.019233	60122
0.019249	60122
0.019265	60122
0.019281	60122
0.0192948	60129
0.0193085	60136
0.0193242	60137
0.019338	60144
0.0193534	60146
0.0193653	60159
0.0193809	60160
0.0193966	60161
0.0194123	60162
0.0194248	60173
0.0194388	60179
0.0194542	60181
0.0194689	60185
0.0194845	60186
0.0195005	60186
0.0195149	60191
0.0195286	60198
0.019544	60200
0.0195593	60202
0.0195753	60202
0.0195903	60205
0.0196062	60205
0.0196222	60205
0.0196379	60206
0.0196529	60209
0.0196682	60211
0.0196829	60215
0.0196985	60216
0.0197141	60217
0.0197298	60218
0.0197451	60220
0.019761	60220
0.0197764	60222
0.0197907	60227
0.0198025	60240
0.0198171	60244
0.0198308	60251
0.0198468	60251
0.0198591	60262
0.0198709	60275
0.0198849	60281
0.0199008	60281
0.0199138	60290
0.0199288	60293
0.0199447	60293
0.0199603	60294
0.0199733	60303
0.0199893	60303
0.0200046	60305
0.0200185	60311
0.0200331	60315
0.0200491	60315
0.0200643	60317
0.0200786	60322
0.0200919	60330
0.0201078	60330
0.0201234	60331
0.0201394	60331
0.0201553	60331
0.0201686	60339
0.0201845	60339
0.0201994	60342
0.0202153	60342
0.0202306	60344
0.0202455	60347
0.0202611	60348
0.0202756	60352
0.0202912	60353
0.0203055	60358
0.0203214	60358
0.0203363	60361
0.0203522	60361
0.0203674	60363
0.0203833	60363
0.0203972	60369
0.0204128	60370
0.0204284	60371
0.0204443	60371
0.0204602	60371
0.020476	60371
0.0204909	60374
0.0205068	60374
0.0205217	60377
0.0205369	60379
0.0205522	60381
0.0205681	60381
0.0205829	60384
0.0205958	60393
0.020611	60395
0.0206259	60398
0.0206415	60399
0.0206573	60399
0.0206719	60403
0.0206874	60404
0.0207016	60409
0.0207172	60410
0.020733	60410
0.0207489	60410
0.0207644	60411
0.0207763	60423
0.0207918	60424
0.020806	60429
0.0208219	60429
0.0208374	60430
0.0208526	60432
0.0208684	60432
0.0208836	60434
0.0208995	60434
0.020915	60435
0.0209295	60439
0.020943	60446
0.0209582	60448
0.0209734	60450
0.0209885	60452
0.0210034	60455
0.0210172	60461
0.0210323	60463
0.0210482	60463
0.0210641	60463
0.0210792	60465
0.0210944	60467
0.0211082	60473
0.0211223	60478
0.0211341	60490
0.0211499	60490
0.0211654	60491
0.0211809	60492
0.021196	60494
0.0212119	60494
0.0212277	60494
0.0212418	60499
0.0212577	60499
0.0212728	60501
0.0212876	60504
0.0213028	60506
0.0213179	60508
0.0213317	60514
0.0213458	60519
0.0213616	60519
0.0213767	60521
0.0213918	60523
0.021407	60525
0.0214225	60526
0.0214376	60528
0.0214531	60529
0.0214689	60529
0.0214847	60529
0.0215005	60529
0.021516	60530
0.0215314	60531
0.0215462	60534
0.021562	60534
0.0215778	60534
0.0215933	60535
0.0216088	60536
0.0216235	60539
0.0216387	60541
0.0216541	60542
0.0216699	60542
0.021684	60547
0.021697	60555
0.0217103	60562
0.021723	60571
0.0217381	60573
0.0217539	60573
0.0217697	60573
0.0217848	60575
0.0217999	60577
0.0218146	60580
0.0218279	60587
0.0218409	60595
0.0218567	60595
0.0218718	60597
0.0218847	60605
0.0219005	60605
0.0219163	60605
0.0219321	60605
0.0219479	60605
0.0219637	60605
0.0219777	60610
0.0219895	60621
0.0220046	60623
0.02202	60624
0.0220347	60627
0.0220477	60635
0.0220634	60635
0.0220792	60635
0.022095	60635
0.0221097	60638
0.0221248	60640
0.0221405	60640
0.0221563	60640
0.022171	60643
0.0221867	60643
0.0221993	60652
0.0222151	60652
0.0222305	60653
0.0222459	60654
0.0222616	60654
0.0222774	60654
0.0222928	60655
0.0223082	60656
0.0223236	60657
0.0223393	60657
0.0223537	60661
0.0223694	60661
0.0223848	60662
0.0224006	60662
0.0224163	60662
0.022431	60665
0.0224453	60669
0.022461	60669
0.0224768	60669
0.0224925	60669
0.0225058	60676
0.0225211	60677
0.0225358	60680
0.0225515	60680
0.0225658	60684
0.0225816	60684
0.0225973	60684
0.0226127	60685
0.0226277	60687
0.0226413	60693
0.0226566	60694
0.0226716	60696
0.0226874	60696
0.0227031	60696
0.0227181	60698
0.0227331	60700
0.0227481	60702
0.0227635	60703
0.0227792	60703
0.0227942	60705
0.0228092	60707
0.0228249	60707
0.0228403	60708
0.0228557	60709
0.022871	60710
0.0228857	60713
0.0229006	60715
0.0229138	60722
0.0229284	60725
0.0229426	60729
0.0229576	60731
0.02297	60740
0.0229843	60744
0.0229981	60749
0.0230138	60749
0.0230281	60753
0.0230404	60762
0.0230558	60763
0.0230711	60764
0.0230861	60766
0.0231007	60769
0.023116	60770
0.0231317	60770
0.0231474	60770
0.0231627	60771
0.0231781	60772
0.0231923	60776
0.023208	60776
0.0232222	60780
0.0232379	60780
0.0232528	60782
0.0232685	60782
0.0232823	60787
0.023298	60787
0.0233119	60792
0.0233272	60793
0.0233425	60794
0.0233582	60794
0.0233739	60794
0.0233896	60794
0.0234052	60794
0.0234206	60795
0.0234355	60797
0.02345	60800
0.0234646	60803
0.0234803	60803
0.0234926	60812
0.0235083	60812
0.0235239	60812
0.0235396	60812
0.0235553	60812
0.023571	60812
0.0235863	60813
0.0235985	60822
0.0236142	60822
0.0236299	60822
0.0236456	60822
0.0236609	60823
0.0236765	60823
0.0236907	60827
0.023706	60828
0.0237209	60830
0.0237343	60836
0.0237499	60836
0.0237652	60837
0.0237809	60837
0.0237962	60838
0.0238111	60840
0.0238267	60840
0.0238412	60843
0.0238569	60843
0.0238714	60846
0.0238871	60846
0.023902	60848
0.0239172	60849
0.0239329	60849
0.0239485	60849
0.0239634	60851
0.0239783	60853
0.0239909	60861
0.0240062	60862
0.0240214	60863
0.0240348	60869
0.0240504	60869
0.0240657	60870
0.0240813	60870
0.024097	60870
0.0241126	60870
0.0241271	60873
0.0241424	60874
0.024158	60874
0.0241721	60878
0.0241877	60878
0.024203	60879
0.0242182	60880
0.0242335	60881
0.0242483	60883
0.024264	60883
0.0242781	60887
0.0242937	60887
0.0243089	60888
0.0243226	60893
0.0243383	60893
0.0243535	60894
0.0243668	60900
0.0243824	60900
0.0243973	60902
0.0244125	60903
0.0244277	60904
0.0244434	60904
0.024459	60904
0.0244742	60905
0.0244891	60907
0.0245047	60907
0.0245203	60907
0.0245359	60907
0.0245516	60907
0.0245648	60913
0.0245801	60914
0.0245953	60915
0.0246105	60916
0.0246261	60916
0.0246417	60916
0.0246542	60924
0.0246651	60936
0.0246807	60936
0.0246947	60940
0.0247099	60941
0.0247255	60941
0.0247411	60941
0.0247556	60944
0.0247708	60945
0.0247864	60945
0.024802	60945
0.0248176	60945
0.0248324	60947
0.0248452	60954
0.0248604	60955
0.0248756	60956
0.0248908	60957
0.0249044	60962
0.0249192	60964
0.02493	60976
0.0249456	60976
0.0249604	60978
0.0249756	60979
0.0249896	60983
0.0250044	60985
0.0250188	60988
0.025034	60989
0.0250484	60992
0.0250639	60992
0.0250791	60993
0.0250947	60993
0.0251095	60995
0.0251243	60997
0.025139	60999
0.0251526	61004
0.0251678	61005
0.0251822	61008
0.0251977	61008
0.0252109	61014
0.0252265	61014
0.025242	61014
0.0252576	61014
0.0252732	61014
0.0252888	61014
0.0253043	61014
0.0253191	61016
0.0253338	61018
0.0253494	61018
0.025365	61018
0.0253801	61019
0.0253957	61019
0.0254113	61019
0.0254264	61020
0.025442	61020
0.0254543	61028
0.0254699	61028
0.0254854	61028
0.025501	61028
0.0255166	61028
0.0255301	61033
0.0255456	61033
0.0255612	61033
0.0255768	61033
0.0255919	61034
0.0256075	61034
0.025623	61034
0.0256382	61035
0.0256525	61038
0.0256676	61039
0.0256832	61039
0.0256987	61039
0.0257139	61040
0.0257286	61042
0.0257433	61044
0.0257581	61046
0.0257724	61049
0.0257875	61050
0.0258031	61050
0.0258157	61057
0.0258313	61057
0.0258452	61061
0.0258603	61062
0.0258758	61062
0.0258905	61064
0.0259057	61065
0.0259204	61067
0.0259355	61068
0.025951	61068
0.0259666	61068
0.0259817	61069
0.0259972	61069
0.0260115	61072
0.026027	61072
0.0260422	61073
0.0260569	61075
0.0260724	61075
0.0260879	61075
0.0261005	61082
0.0261157	61083
0.0261303	61085
0.026145	61087
0.0261597	61089
0.0261753	61089
0.0261899	61091
0.0262055	61091
0.0262206	61092
0.0262357	61093
0.0262495	61097
0.0262638	61100
0.0262793	61100
0.026294	61102
0.0263095	61102
0.0263238	61105
0.0263393	61105
0.0263539	61107
0.0263665	61114
0.0263816	61115
0.0263971	61115
0.0264122	61116
0.0264277	61116
0.0264403	61123
0.0264537	61128
0.0264683	61130
0.0264838	61130
0.0264977	61134
0.0265111	61139
0.0265266	61139
0.0265416	61140
0.0265571	61140
0.0265722	61141
0.0265877	61141
0.0266028	61142
0.0266178	61143
0.02663	61151
0.026645	61152
0.0266592	61155
0.0266739	61157
0.0266894	61157
0.0267032	61161
0.0267187	61161
0.0267337	61162
0.0267492	61162
0.0267626	61167
0.026778	61167
0.0267935	61167
0.026809	61167
0.0268245	61167
0.0268374	61173
0.0268529	61173
0.0268684	61173
0.0268834	61174
0.0268989	61174
0.0269144	61174
0.0269277	61179
0.0269423	61181
0.0269578	61181
0.0269733	61181
0.0269883	61182
0.0270034	61183
0.027018	61185
0.0270275	61199
0.0270425	61200
0.0270545	61208
0.02707	61208
0.027085	61209
0.0271005	61209
0.0271138	61214
0.0271254	61223
0.0271395	61226
0.0271541	61228
0.0271687	61230
0.0271842	61230
0.0271996	61230
0.0272151	61230
0.0272306	61230
0.027246	61230
0.0272606	61232
0.027276	61232
0.0272915	61232
0.0273061	61234
0.0273215	61234
0.027337	61234
0.027352	61235
0.0273675	61235
0.0273829	61235
0.0273966	61239
0.0274121	61239
0.0274258	61243
0.0274412	61243
0.0274545	61248
0.027469	61250
0.027484	61251
0.0274995	61251
0.0275127	61256
0.0275282	61256
0.0275419	61260
0.0275556	61264
0.027571	61264
0.027586	61265
0.027601	61266
0.0276138	61272
0.0276292	61272
0.0276442	61273
0.0276583	61276
0.0276724	61279
0.0276865	61282
0.027702	61282
0.0277174	61282
0.0277319	61284
0.0277469	61285
0.0277593	61292
0.0277738	61294
0.0277892	61294
0.0277976	61310
0.0278117	61313
0.0278271	61313
0.0278425	61313
0.0278553	61319
0.0278707	61319
0.0278857	61320
0.0279006	61321
0.0279152	61323
0.0279297	61325
0.0279446	61326
0.0279596	61327
0.0279746	61328
0.0279891	61330
0.0280032	61333
0.0280181	61334
0.0280322	61337
0.0280476	61337
0.0280617	61340
0.0280757	61343
0.0280889	61348
0.0281043	61348
0.0281197	61348
0.0281351	61348
0.0281456	61359
0.028161	61359
0.0281764	61359
0.0281904	61362
0.0282045	61365
0.0282199	61365
0.0282348	61366
0.0282502	61366
0.0282656	61366
0.0282801	61368
0.0282941	61371
0.0283068	61377
0.0283218	61378
0.0283367	61379
0.0283503	61383
0.0283648	61385
0.0283797	61386
0.0283951	61386
0.02841	61387
0.0284236	61391
0.028438	61393
0.0284534	61393
0.028467	61397
0.0284815	61399
0.0284959	61401
0.0285113	61401
0.0285267	61401
0.028542	61401
0.028557	61402
0.0285723	61402
0.0285877	61402
0.0286031	61402
0.0286166	61406
0.0286306	61409
0.028646	61409
0.0286614	61409
0.0286758	61411
0.0286898	61414
0.0287052	61414
0.0287205	61414
0.0287359	61414
0.0287513	61414
0.0287666	61414
0.0287806	61417
0.0287951	61419
0.0288095	61421
0.0288208	61430
0.0288357	61431
0.028851	61431
0.0288659	61432
0.0288804	61434
0.0288957	61434
0.0289111	61434
0.0289264	61434
0.0289413	61435
0.0289562	61436
0.0289711	61437
0.0289864	61437
0.0290018	61437
0.0290157	61440
0.0290306	61441
0.0290455	61442
0.0290604	61443
0.029073	61449
0.0290865	61453
0.0290995	61458
0.0291139	61460
0.0291293	61460
0.0291442	61461
0.029159	61462
0.0291744	61462
0.0291897	61462
0.0292041	61464
0.0292181	61467
0.0292334	61467
0.0292487	61467
0.0292627	61470
0.0292775	61471
0.0292915	61474
0.0293063	61475
0.0293203	61478
0.0293356	61478
0.02935	61480
0.0293598	61492
0.0293751	61492
0.0293881	61497
0.0294029	61498
0.0294178	61499
0.0294331	61499
0.0294466	61503
0.0294619	61503
0.0294772	61503
0.0294902	61508
0.0295055	61508
0.0295199	61510
0.0295352	61510
0.02955	61511
0.0295644	61513
0.0295797	61513
0.0295932	61517
0.029608	61518
0.0296219	61521
0.0296368	61522
0.0296521	61522
0.029666	61525
0.0296794	61529
0.0296942	61530
0.0297086	61532
0.0297239	61532
0.0297378	61535
0.0297517	61538
0.029766	61540
0.0297795	61544
0.0297938	61546
0.0298086	61547
0.0298211	61553
0.0298336	61559
0.0298489	61559
0.0298637	61560
0.029878	61562
0.0298933	61562
0.0299077	61564
0.0299229	61564
0.0299378	61565
0.029953	61565
0.0299679	61566
0.0299817	61569
0.0299942	61575
0.0300095	61575
0.0300247	61575
0.0300386	61578
0.0300534	61579
0.0300677	61581
0.0300816	61584
0.0300964	61585
0.0301112	61586
0.0301246	61590
0.0301398	61590
0.0301551	61590
0.0301666	61598
0.0301818	61598
0.0301943	61604
0.0302076	61608
0.0302229	61608
0.0302382	61608
0.0302529	61609
0.0302668	61612
0.030282	61612
0.0302959	61615
0.0303111	61615
0.0303245	61619
0.0303397	61619
0.030355	61619
0.0303703	61619
0.0303846	61621
0.0303984	61624
0.0304122	61627
0.0304265	61629
0.0304413	61630
0.0304565	61630
0.0304718	61630
0.0304856	61633
0.0304994	61636
0.0305142	61637
0.0305275	61641
0.0305428	61641
0.030558	61641
0.0305723	61643
0.0305875	61643
0.0306018	61645
0.0306161	61647
0.0306294	61651
0.0306427	61655
0.030658	61655
0.0306727	61656
0.030688	61656
0.0307027	61657
0.0307175	61658
0.0307327	61658
0.0307475	61659
0.0307622	61660
0.0307765	61662
0.0307917	61662
0.030807	61662
0.0308207	61665
0.0308355	61666
0.0308478	61672
0.0308625	61673
0.0308778	61673
0.030892	61675
0.0309068	61676
0.030921	61678
0.0309358	61679
0.03095	61681
0.0309643	61683
0.030979	61684
0.0309937	61685
0.0310085	61686
0.0310232	61687
0.0310384	61687
0.0310522	61690
0.0310664	61692
0.0310812	61693
0.0310964	61693
0.0311082	61700
0.0311224	61702
0.0311362	61705
0.0311509	61706
0.0311641	61710
0.0311774	61714
0.0311926	61714
0.0312054	61719
0.0312201	61720
0.0312338	61723
0.0312475	61726
0.0312628	61726
0.0312765	61729
0.0312897	61733
0.0313049	61733
0.0313196	61734
0.0313348	61734
0.0313495	61735
0.0313638	61737
[truncated: 1,327 more rows]

## Sheet: 120XICs
FDR	N_mouse_precursors
0.000479157	2086
0.000201106	9943
0.000296531	10114
0.000335599	11915
0.000307768	16241
0.000332042	18064
0.00038506	18172
0.000437733	18268
0.000491481	18303
0.000542152	18435
0.000564943	19460
0.000559858	21422
0.000507515	25602
0.000485656	28813
0.000434204	34531
0.000457862	34929
0.00048227	35233
0.000493556	36452
0.000513889	36954
0.00053638	37267
0.000552355	37998
0.000577625	38065
0.00059567	38589
0.000612573	39155
0.000624469	40009
0.000647491	40129
0.00066946	40304
0.000688485	40641
0.00070515	41097
0.000726656	41255
0.000735312	42128
0.000758635	42149
0.000782176	42157
0.000786582	43191
0.000809267	43214
0.000829895	43343
0.000832396	44413
0.000853012	44510
0.000865935	44999
0.0008857	45122
0.000907501	45138
0.00092869	45183
0.000950402	45201
0.000971024	45269
0.000990273	45397
0.00101163	45425
0.00103143	45521
0.00105205	45577
0.00106164	46106
0.00108094	46206
0.00109947	46335
0.00111963	46392
0.00113605	46600
0.00115298	46781
0.00117099	46914
0.00119017	46996
0.00120324	47315
0.00122038	47468
0.00123848	47580
0.00125739	47658
0.00127285	47863
0.00127827	48441
0.00129785	48479
0.00130877	48837
0.00132656	48934
0.00134686	48937
0.00136712	48941
0.00138456	49045
0.00139985	49222
0.00141706	49328
0.0014344	49427
0.00145237	49502
0.00146813	49650
0.00148579	49731
0.00150147	49876
0.00151618	50050
0.00151515	50743
0.00153332	50792
0.00155103	50855
0.00157032	50865
0.00158469	51033
0.00160391	51043
0.00162325	51049
0.00164159	51086
0.00165847	51167
0.00167779	51172
0.00169693	51182
0.0017161	51191
0.0017291	51383
0.00174747	51413
0.00176336	51515
0.00178194	51537
0.0017944	51735
0.00181163	51793
0.0018308	51795
0.00184989	51799
0.00186786	51834
0.00188668	51845
0.00190506	51868
0.00192282	51907
0.00194085	51938
0.00195864	51975
0.00197235	52119
0.00199096	52132
0.00200972	52141
0.00202371	52273
0.00204241	52282
0.0020602	52314
0.00207659	52381
0.0020956	52381
0.0021075	52558
0.00212463	52603
0.00213987	52694
0.0021586	52698
0.00217523	52753
0.00219298	52780
0.00221164	52785
0.00222663	52877
0.0022449	52890
0.00226317	52903
0.0022813	52919
0.00229392	53062
0.00231064	53109
0.00232567	53194
0.00234262	53234
0.00236066	53249
0.00237895	53258
0.00239463	53325
0.00241284	53335
0.00243045	53358
0.00244805	53381
0.00246651	53385
0.00248505	53387
0.00250112	53442
0.00251837	53471
0.00253448	53524
0.00254671	53658
0.00256477	53668
0.00258254	53684
0.00260039	53698
0.00261809	53715
0.00263568	53734
0.00265178	53783
0.0026681	53827
0.00268623	53834
0.0027038	53852
0.00272051	53887
0.00273724	53921
0.00275564	53922
0.00277362	53931
0.00279195	53933
0.00280977	53945
0.0028281	53947
0.00284653	53947
0.00286469	53952
0.00288099	53992
0.00289786	54021
0.00291567	54032
0.00293152	54079
0.00294849	54105
0.00296583	54124
0.00298178	54168
0.00299687	54227
0.0030121	54283
0.00302813	54324
0.00304565	54338
0.00306343	54347
0.00308076	54364
0.00309654	54408
0.00311452	54413
0.00313164	54433
0.00314966	54437
0.00316786	54438
0.00318372	54479
0.00320149	54487
0.00321949	54491
0.00323743	54496
0.00325566	54496
0.00327335	54505
0.00329116	54512
0.00330884	54521
0.00332548	54547
0.00334033	54602
0.00335632	54638
0.00337394	54647
0.00339206	54648
0.00340948	54660
0.00342728	54666
0.00344513	54671
0.00346324	54672
0.00348026	54690
0.00349587	54730
0.00351081	54780
0.00352868	54784
0.00354352	54835
0.00355581	54925
0.00357149	54962
0.0035878	54989
0.0036052	54999
0.00362148	55026
0.00363946	55027
0.00365677	55038
0.00367467	55040
0.00369004	55080
0.00370799	55081
0.00372264	55131
0.00373781	55173
0.00375404	55199
0.0037693	55239
0.00378113	55329
0.00379893	55331
0.00381666	55334
0.00383094	55387
0.00384878	55388
0.00386433	55422
0.00388112	55438
0.00389902	55438
0.00391558	55457
0.00393262	55469
0.00394824	55501
0.00396548	55510
0.00398278	55518
0.00399814	55553
0.0040147	55571
0.00403233	55574
0.00405018	55574
0.00406672	55592
0.00408353	55606
0.00410012	55623
0.00411648	55643
0.00413415	55645
0.00415116	55656
0.00416838	55664
0.0041859	55668
0.00420311	55676
0.00422084	55677
0.00423767	55690
0.00425517	55694
0.00427251	55700
0.0042897	55708
0.00430719	55712
0.00432174	55754
0.0043389	55762
0.00435504	55783
0.00437118	55804
0.00438831	55812
0.00440544	55820
0.0044217	55839
0.00443842	55852
0.00445347	55886
0.00447112	55887
0.00448822	55895
0.0045041	55918
0.0045211	55927
0.00453825	55934
0.00455435	55954
0.004571	55967
0.00458854	55969
0.00459799	56070
0.00461467	56082
0.00463119	56096
0.00464819	56104
0.00466097	56163
0.00467803	56170
0.00469558	56171
0.0047123	56182
0.00472943	56188
0.00474639	56196
0.00476157	56225
0.00477597	56263
0.00479163	56286
0.0048082	56298
0.00482494	56308
0.00484125	56323
0.00485754	56338
0.00487477	56342
0.00489097	56358
0.00490785	56366
0.00492524	56368
0.00494193	56378
0.00495941	56379
0.00497609	56389
0.0049933	56393
0.0050105	56397
0.00502796	56398
0.00504489	56405
0.00506235	56406
0.00507981	56407
0.00509565	56426
0.00511274	56431
0.00512974	56437
0.00514628	56448
0.00516345	56452
0.00518071	56455
0.00519824	56455
0.00521577	56455
0.00523311	56457
0.00525055	56458
0.00526798	56459
0.00528309	56485
0.0053006	56485
0.00531568	56511
0.00532972	56548
0.00534694	56551
0.00536415	56554
0.00538164	56554
0.00539847	56561
0.00541301	56592
0.00542829	56615
0.00544557	56617
0.00546256	56622
0.00547666	56657
0.00549335	56665
0.00550974	56676
0.00552506	56698
0.00554211	56702
0.00555906	56707
0.00557337	56739
0.00558924	56755
0.00560518	56770
0.00561906	56806
0.00563617	56809
0.00565328	56812
0.00566959	56823
0.0056855	56838
0.00570239	56843
0.00571908	56850
0.00573637	56851
0.00575326	56856
0.00576994	56863
0.00578722	56864
0.00580298	56880
0.0058167	56916
0.00583376	56919
0.00584754	56954
0.0058649	56954
0.00587948	56981
0.00589672	56982
0.00591293	56993
0.00593016	56994
0.00594667	57002
0.00596234	57018
0.00597946	57020
0.00599481	57039
0.00601202	57040
0.00602787	57054
0.00604319	57073
0.00605945	57083
0.00607591	57091
0.0060931	57092
0.0061103	57093
0.00612707	57098
0.00614298	57111
0.00615974	57116
0.00617617	57124
0.00619303	57128
0.00620945	57136
0.00622598	57143
0.00624174	57157
0.00625804	57166
0.00627368	57181
0.00629073	57183
0.00630712	57191
0.00632439	57191
0.00634077	57199
0.00635748	57204
0.00637396	57211
0.00638889	57232
0.00640558	57237
0.00641704	57289
0.00643416	57290
0.00645105	57293
0.00646817	57294
0.00648472	57300
0.00650127	57306
0.00651455	57341
0.00653131	57345
0.00654829	57347
0.0065655	57347
0.00658111	57361
0.00659775	57366
0.00661415	57373
0.00663008	57384
0.00664693	57387
0.00666378	57390
0.00667993	57399
0.00669666	57403
0.00671338	57407
0.00673057	57407
0.00674705	57413
0.00676295	57424
0.00677896	57434
0.00679378	57454
0.00680966	57465
0.006826	57472
0.00684245	57478
0.00685843	57488
0.00687428	57499
0.00688917	57518
0.00690584	57522
0.00692263	57525
0.00693929	57529
0.00695619	57531
0.00697321	57532
0.00698987	57536
0.00700701	57536
0.00702402	57537
0.00704116	57537
0.0070583	57537
0.00707519	57539
0.00709232	57539
0.00710872	57545
0.00712585	57545
0.00714162	57556
0.00715826	57560
0.00717489	57564
0.00719201	57564
0.00720851	57569
0.00722513	57573
0.00724163	57578
0.00725875	57578
0.00727574	57579
0.00729235	57583
0.00730883	57588
0.00732594	57588
0.00734192	57597
0.00735776	57607
0.00737384	57615
0.00738802	57638
0.00740358	57650
0.0074199	57656
0.00743699	57656
0.00745357	57660
0.00747001	57665
0.00748619	57672
0.00750224	57680
0.00751789	57691
0.00753484	57692
0.00755074	57701
0.00756651	57711
0.00758331	57713
0.00759711	57738
0.00761365	57742
0.00763057	57743
0.00764762	57743
0.00766323	57754
0.00767975	57758
0.0076968	57758
0.00771372	57759
0.00773076	57759
0.00774781	57759
0.00776366	57768
0.00778003	57773
0.00779399	57796
0.00781102	57796
0.00782752	57800
0.00784415	57803
0.0078605	57808
0.00787334	57839
0.00789036	57839
0.00790697	57842
0.00792398	57842
0.00794086	57843
0.00795679	57851
0.0079727	57859
0.00798958	57860
0.00800658	57860
0.00802167	57874
0.00803853	57875
0.00805443	57883
0.0080699	57894
0.00808455	57911
0.00810056	57918
0.0081156	57932
0.00813231	57934
0.00814901	57936
0.00816515	57942
0.00818073	57952
0.00819728	57955
0.00821369	57959
0.00823052	57960
0.00824636	57968
0.00826234	57975
0.00827931	57975
0.00829627	57975
0.00831309	57976
0.00832977	57978
0.0083463	57981
0.0083604	58001
0.00837721	58002
0.00839417	58002
0.00841098	58003
0.00842721	58008
0.00844199	58023
0.0084585	58026
0.00847298	58043
0.00848949	58046
0.00850584	58050
0.00852263	58051
0.00853854	58058
0.00855372	58070
0.00856992	58075
0.00858582	58082
0.00860244	58084
0.00861922	58085
0.00863511	58092
0.00865158	58095
0.00866746	58102
0.00868408	58104
0.0087007	58106
0.00871538	58121
0.00873213	58122
0.00874874	58124
0.0087655	58125
0.00878195	58128
0.0087987	58129
0.0088144	58137
0.008831	58139
0.00884669	58147
0.00886328	58149
0.00887987	58151
0.00889646	58153
0.00891244	58159
0.00892918	58160
0.00894607	58160
0.00896219	58165
0.00897266	58207
0.00898876	58212
0.00900441	58220
0.00902128	58220
0.00903799	58221
0.00905347	58230
0.0090691	58238
0.00908534	58242
0.0091022	58242
0.00911828	58247
0.00913343	58258
0.00914997	58260
0.00916558	58268
0.00918211	58270
0.0091988	58271
0.00921565	58271
0.00923187	58275
0.00924855	58276
0.00926477	58280
0.00928066	58286
0.00929608	58295
0.00931244	58298
0.00932801	58306
0.00934452	58308
0.00936072	58312
0.00937755	58312
0.00939406	58314
0.00941041	58317
0.00942707	58318
0.00944037	58340
0.00945494	58354
0.00947079	58360
0.00948631	58368
0.00950183	58376
0.00951702	58386
0.00953334	58389
0.00954933	58394
0.00956613	58394
0.00958244	58397
0.00959924	58397
0.00961359	58412
0.00963022	58413
0.00964587	58420
0.009662	58424
0.00967682	58436
0.00969229	58444
0.00970841	58448
0.00972338	58459
0.00973932	58464
0.00975577	58466
0.00977237	58467
0.00978914	58467
0.00980575	58468
0.00982102	58477
0.00983712	58481
0.00985355	58483
0.00986898	58491
0.0098839	58502
0.00990015	58505
0.0099159	58511
0.00993148	58518
0.00994823	58518
0.00996279	58531
0.00997936	58532
0.00999391	58545
0.0100103	58547
0.0100271	58547
0.0100436	58548
0.01006	58550
0.0100735	58569
0.0100897	58572
0.0101065	58572
0.0101232	58572
0.0101392	58576
0.0101556	58578
0.010172	58580
0.0101882	58583
0.0102046	58585
0.0102211	58586
0.0102377	58587
0.0102539	58590
0.0102706	58590
0.0102858	58599
0.010302	58602
0.0103169	58612
0.0103333	58614
0.0103493	58618
0.0103637	58631
0.0103797	58635
0.0103963	58636
0.0104116	58644
0.0104269	58652
0.0104432	58654
0.0104583	58663
0.0104748	58664
0.0104913	58665
0.0105079	58666
0.0105242	58668
0.0105405	58670
0.0105567	58673
0.0105734	58673
0.010589	58679
0.010603	58694
0.0106196	58694
0.0106363	58694
0.0106519	58700
0.0106686	58700
0.0106844	58705
0.0107	58711
0.0107159	58715
0.0107324	58716
0.0107482	58721
0.0107646	58722
0.0107782	58739
0.0107945	58741
0.0108112	58741
0.0108267	58747
0.0108421	58754
0.0108584	58756
0.0108745	58759
0.0108897	58767
0.0109051	58774
0.0109211	58777
0.0109378	58777
0.0109519	58791
0.0109683	58792
0.0109844	58795
0.0110007	58797
0.0110173	58797
0.0110332	58801
0.0110498	58801
0.0110663	58802
0.0110825	58804
0.0110988	58806
0.0111134	58817
0.0111292	58821
0.0111459	58821
0.0111621	58823
0.0111767	58834
0.0111929	58836
0.0112082	58843
0.0112224	58856
0.0112388	58857
0.0112552	58858
0.0112701	58867
0.0112846	58878
0.011301	58879
0.0113176	58879
0.011332	58891
0.0113478	58895
0.0113629	58903
0.0113789	58906
0.0113932	58918
0.0114092	58921
0.0114252	58924
0.0114406	58930
0.0114572	58930
0.0114732	58933
0.0114898	58933
0.0115049	58941
0.0115193	58952
0.0115351	58956
0.0115505	58962
0.0115669	58963
0.0115819	58971
0.0115979	58974
0.0116139	58977
0.0116301	58979
0.0116466	58979
0.0116624	58983
0.0116778	58989
0.0116914	59004
0.0117078	59005
0.0117231	59011
0.0117387	59016
0.0117539	59023
0.0117688	59031
0.0117842	59037
0.0117996	59043
0.0118147	59050
0.0118301	59056
0.0118464	59057
0.0118629	59057
0.0118779	59065
0.0118944	59065
0.0119101	59069
0.0119237	59084
0.0119398	59086
0.0119551	59092
0.0119716	59092
0.0119876	59095
0.0120029	59101
0.0120192	59102
0.0120353	59104
0.0120506	59110
0.0120665	59113
0.0120828	59114
0.0120989	59116
0.012114	59123
0.0121303	59124
0.0121468	59124
0.0121619	59131
0.0121768	59139
0.0121866	59172
0.0122027	59174
0.0122187	59176
0.012235	59177
0.0122509	59180
0.0122657	59188
0.0122808	59195
0.0122971	59196
0.0123129	59199
0.012328	59206
0.0123444	59206
0.0123605	59208
0.0123768	59209
0.0123918	59216
0.0124081	59217
0.0124243	59218
0.0124404	59220
0.012455	59229
0.0124712	59230
0.0124877	59230
0.0125035	59233
0.0125198	59234
0.0125358	59236
0.0125515	59240
0.0125646	59256
0.0125808	59257
0.0125973	59257
0.0126133	59259
0.0126285	59265
0.0126447	59266
0.012661	59267
0.012677	59269
0.0126901	59285
0.0127063	59286
0.0127208	59295
0.0127364	59299
0.0127524	59301
0.012765	59319
0.0127815	59319
0.0127979	59319
0.0128141	59320
0.0128305	59320
0.0128468	59321
0.0128625	59324
0.0128783	59327
0.0128941	59330
0.0129103	59331
0.0129265	59332
0.0129429	59332
0.0129591	59333
0.0129747	59337
0.0129907	59339
0.0130067	59341
0.0130227	59343
0.0130386	59345
0.0130546	59347
0.0130708	59348
0.0130868	59350
0.013103	59351
0.0131194	59351
0.0131343	59358
0.0131505	59359
0.0131662	59362
0.0131826	59362
0.0131984	59365
0.0132148	59365
0.013229	59375
0.0132454	59375
0.0132613	59377
0.0132768	59381
0.0132919	59387
0.0133081	59388
0.0133245	59388
0.0133402	59391
0.0133564	59392
0.0133723	59394
0.0133885	59395
0.0134049	59395
0.013421	59396
0.0134372	59397
0.0134529	59400
0.0134691	59401
0.0134841	59407
0.0134978	59419
0.0135137	59421
0.0135285	59428
0.0135436	59434
0.0135593	59437
0.0135756	59437
0.0135918	59438
0.0136082	59438
0.0136245	59438
0.0136402	59441
0.0136564	59442
0.0136723	59444
0.0136875	59449
0.0137018	59458
0.0137173	59462
0.0137332	59464
0.0137452	59483
0.0137606	59487
0.0137768	59488
0.0137929	59489
0.0138072	59498
0.0138233	59499
0.0138392	59501
0.0138551	59503
0.0138712	59504
0.0138866	59508
0.0139029	59508
0.0139183	59512
0.0139345	59513
0.0139501	59516
0.0139664	59516
0.0139823	59518
0.0139982	59520
0.0140136	59524
0.0140297	59525
0.0140458	59526
0.0140621	59526
0.0140775	59530
0.0140931	59533
0.0141078	59540
0.0141232	59544
0.0141381	59550
0.0141545	59550
0.0141694	59556
0.0141829	59568
0.0141987	59570
0.014215	59570
0.0142313	59570
0.0142453	59580
0.0142616	59580
0.0142751	59592
0.01429	59598
0.0143046	59605
0.0143209	59605
0.0143358	59611
0.0143514	59614
0.014366	59621
0.0143823	59621
0.0143981	59623
0.0144144	59623
0.0144307	59623
0.0144458	59628
0.0144616	59630
0.0144774	59632
0.0144935	59633
0.0145098	59633
0.014526	59633
0.0145418	59635
0.0145557	59645
0.0145718	59646
0.0145866	59652
0.0146019	59656
0.0146165	59663
0.0146321	59666
0.0146471	59671
0.0146622	59676
0.0146782	59677
0.0146933	59682
0.0147095	59682
0.0147255	59683
0.0147391	59694
0.0147542	59699
0.0147682	59708
0.0147843	59709
0.0148005	59709
0.0148158	59713
0.014832	59713
0.0148456	59724
0.0148592	59735
0.0148754	59735
0.0148909	59738
0.0149054	59745
0.0149207	59749
0.0149364	59751
0.0149517	59755
0.0149679	59755
0.0149837	59757
0.0149992	59760
0.0150142	59765
0.0150304	59765
0.0150466	59765
0.0150629	59765
0.0150791	59765
0.0150933	59773
0.0151081	59779
0.0151243	59779
0.0151385	59787
0.0151545	59788
0.0151702	59790
0.0151865	59790
0.0152024	59791
0.0152171	59797
0.0152314	59805
0.0152458	59812
0.015262	59812
0.0152767	59818
0.0152927	59819
0.0153089	59819
0.0153238	59824
0.015339	59828
0.0153552	59828
0.0153714	59828
0.0153866	59832
0.0154026	59833
0.0154185	59834
0.0154345	59835
0.0154504	59836
0.0154666	59836
0.0154828	59836
0.0154962	59847
0.0155119	59849
0.0155273	59852
0.0155425	59856
0.0155579	59859
0.0155741	59859
0.0155898	59861
0.015606	59861
0.0156211	59865
0.0156358	59871
0.015652	59871
0.0156666	59877
0.0156818	59881
0.0156969	59885
0.0157128	59886
0.0157269	59894
0.0157431	59894
0.0157593	59894
0.0157711	59911
0.0157872	59911
0.0158029	59913
0.015819	59913
0.0158352	59913
0.0158514	59913
0.0158665	59917
0.0158824	59918
0.0158962	59927
0.0159105	59934
0.0159264	59935
0.0159426	59935
0.0159577	59939
0.0159739	59939
0.0159887	59944
0.0160049	59944
0.0160207	59945
0.0160348	59953
0.0160504	59955
0.0160655	59959
0.0160806	59963
0.0160965	59964
0.0161105	59972
0.0161264	59973
0.0161425	59973
0.0161587	59973
0.0161748	59973
0.0161904	59975
0.0162066	59975
0.0162222	59977
0.0162383	59977
0.0162544	59977
0.0162668	59991
0.0162806	60000
0.0162929	60014
0.0163091	60014
0.0163233	60021
0.0163373	60029
0.0163531	60030
0.016369	60031
0.0163851	60031
0.0164012	60031
0.0164173	60031
0.0164332	60032
0.0164474	60039
0.0164625	60043
0.0164786	60043
0.0164947	60043
0.0165105	60044
0.0165264	60045
0.0165425	60045
0.0165586	60045
0.0165747	60045
0.0165908	60045
0.0166069	60045
0.016623	60045
0.0166391	60045
0.0166544	60048
0.0166705	60048
0.0166863	60049
0.0167013	60053
0.0167174	60053
0.016733	60055
0.0167485	60057
0.0167646	60057
0.0167807	60057
0.016796	60060
0.0168099	60068
0.0168257	60069
0.0168418	60069
0.0168568	60073
0.016872	60076
0.0168881	60076
0.0169034	60079
0.0169175	60086
0.0169328	60089
0.0169489	60089
0.0169644	60091
0.0169802	60092
0.016996	60093
0.0170115	60095
0.0170268	60098
0.0170423	60100
0.017057	60105
0.0170731	60105
0.0170888	60106
0.0171032	60112
0.0171188	60114
0.0171343	60116
0.017147	60128
0.0171625	60130
0.0171785	60130
0.017194	60132
0.0172095	60134
0.017225	60136
0.0172408	60137
0.0172563	60139
0.0172721	60140
0.0172862	60147
0.0173019	60148
0.017318	60148
0.0173338	60149
0.017349	60152
0.017363	60159
0.0173788	60160
0.0173946	60161
0.0174103	60162
0.017425	60167
0.017441	60167
0.0174571	60167
0.0174717	60172
0.0174874	60173
0.0175035	60173
0.0175192	60174
0.017535	60175
0.0175502	60178
0.0175656	60180
0.0175814	60181
0.0175937	60194
0.017606	60207
0.017622	60207
0.0176366	60212
0.0176526	60212
0.0176681	60214
0.0176829	60218
0.0176975	60223
0.0177127	60226
0.0177284	60227
0.0177441	60228
0.0177599	60229
0.017775	60232
0.0177902	60235
0.0178062	60235
0.0178222	60235
0.0178379	60236
0.0178534	60238
0.0178694	60238
0.0178848	60240
0.0178999	60243
0.0179142	60249
0.0179302	60249
0.0179462	60249
0.0179619	60250
0.0179771	60253
0.0179931	60253
0.0180088	60254
0.0180233	60259
0.0180393	60259
0.0180553	60259
0.0180707	60261
0.0180864	60262
0.0181018	60264
0.0181164	60269
0.0181312	60273
0.018146	60277
0.0181605	60282
0.0181765	60282
0.0181922	60283
0.0182079	60284
0.0182224	60289
0.0182384	60289
0.0182538	60291
0.0182692	60293
0.0182851	60293
0.0183011	60293
0.0183168	60294
0.0183328	60294
0.0183476	60298
0.0183615	60305
0.0183762	60309
0.0183919	60310
0.0184076	60311
0.0184215	60318
0.0184366	60321
0.0184516	60324
0.0184673	60325
0.0184824	60328
0.0184974	60331
0.0185134	60331
0.0185294	60331
0.0185447	60333
0.0185601	60335
0.0185754	60337
0.0185905	60340
0.0186065	60340
0.0186224	60340
0.0186369	60345
0.0186504	60353
0.0186661	60354
0.018682	60354
0.0186977	60355
0.0187115	60362
0.0187262	60366
0.0187413	60369
0.0187563	60372
0.0187716	60374
0.0187876	60374
0.0188017	60380
0.0188173	60381
0.0188333	60381
0.0188477	60386
0.0188633	60387
0.0188793	60387
0.0188943	60390
0.0189096	60392
0.0189225	60402
0.0189372	60406
0.0189525	60408
0.0189666	60414
0.0189819	60416
0.0189972	60418
0.0190128	60419
0.0190288	60419
0.0190444	60420
0.0190594	60423
0.0190747	60425
0.01909	60427
0.019105	60430
0.0191209	60430
0.0191362	60432
0.0191521	60432
0.019168	60432
0.0191836	60433
0.0191989	60435
0.0192145	60436
0.0192305	60436
0.0192464	60436
0.019262	60437
0.019277	60440
0.0192926	60441
0.0193069	60446
0.0193225	60447
0.0193384	60447
0.0193543	60447
0.0193702	60447
0.0193861	60447
0.0194014	60449
0.0194157	60454
0.0194313	60455
0.0194472	60455
0.0194619	60459
0.0194778	60459
0.0194934	60460
0.019509	60461
0.0195242	60463
0.0195392	60466
0.0195547	60467
0.0195675	60477
0.019583	60478
0.0195986	60479
0.0196126	60485
0.0196282	60486
0.0196428	60490
0.0196587	60490
0.0196746	60490
0.0196905	60490
0.019706	60491
0.0197216	60492
0.0197375	60492
0.0197534	60492
0.0197683	60495
0.0197829	60499
0.0197975	60503
0.0198127	60505
0.0198283	60506
0.0198435	60508
0.0198575	60514
0.0198733	60514
0.0198892	60514
0.0199019	60524
0.0199168	60527
0.0199323	60528
0.0199482	60528
0.0199611	60537
0.0199764	60539
0.01999	60546
0.0200055	60547
0.0200204	60550
0.0200363	60550
0.0200521	60550
0.020067	60553
0.0200825	60554
0.0200977	60556
0.0201133	60557
0.0201285	60559
0.0201427	60564
0.0201556	60573
0.0201708	60575
0.0201863	60576
0.0202009	60580
0.0202157	60583
0.02023	60588
0.0202458	60588
0.020259	60596
0.0202745	60597
0.0202904	60597
0.0203052	60600
0.0203201	60603
0.0203353	60605
0.0203511	60605
0.0203663	60607
0.0203814	60609
0.0203973	60609
0.0204131	60609
0.020428	60612
0.0204425	60616
0.0204583	60616
0.0204711	60625
0.0204863	60627
0.0205021	60627
0.0205176	60628
0.0205334	60628
0.0205489	60629
0.0205641	60631
0.0205789	60634
0.0205947	60634
0.0206106	60634
0.0206257	60636
0.0206415	60636
0.0206574	60636
0.0206728	60637
0.0206883	60638
0.0207041	60638
0.0207176	60645
0.0207334	60645
0.0207479	60649
0.0207634	60650
0.0207778	60654
0.020793	60656
0.0208088	60656
0.0208239	60658
0.0208394	60659
0.0208549	60660
0.0208696	60663
0.0208848	60665
0.0208992	60669
0.020914	60672
0.0209295	60673
0.0209449	60674
0.0209607	60674
0.0209762	60675
0.0209896	60682
0.0210041	60686
0.0210158	60698
0.0210302	60702
0.021045	60705
0.0210604	60706
0.0210759	60707
0.021091	60709
0.0211068	60709
0.0211226	60709
0.0211383	60709
0.0211531	60712
0.0211685	60713
0.0211826	60718
0.0211967	60723
0.0212125	60723
0.0212279	60724
0.021243	60726
0.0212584	60727
0.0212732	60730
0.0212886	60731
0.0213033	60734
0.0213188	60735
0.0213335	60738
0.0213493	60738
0.021365	60738
0.0213805	60739
0.0213962	60739
0.0214117	60740
0.0214264	60743
0.0214415	60745
0.0214569	60746
0.0214726	60746
0.021487	60750
0.0215028	60750
0.0215182	60751
0.0215336	60752
0.0215494	60752
0.0215651	60752
0.0215805	60753
0.0215959	60754
0.0216117	60754
0.0216275	60754
0.0216425	60756
0.0216583	60756
0.0216733	60758
0.0216877	60762
0.0217034	60762
0.0217178	60766
0.0217335	60766
0.0217493	60766
0.0217633	60771
0.0217787	60772
0.0217941	60773
0.0218098	60773
0.0218256	60773
0.0218409	60774
0.0218567	60774
0.0218703	60780
0.0218861	60780
0.0219015	60781
0.0219172	60781
0.0219329	60781
0.021948	60783
0.0219633	60784
0.0219787	60785
0.0219941	60786
0.0220098	60786
0.0220249	60788
0.0220406	60788
0.0220563	60788
0.022071	60791
0.0220867	60791
0.0221014	60794
0.022115	60800
0.02213	60802
0.022145	60804
0.02216	60806
0.0221758	60806
0.0221908	60808
0.0222054	60811
0.0222176	60821
0.0222329	60822
0.0222487	60822
0.0222644	60822
0.0222801	60822
0.0222955	60823
0.0223112	60823
0.0223254	60827
0.0223412	60827
0.0223558	60830
0.0223708	60832
0.0223858	60834
0.0224011	60835
0.0224161	60837
0.0224315	60838
0.0224472	60838
0.0224629	60838
0.0224775	60841
0.0224932	60841
0.0225089	60841
0.0225203	60853
0.022536	60853
0.0225502	60857
0.0225641	60862
0.0225798	60862
0.0225944	60865
0.0226101	60865
0.0226255	60866
0.0226411	60866
0.0226568	60866
0.0226725	60866
0.0226882	60866
0.0227036	60867
0.0227192	60867
0.0227342	60869
0.0227499	60869
0.0227649	60871
0.022778	60878
0.0227937	60878
0.0228079	60882
0.0228228	60884
0.0228382	60885
0.0228535	60886
0.0228692	60886
0.0228848	60886
0.0228998	60888
0.0229151	60889
0.02293	60891
0.0229457	60891
0.0229596	60896
0.0229752	60896
0.0229898	60899
0.0230055	60899
0.0230175	60909
0.0230331	60909
0.0230488	60909
0.0230645	60909
0.0230801	60909
0.0230958	60909
0.0231115	60909
0.0231271	60909
0.0231409	60914
0.0231562	60915
0.0231686	60924
0.0231835	60926
0.0231991	60926
0.0232137	60929
0.0232286	60931
0.0232439	60932
0.0232588	60934
0.0232737	60936
0.0232894	60936
0.023305	60936
0.0233195	60939
0.0233345	60941
0.0233501	60941
0.0233643	60945
0.023378	60950
0.0233929	60952
0.0234078	60954
0.023422	60958
0.0234376	60958
0.0234525	60960
0.0234682	60960
0.0234834	60961
0.0234979	60964
0.0235132	60965
0.0235277	60968
0.0235426	60970
0.0235579	60971
0.023572	60975
0.0235876	60975
0.0236025	60977
0.0236166	60981
0.0236323	60981
0.0236479	60981
0.023662	60985
0.0236765	60988
0.0236914	60990
0.0237066	60991
0.0237219	60992
0.0237375	60992
0.0237516	60996
0.0237634	61006
0.023779	61006
0.0237939	61008
0.0238095	61008
0.0238251	61008
0.02384	61010
0.0238556	61010
0.0238686	61017
0.0238838	61018
0.0238975	61023
0.0239127	61024
0.023928	61025
0.0239432	61026
0.0239573	61030
0.0239717	61033
0.0239846	61040
0.0239991	61043
0.0240128	61048
0.0240272	61051
0.0240428	61051
0.0240577	61053
0.0240729	61054
0.0240839	61066
0.0240975	61071
0.0241131	61071
0.0241264	61077
0.0241409	61080
0.0241564	61080
0.024172	61080
0.0241872	61081
0.0242028	61081
0.0242184	61081
0.0242313	61088
0.0242469	61088
0.0242609	61092
0.0242734	61100
0.0242874	61104
0.0243015	61108
0.024317	61108
0.0243326	61108
0.0243459	61114
0.0243599	61118
0.0243751	61119
0.0243891	61123
0.0244046	61123
0.0244198	61124
0.0244335	61129
0.0244475	61133
0.0244626	61134
0.0244778	61135
0.0244926	61137
0.0245082	61137
0.0245233	61138
0.0245389	61138
0.0245541	61139
0.0245692	61140
0.0245844	61141
0.0245988	61144
0.024614	61145
0.0246287	61147
0.0246439	61148
0.0246591	61149
0.0246719	61156
0.024687	61157
0.024701	61161
0.024713	61170
0.0247274	61173
0.0247421	61175
0.0247577	61175
0.0247732	61175
0.0247888	61175
0.0248043	61175
0.0248183	61179
0.0248338	61179
0.0248478	61183
0.0248625	61185
0.0248781	61185
0.0248924	61188
0.024908	61188
0.0249219	61192
0.0249367	61194
0.024951	61197
0.0249665	61197
0.0249813	61199
0.024996	61201
0.0250112	61202
0.0250267	61202
0.0250414	61204
0.0250561	61206
0.0250709	61208
0.0250864	61208
0.0251015	61209
0.0251167	61210
0.0251322	61210
0.0251465	61213
0.0251616	61214
0.0251772	61214
0.0251919	61216
0.0252054	61221
0.0252193	61225
0.0252348	61225
0.0252504	61225
0.0252647	61228
0.0252802	61228
0.0252953	61229
0.0253108	61229
0.0253259	61230
0.025341	61231
0.0253557	61233
0.0253704	61235
0.025386	61235
0.0254011	61236
0.0254166	61236
0.0254317	61237
0.0254468	61238
0.0254591	61246
0.0254742	61247
0.025488	61251
0.0255015	61256
0.025517	61256
0.0255317	61258
0.0255472	61258
0.0255623	61259
0.0255778	61259
0.0255933	61259
0.0256088	61259
0.0256243	61259
0.0256382	61263
0.0256529	61265
0.0256659	61271
0.0256789	61277
0.0256936	61279
0.0257087	61280
0.0257197	61291
0.0257344	61293
0.0257474	61299
0.0257625	61300
0.0257771	61302
0.0257926	61302
0.0258081	61302
0.0258236	61302
0.0258386	61303
0.0258541	61303
0.0258675	61308
0.0258822	61310
0.0258944	61318
0.0259099	61318
0.0259249	61319
0.02594	61320
0.0259534	61325
0.0259689	61325
0.0259831	61328
0.0259986	61328
0.0260136	61329
0.0260279	61332
0.0260429	61333
0.0260584	61333
0.026073	61335
0.0260885	61335
0.0261031	61337
0.0261173	61340
0.0261311	61344
0.0261466	61344
0.0261612	61346
0.0261763	61347
0.0261917	61347
0.0262072	61347
0.0262226	61347
0.0262364	61351
0.0262519	61351
0.0262673	61351
0.0262828	61351
0.0262982	61351
0.0263137	61351
0.0263287	61352
0.0263429	61355
0.0263571	61358
0.0263726	61358
0.0263876	61359
0.0264031	61359
0.0264185	61359
0.0264335	61360
0.0264486	61361
0.0264619	61366
0.0264757	61370
0.0264911	61370
0.0265066	61370
0.026522	61370
0.0265374	61370
0.0265529	61370
0.0265683	61370
0.0265825	61373
0.026595	61380
0.02661	61381
0.0266246	61383
0.0266383	61387
0.0266538	61387
0.0266692	61387
0.0266838	61389
0.0266992	61389
0.0267142	61390
0.0267292	61391
0.0267447	61391
0.0267601	61391
0.0267751	61392
0.0267888	61396
0.0268017	61402
0.0268163	61404
0.0268309	61406
0.0268454	61408
0.0268608	61408
0.0268763	61408
0.02689	61412
0.0269037	61416
0.0269183	61418
0.0269337	61418
0.0269487	61419
0.0269641	61419
0.0269795	61419
0.0269945	61420
0.0270099	61420
0.0270245	61422
0.0270394	61423
0.0270544	61424
0.0270698	61424
0.027084	61427
0.0270989	61428
0.0271135	61430
0.0271289	61430
0.0271426	61434
0.0271558	61439
0.02717	61442
0.0271849	61443
0.0272003	61443
0.0272153	61444
0.0272307	61444
0.0272457	61445
0.0272602	61447
0.0272756	61447
0.0272901	61449
0.0273051	61450
0.0273196	61452
0.027335	61452
0.02735	61453
0.0273645	61455
0.0273795	61456
0.0273949	61456
0.0274098	61457
0.0274252	61457
0.0274406	61457
0.0274538	61462
0.0274627	61477
0.0274777	61478
0.0274913	61482
0.0275049	61486
0.027519	61489
0.0275344	61489
0.0275489	61491
0.0275643	61491
0.0275792	61492
0.0275924	61497
0.0276078	61497
0.0276197	61505
0.0276351	61505
0.0276482	61510
0.0276627	61512
0.0276781	61512
0.0276935	61512
0.0277084	61513
0.0277229	61515
0.0277378	61516
0.0277519	61519
0.0277672	61519
0.0277826	61519
0.0277958	61524
0.0278111	61524
0.0278265	61524
0.0278405	61527
0.0278541	61531
0.0278695	61531
0.0278835	61534
0.0278989	61534
0.0279143	61534
0.0279287	61536
0.0279428	61539
0.0279577	61540
0.027973	61540
0.0279879	61541
0.0280024	61543
0.0280169	61545
0.0280313	61547
0.0280458	61549
0.0280607	61550
0.0280747	61553
0.0280892	61555
0.0281041	61556
0.0281185	61558
0.0281321	61562
0.028147	61563
0.0281615	61565
0.0281755	61568
0.028189	61572
0.0282035	61574
0.0282188	61574
0.0282333	61576
0.0282486	61576
0.0282639	61576
0.0282793	61576
0.0282937	61578
0.0283086	61579
0.0283235	61580
0.0283384	61581
0.0283537	61581
0.0283686	61582
0.0283835	61583
0.0283952	61591
0.0284105	61591
0.0284259	61591
0.0284403	61593
0.0284534	61598
0.0284687	61598
0.0284831	61600
0.0284984	61600
0.0285124	61603
0.0285273	61604
0.0285421	61605
0.028557	61606
0.0285723	61606
0.0285872	61607
0.0286016	61609
0.0286165	61610
0.0286318	61610
0.0286471	61610
0.0286602	61615
0.0286755	61615
0.028689	61619
0.0287043	61619
0.0287191	61620
0.0287313	61627
0.0287466	61627
0.028761	61629
0.0287763	61629
0.0287907	61631
0.0288033	61637
0.0288186	61637
0.0288334	61638
0.0288487	61638
0.0288622	61642
0.0288766	61644
0.028891	61646
0.0289063	61646
0.0289216	61646
0.0289364	61647
0.0289517	61647
0.028967	61647
0.0289819	61648
0.0289962	61650
0.0290083	61657
0.0290209	61663
0.0290357	61664
0.0290501	61666
0.0290645	61668
0.0290797	61668
0.029095	61668
0.0291103	61668
0.0291256	61668
0.0291409	61668
0.0291557	61669
0.0291692	61673
0.0291844	61673
0.0291979	61677
0.0292122	61679
0.0292275	61679
0.0292428	61679
0.0292558	61684
0.0292683	61690
0.0292831	61691
0.0292965	61695
0.0293118	61695
0.0293271	61695
0.0293419	61696
0.0293553	61700
0.0293692	61703
0.0293845	61703
0.0293997	61703
0.029415	61703
0.0294303	61703
0.0294451	61704
0.0294599	61705
0.0294751	61705
0.0294904	61705
0.0295052	61706
0.0295191	61709
0.0295339	61710
0.0295482	61712
0.0295635	61712
0.0295764	61717
0.0295903	61720
0.0296051	61721
0.0296203	61721
0.0296346	61723
0.029649	61725
0.0296628	61728
0.0296753	61734
0.0296896	61736
0.0297048	61736
0.0297201	61736
0.0297349	61737
0.0297497	61738
0.0297649	61738
0.0297801	61738
0.0297954	61738
0.0298097	61740
0.0298249	61740
0.0298397	61741
0.0298545	61742
0.0298683	61745
0.0298831	61746
0.0298969	61749
0.0299122	61749
0.0299269	61750
0.0299417	61751
0.029957	61751
0.0299694	61757
0.0299846	61757
0.0299998	61757
0.0300151	61757
0.0300294	61759
0.0300446	61759
0.0300594	61760
0.0300746	61760
0.030086	61768
0.0301003	61770
0.0301151	61771
0.0301303	61771
0.0301446	61773
0.0301598	61773
0.0301736	61776
0.0301884	61777
0.0302027	61779
0.0302179	61779
0.0302331	61779
0.0302445	61787
0.0302574	61792
0.0302697	61798
0.030285	61798
0.0302988	61801
0.0303125	61804
0.0303278	61804
0.030343	61804
0.0303577	61805
0.0303729	61805
0.0303877	61806
0.0304029	61806
0.0304181	61806
0.0304328	61807
0.0304475	61808
0.0304627	61808
0.030478	61808
0.0304912	61812
0.0305065	61812
0.0305212	61813
0.0305364	61813
0.0305506	61815
0.0305644	61818
0.0305796	61818
0.0305924	61823
0.0306071	61824
0.0306223	61824
0.030637	61825
0.0306522	61825
0.0306674	61825
0.0306826	61825
0.0306978	61825
0.030713	61825
0.0307277	61826
0.0307429	61826
0.0307562	61830
0.0307709	61831
0.0307861	61831
0.0308008	61832
0.030816	61832
0.0308298	61835
0.0308449	61835
0.0308597	61836
0.0308744	61837
0.0308881	61840
0.0309013	61844
0.030916	61845
0.0309288	61850
0.030944	61850
0.0309592	61850
0.0309744	61850
0.0309895	61850
0.0310037	61852
0.0310175	61855
0.0310317	61857
0.0310464	61858
0.0310615	61858
0.0310767	61858
0.0310914	61859
0.0311066	61859
0.0311213	61860
0.0311345	61864
0.0311497	61864
0.0311624	61869
0.0311766	61871
0.0311898	61875
0.0312045	61876
0.0312192	61877
0.0312343	61877
0.0312471	61882
0.0312622	61882
0.0312769	61883
0.0312916	61884
[truncated: 1,340 more rows]

## Sheet: 130XICs
FDR	N_mouse_precursors
0.000922509	1083
0.000418848	4773
0.000482781	6211
0.000491159	8140
0.000538619	9278
0.000454477	13196
0.000523091	13375
0.000549866	14541
0.000583885	15405
0.000557818	17917
0.000570954	19255
0.00059961	20001
0.00055665	23341
0.000556704	25134
0.000568742	26359
0.000494896	32314
0.000524287	32408
0.000501435	35879
0.000513791	36961
0.000537707	37175
0.000533252	39360
0.000536952	40950
0.0005523	41621
0.000567617	42258
0.000586166	42625
0.00059959	43337
0.00061727	43714
0.000638774	43806
0.000618456	46862
0.000635095	47207
0.000651288	47567
0.000670326	47706
0.000685244	48125
0.000705087	48187
0.000725088	48235
0.000740771	48562
0.000759738	48664
0.000775779	48945
0.000788532	49420
0.000808048	49462
0.00081982	49970
0.000834708	50275
0.000842394	51002
0.000857717	51255
0.000875282	51367
0.000894489	51380
0.000913313	51414
0.000930539	51535
0.00094873	51599
0.000968073	51599
0.000987167	51612
0.00100006	51945
0.00101673	52075
0.0010314	52302
0.00104872	52390
0.00106508	52522
0.00108404	52524
0.00110082	52630
0.00111804	52712
0.00112835	53115
0.00114713	53115
0.00116541	53138
0.00117951	53349
0.00119445	53517
0.00121065	53625
0.00122896	53638
0.00124399	53792
0.00126239	53798
0.00127908	53876
0.00129697	53902
0.00131219	54037
0.00132763	54160
0.00134587	54167
0.00136192	54261
0.00137903	54311
0.00139588	54370
0.0014131	54413
0.00142862	54520
0.0014444	54615
0.0014621	54636
0.00147888	54690
0.00149703	54693
0.00151396	54740
0.00153206	54744
0.0015483	54814
0.001566	54831
0.00158208	54904
0.00159441	55105
0.0016047	55373
0.00162238	55384
0.00164026	55388
0.0016582	55390
0.00167435	55451
0.00169123	55487
0.00170633	55580
0.0017234	55608
0.00174032	55640
0.00175671	55688
0.00177156	55784
0.00178511	55919
0.00180032	56000
0.00181799	56004
0.00183558	56010
0.00185251	56036
0.00186916	56070
0.00188615	56093
0.00190337	56109
0.00191976	56149
0.00193678	56170
0.0019534	56202
0.00197106	56204
0.00198853	56211
0.00200604	56217
0.00202354	56223
0.00204064	56240
0.00205769	56258
0.00207539	56258
0.00209098	56315
0.00210784	56337
0.00212514	56347
0.00214212	56365
0.00215971	56367
0.00217587	56406
0.00219236	56436
0.00220813	56484
0.00222462	56513
0.00224219	56514
0.00225917	56530
0.00227177	56655
0.00228845	56677
0.00230358	56737
0.00231953	56776
0.00233174	56906
0.00234545	56998
0.00236287	56999
0.00237854	57042
0.0023923	57130
0.00240901	57147
0.00242604	57156
0.00244328	57160
0.00245863	57208
0.00247602	57208
0.00249003	57286
0.00250714	57292
0.00252446	57293
0.0025405	57323
0.00255737	57334
0.00257418	57346
0.00259081	57362
0.0026072	57383
0.00262358	57404
0.00263976	57429
0.00265648	57442
0.00267282	57463
0.00268882	57491
0.00270589	57496
0.00272243	57512
0.00273958	57515
0.00275673	57518
0.00277244	57551
0.00278802	57586
0.00280422	57608
0.00282095	57619
0.00283698	57644
0.00285171	57695
0.00286885	57697
0.00288528	57713
0.00290231	57717
0.00291827	57742
0.00293513	57749
0.00295204	57755
0.00296869	57766
0.00298456	57792
0.00300166	57794
0.00301745	57821
0.00303307	57851
0.0030491	57873
0.00306611	57876
0.00308137	57912
0.00309837	57915
0.00311473	57930
0.00312693	58022
0.00314406	58022
0.00316032	58038
0.0031764	58057
0.00319269	58072
0.0032098	58072
0.00322664	58077
0.00324291	58092
0.00325839	58121
0.00327447	58139
0.00328705	58219
0.00330406	58220
0.00332112	58220
0.00333721	58237
0.00335364	58248
0.00337029	58255
0.00338722	58257
0.00340247	58288
0.00341945	58289
0.00343637	58291
0.00345252	58306
0.00346801	58332
0.00348498	58333
0.00350116	58347
0.00351818	58347
0.00353514	58348
0.00355191	58352
0.00356881	58354
0.00358558	58358
0.00360111	58382
0.00361645	58409
0.00363289	58418
0.0036492	58429
0.00366588	58434
0.00368261	58438
0.00369802	58463
0.00371412	58477
0.00373014	58492
0.0037464	58503
0.00376311	58507
0.00378007	58507
0.00379633	58518
0.00381322	58519
0.00382979	58525
0.00384622	58533
0.00385956	58588
0.0038763	58591
0.0038931	58593
0.00390937	58603
0.0039257	58612
0.00394156	58628
0.00395814	58633
0.00397493	58635
0.0039913	58643
0.00400672	58665
0.00402254	58681
0.00403561	58737
0.00405195	58745
0.00406856	58749
0.00408412	58768
0.00409725	58822
0.00411376	58827
0.00412825	58861
0.00414411	58875
0.00416075	58878
0.00417724	58883
0.00419266	58903
0.00420807	58923
0.0042244	58930
0.00424065	58938
0.00425546	58966
0.00427228	58966
0.00428895	58968
0.00430576	58968
0.00432082	58992
0.00433536	59023
0.00435193	59026
0.00436873	59026
0.00438523	59030
0.00440194	59031
0.00441866	59032
0.00443515	59036
0.00445164	59040
0.00446632	59068
0.00448287	59071
0.00449775	59096
0.00451338	59111
0.00452992	59114
0.00454637	59118
0.00456298	59120
0.00457928	59126
0.00459495	59140
0.00461155	59142
0.00462776	59149
0.00464388	59157
0.00465906	59177
0.00467525	59184
0.00469176	59187
0.00470834	59189
0.00472475	59193
0.00474117	59197
0.00475782	59198
0.00477367	59209
0.00479032	59210
0.00480705	59210
0.00482288	59221
0.00483887	59230
0.00485535	59233
0.00487182	59236
0.00488854	59236
0.00490476	59242
0.00492015	59258
0.00493645	59263
0.00495249	59271
0.00496861	59278
0.00498364	59298
0.00499958	59307
0.00501627	59307
0.00503263	59311
0.00504737	59334
0.00506329	59343
0.00507972	59346
0.00509503	59362
0.0051117	59362
0.00512821	59364
0.00514471	59366
0.00516129	59367
0.00517753	59372
0.00519402	59374
0.00521069	59374
0.00522657	59383
0.00524183	59399
0.00525813	59403
0.00527391	59413
0.0052903	59416
0.00530651	59421
0.0053212	59443
0.00533659	59457
0.00535323	59457
0.0053696	59460
0.00538588	59464
0.00540224	59467
0.00541724	59485
0.00543369	59487
0.00545032	59487
0.00546622	59495
0.00548211	59503
0.00549864	59504
0.0055136	59522
0.00552809	59545
0.00554461	59546
0.00556084	59550
0.0055767	59558
0.00559312	59560
0.00560897	59568
0.00562557	59568
0.00564029	59588
0.00565632	59594
0.00567196	59604
0.00568798	59610
0.0057038	59618
0.00571991	59623
0.00573563	59632
0.0057501	59654
0.00576609	59660
0.00578266	59660
0.00579749	59678
0.00581289	59690
0.00582877	59697
0.00584455	59705
0.005861	59706
0.00587755	59706
0.00589362	59711
0.00590997	59713
0.00592632	59715
0.00594198	59724
0.00595823	59727
0.00597397	59735
0.00599042	59736
0.00600646	59741
0.00602259	59745
0.00603903	59746
0.00605305	59771
0.00606847	59782
0.00608277	59804
0.00609878	59809
0.00611357	59826
0.00612753	59851
0.00614383	59853
0.00616023	59854
0.00617632	59858
0.00619262	59860
0.0062086	59865
0.00622469	59869
0.00624118	59869
0.00625643	59881
0.00627199	59890
0.00628785	59896
0.00630214	59917
0.00631809	59922
0.00633415	59926
0.00635052	59927
0.00636499	59946
0.00638093	59951
0.0063974	59951
0.00641366	59953
0.00642863	59967
0.00644467	59971
0.00646038	59978
0.00647576	59988
0.00649093	60000
0.00650565	60016
0.00652005	60035
0.00653541	60045
0.00655152	60048
0.00656752	60052
0.00658395	60052
0.0065993	60062
0.00661573	60062
0.00663172	60066
0.00664814	60066
0.00666446	60067
0.00668034	60072
0.00669665	60073
0.00671307	60073
0.00672916	60076
0.0067438	60092
0.00675977	60096
0.00677585	60099
0.00679215	60100
0.006808	60105
0.0068243	60106
0.00683913	60120
0.00685452	60129
0.00686956	60141
0.00688562	60144
0.00690042	60158
0.00691659	60160
0.00693241	60165
0.00694846	60168
0.00696324	60182
0.00697905	60187
0.00699416	60198
0.0070095	60207
0.00702565	60209
0.00704098	60218
0.00705305	60255
0.00706906	60258
0.0070853	60259
0.00710155	60260
0.00711755	60263
0.00713391	60263
0.00714756	60286
0.0071638	60287
0.00717849	60301
0.00719342	60313
0.00720916	60318
0.00722396	60331
0.00724006	60333
0.00725556	60340
0.00727177	60341
0.0072881	60341
0.00730407	60344
0.00731932	60353
0.00733323	60373
0.00734883	60379
0.00736515	60379
0.00738147	60379
0.00739754	60381
0.00741374	60382
0.00742944	60387
0.00744576	60387
0.00746121	60394
0.00747532	60412
0.00749051	60421
0.00750669	60422
0.00752263	60425
0.0075388	60426
0.00755485	60428
0.00756954	60441
0.00758558	60443
0.0076015	60446
0.00761667	60455
0.00763196	60463
0.007648	60465
0.00766403	60467
0.00768006	60469
0.00769597	60472
0.00771187	60475
0.00772815	60475
0.00774405	60478
0.00775855	60492
0.00777355	60502
0.00778918	60507
0.00780481	60512
0.00782006	60520
0.00783529	60528
0.00785117	60531
0.00786421	60556
0.00787995	60560
0.00789362	60580
0.0079096	60582
0.00792585	60582
0.00794197	60583
0.00795795	60585
0.00797419	60585
0.00799044	60585
0.00800576	60592
0.00802148	60596
0.00803772	60596
0.00805369	60598
0.00806953	60601
0.00808577	60601
0.008102	60601
0.00811771	60605
0.00813367	60607
0.00814911	60613
0.00816493	60616
0.00818103	60617
0.00819632	60624
0.00821254	60624
0.00822837	60627
0.00824459	60627
0.00825987	60634
0.00827595	60635
0.00828933	60656
0.0083054	60657
0.00832134	60659
0.00833715	60662
0.00835309	60664
0.00836806	60673
0.00838345	60679
0.00839938	60681
0.00841462	60688
0.00843041	60691
0.00844633	60693
0.00846253	60693
0.00847873	60693
0.00849451	60696
0.00850987	60702
0.00852426	60715
0.00853947	60722
0.00855552	60723
0.00857115	60727
0.00858635	60734
0.00860085	60746
0.00861633	60751
0.00863208	60754
0.0086477	60758
0.00866288	60765
0.00867891	60766
0.00869395	60774
0.00870941	60779
0.00872444	60787
0.00874046	60788
0.00875591	60793
0.00877179	60795
0.0087878	60796
0.00880368	60798
0.00881912	60803
0.00883355	60815
0.0088484	60824
0.00886412	60827
0.00887854	60839
0.00889439	60841
0.00891054	60841
0.00892581	60847
0.00894064	60856
0.00895649	60858
0.00897233	60860
0.00898803	60863
0.00900388	60865
0.00901972	60867
0.00903556	60869
0.00905066	60876
0.00906517	60887
0.00908011	60895
0.00909594	60897
0.00911206	60897
0.00912819	60897
0.00914386	60900
0.00915998	60900
0.00917551	60904
0.00919163	60904
0.00920744	60906
0.00922236	60914
0.00923833	60915
0.00925399	60918
0.0092695	60922
0.00928485	60927
0.00929991	60934
0.0093148	60942
0.0093306	60944
0.00934336	60966
0.00935931	60967
0.00937449	60973
0.00939013	60976
0.00940454	60987
0.00942063	60987
0.00943672	60987
0.00945235	60990
0.00946797	60993
0.00948375	60995
0.00949968	60996
0.00951484	61002
0.00953092	61002
0.00954654	61005
0.00956153	61012
0.00957761	61012
0.00959275	61018
0.00960836	61021
0.00962366	61026
0.00963941	61028
0.00965517	61030
0.00967124	61030
0.00968684	61033
0.00970212	61038
0.00971819	61038
0.00973331	61044
0.00974921	61045
0.00976496	61047
0.00978102	61047
0.00979549	61057
0.00981139	61058
0.00982729	61059
0.00984223	61066
0.00985813	61067
0.00987354	61071
0.00988911	61074
0.00990436	61079
0.0099188	61089
0.00993453	61091
0.00994993	61095
0.00996597	61095
0.00998153	61098
0.00999741	61099
0.0100128	61103
0.0100287	61104
0.0100433	61113
0.0100591	61114
0.0100752	61114
0.0100909	61116
0.0101069	61116
0.0101221	61121
0.0101375	61125
0.0101522	61133
0.0101681	61134
0.0101839	61135
0.0101978	61148
0.0102133	61151
0.010229	61153
0.0102444	61157
0.0102599	61160
0.0102759	61160
0.0102911	61165
0.0103059	61172
0.0103216	61174
0.0103358	61185
0.0103518	61185
0.0103668	61191
0.0103825	61193
0.0103985	61193
0.0104141	61195
0.0104298	61197
0.010445	61202
0.0104605	61205
0.0104759	61208
0.0104908	61215
0.0105061	61219
0.010521	61225
0.0105357	61233
0.0105506	61239
0.0105642	61253
0.0105783	61264
0.010594	61266
0.01061	61266
0.0106242	61276
0.0106397	61279
0.0106553	61281
0.0106706	61285
0.0106864	61286
0.0107006	61296
0.0107166	61296
0.0107326	61296
0.0107485	61296
0.0107638	61300
0.0107796	61301
0.0107943	61308
0.0108101	61309
0.0108257	61311
0.0108415	61312
0.0108566	61317
0.0108722	61319
0.010888	61320
0.0109039	61320
0.0109192	61324
0.0109351	61324
0.0109511	61324
0.0109654	61333
0.0109809	61336
0.0109963	61339
0.0110112	61345
0.0110271	61345
0.0110425	61348
0.0110558	61363
0.0110715	61364
0.0110875	61364
0.0111032	61365
0.0111176	61374
0.0111331	61376
0.0111487	61378
0.0111639	61382
0.0111797	61383
0.011194	61392
0.0112085	61400
0.011224	61402
0.0112399	61402
0.011255	61407
0.0112707	61408
0.0112864	61409
0.0113023	61409
0.0113161	61421
0.0113311	61426
0.0113466	61428
0.0113611	61436
0.0113761	61441
0.0113914	61444
0.011407	61446
0.0114225	61448
0.0114384	61448
0.0114539	61450
0.0114689	61455
0.0114846	61456
0.0115005	61456
0.0115159	61459
0.0115318	61459
0.011544	61479
0.0115576	61491
0.0115731	61493
0.0115887	61495
0.0116045	61495
0.0116195	61500
0.0116354	61500
0.0116483	61516
0.0116634	61520
0.0116793	61520
0.0116944	61524
0.0117099	61526
0.0117254	61528
0.0117411	61529
0.011757	61529
0.0117726	61530
0.0117868	61539
0.0118025	61540
0.0118182	61541
0.0118337	61543
0.0118489	61546
0.0118646	61547
0.0118801	61549
0.0118948	61555
0.0119107	61555
0.0119265	61555
0.0119424	61555
0.0119581	61556
0.0119714	61569
0.0119873	61569
0.0120008	61581
0.0120165	61582
0.0120321	61583
0.0120472	61587
0.0120621	61592
0.0120778	61593
0.0120936	61593
0.0121085	61598
0.0121241	61599
0.01214	61599
0.0121556	61600
0.0121711	61602
0.0121869	61602
0.0122024	61604
0.0122176	61607
0.0122331	61609
0.0122479	61614
0.0122637	61614
0.0122792	61616
0.0122936	61623
0.0123091	61625
0.0123225	61637
0.0123378	61640
0.0123532	61642
0.0123684	61645
0.0123835	61649
0.0123985	61653
0.0124141	61654
0.0124275	61666
0.0124431	61667
0.0124572	61676
0.0124726	61678
0.0124884	61678
0.0125022	61688
0.012518	61688
0.0125338	61688
0.0125492	61690
0.012565	61690
0.0125802	61693
0.0125954	61696
0.0126112	61696
0.0126266	61698
0.012642	61700
0.0126558	61710
0.0126716	61710
0.0126872	61711
0.012703	61711
0.0127182	61714
0.012734	61714
0.0127481	61722
0.0127639	61722
0.0127797	61722
0.0127953	61723
0.0128111	61723
0.0128263	61726
0.0128398	61737
0.0128554	61738
0.0128703	61742
0.0128861	61742
0.0129015	61744
0.0129156	61752
0.012931	61754
0.0129449	61763
0.0129607	61763
0.012976	61765
0.0129903	61772
0.0130046	61779
0.0130202	61780
0.0130333	61793
0.013049	61793
0.0130644	61795
0.0130801	61795
0.0130959	61795
0.0131087	61809
0.0131243	61810
0.0131379	61820
0.0131537	61820
0.0131692	61821
0.0131848	61822
0.0132005	61822
0.0132163	61822
0.0132301	61831
0.0132459	61831
0.0132616	61831
0.0132767	61834
0.0132921	61836
0.0133072	61839
0.0133223	61842
0.0133369	61847
0.0133525	61848
0.0133669	61854
0.0133771	61880
0.0133926	61881
0.0134077	61884
0.013422	61891
0.0134373	61893
0.0134528	61894
0.013467	61901
0.0134823	61903
0.0134967	61909
0.0135122	61910
0.0135277	61911
0.0135428	61914
0.0135585	61914
0.0135734	61918
0.0135884	61921
0.0136041	61921
0.0136199	61921
0.0136349	61924
0.0136506	61924
0.0136659	61926
0.0136812	61928
0.0136954	61935
0.0137108	61936
0.0137259	61939
0.0137414	61940
0.0137562	61944
0.0137695	61955
0.0137837	61962
0.0137994	61962
0.0138148	61963
0.0138301	61965
0.0138434	61976
0.0138582	61980
0.0138739	61980
0.0138889	61983
0.0139035	61988
0.0139192	61988
0.0139344	61990
0.0139492	61994
0.0139624	62005
0.0139781	62005
0.0139931	62008
0.0140075	62014
0.014022	62019
0.0140377	62019
0.0140525	62023
0.0140682	62023
0.0140836	62024
0.0140991	62025
0.0141118	62038
0.0141248	62050
0.0141396	62054
0.0141548	62056
0.0141684	62065
0.0141838	62066
0.014199	62068
0.014214	62071
0.0142288	62075
0.014244	62077
0.0142592	62079
0.0142744	62081
0.01429	62081
0.0143054	62082
0.0143209	62083
0.0143363	62084
0.0143519	62084
0.0143676	62084
0.0143828	62086
0.0143984	62086
0.0144122	62094
0.0144274	62096
0.0144431	62096
0.0144587	62096
0.0144744	62096
0.01449	62096
0.0145045	62101
0.0145201	62101
0.0145358	62101
0.0145502	62106
0.0145647	62111
0.0145804	62111
0.014596	62111
0.0146116	62111
0.0146273	62111
0.0146429	62111
0.0146585	62111
0.0146742	62111
0.0146891	62114
0.0147045	62115
0.0147199	62116
0.014735	62118
0.0147493	62124
0.0147649	62124
0.0147791	62130
0.0147933	62136
0.0148087	62137
0.0148243	62137
0.0148399	62137
0.0148556	62137
0.01487	62142
0.014884	62149
0.0148979	62156
0.0149135	62156
0.0149287	62158
0.0149438	62160
0.0149592	62161
0.0149748	62161
0.0149902	62162
0.0150055	62163
0.0150185	62174
0.0150341	62174
0.0150478	62182
0.0150634	62182
0.015079	62182
0.0150946	62182
0.0151098	62184
0.0151254	62184
0.0151398	62189
0.0151537	62196
0.015169	62197
0.0151841	62199
0.0151983	62205
0.0152139	62205
0.0152287	62208
0.0152436	62211
0.0152582	62215
0.0152738	62215
0.0152892	62216
0.015304	62219
0.0153189	62222
0.0153345	62222
0.0153498	62223
0.0153642	62228
0.0153797	62228
0.0153953	62228
0.0154109	62228
0.0154258	62231
0.0154413	62231
0.0154559	62235
0.0154713	62236
0.0154868	62236
0.0155022	62237
0.015516	62244
0.0155301	62250
0.0155452	62252
0.0155605	62253
0.0155756	62255
0.0155902	62259
0.0156038	62267
0.0156191	62268
0.0156341	62270
0.0156497	62270
0.0156653	62270
0.0156803	62272
0.0156956	62273
0.0157112	62273
0.0157267	62273
0.0157418	62275
0.0157574	62275
0.0157727	62276
0.015788	62277
0.015803	62279
0.0158186	62279
0.0158339	62280
0.0158494	62280
0.0158645	62282
0.01588	62282
0.0158948	62285
0.0159104	62285
0.0159259	62285
0.0159415	62285
0.015957	62285
0.0159723	62286
0.0159876	62287
0.0160021	62291
0.0160172	62293
0.0160327	62293
0.0160483	62293
0.0160631	62296
0.0160786	62296
0.0160939	62297
0.0161079	62303
0.0161234	62303
0.0161387	62304
0.0161542	62304
0.0161662	62318
0.0161817	62318
0.0161968	62320
0.016212	62321
0.0162273	62322
0.0162398	62334
0.0162548	62336
0.0162703	62336
0.0162851	62339
0.0162993	62344
0.0163133	62350
0.0163288	62350
0.0163428	62356
0.0163572	62360
0.0163722	62362
0.0163875	62363
0.016403	62363
0.0164183	62364
0.0164314	62373
0.0164467	62374
0.0164609	62379
0.0164764	62379
0.0164911	62382
0.0165066	62382
0.0165222	62382
0.0165374	62383
0.0165524	62385
0.0165679	62385
0.0165826	62388
0.0165981	62388
0.0166136	62388
0.0166281	62392
0.016643	62394
0.0166583	62395
0.0166732	62397
0.0166882	62399
0.0167032	62401
0.0167145	62417
0.0167299	62417
0.0167454	62417
0.0167607	62418
0.0167761	62418
0.0167916	62418
0.0168047	62427
0.0168194	62430
0.0168349	62430
0.0168499	62432
0.0168653	62432
0.01688	62435
0.0168952	62436
0.0169097	62440
0.0169233	62447
0.0169387	62447
0.016954	62448
0.0169681	62453
0.016983	62455
0.016998	62457
0.0170124	62461
0.0170278	62461
0.017043	62462
0.0170585	62462
0.017074	62462
0.0170886	62465
0.0171036	62467
0.017119	62467
0.0171345	62467
0.01715	62467
0.0171654	62467
0.0171806	62468
0.0171961	62468
0.0172115	62468
0.0172265	62470
0.0172419	62470
0.0172574	62470
0.017272	62473
0.0172869	62475
0.0173021	62476
0.017317	62478
0.0173311	62483
0.0173463	62484
0.0173615	62485
0.0173769	62485
0.0173902	62493
0.0174051	62495
0.01742	62497
0.0174346	62500
0.0174501	62500
0.017465	62502
0.0174788	62508
0.0174939	62509
0.0175088	62511
0.0175221	62519
0.0175372	62520
0.0175524	62521
0.0175678	62521
0.0175822	62525
0.0175965	62529
0.0176114	62531
0.0176268	62531
0.0176414	62534
0.0176563	62536
0.0176706	62540
0.0176858	62541
0.0177004	62544
0.0177152	62546
0.0177287	62553
0.0177441	62553
0.0177593	62554
0.0177744	62555
0.0177885	62560
0.0178039	62560
0.0178185	62563
0.0178333	62565
0.0178487	62565
0.017863	62569
0.0178779	62571
0.0178927	62573
0.0179076	62575
0.017923	62575
0.0179376	62578
0.0179527	62579
0.0179681	62579
0.0179835	62579
0.0179987	62580
0.0180126	62585
0.0180275	62587
0.0180418	62591
0.0180566	62593
0.0180709	62597
0.0180843	62604
0.0180994	62605
0.0181134	62610
0.0181282	62612
0.0181425	62616
0.0181579	62616
0.0181733	62616
0.0181887	62616
0.0182038	62617
0.0182186	62619
0.0182328	62623
0.0182482	62623
0.0182636	62623
0.018279	62623
0.0182941	62624
0.0183084	62628
0.0183235	62629
0.0183383	62631
0.0183537	62631
0.0183688	62632
0.0183824	62638
0.0183978	62638
0.0184132	62638
0.0184271	62643
0.0184387	62656
0.0184527	62661
0.0184678	62662
0.018482	62666
0.0184973	62666
0.0185124	62667
0.0185275	62668
0.0185423	62670
0.0185568	62673
0.0185722	62673
0.0185872	62674
0.0186014	62678
0.0186168	62678
0.0186322	62678
0.0186473	62679
0.0186617	62682
0.0186762	62685
0.0186904	62689
0.0187049	62692
0.0187203	62692
0.0187347	62695
0.0187498	62696
0.0187649	62697
0.0187802	62697
0.0187941	62702
0.0188095	62702
0.0188248	62702
0.018839	62706
0.018854	62707
0.0188694	62707
0.0188848	62707
0.0188992	62710
0.0189143	62711
0.0189287	62714
0.0189429	62718
0.0189579	62719
0.01897	62730
0.0189851	62731
0.0189986	62737
0.0190113	62746
0.0190266	62746
0.0190417	62747
0.019057	62747
0.0190717	62749
0.0190868	62750
0.0191021	62750
0.0191171	62751
0.0191322	62752
0.0191466	62755
0.0191616	62756
0.019177	62756
0.019192	62757
0.019207	62758
0.0192224	62758
0.0192377	62758
0.0192524	62760
0.0192671	62762
0.0192812	62766
0.0192954	62770
0.0193107	62770
0.0193257	62771
0.0193392	62777
0.0193533	62781
0.0193686	62781
0.019384	62781
0.019399	62782
0.0194143	62782
0.019429	62784
0.0194437	62786
0.019459	62786
0.0194737	62788
0.0194887	62789
0.0195034	62791
0.0195187	62791
0.0195338	62792
0.0195491	62792
0.0195625	62798
0.0195763	62803
0.0195907	62806
0.0196057	62807
0.0196204	62809
0.0196339	62815
0.0196485	62817
0.0196635	62818
0.0196758	62828
0.0196901	62831
0.0197051	62832
0.0197195	62835
0.0197345	62836
0.0197498	62836
0.0197644	62838
0.0197797	62838
0.0197944	62840
0.0198097	62840
0.0198238	62844
0.019839	62844
0.0198543	62844
0.0198693	62845
0.0198846	62845
0.0198996	62846
0.0199145	62847
0.0199273	62855
0.019942	62857
0.019957	62858
0.0199716	62860
0.0199866	62861
0.0200019	62861
0.0200165	62863
0.0200309	62866
0.0200461	62866
0.0200614	62866
0.0200764	62867
0.020091	62869
0.020105	62873
0.0201203	62873
0.0201356	62873
0.0201505	62874
0.0201658	62874
0.0201811	62874
0.0201957	62876
0.02021	62879
0.0202253	62879
0.0202406	62879
0.0202552	62881
0.0202702	62882
0.0202848	62884
0.0202997	62885
0.0203137	62889
0.0203287	62890
0.0203427	62894
0.0203579	62894
0.0203707	62902
0.0203846	62906
0.0203999	62906
0.0204152	62906
0.0204304	62906
0.0204457	62906
0.0204606	62907
0.0204749	62910
0.0204898	62911
0.0205048	62912
0.0205197	62913
0.0205349	62913
0.0205495	62915
0.0205632	62920
0.0205778	62922
0.0205927	62923
0.020607	62926
0.0206219	62927
0.0206365	62929
0.0206514	62930
0.0206667	62930
0.0206819	62930
0.0206965	62932
0.0207108	62935
0.0207257	62936
0.0207406	62937
0.0207555	62938
0.0207701	62940
0.0207847	62942
0.0208	62942
0.0208152	62942
0.0208301	62943
0.0208444	62946
0.0208589	62948
0.0208742	62948
0.0208887	62950
0.020904	62950
0.0209179	62954
0.0209321	62957
0.0209474	62957
0.0209623	62958
0.0209762	62962
0.0209914	62962
0.021003	62973
0.0210179	62974
0.0210332	62974
0.0210477	62976
0.0210623	62978
0.0210775	62978
0.0210927	62978
0.0211073	62980
0.0211218	62982
0.0211357	62986
0.0211506	62987
0.0211645	62991
0.0211797	62991
0.0211939	62994
0.0212088	62995
0.0212237	62996
0.0212373	63001
0.0212511	63005
0.0212657	63007
0.0212806	63008
0.0212958	63008
0.0213083	63016
0.0213232	63017
0.0213381	63018
0.0213533	63018
0.0213681	63019
0.0213833	63019
0.0213978	63021
0.0214127	63022
0.0214279	63022
0.0214421	63025
0.021457	63026
0.0214715	63028
0.0214867	63028
0.0215019	63028
0.0215157	63032
0.0215309	63032
0.0215461	63032
0.0215593	63038
0.0215745	63038
0.0215893	63039
0.0216042	63040
0.0216183	63043
0.0216329	63045
0.0216477	63046
0.0216629	63046
0.0216777	63047
0.0216922	63049
0.0217061	63053
0.0217213	63053
0.0217358	63055
0.0217496	63059
0.0217631	63064
0.0217782	63064
0.0217927	63066
0.0218072	63068
0.0218221	63069
0.0218372	63069
0.0218524	63069
0.0218672	63070
0.0218824	63070
0.0218976	63070
0.0219124	63071
0.0219269	63073
0.0219421	63073
0.0219566	63075
0.021971	63077
0.0219859	63078
0.022001	63078
0.0220158	63079
0.022031	63079
0.0220455	63081
0.0220596	63084
0.0220744	63085
0.0220889	63087
0.022103	63090
0.0221175	63092
0.0221323	63093
0.0221471	63094
0.022162	63095
0.0221771	63095
0.0221923	63095
0.0222064	63098
0.0222215	63098
0.0222367	63098
0.0222518	63098
0.0222663	63100
0.0222811	63101
0.0222959	63102
0.0223111	63102
0.0223259	63103
0.022341	63103
0.0223558	63104
0.0223709	63104
0.0223857	63105
0.0223999	63108
0.022415	63108
0.0224301	63108
0.0224446	63110
0.0224594	63111
0.0224745	63111
0.0224897	63111
0.0225045	63112
0.0225189	63114
0.022533	63117
0.0225481	63117
0.0225626	63119
0.0225773	63120
0.0225925	63120
0.0226076	63120
0.0226228	63120
0.0226368	63123
0.022652	63123
0.0226657	63127
0.0226798	63130
0.0226946	63131
0.0227076	63137
0.0227223	63138
0.0227375	63138
0.0227522	63139
0.0227663	63142
0.0227807	63144
0.0227959	63144
0.0228096	63148
0.022824	63150
0.0228391	63150
0.0228514	63158
0.0228662	63159
0.0228813	63159
0.0228957	63161
0.0229108	63161
0.0229252	63163
0.0229403	63163
0.0229554	63163
0.0229681	63170
0.0229832	63170
0.0229983	63170
0.0230134	63170
0.0230285	63170
0.0230433	63171
0.0230577	63173
0.0230728	63173
0.0230879	63173
0.0231023	63175
0.0231145	63183
0.0231296	63183
0.0231447	63183
0.0231591	63185
0.0231742	63185
0.0231879	63189
0.023203	63189
0.0232166	63193
0.0232317	63193
0.0232461	63195
0.0232612	63195
0.0232738	63202
0.0232885	63203
0.0233033	63204
0.0233162	63210
0.0233313	63210
0.023346	63211
0.0233596	63215
0.023374	63217
0.0233891	63217
0.0234042	63217
0.0234182	63220
0.0234333	63220
0.0234484	63220
0.0234627	63222
0.0234764	63226
0.0234907	63228
0.0235054	63229
0.0235198	63231
0.0235341	63233
0.0235492	63233
0.0235643	63233
0.0235794	63233
0.0235944	63233
0.0236077	63238
0.0236217	63241
0.0236357	63244
0.0236493	63248
0.023664	63249
0.0236783	63251
0.023693	63252
0.0237074	63254
0.0237224	63254
0.0237368	63256
0.0237507	63259
0.0237654	63260
0.0237801	63261
0.0237948	63262
0.0238059	63273
0.0238183	63280
0.0238319	63284
0.023847	63284
0.0238613	63286
0.0238764	63286
0.0238896	63291
0.0239046	63291
0.0239175	63297
0.0239318	63299
0.0239465	63300
0.0239615	63300
0.0239762	63301
0.0239909	63302
0.0240052	63304
0.0240202	63304
0.0240349	63305
0.0240496	63306
0.0240646	63306
0.0240793	63307
0.0240943	63307
0.0241086	63309
0.0241237	63309
0.0241387	63309
0.024153	63311
0.0241673	63313
0.0241801	63319
0.0241952	63319
0.0242098	63320
0.0242249	63320
0.0242399	63320
0.0242549	63320
0.02427	63320
0.024285	63320
0.0243	63320
0.0243147	63321
0.0243297	63321
0.0243448	63321
0.0243591	63323
0.0243733	63325
0.0243876	63327
0.0244019	63329
0.0244169	63329
0.0244312	63331
0.0244462	63331
0.0244613	63331
0.0244763	63331
0.0244913	63331
0.024506	63332
0.024521	63332
0.024536	63332
0.024551	63332
0.0245661	63332
0.0245811	63332
0.0245957	63333
0.0246104	63334
0.0246246	63336
0.0246393	63337
0.0246543	63337
0.0246693	63337
0.0246836	63339
0.0246978	63341
0.0247121	63343
0.0247263	63345
0.024741	63346
0.024756	63346
0.024771	63346
0.024786	63346
0.024801	63346
0.024816	63346
0.024831	63346
0.0248461	63346
0.0248607	63347
0.0248757	63347
0.0248907	63347
0.0249057	63347
0.024918	63354
0.0249327	63355
0.0249465	63358
0.0249615	63358
0.0249754	63361
0.0249904	63361
0.0250054	63361
0.0250204	63361
0.0250354	63361
0.0250504	63361
0.0250642	63364
0.0250785	63366
0.0250927	63368
0.0251069	63370
0.0251208	63373
0.0251354	63374
0.025148	63380
0.0251626	63381
0.0251773	63382
0.0251922	63382
0.0252057	63386
0.0252195	63389
0.0252345	63389
0.0252483	63392
0.0252629	63393
0.0252779	63393
0.0252929	63393
0.0253052	63400
0.0253198	63401
0.0253336	63404
0.0253482	63405
0.0253632	63405
0.0253781	63405
0.0253923	63407
0.0254061	63410
0.0254211	63410
0.0254361	63410
0.0254511	63410
0.0254661	63410
0.025481	63410
0.0254956	63411
0.0255106	63411
0.0255236	63416
0.0255378	63418
0.0255528	63418
0.0255674	63419
0.0255819	63420
0.0255965	63421
0.0256115	63421
0.0256261	63422
0.0256406	63423
0.0256552	63424
0.025669	63427
0.0256824	63431
0.0256973	63431
0.0257099	63437
0.0257241	63439
0.0257379	63442
0.0257521	63444
0.0257666	63445
0.0257812	63446
0.0257961	63446
0.0258099	63449
0.0258249	63449
0.0258398	63449
0.0258544	63450
0.025869	63451
0.0258839	63451
0.0258989	63451
0.0259138	63451
0.025928	63453
0.0259425	63454
0.0259575	63454
0.0259724	63454
0.0259874	63454
0.0260019	63455
0.0260157	63458
0.0260302	63459
0.0260448	63460
0.0260597	63460
0.0260747	63460
0.0260884	63463
0.026103	63464
0.0261171	63466
0.0261321	63466
0.026147	63466
0.0261615	63467
0.0261761	63468
0.0261902	63470
0.0262052	63470
0.0262197	63471
0.0262322	63477
0.0262472	63477
0.0262613	63479
0.0262758	63480
0.0262908	63480
0.0263057	63480
0.0263202	63481
0.0263319	63489
0.0263465	63490
0.0263614	63490
0.0263759	63491
0.02639	63493
0.0264046	63494
0.0264183	63497
0.0264328	63498
0.0264473	63499
0.0264622	63499
0.0264772	63499
0.0264909	63502
0.0265058	63502
0.0265199	63504
0.0265348	63504
0.0265498	63504
0.0265639	63506
0.026578	63508
0.0265925	63509
0.0266066	63511
0.0266203	63514
0.0266344	63516
0.0266489	63517
0.0266634	63518
0.0266779	63519
0.0266928	63519
0.0267077	63519
0.0267222	63520
0.0267371	63520
0.0267517	63521
0.0267649	63525
0.0267794	63526
0.0267931	63529
0.026808	63529
0.0268225	63530
0.0268374	63530
0.0268515	63532
0.0268664	63532
0.0268805	63534
0.0268954	63534
0.0269086	63538
0.0269231	63539
0.026938	63539
0.0269525	63540
0.0269674	63540
0.0269803	63545
0.0269952	63545
0.0270096	63546
0.0270245	63546
0.027039	63547
0.0270539	63547
0.0270688	63547
0.0270837	63547
0.0270986	63547
0.0271135	63547
0.0271284	63547
0.0271433	63547
0.0271578	63548
0.0271727	63548
0.0271871	63549
0.0272	63554
0.0272148	63554
0.0272289	63556
0.0272425	63559
0.0272574	63559
0.0272715	63561
0.0272859	63562
0.0273	63564
0.0273149	63564
0.0273293	63565
0.0273442	63565
0.0273587	63566
0.0273723	63569
0.0273864	63571
0.0274012	63571
0.0274149	63574
0.0274297	63574
0.0274446	63574
0.0274595	63574
0.027474	63575
0.0274888	63575
0.0275029	63577
0.0275177	63577
0.0275309	63581
0.0275454	63582
0.0275594	63584
0.0275734	63586
0.0275866	63590
0.0276007	63592
0.0276151	63593
0.0276295	63594
0.0276444	63594
0.0276593	63594
0.0276725	63598
0.0276865	63600
0.0277001	63603
0.0277141	63605
0.0277285	63606
0.0277434	63606
0.0277582	63606
0.0277723	63608
0.0277871	63608
0.027802	63608
0.0278168	63608
0.0278317	63608
0.0278457	63610
0.0278597	63612
0.0278733	63615
0.0278881	63615
0.0279013	63619
0.0279157	63620
0.0279284	63625
0.0279433	63625
0.0279581	63625
0.0279726	63626
0.027987	63627
0.0280018	63627
0.0280163	63628
0.0280311	63628
0.0280451	63630
0.0280599	63630
0.0280739	63632
0.0280883	63633
0.0281032	63633
0.0281172	63635
0.0281307	63638
0.0281456	63638
0.0281604	63638
0.0281748	63639
0.0281897	63639
0.0282032	63642
0.0282163	63646
0.0282307	63647
0.0282456	63647
0.0282595	63649
0.0282735	63651
0.0282883	63651
0.0283032	63651
0.0283159	63656
0.0283307	63656
0.0283455	63656
0.0283604	63656
0.0283752	63656
0.0283891	63658
0.0284035	63659
0.0284184	63659
0.0284332	63659
0.028448	63659
0.028462	63661
0.0284755	63664
0.0284899	63665
0.0285047	63665
0.0285178	63669
0.0285322	63670
0.0285444	63676
0.0285588	63677
0.0285736	63677
0.0285871	63680
0.0286019	63680
0.0286168	63680
0.0286316	63680
0.0286464	63680
0.0286599	63683
0.0286743	63684
0.0286886	63685
0.028703	63686
0.0287178	63686
0.0287318	63688
0.0287461	63689
0.028761	63689
0.0287758	63689
0.0287871	63697
0.0288019	63697
0.0288145	63702
0.0288289	63703
0.028841	63709
0.0288541	63713
0.0288689	63713
0.0288837	63713
0.028898	63714
0.028912	63716
0.0289263	63717
0.0289402	63719
0.0289541	63721
0.0289689	63721
0.0289833	63722
0.0289977	63723
0.0290124	63723
0.0290272	63723
0.029042	63723
0.0290564	63724
0.0290699	63727
0.0290842	63728
0.0290986	63729
0.0291133	63729
0.0291272	63731
0.029142	63731
0.0291568	63731
0.0291716	63731
0.0291864	63731
0.0292012	63731
0.0292151	63733
0.0292299	63733
0.0292442	63734
0.0292581	63736
0.0292729	63736
0.0292855	63741
0.0292998	63742
0.0293141	63743
0.0293289	63743
0.0293432	63744
0.0293576	63745
0.0293719	63746
0.0293862	63747
0.029401	63747
0.0294158	63747
0.0294297	63749
0.029444	63750
0.0294588	63750
0.0294736	63750
0.0294874	63752
0.0295022	63752
0.029517	63752
0.0295304	63755
0.0295452	63755
0.0295599	63755
0.0295729	63759
0.0295872	63760
0.029602	63760
0.0296168	63760
0.0296315	63760
0.0296463	63760
0.0296611	63760
0.0296758	63760
0.0296906	63760
0.0297049	63761
0.0297188	63763
0.0297336	63763
0.029747	63766
0.0297604	63769
0.0297742	63771
0.0297881	63773
0.0298024	63774
0.0298162	63776
0.0298305	63777
0.0298435	63781
0.0298573	63783
0.0298712	63785
0.0298859	63785
0.0299002	63786
0.029915	63786
0.0299297	63786
0.0299445	63786
0.0299579	63789
0.0299726	63789
0.0299874	63789
0.0300021	63789
0.0300169	63789
0.0300316	63789
0.0300459	63790
0.0300607	63790
0.0300754	63790
0.0300897	63791
0.0301026	63795
0.0301155	63799
0.0301294	63801
0.0301436	63802
0.0301579	63803
0.0301704	63808
0.0301851	63808
0.0301999	63808
0.0302137	63810
0.030228	63811
0.0302427	63811
0.0302556	63815
0.0302703	63815
0.0302837	63818
0.0302984	63818
0.0303132	63818
0.0303265	63821
0.0303408	63822
0.0303555	63822
0.0303702	63822
[truncated: 1,427 more rows]

## Sheet: 150XICs
FDR	N_mouse_precursors
0.000563698	1773
0.000270307	7397
0.000375752	7981
0.000420698	9504
0.000373246	13391
0.000354568	16916
0.000407759	17160
0.000462374	17294
0.000481052	18700
0.000498331	20057
0.000357294	30776
0.000339347	35350
0.000356369	36466
0.000382273	36609
0.000383054	39144
0.000404654	39524
0.000419298	40527
0.000419992	42840
0.000440406	43123
0.000459232	43531
0.000479047	43816
0.000485565	45286
0.000506407	45395
0.000524625	45723
0.00053848	46402
0.000551841	47089
0.000572944	47098
0.000592254	47249
0.000610861	47445
0.000631606	47468
0.000644812	48045
0.000661896	48314
0.000681748	48372
0.000689445	49281
0.000701684	49845
0.000721255	49877
0.000740504	49929
0.000759833	49973
0.000778801	50038
0.000795055	50271
0.000809909	50582
0.000828484	50653
0.000845458	50817
0.000853872	51486
0.000868625	51761
0.000886371	51851
0.000904768	51900
0.000922758	51970
0.000932871	52477
0.000950516	52553
0.000966751	52703
0.000980836	52964
0.000996671	53124
0.00101456	53171
0.00102917	53386
0.00104718	53421
0.00106361	53534
0.0010809	53601
0.00109806	53672
0.00111191	53901
0.00112762	54035
0.00114526	54074
0.00116238	54136
0.00118001	54173
0.00119586	54289
0.00121399	54300
0.00123067	54375
0.00123965	54786
0.0012555	54889
0.00127122	54995
0.00128714	55090
0.0013047	55113
0.00132088	55193
0.00133801	55232
0.00135296	55359
0.00136967	55412
0.00138497	55520
0.00140255	55535
0.00142028	55544
0.00143792	55556
0.00145328	55655
0.00147075	55672
0.00148679	55742
0.00150416	55761
0.00152204	55761
0.00153923	55786
0.00155655	55806
0.00157233	55880
0.00158773	55966
0.00160491	55988
0.00162233	56001
0.0016387	56050
0.00165425	56126
0.00167191	56129
0.00168952	56134
0.00170718	56137
0.00172181	56239
0.00173891	56259
0.00175467	56322
0.00177132	56355
0.00178802	56386
0.00180512	56404
0.00182046	56476
0.00183684	56515
0.00185358	56542
0.00187091	56551
0.00188809	56564
0.00190379	56621
0.00192131	56623
0.00193614	56704
0.00195319	56719
0.0019694	56758
0.00198657	56769
0.00200133	56848
0.00201875	56851
0.00203498	56887
0.00205148	56915
0.00206818	56937
0.0020856	56939
0.00210165	56978
0.00211812	57005
0.00213455	57033
0.00215197	57034
0.00216882	57050
0.0021857	57065
0.00220103	57120
0.00221683	57162
0.00223335	57185
0.00224903	57229
0.00226627	57233
0.00228338	57240
0.00229921	57279
0.00231256	57379
0.00232736	57442
0.00234111	57530
0.00235829	57533
0.00237345	57585
0.00239036	57594
0.00240722	57604
0.00242416	57612
0.0024413	57615
0.00245853	57616
0.00247555	57622
0.00249157	57651
0.00250748	57682
0.00252329	57715
0.00254044	57717
0.00255701	57732
0.00257407	57736
0.0025913	57736
0.00260849	57737
0.00262549	57742
0.00264162	57766
0.00265884	57766
0.00267366	57818
0.00269035	57829
0.0027068	57845
0.00272348	57856
0.00274062	57857
0.00275615	57892
0.00277299	57899
0.00278873	57929
0.00280387	57971
0.00281831	58027
0.002835	58036
0.00284974	58085
0.00286607	58101
0.00288184	58128
0.0028987	58133
0.00291375	58174
0.00292979	58195
0.00294632	58206
0.00296142	58245
0.00297797	58255
0.00299468	58262
0.00301158	58265
0.00302828	58272
0.00304424	58293
0.00306129	58293
0.00307824	58295
0.0030946	58308
0.00311138	58313
0.00312735	58333
0.00314358	58348
0.00315996	58360
0.00317688	58362
0.00319331	58373
0.00320983	58382
0.00322619	58394
0.00324027	58447
0.00325683	58455
0.00327349	58461
0.0032902	58466
0.00330691	58471
0.00332277	58491
0.0033393	58499
0.00335616	58501
0.00337182	58524
0.00338868	58526
0.00340483	58540
0.00342168	58542
0.00343847	58545
0.0034552	58549
0.00347216	58549
0.00348906	58550
0.00350531	58562
0.00352215	58564
0.00353904	58565
0.00355448	58590
0.00356985	58616
0.00358654	58620
0.00360256	58635
0.00361642	58685
0.00363322	58687
0.00365013	58687
0.00366636	58698
0.00368233	58713
0.00369893	58718
0.00371489	58733
0.00372843	58786
0.00374373	58811
0.00375946	58829
0.00377301	58881
0.00378987	58881
0.00380575	58896
0.00382241	58899
0.00383478	58968
0.00385155	58969
0.00386818	58972
0.0038833	58998
0.00389985	59002
0.00391634	59007
0.00393202	59024
0.00394857	59028
0.00396517	59031
0.00398144	59039
0.00399771	59047
0.00401254	59076
0.00402771	59100
0.00404354	59114
0.00405861	59139
0.00407469	59149
0.00409084	59158
0.00410567	59186
0.00412236	59187
0.00413835	59198
0.00415475	59203
0.0041715	59203
0.00418769	59211
0.00420394	59218
0.00422012	59226
0.00423679	59227
0.00425324	59231
0.0042697	59235
0.00428528	59251
0.00430165	59256
0.00431838	59256
0.00433337	59280
0.00434943	59289
0.00436586	59293
0.00438169	59305
0.00439833	59306
0.00441327	59330
0.00442923	59340
0.00444415	59364
0.00446077	59365
0.00447619	59382
0.00449265	59385
0.0045082	59400
0.00452337	59420
0.00453944	59428
0.00455573	59433
0.00456996	59465
0.00458516	59484
0.00460174	59485
0.00461731	59499
0.00463389	59500
0.00464735	59541
0.00466345	59548
0.00467954	59555
0.00469538	59565
0.00471194	59566
0.00472857	59566
0.0047452	59566
0.00476159	59569
0.00477494	59610
0.00479132	59613
0.00480785	59614
0.00482406	59619
0.00484003	59627
0.00485656	59628
0.00487276	59633
0.00488871	59641
0.00490474	59648
0.00491937	59672
0.00493555	59677
0.00495206	59678
0.00496708	59697
0.00498292	59706
0.00499867	59716
0.00501491	59720
0.0050314	59721
0.00504546	59751
0.00506076	59766
0.00507733	59766
0.00509338	59772
0.00510883	59785
0.0051253	59786
0.0051416	59789
0.00515575	59817
0.0051717	59824
0.00518824	59824
0.00520297	59845
0.00521924	59848
0.00523517	59855
0.00525144	59858
0.00526753	59863
0.00528204	59886
0.00529839	59888
0.00531447	59893
0.00532966	59908
0.00534475	59924
0.00536082	59929
0.00537715	59931
0.00539294	59939
0.00540845	59950
0.00542486	59951
0.00544019	59964
0.00545569	59975
0.00547146	59983
0.00548758	59987
0.00550334	59995
0.00551973	59996
0.00553603	59998
0.00555252	59998
0.00556835	60005
0.00558483	60005
0.00560057	60013
0.00561705	60013
0.00563352	60013
0.00564953	60018
0.005666	60018
0.00568154	60028
0.00569782	60030
0.00571372	60036
0.0057299	60039
0.00574522	60051
0.0057613	60055
0.00577719	60061
0.00579288	60069
0.00580914	60071
0.00582531	60074
0.00584128	60079
0.00585734	60083
0.00587214	60100
0.00588848	60101
0.00590483	60102
0.00592019	60113
0.00593496	60130
0.00595022	60142
0.00596507	60158
0.0059812	60161
0.00599762	60161
0.00601295	60172
0.00602937	60172
0.00604489	60181
0.00605961	60198
0.00607541	60204
0.00609152	60207
0.00610662	60220
0.00612211	60229
0.00613841	60230
0.00615481	60230
0.0061709	60233
0.00618618	60244
0.00620155	60254
0.00621558	60277
0.00623053	60291
0.00624619	60298
0.00626257	60298
0.0062777	60310
0.00629408	60310
0.00630972	60317
0.00632567	60321
0.00634162	60325
0.00635579	60346
0.00636964	60370
0.00638557	60374
0.00640129	60380
0.00641585	60397
0.00643166	60402
0.0064479	60403
0.00646307	60414
0.00647866	60421
0.006495	60421
0.00650962	60437
0.00652467	60449
0.00654035	60455
0.00655463	60474
0.00657009	60482
0.0065864	60482
0.00660272	60482
0.00661904	60482
0.00663481	60487
0.00665025	60495
0.0066659	60501
0.00668177	60505
0.00669676	60517
0.00671273	60520
0.00672793	60530
0.0067439	60533
0.00675942	60540
0.00677471	60549
0.00679056	60553
0.00680506	60569
0.00682101	60572
0.0068373	60572
0.00685347	60573
0.00686919	60578
0.00688525	60580
0.00689791	60612
0.00691407	60613
0.00692931	60622
0.00694513	60626
0.00696094	60630
0.00697594	60641
0.00699015	60659
0.00700525	60669
0.00702139	60670
0.00703569	60687
0.00704997	60704
0.00706517	60713
0.00708118	60715
0.00709707	60718
0.00711226	60727
0.00712756	60735
0.00714367	60736
0.00715897	60744
0.00717473	60748
0.00718954	60760
0.00720435	60772
0.00722045	60773
0.00723643	60775
0.00725265	60775
0.00726839	60779
0.00728437	60781
0.00729927	60792
0.00731548	60792
0.00733169	60792
0.00734754	60795
0.00736242	60806
0.00737839	60808
0.00739423	60811
0.00741031	60812
0.00742627	60814
0.00744004	60834
0.00745575	60838
0.00747182	60839
0.00748581	60857
0.00750188	60858
0.00751782	60860
0.00753388	60861
0.0075492	60868
0.00756477	60873
0.00758045	60877
0.00759601	60882
0.00761157	60887
0.0076255	60905
0.0076413	60908
0.00765747	60908
0.00767138	60926
0.00768705	60930
0.0077027	60934
0.00771874	60935
0.00773351	60946
0.00774916	60950
0.00776355	60964
0.00777931	60967
0.00779432	60976
0.00780996	60980
0.0078261	60980
0.00784212	60981
0.00785787	60984
0.00787325	60990
0.00788874	60995
0.00790462	60997
0.0079196	61006
0.00793535	61009
0.00795122	61011
0.00796722	61012
0.00798257	61018
0.0079987	61018
0.00801483	61018
0.00802991	61026
0.00804551	61030
0.0080615	61031
0.00807723	61034
0.00809309	61036
0.00810907	61037
0.0081248	61040
0.00813972	61049
0.00815571	61050
0.00817182	61050
0.0081878	61051
0.00820378	61052
0.00821962	61054
0.00823426	61065
0.00824836	61080
0.00826433	61081
0.00828003	61084
0.00829478	61094
0.00831047	61097
0.00832535	61106
0.00834145	61106
0.00835727	61108
0.00837336	61108
0.00838823	61117
0.00840336	61124
0.00841917	61126
0.00843526	61126
0.00845011	61135
0.00846619	61135
0.00848117	61143
0.00849684	61146
0.00851154	61156
0.00852706	61160
0.00854313	61160
0.0085592	61160
0.00857472	61164
0.00859079	61164
0.00860518	61176
0.00862055	61181
0.00863633	61183
0.00865029	61198
0.00866607	61200
0.00868101	61208
0.00869664	61211
0.00871269	61211
0.00872846	61213
0.00874352	61220
0.00875957	61220
0.00877434	61229
0.00878783	61247
0.0088033	61251
0.00881891	61254
0.00883495	61254
0.00884984	61262
0.00886459	61271
0.00888048	61272
0.00889637	61273
0.00891182	61277
0.00892785	61277
0.00894287	61284
0.00895831	61288
0.00897434	61288
0.00899007	61290
0.0090061	61290
0.00902197	61291
0.00903624	61303
0.00905094	61312
0.00906623	61317
0.00908224	61317
0.00909796	61319
0.0091128	61327
0.00912836	61330
0.00914408	61332
0.0091555	61363
0.00917016	61372
0.00918572	61375
0.00920156	61376
0.00921652	61383
0.00923191	61387
0.00924775	61388
0.00926374	61388
0.00927928	61391
0.00929347	61403
0.00930945	61403
0.00932514	61405
0.00934112	61405
0.00935665	61408
0.00937263	61408
0.00938558	61428
0.0094011	61431
0.00941556	61441
0.00943107	61444
0.00944674	61446
0.00946164	61453
0.00947669	61459
0.00949189	61464
0.00950754	61466
0.00952013	61488
0.00953608	61488
0.00955158	61491
0.00956645	61498
0.00958209	61500
0.00959665	61509
0.00961244	61510
0.00962746	61516
0.00964247	61522
0.00965779	61526
0.00967311	61530
0.00968796	61537
0.00970296	61543
0.00971889	61543
0.00973263	61557
0.00974747	61564
0.00976339	61564
0.00977932	61564
0.00979493	61566
0.00980976	61573
0.00982568	61573
0.00984097	61577
0.00985657	61579
0.00987202	61582
0.00988762	61584
0.00990338	61585
0.0099193	61585
0.0099317	61607
0.00994713	61610
0.00996272	61612
0.00997799	61616
0.00999389	61616
0.0100092	61620
0.0100236	61629
0.010039	61632
0.0100546	61634
0.0100695	61640
0.0100848	61644
0.0101007	61644
0.0101164	61645
0.0101322	61646
0.0101438	61672
0.0101592	61675
0.0101749	61676
0.0101892	61686
0.0102029	61699
0.0102177	61706
0.0102329	61710
0.0102488	61710
0.010264	61714
0.0102782	61724
0.0102928	61732
0.0103085	61733
0.010323	61741
0.0103377	61748
0.0103536	61748
0.0103694	61748
0.0103849	61750
0.0104006	61751
0.0104163	61752
0.010432	61753
0.0104465	61761
0.0104616	61766
0.0104762	61773
0.0104916	61776
0.0105044	61794
0.0105201	61795
0.0105336	61809
0.0105489	61812
0.0105647	61812
0.0105802	61814
0.0105954	61818
0.0106111	61819
0.0106267	61820
0.0106422	61822
0.010658	61822
0.0106729	61828
0.0106887	61828
0.0107045	61828
0.0107181	61841
0.0107339	61841
0.0107487	61847
0.0107613	61866
0.0107769	61867
0.0107926	61868
0.0108074	61874
0.010823	61875
0.0108376	61882
0.0108529	61885
0.0108687	61885
0.0108828	61895
0.0108982	61897
0.0109137	61899
0.0109279	61908
0.0109418	61919
0.0109574	61920
0.0109729	61922
0.0109874	61929
0.0110022	61935
0.011018	61935
0.0110338	61935
0.0110487	61940
0.0110645	61940
0.0110802	61940
0.0110959	61941
0.0111095	61953
0.0111248	61956
0.01114	61959
0.0111558	61959
0.0111714	61960
0.0111872	61960
0.0112024	61963
0.0112182	61963
0.0112338	61964
0.0112496	61964
0.0112619	61983
0.0112763	61991
0.0112913	61995
0.0113069	61996
0.0113227	61996
0.011337	62004
0.0113522	62007
0.0113678	62008
0.0113812	62021
0.0113962	62025
0.0114114	62028
0.011427	62029
0.0114424	62031
0.0114576	62034
0.0114732	62035
0.0114889	62035
0.0115043	62037
0.0115199	62038
0.0115355	62039
0.0115497	62047
0.0115655	62047
0.0115801	62053
0.0115957	62054
0.0116111	62056
0.0116261	62060
0.0116407	62066
0.0116559	62069
0.0116714	62070
0.0116872	62070
0.0117027	62071
0.0117183	62072
0.0117334	62075
0.0117492	62075
0.0117647	62076
0.0117804	62076
0.011796	62077
0.0118111	62080
0.0118261	62084
0.0118417	62085
0.0118574	62085
0.0118729	62086
0.0118887	62086
0.0119038	62089
0.0119193	62090
0.0119313	62110
0.0119462	62114
0.0119614	62117
0.0119758	62124
0.0119911	62126
0.0120068	62126
0.0120212	62133
0.0120365	62135
0.0120516	62138
0.0120672	62139
0.0120823	62142
0.0120968	62148
0.0121123	62149
0.0121259	62160
0.0121407	62165
0.0121556	62169
0.0121707	62172
0.0121864	62172
0.0122015	62175
0.0122162	62180
0.0122319	62180
0.012247	62183
0.0122623	62185
0.0122778	62186
0.0122933	62187
0.0123088	62188
0.0123231	62195
0.0123382	62198
0.0123539	62198
0.0123696	62198
0.0123851	62199
0.0124	62203
0.0124143	62210
0.01243	62210
0.0124446	62215
0.0124601	62216
0.0124748	62221
0.0124899	62224
0.0125034	62235
0.0125178	62241
0.0125333	62242
0.0125488	62243
0.0125644	62243
0.0125801	62243
0.0125946	62249
0.0126102	62249
0.0126255	62251
0.0126396	62259
0.012655	62260
0.0126705	62261
0.0126851	62266
0.0126972	62284
0.0127128	62284
0.0127274	62289
0.0127427	62291
0.0127581	62292
0.0127732	62295
0.0127888	62295
0.0128045	62295
0.0128197	62297
0.0128339	62304
0.0128494	62305
0.0128648	62306
0.0128804	62306
0.0128955	62309
0.0129097	62316
0.0129251	62317
0.0129395	62323
0.0129547	62325
0.0129695	62329
0.012985	62330
0.0129996	62335
0.0130146	62338
0.0130302	62338
0.0130456	62339
0.0130583	62353
0.0130736	62355
0.0130892	62355
0.0131038	62360
0.013119	62362
0.0131329	62370
0.0131485	62370
0.0131637	62372
0.0131787	62375
0.0131935	62379
0.0132087	62381
0.0132241	62382
0.0132397	62382
0.0132553	62382
0.0132682	62395
0.0132836	62396
0.0132992	62396
0.0133148	62396
0.0133295	62400
0.0133439	62406
0.0133582	62412
0.013373	62416
0.0133881	62418
0.0134037	62418
0.0134187	62421
0.0134328	62428
0.0134482	62429
0.0134629	62433
0.0134779	62436
0.013493	62438
0.0135084	62439
0.0135229	62444
0.0135385	62444
0.0135539	62445
0.013569	62447
0.0135844	62448
0.0135987	62454
0.0136138	62456
0.013629	62458
0.0136437	62462
0.0136588	62464
0.013674	62466
0.0136891	62468
0.0137043	62470
0.0137196	62471
0.013733	62481
0.0137484	62482
0.0137633	62485
0.0137786	62486
0.0137938	62488
0.0138087	62491
0.0138238	62493
0.0138385	62497
0.0138534	62500
0.0138681	62504
0.0138823	62510
0.0138972	62513
0.0139125	62514
0.0139261	62523
0.0139406	62528
0.0139559	62529
0.0139715	62529
0.0139868	62530
0.0140019	62532
0.0140161	62538
0.0140312	62540
0.0140441	62552
0.0140594	62553
0.0140747	62554
0.0140901	62555
0.0141045	62560
0.01412	62560
0.0141356	62560
0.0141504	62563
0.014166	62563
0.0141788	62575
0.0141943	62575
0.0142094	62577
0.014225	62577
0.0142405	62577
0.0142547	62583
0.0142697	62585
0.0142841	62590
0.0142992	62592
0.0143147	62592
0.0143296	62595
0.014344	62600
0.0143593	62601
0.0143748	62601
0.0143903	62601
0.0144036	62611
0.0144188	62612
0.0144344	62612
0.0144494	62614
0.0144645	62616
0.01448	62616
0.0144955	62616
0.0145103	62619
0.0145249	62623
0.0145404	62623
0.0145548	62628
0.0145703	62628
0.0145846	62633
0.0145997	62635
0.0146147	62637
0.0146286	62644
0.0146439	62645
0.0146594	62645
0.0146742	62648
0.014689	62651
0.014704	62653
0.0147193	62654
0.0147332	62661
0.0147482	62663
0.0147616	62672
0.0147766	62674
0.0147916	62676
0.0148071	62676
0.0148224	62677
0.0148379	62677
0.0148529	62679
0.0148684	62679
0.0148836	62680
0.0148986	62682
0.0149141	62682
0.0149277	62690
0.0149427	62692
0.0149582	62692
0.0149734	62693
0.0149885	62695
0.0150027	62700
0.0150182	62700
0.0150335	62701
0.0150487	62702
0.0150635	62705
0.0150789	62705
0.0150944	62705
0.0151099	62705
0.0151253	62705
0.0151406	62706
0.0151546	62712
0.0151701	62712
0.0151853	62713
0.0152005	62714
0.0152158	62715
0.0152312	62715
0.0152448	62723
0.0152595	62726
0.015275	62726
0.0152897	62729
0.0153037	62735
0.0153192	62735
0.0153329	62742
0.0153477	62745
0.015361	62754
0.0153757	62757
0.0153909	62758
0.0154063	62758
0.0154218	62758
0.0154372	62758
0.0154519	62761
0.0154672	62762
0.0154826	62762
0.0154968	62767
0.0155108	62773
0.0155255	62776
0.01554	62780
0.0155549	62782
0.0155701	62783
0.0155831	62793
0.0155983	62794
0.0156137	62794
0.0156277	62800
0.0156426	62802
0.0156576	62804
0.015673	62804
0.0156877	62807
0.0157029	62808
0.0157176	62811
0.0157327	62812
0.0157474	62815
0.0157628	62815
0.015778	62816
0.0157929	62818
0.0158079	62820
0.0158233	62820
0.015836	62831
0.0158511	62832
0.0158661	62834
0.0158795	62842
0.0158949	62842
0.0159101	62843
0.015925	62845
0.0159404	62845
0.0159553	62847
0.0159704	62848
0.0159856	62849
0.0159997	62854
0.0160144	62857
0.0160298	62857
0.016045	62858
0.0160599	62860
0.016075	62861
0.0160904	62861
0.0161056	62862
0.0161197	62867
0.0161341	62871
0.0161482	62876
0.0161636	62876
0.0161785	62878
0.0161936	62879
0.0162083	62882
0.0162237	62882
0.016238	62886
0.0162534	62886
0.0162686	62887
0.0162834	62889
0.0162986	62890
0.0163124	62896
0.0163263	62902
0.0163411	62904
0.0163563	62905
0.0163717	62905
0.016387	62905
0.0164019	62907
0.016417	62908
0.0164321	62909
0.016446	62915
0.0164611	62916
0.0164749	62922
0.0164903	62922
0.0165054	62923
0.01652	62926
0.0165351	62927
0.0165505	62927
0.0165651	62930
0.0165799	62932
0.0165953	62932
0.0166099	62935
0.0166247	62937
0.0166401	62937
0.0166552	62938
0.0166703	62939
0.0166857	62939
0.0167005	62941
0.0167159	62941
0.0167294	62948
0.0167442	62950
0.0167596	62950
0.0167742	62953
0.0167885	62957
0.0168036	62958
0.0168189	62958
0.016834	62959
0.0168494	62959
0.0168642	62961
0.0168795	62961
0.0168946	62962
0.0169097	62963
0.0169248	62964
0.0169402	62964
0.016955	62966
0.0169701	62967
0.0169854	62967
0.0170007	62967
0.0170161	62967
0.0170314	62967
0.0170468	62967
0.0170613	62970
0.0170767	62970
0.017092	62970
0.0171074	62970
0.0171224	62971
0.0171378	62971
0.0171523	62974
0.0171658	62981
0.0171806	62983
0.0171943	62989
0.0172094	62990
0.0172247	62990
0.0172398	62991
0.0172551	62991
0.0172685	62998
0.0172831	63001
0.0172979	63003
0.0173126	63005
0.017328	63005
0.017343	63006
0.0173578	63008
0.0173729	63009
0.017386	63017
0.0173997	63023
0.0174145	63025
0.0174295	63026
0.0174449	63026
0.0174602	63026
0.0174752	63027
0.0174897	63030
0.0175042	63033
0.017519	63035
0.0175343	63035
0.0175496	63035
0.0175649	63035
0.0175797	63037
0.0175942	63040
0.0176087	63043
0.017624	63043
0.0176382	63047
0.0176535	63047
0.0176685	63048
0.01768	63062
0.0176933	63069
0.0177078	63072
0.0177231	63072
0.0177384	63072
0.0177537	63072
0.0177676	63077
0.0177826	63078
0.0177963	63084
0.0178102	63089
0.0178241	63094
0.0178374	63101
0.0178519	63104
0.0178671	63104
0.0178822	63105
0.0178974	63105
0.0179127	63105
0.0179269	63109
0.0179422	63109
0.0179572	63110
0.0179725	63110
0.0179875	63111
0.0180027	63111
0.0180161	63118
0.0180311	63119
0.0180455	63122
0.0180594	63127
0.0180746	63127
0.0180899	63127
0.0181046	63129
0.0181193	63131
0.018134	63133
0.0181482	63137
0.0181632	63138
0.0181776	63141
0.0181928	63141
0.0182075	63143
0.0182225	63144
0.0182378	63144
0.0182525	63146
0.0182678	63146
0.0182824	63148
0.0182977	63148
0.018313	63148
0.0183274	63151
0.0183423	63152
0.0183553	63160
0.0183706	63160
0.018385	63163
0.0184	63164
0.0184149	63165
0.0184299	63166
0.0184451	63166
0.0184604	63166
0.0184739	63172
0.0184886	63174
0.0185038	63174
0.0185191	63174
0.0185315	63184
0.0185458	63187
0.0185602	63190
0.0185755	63190
0.0185898	63193
0.0186051	63193
0.01862	63194
0.0186347	63196
0.0186494	63198
0.0186643	63199
0.0186795	63199
0.0186948	63199
0.018708	63206
0.0187226	63208
0.018737	63211
0.0187522	63211
0.0187666	63214
0.0187804	63219
0.0187953	63220
0.0188099	63222
0.0188252	63222
0.0188398	63224
0.018855	63224
0.0188703	63224
0.0188829	63233
0.0188975	63235
0.018911	63241
0.0189259	63242
0.0189411	63242
0.0189563	63242
0.0189709	63244
0.0189844	63250
0.0189996	63250
0.0190148	63250
0.0190271	63260
0.0190423	63260
0.0190575	63260
0.0190724	63261
0.019087	63263
0.019102	63264
0.0191172	63264
0.0191321	63265
0.0191458	63270
0.0191607	63271
0.0191759	63271
0.0191911	63271
0.0192051	63275
0.0192203	63275
0.0192343	63279
0.0192492	63280
0.0192641	63281
0.0192793	63281
0.0192939	63283
0.0193088	63284
0.0193231	63287
0.019338	63288
0.0193532	63288
0.0193675	63291
0.0193827	63291
0.0193976	63292
0.0194128	63292
0.019428	63292
0.0194423	63295
0.0194575	63295
0.0194724	63296
0.0194876	63296
0.0195027	63296
0.0195176	63297
0.0195325	63298
0.0195477	63298
0.019562	63301
0.0195763	63304
0.0195908	63306
0.0196048	63310
0.0196194	63312
0.0196343	63313
0.0196494	63313
0.0196646	63313
0.0196798	63313
0.019695	63313
0.0197102	63313
0.019725	63314
0.0197402	63314
0.0197554	63314
0.0197703	63315
0.0197854	63315
0.0198006	63315
0.0198158	63315
0.0198306	63316
0.0198449	63319
0.0198601	63319
0.0198752	63319
0.0198898	63321
0.0199047	63322
0.0199195	63323
0.0199347	63323
0.0199495	63324
0.0199644	63325
0.0199796	63325
0.0199947	63325
0.0200099	63325
0.0200245	63327
0.0200368	63336
0.020052	63336
0.0200665	63338
0.0200811	63340
0.0200962	63340
0.0201101	63344
0.020125	63345
0.0201386	63350
0.0201537	63350
0.0201683	63352
0.0201822	63356
0.0201973	63356
0.0202112	63360
0.0202258	63362
0.0202406	63363
0.0202554	63364
0.02027	63366
0.0202848	63367
0.0202999	63367
0.0203145	63369
0.0203293	63370
0.0203435	63373
0.020358	63375
0.0203725	63377
0.0203842	63388
0.0203987	63390
0.0204132	63392
0.0204271	63396
0.0204419	63397
0.020457	63397
0.0204722	63397
0.0204873	63397
0.0205021	63398
0.0205166	63400
0.0205318	63400
0.0205469	63400
0.0205617	63401
0.0205768	63401
0.020592	63401
0.0206071	63401
0.0206213	63404
0.0206364	63404
0.0206499	63409
0.0206651	63409
0.0206802	63409
0.0206953	63409
0.0207101	63410
0.0207252	63410
0.0207404	63410
0.0207539	63415
0.020769	63415
0.0207835	63417
0.0207979	63419
0.0208131	63419
0.0208279	63420
0.0208423	63422
0.0208575	63422
0.0208726	63422
0.0208874	63423
0.0209022	63424
0.0209166	63426
0.0209298	63432
0.0209449	63432
0.0209597	63433
0.0209738	63436
0.0209886	63437
0.0210037	63437
0.0210188	63437
0.0210323	63442
0.0210474	63442
0.0210616	63445
0.0210763	63446
0.0210901	63450
0.0211052	63450
0.02112	63451
0.0211338	63455
0.0211483	63457
0.0211627	63459
0.0211775	63460
0.0211926	63460
0.021207	63462
0.0212211	63465
0.0212359	63466
0.0212507	63467
0.0212645	63471
0.0212795	63471
0.0212946	63471
0.0213094	63472
0.0213238	63474
0.0213389	63474
0.021354	63474
0.0213688	63475
0.0213839	63475
0.0213973	63480
0.0214121	63481
0.0214271	63481
0.0214422	63481
0.0214573	63481
0.0214721	63482
0.0214858	63486
0.0215006	63487
0.0215157	63487
0.0215307	63487
0.0215455	63488
0.0215599	63490
0.021575	63490
0.0215891	63493
0.0216041	63493
0.0216192	63493
0.0216336	63495
0.0216487	63495
0.0216631	63497
0.0216782	63497
0.0216926	63499
0.021707	63501
0.02172	63507
0.0217348	63508
0.0217498	63508
0.0217649	63508
0.0217793	63510
0.0217944	63510
0.0218094	63510
0.0218235	63513
0.0218386	63513
0.0218536	63513
0.0218687	63513
0.0218838	63513
0.0218965	63520
0.0219115	63520
0.0219256	63523
0.0219389	63528
0.021953	63531
0.0219677	63532
0.0219828	63532
0.0219975	63533
0.0220125	63533
0.0220276	63533
0.0220416	63536
0.0220553	63540
0.0220704	63540
0.0220847	63542
0.0220994	63543
0.0221142	63544
0.0221282	63547
0.0221429	63548
0.0221579	63548
0.022173	63548
0.0221877	63549
0.0222014	63553
0.0222164	63553
0.0222301	63557
0.0222444	63559
0.0222571	63566
0.0222721	63566
0.0222872	63566
0.0223015	63568
0.0223166	63568
0.0223312	63569
0.0223459	63570
0.022361	63570
0.022376	63570
0.0223907	63571
0.0224057	63571
0.0224204	63572
0.0224355	63572
0.0224495	63575
0.0224645	63575
0.0224781	63579
0.0224932	63579
0.0225078	63580
0.0225225	63581
0.0225375	63581
0.0225526	63581
0.0225676	63581
0.0225826	63581
0.0225977	63581
0.0226123	63582
0.0226274	63582
0.0226403	63588
0.0226546	63590
0.0226696	63590
0.0226843	63591
0.0226993	63591
0.0227137	63593
0.0227287	63593
0.0227437	63593
0.0227587	63593
0.022772	63598
0.022787	63598
0.0227996	63605
0.0228135	63608
0.0228278	63610
0.0228421	63612
0.0228571	63612
0.0228714	63614
0.0228865	63614
0.0229004	63617
0.0229154	63617
0.0229304	63617
0.0229433	63623
0.0229551	63632
0.0229702	63632
0.0229852	63632
0.0230002	63632
0.0230148	63633
0.0230284	63637
0.0230434	63637
0.0230577	63639
0.0230709	63644
0.0230845	63648
0.0230988	63650
0.023113	63652
0.0231263	63657
0.0231405	63659
0.0231555	63659
0.0231705	63659
0.0231837	63664
0.0231984	63665
0.0232134	63665
0.023228	63666
0.0232426	63667
0.0232569	63669
0.0232719	63669
0.0232865	63670
0.0233015	63670
0.023315	63674
0.02333	63674
0.0233446	63675
0.0233596	63675
0.0233746	63675
0.0233889	63677
0.0234031	63679
0.0234181	63679
0.0234331	63679
0.0234477	63680
0.0234627	63680
0.0234773	63681
0.0234908	63685
0.0235047	63688
0.0235197	63688
0.0235346	63688
0.0235496	63688
0.0235613	63697
0.0235763	63697
0.0235905	63699
0.0236048	63701
0.0236187	63704
0.0236336	63704
0.0236471	63708
0.0236614	63710
0.0236763	63710
0.0236913	63710
0.0237063	63710
0.0237205	63712
0.0237355	63712
0.0237504	63712
0.0237647	63714
0.0237785	63717
0.0237935	63717
0.0238084	63717
0.0238234	63717
0.0238383	63717
0.0238522	63720
0.0238672	63720
0.0238814	63722
0.0238963	63722
0.0239113	63722
0.0239259	63723
0.0239408	63723
0.0239528	63731
0.0239678	63731
0.0239827	63731
0.0239962	63735
0.0240104	63737
0.024025	63738
0.0240399	63738
0.0240549	63738
0.0240695	63739
0.024084	63740
0.0240986	63741
0.0241135	63741
0.0241285	63741
0.0241434	63741
0.024158	63742
0.0241715	63746
0.0241864	63746
0.0241995	63751
0.0242144	63751
0.0242293	63751
0.0242443	63751
0.0242585	63753
0.024273	63754
0.024288	63754
0.0243025	63755
0.0243163	63758
0.0243309	63759
0.0243458	63759
0.0243596	63762
0.0243746	63762
0.0243891	63763
0.0244041	63763
0.024419	63763
0.0244328	63766
0.0244473	63767
0.0244611	63770
0.0244753	63772
0.0244895	63774
0.024504	63775
0.0245182	63777
0.0245331	63777
0.0245477	63778
0.0245622	63779
0.0245771	63779
0.0245913	63781
0.0246058	63782
0.0246192	63786
0.0246338	63787
0.0246479	63789
0.0246625	63790
0.024677	63791
0.0246904	63795
0.0247053	63795
0.0247202	63795
0.0247351	63795
0.0247501	63795
0.0247638	63798
0.0247784	63799
0.0247933	63799
0.0248082	63799
0.0248227	63800
0.0248365	63803
0.0248502	63806
0.0248651	63806
0.0248762	63816
0.0248904	63818
0.0249045	63820
0.024919	63821
0.0249339	63821
0.0249488	63821
0.0249637	63821
0.0249778	63823
0.0249905	63829
0.0250053	63829
0.0250199	63830
0.0250344	63831
0.0250489	63832
0.0250638	63832
0.0250787	63832
0.0250935	63832
0.0251084	63832
0.0251233	63832
0.0251382	63832
0.0251527	63833
0.0251676	63833
0.0251806	63838
0.0251955	63838
0.0252103	63838
0.0252252	63838
0.0252397	63839
0.0252546	63839
0.0252695	63839
0.0252844	63839
0.0252993	63839
0.0253134	63841
0.0253275	63843
0.0253412	63846
0.0253561	63846
0.0253709	63846
0.0253858	63846
0.0254007	63846
0.0254148	63848
0.0254297	63848
0.0254446	63848
0.025459	63849
0.0254739	63849
0.0254888	63849
0.0255033	63850
0.0255181	63850
0.0255307	63856
0.025544	63860
0.0255581	63862
0.025573	63862
0.025587	63864
0.0256019	63864
0.0256168	63864
0.0256312	63865
0.0256461	63865
0.0256575	63874
0.0256723	63874
0.0256872	63874
0.0257009	63877
0.0257142	63881
0.0257286	63882
0.0257419	63886
0.0257564	63887
0.0257708	63888
0.0257857	63888
0.0258005	63888
0.0258154	63888
0.0258291	63891
0.0258435	63892
0.025858	63893
0.0258717	63896
0.0258845	63901
0.0258994	63901
0.0259134	63903
0.0259283	63903
0.0259424	63905
0.0259572	63905
0.0259717	63906
0.0259861	63907
0.0260009	63907
0.0260154	63908
0.0260302	63908
0.0260447	63909
0.0260595	63909
0.0260744	63909
0.0260892	63909
0.0261033	63911
0.0261177	63912
0.0261325	63912
0.0261474	63912
0.0261622	63912
0.0261763	63914
0.0261891	63919
0.0262039	63919
0.0262188	63919
0.0262332	63920
0.0262472	63922
0.0262617	63923
0.0262761	63924
0.0262897	63927
0.0263042	63928
0.026319	63928
0.0263338	63928
0.0263462	63934
0.0263603	63936
0.0263751	63936
0.0263891	63938
0.0264035	63939
0.0264172	63942
0.026432	63942
0.0264456	63945
0.0264596	63947
0.0264744	63947
0.0264893	63947
0.0265041	63947
0.0265189	63947
0.0265329	63949
0.0265469	63951
0.0265613	63952
0.0265757	63953
0.0265898	63955
0.0266046	63955
0.0266194	63955
0.0266342	63955
0.026649	63955
0.0266634	63956
0.0266778	63957
0.0266918	63959
0.0267066	63959
0.0267206	63961
0.0267346	63963
0.026749	63964
0.0267634	63965
0.0267778	63966
0.0267922	63967
0.0268066	63968
0.0268214	63968
0.0268354	63970
0.0268502	63970
0.0268642	63972
0.0268762	63979
0.0268897	63982
0.0269037	63984
0.0269185	63984
0.0269333	63984
0.0269481	63984
0.0269629	63984
0.0269777	63984
0.0269913	63987
0.0270061	63987
0.0270209	63987
0.0270357	63987
0.02705	63988
0.0270648	63988
0.0270792	63989
0.027094	63989
0.027108	63991
0.0271228	63991
0.0271371	63992
0.0271519	63992
0.0271667	63992
0.0271807	63994
0.0271951	63995
0.0272099	63995
0.0272246	63995
0.0272378	63999
0.0272526	63999
0.0272673	63999
0.0272813	64001
0.0272961	64001
0.0273109	64001
0.0273248	64003
0.0273388	64005
0.0273527	64007
0.0273671	64008
0.0273819	64008
0.0273966	64008
0.0274114	64008
0.0274258	64009
0.0274406	64009
0.0274545	64011
0.0274668	64017
0.0274807	64019
0.0274955	64019
0.0275103	64019
0.0275246	64020
0.027539	64021
0.0275516	64026
0.0275664	64026
0.0275799	64029
0.0275943	64030
0.0276074	64034
0.0276209	64037
0.0276356	64037
0.02765	64038
0.0276647	64038
0.0276795	64038
0.027693	64041
0.0277078	64041
0.0277217	64043
0.0277365	64043
0.0277499	64046
0.0277647	64046
0.027779	64047
0.0277934	64048
0.0278081	64048
0.0278204	64054
0.0278326	64060
0.0278473	64060
0.0278617	64061
0.027876	64062
0.0278899	64064
0.0279038	64066
0.0279181	64067
0.027932	64069
0.0279468	64069
0.0279581	64077
0.0279729	64077
0.0279859	64081
0.0279998	64083
0.0280129	64087
0.0280272	64088
0.0280406	64091
0.028055	64092
0.0280688	64094
0.0280836	64094
0.0280979	64095
0.0281122	64096
0.0281269	64096
0.0281413	64097
0.0281551	64099
0.0281694	64100
0.0281837	64101
0.0281976	64103
0.0282115	64105
0.0282262	64105
0.0282401	64107
0.0282548	64107
0.0282687	64109
0.0282834	64109
0.0282982	64109
0.0283116	64112
0.0283263	64112
0.0283411	64112
0.0283558	64112
0.0283705	64112
0.0283852	64112
0.0283974	64118
0.0284121	64118
0.0284268	64118
0.0284415	64118
0.0284563	64118
0.028471	64118
0.0284857	64118
0.0285004	64118
0.0285147	64119
0.0285281	64122
0.028542	64124
0.0285558	64126
0.0285706	64126
0.0285848	64127
0.0285996	64127
0.0286143	64127
0.0286286	64128
0.0286428	64129
0.0286571	64130
0.0286705	64133
0.0286852	64133
0.0286995	64134
0.0287134	64136
0.0287281	64136
0.0287428	64136
0.0287575	64136
0.02877	64141
0.0287847	64141
0.0287994	64141
0.0288141	64141
0.0288253	64149
0.02884	64149
0.0288547	64149
0.028869	64150
0.0288837	64150
0.0288975	64152
0.0289122	64152
0.0289269	64152
0.0289416	64152
0.0289559	64153
0.0289706	64153
0.0289853	64153
0.0289995	64154
0.0290129	64157
0.0290267	64159
0.0290406	64161
0.0290544	64163
0.0290682	64165
0.029082	64167
0.0290958	64169
0.0291083	64174
0.0291221	64176
0.0291363	64177
0.0291493	64181
0.0291631	64183
0.0291778	64183
0.0291924	64183
0.0292071	64183
0.0292218	64183
0.0292365	64183
0.0292512	64183
0.0292659	64183
0.0292805	64183
0.0292952	64183
0.029309	64185
0.0293237	64185
0.0293384	64185
0.0293526	64186
0.029366	64189
0.0293802	64190
0.0293944	64191
0.0294091	64191
0.0294238	64191
0.0294376	64193
0.0294496	64199
0.0294638	64200
0.0294785	64200
0.0294927	64201
0.0295069	64202
0.0295216	64202
0.0295358	64203
0.0295505	64203
0.0295647	64204
0.0295794	64204
0.029594	64204
0.0296082	64205
0.0296229	64205
0.0296376	64205
0.0296513	64207
0.0296642	64211
0.0296762	64217
0.0296904	64218
0.0297051	64218
0.0297197	64218
0.0297326	64222
0.0297468	64223
0.029761	64224
0.0297757	64224
0.0297903	64224
0.0298045	64225
0.0298183	64227
0.0298325	64228
0.0298471	64228
0.0298604	64231
0.0298742	64233
0.0298879	64235
0.0299026	64235
0.029915	64240
0.0299296	64240
0.0299429	64243
0.0299571	64244
0.0299709	64246
0.0299851	64247
0.0299988	64249
0.0300134	64249
0.0300281	64249
0.0300427	64249
0.0300551	64254
0.0300697	64254
0.0300844	64254
0.030099	64254
0.0301132	64255
0.0301269	64257
0.0301416	64257
0.0301539	64262
0.0301686	64262
[truncated: 1,450 more rows]

## Sheet: 170XICs
FDR	N_mouse_precursors
0.000209644	4769
0.00029994	6666
0.00035369	8479
0.000324412	12326
0.000389985	12816
0.000449203	13351
0.000524031	13351
0.000527461	15159
0.000489583	18374
0.00044238	22595
0.000484816	22678
0.000514117	23329
0.00046114	28178
0.000475673	29418
0.000506791	29583
0.000498008	32112
0.000517709	32820
0.00054067	33274
0.000543292	34953
0.000567505	35222
0.000592852	35401
0.000571651	38463
0.000568336	40446
0.000583672	41095
0.000606914	41167
0.000624865	41583
0.000634801	42506
0.000645295	43363
0.000656183	44166
0.000662456	45256
0.000680421	45529
0.000683892	46759
0.000697276	47294
0.000712863	47661
0.000712773	49069
0.00073046	49248
0.000746088	49555
0.000765296	49616
0.000780375	49937
0.000795988	50212
0.000807277	50747
0.000820377	51154
0.00083669	51350
0.000852746	51554
0.000869045	51736
0.00088153	52136
0.000897409	52326
0.000915314	52393
0.000932215	52514
0.00095057	52550
0.000968256	52621
0.000983005	52847
0.000999849	52955
0.00101498	53149
0.00103368	53153
0.00104824	53367
0.00106496	53466
0.00108221	53536
0.00110085	53536
0.00111874	53572
0.00113704	53587
0.00114743	53972
0.00116236	54137
0.00117946	54198
0.0011971	54233
0.00121493	54258
0.00123022	54395
0.00124752	54440
0.00126274	54574
0.00127926	54649
0.00129624	54703
0.0013095	54911
0.00132342	55087
0.00134107	55106
0.00135828	55142
0.0013743	55225
0.00139185	55245
0.00140944	55263
0.00142646	55303
0.00144438	55307
0.00146012	55394
0.00147466	55524
0.00149251	55528
0.00151025	55536
0.00152803	55542
0.00153454	55957
0.0015476	56129
0.00156361	56192
0.0015811	56201
0.00159776	56239
0.00161459	56270
0.00162941	56370
0.00164637	56395
0.00166136	56486
0.00167262	56702
0.00168946	56727
0.00170633	56750
0.00172377	56754
0.00174103	56764
0.00175775	56791
0.00177402	56832
0.00178929	56904
0.0018061	56926
0.00182095	57009
0.00183759	57035
0.00185474	57045
0.00187037	57101
0.00188732	57116
0.00189925	57282
0.00191658	57284
0.00193175	57350
0.00194569	57451
0.00196242	57469
0.00197968	57471
0.00199535	57519
0.00201225	57531
0.00202562	57643
0.00204226	57661
0.0020584	57693
0.00207437	57729
0.00208977	57780
0.0021069	57783
0.00212399	57787
0.00213907	57845
0.00215599	57853
0.00217245	57873
0.00218966	57873
0.00220644	57884
0.00222364	57884
0.00224076	57886
0.00225695	57912
0.00227312	57938
0.00228991	57948
0.00230526	57994
0.00232238	57995
0.00233749	58046
0.00235367	58070
0.00237032	58082
0.00238483	58146
0.00240183	58149
0.00241774	58178
0.00243459	58184
0.00245064	58209
0.00246634	58242
0.00248309	58250
0.00249803	58300
0.00251506	58301
0.00253191	58306
0.00254879	58310
0.00256235	58390
0.00257921	58394
0.00259603	58399
0.00261262	58409
0.00262929	58417
0.00264632	58417
0.00266035	58483
0.00267717	58487
0.00269138	58548
0.00270804	58555
0.00272387	58580
0.00273973	58604
0.00275557	58628
0.00277117	58657
0.00278798	58660
0.00280431	58673
0.00282063	58686
0.0028369	58700
0.00285365	58704
0.00287	58716
0.00288669	58721
0.00290342	58725
0.00291832	58766
0.00293464	58778
0.00295055	58798
0.0029666	58815
0.00298305	58824
0.00299964	58830
0.00301608	58839
0.00303272	58844
0.00304625	58909
0.00306219	58927
0.00307755	58956
0.00309435	58957
0.00310842	59010
0.00312468	59021
0.00314046	59041
0.00315591	59067
0.00317176	59085
0.00318815	59093
0.00320329	59124
0.00321982	59129
0.00323657	59130
0.00324921	59206
0.00326478	59228
0.0032804	59249
0.00329656	59260
0.00331326	59261
0.00332997	59262
0.00334606	59274
0.00336168	59294
0.0033777	59307
0.00339393	59316
0.0034105	59319
0.00342621	59337
0.00344145	59363
0.00345498	59418
0.00347141	59423
0.00348771	59430
0.00350395	59438
0.00352065	59438
0.00353689	59446
0.00355281	59459
0.0035685	59476
0.00358399	59496
0.00360019	59504
0.00361645	59511
0.00363283	59516
0.00364884	59527
0.00366539	59529
0.00368145	59539
0.00369794	59542
0.00371387	59554
0.00372835	59589
0.00374357	59612
0.00375971	59620
0.00377623	59622
0.00379231	59631
0.00380882	59633
0.00382527	59636
0.00384172	59639
0.00385804	59644
0.00387422	59651
0.00389086	59651
0.0039056	59680
0.00391961	59720
0.00393478	59742
0.00395112	59746
0.00396746	59750
0.00398227	59777
0.00399654	59812
0.00401058	59850
0.00402662	59858
0.00404286	59863
0.00405599	59914
0.00407207	59921
0.00408747	59938
0.00410306	59952
0.00411885	59963
0.00413463	59974
0.00415096	59977
0.00416729	59980
0.00418361	59983
0.00419931	59995
0.00421577	59996
0.00423222	59997
0.00424868	59998
0.00426485	60003
0.0042813	60004
0.00429783	60004
0.00431421	60006
0.00433015	60014
0.0043461	60022
0.00436153	60037
0.00437796	60038
0.00439222	60069
0.00440835	60074
0.00442375	60089
0.00444025	60089
0.00445674	60089
0.00447242	60100
0.00448794	60113
0.00450391	60120
0.00452039	60120
0.00453635	60127
0.00455215	60136
0.00456765	60149
0.00458374	60154
0.00459976	60160
0.00461622	60160
0.00463239	60164
0.00464678	60191
0.00466162	60212
0.00467792	60214
0.00469429	60215
0.00471059	60217
0.00472657	60223
0.00474192	60237
0.00475805	60241
0.00477362	60252
0.00478998	60253
0.00480642	60253
0.00482246	60258
0.0048389	60258
0.00485509	60261
0.00487072	60271
0.0048865	60279
0.00490285	60280
0.00491855	60289
0.00493375	60304
0.00494968	60310
0.00496601	60311
0.00498243	60311
0.00499794	60322
0.00501394	60327
0.00502952	60337
0.00504526	60345
0.0050615	60347
0.00507773	60349
0.00509388	60352
0.00510944	60362
0.00512533	60368
0.00514164	60369
0.00515676	60384
0.00517	60421
0.00518595	60426
0.00520233	60426
0.00521854	60428
0.00523483	60429
0.0052474	60473
0.00526307	60481
0.00527839	60493
0.0052944	60497
0.00531067	60498
0.00532588	60511
0.00534162	60518
0.00535752	60523
0.00537369	60525
0.00538853	60542
0.0054039	60553
0.00541774	60581
0.00543362	60586
0.00544968	60589
0.00546565	60593
0.00548197	60593
0.00549739	60603
0.00551299	60611
0.00552912	60613
0.00554444	60624
0.00555956	60637
0.00557551	60641
0.0055909	60651
0.0056072	60651
0.00562341	60652
0.00563934	60656
0.00565555	60657
0.0056712	60664
0.00568713	60668
0.00570305	60672
0.00571869	60679
0.00573366	60693
0.00574967	60696
0.00576548	60701
0.00578177	60701
0.0057972	60710
0.0058131	60714
0.00582899	60718
0.00584518	60719
0.00586097	60724
0.005876	60737
0.00589111	60749
0.00590738	60749
0.00592142	60772
0.00593622	60787
0.00595238	60788
0.00596864	60788
0.00598401	60797
0.00599938	60806
0.00601563	60806
0.00603168	60808
0.00604783	60809
0.00606397	60810
0.00608012	60811
0.00609537	60821
0.00611141	60823
0.00612695	60830
0.00614239	60838
0.00615711	60853
0.00617304	60856
0.00618927	60856
0.0062053	60858
0.00621939	60879
0.00623511	60884
0.00625	60897
0.00626468	60912
0.00628028	60918
0.00629557	60927
0.00631136	60931
0.00632757	60931
0.00634356	60933
0.00635977	60933
0.00637576	60935
0.0063904	60950
0.00640378	60977
0.00641987	60978
0.00643543	60984
0.0064513	60987
0.00646748	60987
0.00648367	60987
0.00649774	61007
0.00651339	61012
0.00652924	61015
0.00654457	61023
0.00655978	61032
0.00657552	61036
0.00659051	61047
0.00660646	61049
0.00662252	61050
0.00663814	61055
0.00665376	61060
0.00666992	61060
0.00668575	61063
0.00670169	61065
0.00671501	61091
0.00673018	61100
0.00674577	61105
0.0067617	61107
0.00677707	61114
0.00679277	61118
0.00680825	61124
0.00682361	61131
0.00683886	61139
0.00685399	61148
0.00687012	61148
0.00688625	61148
0.00690047	61165
0.00691536	61176
0.00693148	61176
0.00694749	61177
0.00696293	61183
0.00697893	61184
0.00699482	61186
0.00701026	61192
0.00702626	61193
0.00704191	61197
0.0070563	61212
0.00707207	61215
0.00708783	61218
0.00710393	61218
0.00711992	61219
0.00713382	61238
0.00714981	61239
0.00716509	61246
0.00718118	61246
0.00719728	61246
0.00721302	61249
0.00722794	61259
0.00724344	61264
0.00725847	61273
0.00727455	61273
0.00728993	61279
0.00730542	61284
0.00732055	61292
0.00733663	61292
0.00735199	61298
0.00736794	61299
0.00738402	61299
0.00740009	61299
0.0074146	61312
0.00743043	61314
0.0074459	61319
0.00745979	61337
0.00747524	61342
0.00749033	61350
0.00750578	61355
0.00752184	61355
0.00753777	61356
0.00755272	61365
0.00756828	61369
0.00758397	61372
0.00759977	61374
0.00761298	61397
0.00762767	61408
0.00764333	61411
0.00765838	61419
0.00767367	61425
0.00768957	61426
0.00770523	61429
0.00772126	61429
0.00773704	61431
0.00775294	61432
0.00776897	61432
0.00778487	61433
0.00780051	61436
0.00781616	61439
0.0078318	61442
0.00784782	61442
0.00786308	61448
0.00787872	61451
0.00789474	61451
0.00791024	61455
0.00792396	61473
0.00793881	61482
0.00795469	61483
0.0079707	61483
0.00798645	61485
0.00800232	61486
0.00801833	61486
0.00803381	61490
0.00804878	61498
0.00806465	61499
0.00808065	61499
0.00809534	61509
0.00811081	61513
0.00812615	61518
0.00813991	61535
0.00815563	61537
0.00817017	61548
0.00818536	61554
0.00820029	61562
0.00821613	61563
0.00823105	61571
0.00824663	61574
0.00826233	61576
0.00827777	61580
0.00829334	61583
0.00830918	61584
0.00832515	61584
0.00834112	61584
0.00835695	61585
0.00837103	61599
0.00838699	61599
0.00840282	61600
0.00841878	61600
0.00843339	61610
0.00844839	61617
0.0084634	61624
0.00847921	61625
0.00849517	61625
0.00851071	61628
0.0085257	61635
0.00854151	61636
0.00855732	61637
0.00857216	61645
0.00858769	61648
0.00860322	61651
0.00861916	61651
0.00863469	61654
0.00865049	61655
0.00866546	61662
0.00868097	61665
0.00869565	61674
0.00871117	61677
0.00872696	61678
0.00874275	61679
0.00875868	61679
0.00877433	61681
0.00878898	61690
0.00880491	61690
0.00881956	61699
0.00883492	61703
0.00885069	61704
0.00886619	61707
0.00888182	61709
0.00889645	61718
0.00891194	61721
0.00892671	61729
0.00894205	61733
0.00895796	61733
0.00897242	61743
0.0089879	61746
0.00900308	61751
0.00901739	61762
0.009033	61764
0.00904876	61765
0.0090632	61775
0.00907851	61779
0.00909368	61784
0.00910943	61785
0.00912488	61788
0.00914077	61788
0.00915534	61797
0.00917093	61799
0.00918667	61800
0.00920226	61802
0.00921785	61804
0.00923373	61804
0.00924828	61813
0.00926327	61819
0.00927885	61821
0.00929353	61829
0.00930941	61829
0.00932528	61829
0.00934115	61829
0.00935688	61830
0.0093726	61831
0.00938772	61836
0.00940298	61840
0.0094181	61845
0.00943396	61845
0.00944741	61861
0.00946327	61861
0.00947913	61861
0.00949438	61865
0.00951009	61866
0.00952579	61867
0.00954165	61867
0.00955751	61867
0.00957275	61871
0.00958814	61874
0.00960353	61877
0.00961831	61884
0.00963339	61889
0.00964908	61890
0.00966415	61895
0.00967969	61897
0.00969398	61907
0.00970951	61909
0.00972504	61911
0.00974073	61912
0.00975516	61921
0.00977037	61925
0.00978574	61928
0.00980047	61935
0.00981583	61938
0.00983119	61941
0.00984655	61944
0.0098619	61947
0.0098771	61951
0.00989292	61951
0.00990811	61955
0.00992377	61956
0.00993896	61960
0.00995446	61962
0.00996996	61964
0.00998498	61969
0.0099992	61979
0.0100142	61984
0.0100299	61985
0.0100454	61987
0.0100581	62006
0.0100725	62015
0.0100883	62015
0.0101025	62025
0.0101181	62026
0.0101328	62033
0.0101486	62033
0.0101644	62033
0.0101798	62035
0.0101955	62036
0.0102099	62044
0.0102252	62047
0.0102404	62051
0.0102547	62060
0.0102703	62061
0.0102858	62063
0.0103014	62064
0.010317	62065
0.0103328	62065
0.0103484	62066
0.0103635	62070
0.0103793	62070
0.0103949	62071
0.0104105	62072
0.010426	62074
0.0104417	62074
0.0104575	62074
0.0104715	62085
0.0104864	62090
0.0105022	62090
0.0105179	62090
0.0105337	62090
0.0105495	62090
0.0105644	62095
0.0105798	62097
0.0105907	62126
0.0106061	62128
0.0106219	62128
0.0106371	62131
0.0106524	62134
0.0106668	62142
0.0106823	62143
0.0106971	62149
0.0107126	62150
0.0107284	62150
0.0107429	62157
0.0107585	62158
0.0107741	62159
0.0107893	62162
0.010805	62162
0.0108208	62162
0.0108355	62168
0.0108505	62172
0.0108663	62172
0.010882	62172
0.0108974	62174
0.010913	62175
0.0109261	62190
0.0109406	62197
0.0109562	62198
0.0109717	62199
0.010986	62207
0.0110009	62212
0.0110149	62222
0.0110304	62223
0.0110461	62223
0.0110615	62225
0.011076	62232
0.0110913	62234
0.0111065	62237
0.0111221	62238
0.0111367	62244
0.0111524	62244
0.0111679	62245
0.0111829	62249
0.0111969	62259
0.0112117	62264
0.0112261	62271
0.0112404	62279
0.0112538	62292
0.0112693	62293
0.0112848	62294
0.0112996	62299
0.0113151	62300
0.0113297	62306
0.0113449	62309
0.01136	62312
0.0113754	62314
0.0113901	62319
0.0114058	62319
0.0114195	62330
0.011435	62331
0.0114501	62334
0.0114658	62334
0.0114813	62335
0.0114948	62347
0.0115094	62353
0.0115234	62362
0.0115387	62364
0.0115538	62367
0.0115688	62371
0.011583	62379
0.0115982	62381
0.0116132	62385
0.0116283	62388
0.0116439	62388
0.0116589	62392
0.0116741	62394
0.0116896	62395
0.0117053	62395
0.0117205	62397
0.0117358	62399
0.0117498	62408
0.0117655	62408
0.0117809	62409
0.0117956	62414
0.0118113	62414
0.0118269	62414
0.011842	62417
0.0118561	62425
0.0118712	62428
0.0118867	62429
0.0119019	62431
0.0119172	62433
0.0119326	62434
0.0119483	62434
0.0119639	62434
0.0119792	62436
0.0119948	62436
0.0120104	62436
0.0120261	62436
0.0120411	62439
0.0120547	62450
0.0120703	62450
0.0120854	62453
0.0121006	62455
0.0121158	62457
0.0121315	62457
0.0121463	62461
0.0121619	62461
0.0121762	62468
0.0121915	62470
0.0122071	62470
0.0122223	62472
0.0122372	62476
0.0122526	62477
0.0122682	62477
0.012283	62481
0.0122985	62482
0.0123137	62484
0.0123285	62488
0.0123433	62492
0.0123584	62495
0.012374	62495
0.0123896	62495
0.0124052	62495
0.0124206	62496
0.012436	62497
0.0124514	62498
0.0124664	62501
0.0124804	62509
0.0124949	62515
0.0125103	62516
0.0125255	62518
0.0125411	62518
0.0125561	62521
0.0125707	62526
0.0125859	62528
0.0126009	62531
0.0126165	62531
0.012632	62531
0.0126476	62531
0.0126628	62533
0.012678	62535
0.0126932	62537
0.0127086	62538
0.012724	62539
0.0127392	62541
0.0127539	62545
0.0127693	62546
0.0127845	62548
0.0127999	62549
0.0128155	62549
0.01283	62554
0.0128446	62559
0.0128598	62561
0.0128745	62565
0.0128901	62565
0.0129055	62566
0.0129206	62568
0.0129358	62570
0.012951	62572
0.0129653	62578
0.0129805	62580
0.012996	62580
0.0130112	62582
0.0130257	62587
0.0130413	62587
0.0130564	62589
0.0130716	62591
0.0130871	62591
0.0131017	62596
0.013116	62602
0.0131313	62603
0.0131461	62607
0.0131614	62608
0.0131768	62609
0.0131921	62610
0.013205	62623
0.0132201	62625
0.0132354	62626
0.0132506	62628
0.0132659	62629
0.013281	62631
0.0132964	62632
0.0133109	62637
0.0133264	62637
0.0133417	62638
0.0133569	62640
0.013372	62642
0.0133869	62645
0.0134018	62648
0.0134167	62651
0.013432	62652
0.0134475	62652
0.0134629	62653
0.0134784	62653
0.0134933	62656
0.0135082	62659
0.0135237	62659
0.0135378	62666
0.0135516	62674
0.013566	62679
0.0135809	62682
0.0135964	62682
0.0136113	62685
0.0136264	62687
0.0136417	62688
0.013657	62689
0.0136721	62691
0.0136868	62695
0.0137023	62695
0.0137169	62699
0.013732	62701
0.0137475	62701
0.0137615	62708
0.0137762	62712
0.0137917	62712
0.013807	62713
0.0138216	62717
0.0138367	62719
0.0138515	62722
0.013866	62727
0.013881	62729
0.0138959	62732
0.0139112	62733
0.0139253	62739
0.0139408	62739
0.0139559	62741
0.013971	62743
0.0139858	62746
0.0140013	62746
0.0140163	62748
0.0140305	62754
0.0140456	62756
0.0140606	62758
0.0140757	62760
0.0140911	62760
0.014106	62763
0.014119	62774
0.0141323	62784
0.0141475	62785
0.014163	62785
0.0141769	62792
0.0141924	62792
0.014207	62796
0.014222	62798
0.0142373	62799
0.0142521	62802
0.0142676	62802
0.0142828	62803
0.0142974	62807
0.0143126	62808
0.0143281	62808
0.0143433	62809
0.0143586	62810
0.014374	62810
0.0143891	62812
0.0144043	62813
0.0144198	62813
0.014435	62814
0.0144505	62814
0.0144637	62824
0.0144782	62828
0.0144925	62833
0.014508	62833
0.0145232	62834
0.0145387	62834
0.0145541	62834
0.0145696	62834
0.0145827	62844
0.0145957	62855
0.0146111	62855
0.0146261	62857
0.0146416	62857
0.0146568	62858
0.0146715	62861
0.0146856	62867
0.0147004	62870
0.0147158	62870
0.0147312	62870
0.0147462	62872
0.0147612	62874
0.0147764	62875
0.0147891	62887
0.0148045	62887
0.0148192	62890
0.0148342	62892
0.0148496	62892
0.0148634	62899
0.0148784	62901
0.0148936	62902
0.0149074	62909
0.0149228	62909
0.014938	62910
0.0149534	62910
0.0149688	62910
0.0149838	62912
0.0149969	62922
0.0150118	62924
0.0150237	62939
0.0150391	62939
0.0150534	62944
0.0150678	62948
0.015083	62949
0.0150982	62950
0.0151107	62962
0.0151262	62962
0.0151416	62962
0.0151567	62963
0.0151717	62965
0.0151866	62967
0.015202	62967
0.0152148	62978
0.0152297	62980
0.0152439	62985
0.0152583	62989
0.0152737	62989
0.0152889	62990
0.0153036	62993
0.0153178	62998
0.0153327	63000
0.0153478	63001
0.0153627	63003
0.0153781	63003
0.0153928	63006
0.015407	63011
0.0154224	63011
0.0154377	63011
0.0154531	63011
0.0154678	63014
0.0154832	63014
0.0154985	63014
0.0155139	63014
0.0155283	63018
0.0155413	63028
0.0155557	63032
0.0155699	63037
0.0155838	63043
0.0155979	63048
0.0156133	63048
0.0156279	63051
0.0156416	63058
0.015656	63062
0.0156708	63064
0.015685	63069
0.0157001	63070
0.0157155	63070
0.0157306	63071
0.0157457	63072
0.0157596	63078
0.0157747	63079
0.01579	63079
0.0158049	63081
0.0158203	63081
0.0158351	63083
0.0158485	63091
0.0158636	63092
0.0158787	63093
0.0158941	63093
0.0159094	63093
0.0159245	63094
0.0159371	63105
0.0159515	63109
0.0159666	63110
0.0159812	63113
0.0159955	63117
0.0160104	63119
0.0160249	63122
0.0160398	63124
0.0160546	63126
0.01607	63126
0.016084	63131
0.0160991	63132
0.0161142	63133
0.0161285	63137
0.0161436	63138
0.0161589	63138
0.0161743	63138
0.0161888	63141
0.0162039	63142
0.016219	63143
0.0162336	63146
0.0162486	63147
0.016264	63147
0.0162793	63147
0.0162939	63150
0.0163089	63151
0.016322	63160
0.016337	63161
0.0163521	63162
0.0163664	63166
0.0163804	63171
0.0163957	63171
0.0164111	63171
0.0164264	63171
0.0164404	63176
0.0164552	63178
0.0164705	63178
0.0164856	63179
0.0165006	63180
0.0165159	63180
0.0165292	63188
0.0165429	63194
0.0165567	63200
0.0165717	63201
0.0165865	63203
0.0166003	63209
0.0166153	63210
0.0166304	63211
0.0166454	63212
0.0166607	63212
0.0166752	63215
0.0166905	63215
0.0167053	63217
0.0167206	63217
0.0167351	63220
0.0167494	63224
0.0167628	63231
0.0167781	63231
0.0167929	63233
0.0168074	63236
0.0168227	63236
0.0168377	63237
0.016853	63237
0.0168677	63239
0.0168825	63241
0.0168978	63241
0.0169125	63243
0.0169273	63245
0.016942	63247
0.0169573	63247
0.0169713	63252
0.016986	63254
0.0170013	63254
0.0170153	63259
0.0170305	63259
0.0170437	63267
0.0170571	63274
0.0170718	63276
0.0170868	63277
0.0171003	63284
0.0171153	63285
0.0171287	63292
0.0171439	63292
0.0171592	63292
0.0171739	63294
0.0171886	63296
0.0172031	63299
0.0172184	63299
0.0172336	63299
0.0172478	63303
0.0172631	63303
0.0172778	63305
0.0172928	63306
0.0173078	63307
0.017323	63307
0.0173383	63307
0.0173535	63307
0.0173688	63307
0.017384	63307
0.0173982	63311
0.0174124	63315
0.0174276	63315
0.0174415	63320
0.0174549	63327
0.0174696	63329
0.0174824	63338
0.0174976	63338
0.0175101	63348
0.0175251	63349
0.0175403	63349
0.0175556	63349
0.0175708	63349
0.0175858	63350
0.017601	63350
0.017616	63351
0.0176309	63352
0.0176461	63352
0.0176614	63352
0.0176763	63353
0.0176899	63359
0.0177043	63362
0.017719	63364
0.017734	63365
0.0177484	63368
0.0177628	63371
0.017778	63371
0.0177932	63371
0.0178079	63373
0.0178231	63373
0.017838	63374
0.0178533	63374
0.0178671	63379
0.017882	63380
0.0178967	63382
0.0179111	63385
0.017926	63386
0.017941	63387
0.0179562	63387
0.0179714	63387
0.0179858	63390
0.0179993	63396
0.0180129	63402
0.0180281	63402
0.0180433	63402
0.0180585	63402
0.018072	63408
0.0180872	63408
0.0181007	63414
0.0181159	63414
0.0181311	63414
0.0181461	63415
0.0181613	63415
0.0181765	63415
0.0181917	63415
0.0182066	63416
0.0182212	63418
0.0182364	63418
0.0182508	63421
0.0182631	63431
0.0182769	63436
0.0182918	63437
0.0183065	63439
0.0183199	63445
0.0183349	63446
0.01835	63446
0.0183649	63447
0.0183801	63447
0.018395	63448
0.0184097	63450
0.0184231	63456
0.0184375	63459
0.0184518	63462
0.0184661	63465
0.0184796	63471
0.0184942	63473
0.0185088	63475
0.0185234	63477
0.018538	63479
0.0185526	63481
0.0185678	63481
0.0185826	63482
0.0185972	63484
0.0186121	63485
0.0186267	63487
0.0186419	63487
0.0186568	63488
0.0186711	63491
0.0186862	63491
0.0187014	63491
0.0187163	63492
0.01873	63497
0.0187446	63499
0.0187592	63501
0.0187738	63503
0.0187851	63516
0.0188003	63516
0.0188143	63520
0.0188286	63523
0.0188417	63530
0.0188569	63530
0.018872	63530
0.0188869	63531
0.0189014	63533
0.0189163	63534
0.0189306	63537
0.0189457	63537
0.0189609	63537
0.018976	63537
0.01899	63541
0.0190048	63542
0.0190191	63545
0.0190342	63545
0.0190494	63545
0.0190607	63558
0.0190744	63563
0.0190886	63566
0.0191023	63571
0.0191174	63571
0.0191323	63572
0.0191462	63576
0.019161	63577
0.0191762	63577
0.0191913	63577
0.0192064	63577
0.0192207	63580
0.0192358	63580
0.0192498	63584
0.019264	63587
0.0192779	63591
0.0192922	63594
0.019307	63595
0.0193215	63597
0.0193351	63602
0.01935	63603
0.0193648	63604
0.0193799	63604
0.0193947	63605
0.0194092	63607
0.0194241	63608
0.0194389	63609
0.019454	63609
0.0194691	63609
0.0194836	63611
0.0194987	63611
0.0195138	63611
0.0195284	63613
0.0195426	63616
0.0195577	63616
0.0195722	63618
0.0195855	63624
0.0195994	63628
0.0196142	63629
0.0196284	63632
0.0196435	63632
0.019658	63634
0.0196725	63636
0.0196873	63637
0.0197021	63638
0.0197172	63638
0.0197311	63642
0.0197449	63646
0.01976	63646
0.0197751	63646
0.0197902	63646
0.0198053	63646
0.0198198	63648
0.0198346	63649
0.0198497	63649
0.0198627	63656
0.0198774	63657
0.0198925	63657
0.0199073	63658
0.0199224	63658
0.0199372	63659
0.0199523	63659
0.0199671	63660
0.0199821	63660
0.0199969	63661
0.0200108	63665
0.0200259	63665
0.0200406	63666
0.0200557	63666
0.0200708	63666
0.0200856	63667
0.0201003	63668
0.0201145	63671
0.0201293	63672
0.020144	63673
0.0201591	63673
0.0201723	63679
0.0201852	63686
0.0202003	63686
0.0202154	63686
0.0202305	63686
0.0202446	63689
0.0202594	63690
0.0202741	63691
0.0202879	63695
0.0203027	63696
0.0203175	63697
0.0203319	63699
0.020347	63699
0.020362	63699
0.0203771	63699
0.0203922	63699
0.0204072	63699
0.020422	63700
0.020437	63700
0.0204518	63701
0.0204668	63701
0.0204819	63701
0.0204967	63702
0.0205114	63703
0.0205236	63712
0.0205387	63712
0.0205528	63715
0.0205678	63715
0.020581	63721
0.0205957	63722
0.0206098	63725
0.0206246	63726
0.020639	63728
0.020654	63728
0.0206688	63729
0.0206829	63732
0.0206979	63732
0.0207107	63739
0.0207245	63743
0.0207386	63746
0.0207508	63755
0.0207639	63761
0.020778	63764
0.0207917	63768
0.0208055	63772
0.0208202	63773
0.0208353	63773
0.02085	63774
0.0208647	63775
0.0208794	63776
0.0208935	63779
0.0209085	63779
0.0209222	63783
0.0209369	63784
0.020952	63784
0.020967	63784
0.020982	63784
0.0209967	63785
0.0210118	63785
0.0210261	63787
0.0210412	63787
0.0210555	63789
0.0210706	63789
0.0210846	63792
0.0210996	63792
0.0211137	63795
0.0211287	63795
0.0211437	63795
0.0211584	63796
0.0211731	63797
0.0211881	63797
0.0212022	63800
0.0212172	63800
0.0212312	63803
0.0212462	63803
0.0212609	63804
0.0212756	63805
0.0212906	63805
0.0213053	63806
0.0213203	63806
0.0213353	63806
0.02135	63807
0.021364	63810
0.0213791	63810
0.0213941	63810
0.0214091	63810
0.0214238	63811
0.0214378	63814
0.0214521	63816
0.0214661	63819
0.0214811	63819
0.0214958	63820
0.0215095	63824
0.0215235	63827
0.0215385	63827
0.0215532	63828
0.0215675	63830
0.0215825	63830
0.0215972	63831
0.0216109	63835
0.0216252	63837
0.0216402	63837
0.0216552	63837
0.0216702	63837
0.0216848	63838
0.0216992	63840
0.0217141	63840
0.0217278	63844
0.0217428	63844
0.0217575	63845
0.0217724	63845
0.0217871	63846
0.0218021	63846
0.0218157	63850
0.021829	63855
0.0218434	63857
0.0218583	63857
0.0218733	63857
0.0218883	63857
0.0219023	63860
0.0219169	63861
0.0219319	63861
0.0219449	63867
0.0219595	63868
0.0219745	63868
0.0219891	63869
0.0220041	63869
0.0220181	63872
0.022033	63872
0.0220473	63874
0.022062	63875
0.0220769	63875
0.0220916	63876
0.0221066	63876
0.0221215	63876
0.0221362	63877
0.0221501	63880
0.0221651	63880
0.022179	63883
0.022193	63886
0.0222076	63887
0.0222209	63892
0.0222345	63896
0.0222484	63899
0.022263	63900
0.0222763	63905
0.0222902	63908
0.0223045	63910
0.0223194	63910
0.0223344	63910
0.0223494	63910
0.0223629	63914
0.0223776	63915
0.0223925	63915
0.0224075	63915
0.0224221	63916
0.022437	63916
0.0224516	63917
0.0224666	63917
0.0224808	63919
0.0224958	63919
0.0225094	63923
0.0225233	63926
0.0225382	63926
0.0225525	63928
0.0225671	63929
0.022582	63929
0.022597	63929
0.0226105	63933
0.0226255	63933
0.022638	63940
0.0226512	63945
0.0226661	63945
0.0226797	63949
0.0226939	63951
0.0227089	63951
0.0227238	63951
0.0227387	63951
0.0227533	63952
0.0227676	63954
0.0227807	63959
0.0227957	63959
0.0228106	63959
0.0228248	63961
0.0228398	63961
0.0228543	63962
0.0228693	63962
0.0228839	63963
0.0228981	63965
0.0229127	63966
0.0229276	63966
0.0229415	63969
0.022956	63970
0.0229706	63971
0.0229855	63971
0.0230001	63972
0.023015	63972
0.0230292	63974
0.0230431	63977
0.023058	63977
0.0230729	63977
0.0230878	63977
0.0231017	63980
0.0231166	63980
0.0231315	63980
0.0231465	63980
0.0231614	63980
0.0231759	63981
0.0231901	63983
0.0232047	63984
0.0232192	63985
0.0232342	63985
0.0232487	63986
0.0232636	63986
0.0232782	63987
0.0232924	63989
0.0233062	63992
0.0233204	63994
0.0233339	63998
0.0233488	63998
0.0233623	64002
0.0233758	64006
0.0233907	64006
0.0234048	64008
0.0234194	64009
0.0234343	64009
0.0234485	64011
0.0234634	64011
0.0234761	64017
0.0234864	64030
0.0235005	64032
0.0235143	64035
0.0235285	64037
0.023543	64038
0.0235579	64038
0.0235725	64039
0.0235866	64041
0.0236012	64042
0.023616	64042
0.0236306	64043
0.0236451	64044
0.0236596	64045
0.0236741	64046
0.0236876	64050
0.0237017	64052
0.0237155	64055
0.0237304	64055
0.0237449	64056
0.0237591	64058
0.0237729	64061
0.023787	64063
0.0238019	64063
0.0238161	64065
0.0238302	64067
0.0238451	64067
0.0238599	64067
0.0238748	64067
0.0238893	64068
0.0239038	64069
0.0239176	64072
0.0239325	64072
0.0239474	64072
0.0239619	64073
0.0239767	64073
0.0239901	64077
0.024005	64077
0.0240199	64077
0.0240344	64078
0.0240456	64088
0.0240586	64093
0.0240731	64094
0.0240865	64098
0.0241013	64098
0.0241144	64103
0.0241281	64106
0.0241426	64107
0.0241567	64109
0.0241705	64112
0.0241853	64112
0.0242002	64112
0.024215	64112
0.0242295	64113
0.0242436	64115
0.0242577	64117
0.0242718	64119
0.024286	64121
0.0243008	64121
0.0243149	64123
0.0243283	64127
0.0243431	64127
0.024358	64127
0.0243724	64128
0.0243854	64133
0.0243988	64137
0.0244125	64140
0.024427	64141
0.0244418	64141
0.0244566	64141
0.0244704	64144
0.0244848	64145
0.0244997	64145
0.0245134	64148
0.0245282	64148
0.0245427	64149
0.0245575	64149
0.0245723	64149
0.0245864	64151
0.0246009	64152
0.0246153	64153
0.024629	64156
0.0246435	64157
0.024658	64158
0.0246728	64158
0.0246869	64160
0.0247017	64160
0.0247154	64163
0.0247298	64164
0.0247435	64167
0.0247583	64167
0.0247732	64167
0.0247861	64172
0.0248009	64172
0.0248146	64175
0.0248294	64175
0.0248427	64179
0.0248576	64179
0.0248716	64181
0.0248857	64183
0.0248997	64185
0.0249127	64190
0.0249275	64190
0.0249423	64190
0.0249571	64190
0.0249711	64192
0.0249837	64198
0.0249985	64198
0.0250133	64198
0.0250273	64200
0.0250418	64201
0.0250554	64204
0.0250702	64204
0.0250847	64205
0.0250995	64205
0.0251139	64206
0.0251287	64206
0.0251423	64209
0.0251571	64209
0.0251716	64210
0.0251848	64214
0.0251992	64215
0.0252117	64221
0.0252265	64221
0.025241	64222
0.0252557	64222
0.0252705	64222
0.0252846	64224
0.025299	64225
0.0253126	64228
0.0253274	64228
0.0253418	64229
0.0253566	64229
0.0253706	64231
0.025385	64232
0.0253998	64232
0.0254146	64232
0.0254286	64234
0.025443	64235
0.0254578	64235
0.0254726	64235
0.025487	64236
0.0255018	64236
0.0255162	64237
0.0255309	64237
0.0255457	64237
0.0255601	64238
0.0255745	64239
0.0255889	64240
0.0256037	64240
0.0256185	64240
0.0256329	64241
0.0256476	64241
0.025662	64242
0.0256764	64243
0.0256912	64243
0.0257056	64244
0.0257188	64248
0.0257304	64256
0.0257448	64257
0.0257596	64257
0.025774	64258
0.0257876	64261
0.0258016	64263
0.0258163	64263
0.0258307	64264
0.0258455	64264
0.0258602	64264
0.0258727	64270
0.025887	64271
0.0259018	64271
0.0259166	64271
0.0259313	64271
0.0259461	64271
0.0259608	64271
0.0259736	64276
0.0259872	64279
0.026002	64279
0.0260152	64283
0.0260283	64287
0.0260423	64289
0.0260571	64289
0.026071	64291
0.026085	64293
0.0260993	64294
0.0261137	64295
0.0261284	64295
0.0261424	64297
0.0261572	64297
0.0261719	64297
0.0261867	64297
0.0262014	64297
0.0262162	64297
0.0262309	64297
0.0262437	64302
0.0262572	64305
0.0262704	64309
0.0262851	64309
0.0262999	64309
0.0263142	64310
0.0263273	64314
0.0263409	64317
0.0263556	64317
0.0263704	64317
0.0263851	64317
0.0263998	64317
0.0264138	64319
0.0264285	64319
0.0264429	64320
0.0264552	64326
0.0264695	64327
0.0264827	64331
0.026497	64332
0.0265113	64333
0.0265256	64334
0.0265396	64336
0.0265535	64338
0.0265674	64340
0.0265821	64340
0.0265953	64344
0.02661	64344
0.0266243	64345
0.026639	64345
0.0266521	64349
0.0266669	64349
0.0266816	64349
0.0266947	64353
0.0267094	64353
0.0267237	64354
0.0267385	64354
0.0267516	64358
0.0267647	64362
0.026779	64363
0.0267933	64364
0.026808	64364
0.0268219	64366
0.0268366	64366
0.0268509	64367
0.0268652	64368
0.0268799	64368
0.0268946	64368
0.0269081	64371
0.0269224	64372
0.0269367	64373
0.0269514	64373
0.0269662	64373
0.0269796	64376
0.0269935	64378
0.0270078	64379
0.0270213	64382
0.0270352	64384
0.0270495	64385
0.0270626	64389
0.0270773	64389
0.0270907	64392
0.0271026	64399
0.0271173	64399
0.0271311	64401
0.0271454	64402
0.0271601	64402
0.0271748	64402
0.0271895	64402
0.0272042	64402
0.0272189	64402
0.0272336	64402
0.0272483	64402
0.027263	64402
0.0272764	64405
0.0272911	64405
0.0273058	64405
0.0273201	64406
0.0273348	64406
0.0273495	64406
0.0273629	64409
0.0273755	64414
0.0273886	64418
0.0274033	64418
0.0274179	64418
0.0274318	64420
0.0274461	64421
0.0274607	64421
0.0274754	64421
0.0274901	64421
0.0275048	64421
0.0275195	64421
0.0275342	64421
0.0275484	64422
0.0275631	64422
0.0275774	64423
0.0275908	64426
0.0276055	64426
0.0276189	64429
0.0276331	64430
0.0276453	64436
0.0276592	64438
0.0276734	64439
0.0276877	64440
0.0277023	64440
0.0277166	64441
0.0277313	64441
0.0277459	64441
0.0277602	64442
0.0277736	64445
0.0277883	64445
0.0278012	64449
0.0278155	64450
0.0278302	64450
0.0278419	64457
0.0278557	64459
0.0278704	64459
0.027885	64459
0.0278963	64467
0.0279106	64468
0.0279244	64470
0.0279378	64473
0.0279512	64476
0.0279641	64480
0.0279788	64480
0.027993	64481
0.0280077	64481
0.0280223	64481
0.028037	64481
0.0280512	64482
0.0280658	64482
0.0280801	64483
0.0280913	64491
0.028106	64491
0.0281202	64492
0.0281348	64492
0.0281495	64492
0.0281624	64496
0.0281771	64496
0.0281909	64498
0.0282047	64500
0.0282185	64502
0.028231	64507
0.0282456	64507
0.0282598	64508
0.0282732	64511
0.0282874	64512
0.028302	64512
0.0283154	64515
0.0283287	64518
0.0283425	64520
0.0283572	64520
0.0283709	64522
0.0283843	64525
0.0283972	64529
0.0284118	64529
0.0284265	64529
0.0284407	64530
0.0284553	64530
0.0284699	64530
0.0284845	64530
0.0284992	64530
0.0285125	64533
0.0285267	64534
0.0285409	64535
0.0285542	64538
0.0285667	64543
0.0285809	64544
0.0285955	64544
0.0286101	64544
0.0286247	64544
0.0286381	64547
0.0286518	64549
0.028666	64550
0.0286806	64550
0.0286948	64551
0.0287094	64551
0.0287227	64554
0.0287374	64554
0.028752	64554
0.0287662	64555
0.0287808	64555
0.0287949	64556
0.0288083	64559
0.0288229	64559
0.0288375	64559
0.0288517	64560
0.0288663	64560
0.0288787	64565
0.0288929	64566
0.0289066	64568
0.0289212	64568
0.0289358	64568
0.0289495	64570
0.0289637	64571
0.0289783	64571
0.028992	64573
0.0290066	64573
0.0290199	64576
0.0290345	64576
0.0290491	64576
0.0290633	64577
0.0290766	64580
0.0290912	64580
0.0291053	64581
0.0291164	64589
0.029131	64589
0.0291452	64590
0.0291598	64590
0.0291744	64590
0.029189	64590
0.0292027	64592
0.0292159	64595
0.0292305	64595
0.0292442	64597
0.0292584	64598
0.0292717	64601
0.0292854	64603
0.0293	64603
0.0293137	64605
0.0293282	64605
0.0293424	64606
0.0293561	64608
0.0293707	64608
0.0293835	64612
0.0293981	64612
0.0294122	64613
0.0294268	64613
0.02944	64616
0.0294542	64617
0.0294679	64619
0.0294824	64619
0.029497	64619
0.0295116	64619
0.0295257	64620
0.0295403	64620
0.0295549	64620
0.0295686	64622
0.0295822	64624
0.0295968	64624
0.0296109	64625
0.0296255	64625
0.0296396	64626
0.0296542	64626
0.0296688	64626
0.0296833	64626
0.0296966	64629
0.0297094	64633
0.029723	64635
0.0297376	64635
0.0297522	64635
0.0297663	64636
0.0297808	64636
0.0297954	64636
0.02981	64636
0.0298245	64636
0.0298391	64636
0.0298537	64636
0.0298669	64639
0.0298805	64641
0.0298946	64642
0.0299092	64642
0.0299233	64643
0.0299379	64643
0.029952	64644
0.0299656	64646
0.0299784	64650
0.0299929	64650
[truncated: 1,466 more rows]

## Sheet: DIA-NN
FDR	N_mouse_precursors
0.000267237	3741
0.000205212	9744
0.000207684	14442
0.000202337	19765
0.000238675	20944
0.000269554	22253
0.000249412	28059
0.000247089	32369
0.000268544	33505
0.000297239	33633
0.000314771	34935
0.000335345	35772
0.00036243	35856
0.000377277	37094
0.000391441	38305
0.000417003	38353
0.000412011	41244
0.000435519	41312
0.000448039	42388
0.000463811	43101
0.000482016	43546
0.000497377	44210
0.000514864	44649
0.000537153	44656
0.00055558	44973
0.000576586	45067
0.000595514	45312
0.000607336	46075
0.00062465	46397
0.000645981	46411
0.000665779	46531
0.000685093	46677
0.000701039	47040
0.000708422	47960
0.000728393	48016
0.000742222	48467
0.000753165	49089
0.000771699	49204
0.000789394	49366
0.0008031	49767
0.0008211	49892
0.000833317	50359
0.000842675	50985
0.000862221	50987
0.000879989	51092
0.00089828	51163
0.000913473	51405
0.00093222	51442
0.000949907	51535
0.000966594	51678
0.000981543	51908
0.000998004	52052
0.00101397	52217
0.00102496	52631
0.00104115	52771
0.00105716	52916
0.00107563	52935
0.00108916	53194
0.00110493	53338
0.00112068	53479
0.00113895	53497
0.00115407	53661
0.00117122	53727
0.00118802	53807
0.00120618	53824
0.00122154	53964
0.00123804	54051
0.00125517	54108
0.00127342	54116
0.00128906	54233
0.00130584	54300
0.00132171	54403
0.00133482	54616
0.00135231	54647
0.00136881	54717
0.00138681	54726
0.00140316	54799
0.00141955	54869
0.00143702	54896
0.00145441	54925
0.00147192	54949
0.00148766	55038
0.0014956	55413
0.00150881	55589
0.00152653	55597
0.00154277	55658
0.00156031	55671
0.00157571	55760
0.00159287	55785
0.00161033	55799
0.00162599	55875
0.00164104	55970
0.00165758	56013
0.00167126	56151
0.00168577	56259
0.00170249	56292
0.00171754	56379
0.0017347	56396
0.00175237	56396
0.00176944	56415
0.00178612	56446
0.00180311	56467
0.00181943	56508
0.0018369	56513
0.00185408	56527
0.00187104	56547
0.00188819	56561
0.0019058	56561
0.00192342	56561
0.0019323	56817
0.00194942	56829
0.00196622	56850
0.00198134	56919
0.00199266	57096
0.00200527	57234
0.00202246	57240
0.00203762	57303
0.00205489	57306
0.00207212	57310
0.00208703	57378
0.00210354	57401
0.00212004	57424
0.00213597	57462
0.00215237	57487
0.00216905	57504
0.00218636	57504
0.00220348	57509
0.00222072	57511
0.00223772	57519
0.00225159	57607
0.00226824	57623
0.00228429	57654
0.00230072	57675
0.00231794	57676
0.00233447	57694
0.00235083	57716
0.00236709	57740
0.00238404	57747
0.0024004	57768
0.00241688	57786
0.00243389	57791
0.0024509	57796
0.00246739	57813
0.00248404	57826
0.0024994	57869
0.00251416	57925
0.0025309	57935
0.00254681	57964
0.00256397	57964
0.002581	57967
0.00259722	57988
0.00261231	58034
0.00262905	58043
0.00264555	58057
0.00266108	58092
0.00267802	58096
0.00269385	58124
0.00271068	58130
0.00272769	58132
0.00274358	58158
0.00276035	58165
0.00277721	58170
0.00279406	58175
0.00281063	58186
0.00282617	58218
0.00284266	58230
0.002859	58245
0.00287391	58289
0.00288993	58310
0.00290643	58321
0.00292338	58323
0.00293992	58333
0.00295363	58399
0.0029705	58402
0.00298711	58410
0.00300357	58421
0.00302017	58429
0.0030364	58444
0.0030533	58446
0.00306905	58470
0.00308558	58479
0.00310252	58480
0.00311866	58496
0.00313565	58496
0.00315167	58514
0.00316822	58522
0.00318406	58543
0.00320076	58548
0.00321757	58551
0.00323437	58554
0.00325034	58572
0.00326703	58577
0.00328287	58597
0.00329904	58611
0.00331559	58618
0.00333226	58623
0.00334914	58624
0.0033658	58629
0.00338274	58629
0.00339893	58642
0.00341558	58647
0.00343193	58657
0.00344874	58659
0.00346309	58703
0.00347994	58704
0.00349579	58722
0.00351264	58723
0.0035277	58754
0.00354448	58756
0.00356077	58766
0.00357657	58784
0.00359273	58796
0.00360888	58808
0.00362546	58813
0.00364166	58824
0.00365854	58824
0.00367336	58857
0.00369016	58858
0.00370615	58872
0.00372169	58893
0.00373626	58929
0.00375279	58934
0.00376963	58934
0.00378634	58936
0.00380305	58938
0.00381944	58945
0.00383627	58945
0.00385291	58948
0.00386922	58956
0.00388605	58956
0.00390031	58995
0.00391713	58995
0.00393395	58995
0.00395077	58995
0.00396752	58996
0.00398353	59008
0.00400007	59012
0.00401688	59012
0.00403226	59033
0.0040464	59072
0.00406257	59081
0.00407902	59086
0.00409567	59088
0.00411003	59123
0.00412659	59126
0.00414176	59149
0.00415699	59171
0.00417249	59189
0.00418797	59207
0.0042038	59220
0.00422026	59224
0.00423672	59228
0.00425289	59236
0.00426776	59262
0.00428391	59270
0.00429977	59282
0.00431614	59287
0.00433249	59292
0.0043471	59321
0.00436373	59322
0.00437729	59365
0.00439317	59376
0.00440964	59379
0.00442508	59396
0.00444154	59399
0.00445808	59401
0.00447461	59403
0.00449122	59404
0.0045073	59412
0.00452337	59420
0.00453959	59426
0.00455627	59426
0.00457286	59427
0.004589	59434
0.00460536	59438
0.00462195	59439
0.00463855	59440
0.00465147	59488
0.0046675	59496
0.00468376	59501
0.00469947	59513
0.00471596	59515
0.00473157	59528
0.00474575	59559
0.00476198	59564
0.00477789	59573
0.00479436	59575
0.00480954	59593
0.00482616	59593
0.00484059	59620
0.00485696	59623
0.00487316	59628
0.00488977	59628
0.00490605	59632
0.00492266	59632
0.00493918	59633
0.00495446	59649
0.00497097	59650
0.00498657	59662
0.00500283	59666
0.00501884	59673
0.00503375	59693
0.0050495	59703
0.00506481	59718
0.00507986	59736
0.00509541	59748
0.00511156	59753
0.00512778	59757
0.00514177	59787
0.00515755	59796
0.00517402	59797
0.00518962	59808
0.00520582	59812
0.00522237	59812
0.00523865	59815
0.00525441	59824
0.00526928	59843
0.00528485	59854
0.00530059	59863
0.00531667	59868
0.00533293	59871
0.00534937	59872
0.00536482	59884
0.00538134	59884
0.00539768	59886
0.0054142	59886
0.00542874	59908
0.00544516	59909
0.00546131	59913
0.00547781	59913
0.00549405	59916
0.00551056	59916
0.00552688	59918
0.00554329	59919
0.0055598	59919
0.0055763	59919
0.00559132	59935
0.0056067	59947
0.00562161	59964
0.0056367	59979
0.00565309	59980
0.00566948	59981
0.0056854	59987
0.00570093	59997
0.00571722	59999
0.0057336	60000
0.00574979	60003
0.00576598	60006
0.00578217	60009
0.00579691	60027
0.00581309	60030
0.00582946	60031
0.00584553	60035
0.00586161	60039
0.00587787	60041
0.00589131	60072
0.00590639	60086
0.00592264	60088
0.00593869	60092
0.00595465	60097
0.00597069	60101
0.00598713	60101
0.00600268	60110
0.00601892	60112
0.00603535	60112
0.00605039	60126
0.00606632	60131
0.00608214	60137
0.00609756	60147
0.00611308	60156
0.00612909	60160
0.0061448	60167
0.00616111	60168
0.00617753	60168
0.00619241	60183
0.00620759	60195
0.00622133	60221
0.00623608	60237
0.00625247	60237
0.00626866	60239
0.00628474	60242
0.00630082	60245
0.006317	60247
0.00633277	60253
0.00634853	60259
0.00636491	60259
0.00638119	60260
0.00639683	60267
0.00641322	60267
0.00642896	60273
0.00644481	60278
0.00646108	60279
0.00647564	60296
0.00649147	60301
0.00650709	60308
0.00652292	60313
0.0065381	60324
0.00655425	60326
0.00656974	60334
0.0065861	60334
0.00660104	60347
0.00661674	60353
0.00663309	60353
0.0066466	60379
0.00666239	60384
0.00667807	60390
0.00669397	60394
0.00670975	60399
0.00672587	60401
0.0067422	60401
0.00675698	60415
0.00677253	60422
0.00678863	60424
0.00680395	60433
0.00681949	60440
0.00683547	60443
0.00685179	60443
0.00686721	60451
0.0068833	60453
0.00689904	60458
0.00691502	60461
0.00693064	60467
0.00694638	60472
0.00696178	60480
0.00697739	60486
0.00699358	60487
0.00700931	60492
0.00702561	60492
0.00704144	60496
0.00705774	60496
0.00707392	60497
0.0070901	60498
0.0071064	60498
0.00712223	60502
0.00713852	60502
0.0071547	60503
0.00717099	60503
0.00718681	60507
0.00720192	60517
0.00721773	60521
0.00723378	60523
0.00725006	60523
0.00726611	60525
0.00728215	60527
0.00729735	60536
0.00731052	60562
0.00732679	60562
0.0073427	60565
0.00735728	60579
0.00737342	60580
0.00738945	60582
0.00740571	60582
0.00742124	60588
0.00743665	60595
0.00745279	60596
0.00746843	60601
0.00748469	60601
0.00749971	60611
0.00751597	60611
0.00753185	60614
0.00754785	60616
0.00756336	60622
0.00757873	60629
0.00759485	60630
0.00761047	60635
0.00762622	60639
0.00764233	60640
0.00765845	60641
0.00767468	60641
0.00769017	60647
0.00770237	60679
0.0077186	60679
0.00773356	60689
0.00774953	60691
0.00776537	60694
0.0077807	60701
0.00779667	60703
0.00781276	60704
0.00782833	60709
0.00784455	60709
0.00786076	60709
0.00787582	60718
0.0078919	60719
0.00790811	60719
0.00792367	60724
0.00793806	60738
0.00795414	60739
0.00797021	60740
0.00798628	60741
0.00800235	60742
0.00801855	60742
0.00803449	60744
0.00805043	60746
0.00806636	60748
0.00808137	60757
0.00809703	60761
0.00811296	60763
0.00812875	60766
0.00814441	60770
0.00816047	60771
0.00817665	60771
0.0081915	60781
0.00820729	60784
0.00822119	60801
0.00823723	60802
0.00825301	60805
0.00826918	60805
0.00828495	60808
0.00830058	60812
0.00831675	60812
0.00833252	60815
0.00834814	60819
0.00836431	60819
0.00838048	60819
0.00839665	60819
0.00841144	60829
0.00842761	60829
0.00844336	60832
0.00845924	60834
0.0084743	60842
0.0084888	60854
0.00850481	60855
0.00852083	60856
0.00853476	60872
0.00855035	60876
0.0085658	60881
0.00858125	60886
0.00859669	60891
0.00861283	60891
0.00862841	60895
0.00864399	60899
0.00865984	60901
0.00867555	60904
0.00869098	60909
0.00870641	60914
0.00872254	60914
0.00873867	60914
0.00875395	60920
0.00876822	60933
0.00878349	60939
0.00879961	60939
0.00881516	60943
0.00883013	60951
0.00884625	60951
0.00886193	60954
0.00887689	60962
0.00889243	60966
0.00890825	60968
0.00892378	60972
0.00893989	60972
0.008956	60972
0.00897094	60980
0.00898676	60982
0.00900213	60987
0.00901794	60989
0.00903389	60990
0.00904955	60993
0.00906492	60998
0.00908101	60998
0.00909578	61007
0.00911188	61007
0.00912693	61014
0.00914288	61015
0.00915867	61017
0.00917476	61017
0.00919055	61019
0.00920499	61030
0.00922108	61030
0.00923686	61032
0.00925295	61032
0.00926873	61034
0.00928481	61034
0.00930044	61037
0.00931652	61037
0.00933199	61041
0.00934716	61047
0.00936308	61048
0.00937901	61049
0.00939493	61050
0.00941039	61054
0.00942616	61056
0.00944192	61058
0.00945676	61066
0.00947237	61069
0.00948782	61073
0.00950311	61078
0.0095181	61085
0.009534	61086
0.00954944	61090
0.00956503	61093
0.00958031	61098
0.00959575	61102
0.0096118	61102
0.00962723	61106
0.00964078	61122
0.00965667	61123
0.00967272	61123
0.00968876	61123
0.00970465	61124
0.00972006	61128
0.00973469	61137
0.00975041	61139
0.00976455	61151
0.00977995	61155
0.00979456	61164
0.00981027	61166
0.0098263	61166
0.00984201	61168
0.00985788	61169
0.00987359	61171
0.00988865	61177
0.00990468	61177
0.00992022	61180
0.00993624	61180
0.0099521	61181
0.00996748	61185
0.0099835	61185
0.00999919	61187
0.010015	61188
0.0100309	61189
0.0100468	61190
0.0100624	61192
0.0100785	61192
0.0100943	61193
0.0101103	61193
0.0101257	61197
0.0101417	61197
0.010157	61201
0.0101726	61204
0.0101881	61207
0.0102033	61212
0.0102193	61212
0.0102338	61221
0.0102498	61221
0.0102656	61222
0.0102816	61222
0.0102976	61222
0.0103133	61224
0.0103283	61230
0.0103439	61232
0.0103599	61232
0.0103759	61232
0.0103891	61249
0.0104044	61253
0.0104199	61256
0.0104348	61262
0.0104507	61263
0.0104665	61264
0.0104823	61265
0.0104983	61265
0.0105142	61265
0.0105302	61265
0.0105462	61265
0.0105622	61265
0.0105777	61268
0.0105929	61272
0.0106089	61272
0.0106249	61272
0.0106409	61272
0.010656	61277
0.0106718	61278
0.0106878	61278
0.0107036	61279
0.0107185	61285
0.0107345	61285
0.0107504	61285
0.0107654	61291
0.0107813	61291
0.0107969	61293
0.0108129	61293
0.0108282	61297
0.0108441	61297
0.0108601	61297
0.0108747	61305
0.0108901	61308
0.010905	61314
0.0109209	61314
0.0109357	61321
0.0109513	61323
0.010967	61324
0.0109826	61326
0.010997	61335
0.0110129	61335
0.0110287	61336
0.0110445	61337
0.0110599	61340
0.0110753	61343
0.0110912	61343
0.0111072	61343
0.0111231	61343
0.0111391	61343
0.011155	61343
0.0111709	61343
0.0111867	61344
0.0112026	61344
0.0112182	61346
0.0112338	61348
0.0112494	61350
0.0112647	61353
0.0112807	61353
0.0112957	61358
0.0113107	61363
0.0113267	61363
0.0113426	61363
0.0113583	61364
0.0113726	61373
0.0113876	61378
0.0114032	61380
0.0114178	61387
0.0114337	61387
0.0114495	61388
0.0114654	61388
0.0114811	61389
0.011497	61389
0.0115126	61391
0.0115283	61392
0.0115429	61399
0.0115588	61399
0.0115733	61407
0.0115884	61411
0.0116043	61411
0.01162	61412
0.0116346	61419
0.0116502	61421
0.0116657	61423
0.0116801	61431
0.0116958	61432
0.0117115	61433
0.0117267	61437
0.0117414	61443
0.0117569	61445
0.0117728	61445
0.0117887	61445
0.0118031	61453
0.0118188	61454
0.0118347	61454
0.0118504	61455
0.0118661	61456
0.0118814	61459
0.0118969	61461
0.0119128	61461
0.0119287	61461
0.0119434	61467
0.011957	61479
0.0119729	61479
0.0119886	61480
0.012004	61482
0.0120197	61483
0.0120339	61492
0.012049	61496
0.0120648	61496
0.0120799	61500
0.0120956	61501
0.0121111	61503
0.0121266	61505
0.0121415	61510
0.0121571	61511
0.0121724	61514
0.0121881	61515
0.0122039	61515
0.0122192	61518
0.0122351	61518
0.0122509	61518
0.012266	61522
0.0122819	61522
0.0122975	61523
0.0123132	61524
0.012329	61524
0.0123447	61525
0.0123599	61528
0.0123756	61529
0.0123907	61533
0.0124063	61534
0.0124212	61539
0.0124368	61540
0.0124527	61540
0.0124679	61543
0.0124838	61543
0.0124996	61543
0.012515	61545
0.0125307	61546
0.0125463	61547
0.0125616	61550
0.0125772	61551
0.0125926	61553
0.0126048	61571
0.0126205	61572
0.0126353	61577
0.0126505	61580
0.0126663	61580
0.0126822	61580
0.0126966	61587
0.0127106	61596
0.0127262	61597
0.0127418	61598
0.0127564	61604
0.0127722	61604
0.0127866	61611
0.0128024	61611
0.0128176	61614
0.0128332	61615
0.0128487	61617
0.0128643	61618
0.0128782	61627
0.012893	61632
0.0129088	61632
0.0129246	61632
0.0129402	61633
0.0129554	61636
0.012971	61637
0.0129862	61640
0.0130014	61643
0.0130172	61643
0.0130323	61646
0.0130479	61647
0.0130635	61648
0.0130793	61648
0.0130947	61650
0.0131099	61653
0.0131255	61654
0.013141	61655
0.0131564	61657
0.013172	61658
0.0131878	61658
0.0132036	61658
0.0132187	61661
0.0132341	61663
0.0132499	61663
0.0132655	61664
0.0132806	61667
0.0132964	61667
0.0133122	61667
0.0133269	61672
0.0133423	61674
0.0133579	61675
0.0133736	61675
0.0133894	61675
0.0134046	61678
0.0134203	61678
0.0134353	61682
0.0134506	61684
0.013466	61686
0.0134815	61687
0.0134967	61690
0.0135114	61695
0.0135267	61697
0.0135422	61698
0.0135576	61700
0.0135734	61700
0.0135891	61700
0.0136045	61702
0.0136196	61705
0.0136345	61709
0.0136498	61711
0.0136643	61717
0.0136794	61720
0.0136943	61724
0.01371	61724
0.0137256	61725
0.0137413	61725
0.0137571	61725
0.0137722	61728
0.0137879	61728
0.0138035	61729
0.0138179	61735
0.0138336	61735
0.0138485	61739
0.0138638	61741
0.0138796	61741
0.0138931	61751
0.0139088	61751
0.0139246	61751
0.0139392	61756
0.0139543	61759
0.0139698	61760
0.0139853	61761
0.0140006	61763
0.0140162	61764
0.0140319	61764
0.0140476	61764
0.0140634	61764
0.0140782	61768
0.0140937	61769
0.0141092	61770
0.014125	61770
0.0141398	61774
0.0141555	61774
0.0141706	61777
0.0141856	61780
0.0142011	61781
0.0142169	61781
0.0142321	61783
0.0142474	61785
0.0142622	61789
0.014278	61789
0.0142937	61789
0.0143083	61794
0.014324	61794
0.0143397	61794
0.0143552	61795
0.0143709	61795
0.0143867	61795
0.0144024	61795
0.0144181	61795
0.0144327	61800
0.0144484	61800
0.0144625	61807
0.014478	61808
0.014493	61811
0.0145078	61815
0.0145223	61820
0.0145378	61821
0.0145533	61822
0.014569	61822
0.0145847	61822
0.0145999	61824
0.0146154	61825
0.0146309	61826
0.0146466	61826
0.0146616	61829
0.0146773	61829
0.0146928	61830
0.0147085	61830
0.0147239	61831
0.0147396	61831
0.0147553	61831
0.0147706	61833
0.0147841	61842
0.0147989	61846
0.0148143	61847
0.01483	61847
0.0148455	61848
0.0148612	61848
0.0148769	61848
0.0148919	61851
0.0149064	61856
0.014922	61856
0.0149377	61856
0.014952	61862
0.0149674	61863
0.0149829	61864
0.0149983	61865
0.0150138	61866
0.0150295	61866
0.0150451	61866
0.0150608	61866
0.015076	61868
0.0150917	61868
0.0151074	61868
0.0151226	61870
0.0151373	61874
0.015153	61874
0.0151684	61875
0.0151833	61878
0.015199	61878
0.0152147	61878
0.0152301	61879
0.0152451	61882
0.0152588	61890
0.0152742	61891
0.0152899	61891
0.0153056	61891
0.0153212	61891
0.0153366	61892
0.0153523	61892
0.015367	61896
0.0153822	61898
0.0153969	61902
0.0154123	61903
0.0154279	61903
0.0154431	61905
0.015458	61908
0.0154732	61910
0.0154886	61911
0.0155033	61915
0.0155189	61915
0.0155346	61915
0.01555	61916
0.0155644	61921
0.0155795	61923
0.0155947	61925
0.0156103	61925
0.0156252	61928
0.0156401	61931
0.0156555	61932
0.0156707	61934
0.0156856	61937
0.015701	61938
0.0157161	61940
0.0157315	61941
0.0157472	61941
0.0157625	61942
0.0157782	61942
0.0157931	61945
0.0158087	61945
0.0158241	61946
0.0158392	61948
0.0158546	61949
0.0158702	61949
0.0158856	61950
0.0159008	61952
0.0159164	61952
0.015932	61952
0.0159471	61954
0.0159623	61956
0.0159779	61956
0.015993	61958
0.0160086	61958
0.0160243	61958
0.0160396	61959
0.016055	61960
0.0160706	61960
0.0160863	61960
0.0161019	61960
0.016117	61962
0.0161324	61963
0.0161464	61969
0.0161621	61969
0.0161743	61982
0.0161887	61987
0.0162038	61989
0.0162191	61990
0.0162347	61990
0.0162504	61990
0.0162649	61994
0.01628	61996
0.0162956	61996
0.016311	61997
0.0163263	61998
0.0163419	61998
0.016357	62000
0.0163726	62000
0.0163882	62000
0.0164036	62001
0.0164184	62004
0.0164335	62006
0.0164491	62006
0.0164636	62010
0.016479	62011
0.0164946	62011
0.0165099	62012
0.016525	62014
0.0165403	62015
0.0165557	62016
0.0165713	62016
0.0165861	62019
0.0166017	62019
0.016617	62020
0.0166323	62021
0.0166479	62021
0.0166635	62021
0.0166791	62021
0.0166944	62022
0.01671	62022
0.0167256	62022
0.0167412	62022
0.0167568	62022
0.0167716	62025
0.0167866	62027
0.0168003	62034
0.0168159	62034
0.016831	62036
0.0168465	62036
0.0168621	62036
0.0168774	62037
0.0168925	62039
0.0169081	62039
0.0169228	62042
0.0169381	62043
0.0169534	62044
0.0169688	62045
0.0169835	62048
0.0169986	62050
0.0170136	62052
0.0170289	62053
0.0170442	62054
0.0170595	62055
0.0170751	62055
0.0170906	62055
0.0171062	62055
0.0171218	62055
0.017136	62060
0.0171515	62060
0.0171666	62062
0.0171821	62062
0.0171971	62064
0.0172127	62064
0.0172272	62068
0.0172422	62070
0.0172578	62070
0.017273	62071
0.0172883	62072
0.0173039	62072
0.0173194	62072
0.0173345	62074
0.0173495	62076
0.0173647	62077
0.0173797	62079
0.0173953	62079
0.0174108	62079
0.0174256	62082
0.0174408	62083
0.0174561	62084
0.0174717	62084
0.0174872	62084
0.0175025	62085
0.017518	62085
0.0175333	62086
0.0175489	62086
0.0175638	62088
0.0175786	62091
0.0175938	62092
0.0176085	62095
0.0176238	62096
0.0176385	62099
0.0176538	62100
0.0176693	62100
0.0176846	62101
0.0177001	62101
0.0177151	62103
0.0177303	62104
0.0177459	62104
0.0177614	62104
0.0177769	62104
0.0177919	62106
0.0178072	62107
0.0178227	62107
0.0178379	62108
0.0178535	62108
0.017869	62108
0.0178845	62108
0.0179001	62108
0.0179156	62108
0.0179306	62110
0.0179461	62110
0.0179616	62110
0.0179763	62113
0.0179918	62113
0.0180071	62114
0.018022	62116
0.0180372	62117
0.0180528	62117
0.0180683	62117
0.0180838	62117
0.018099	62118
0.0181146	62118
0.0181289	62122
0.0181445	62122
0.0181588	62126
0.0181741	62127
0.0181893	62128
0.0182048	62128
0.0182195	62131
0.018235	62131
0.0182499	62133
0.0182651	62134
0.0182806	62134
0.0182962	62134
0.0183108	62137
0.018326	62138
0.0183412	62139
0.0183567	62139
0.0183722	62139
0.0183878	62139
0.0184033	62139
0.0184182	62141
0.0184337	62141
0.0184492	62141
0.0184647	62141
0.0184796	62143
0.0184951	62143
0.0185106	62143
0.018525	62147
0.0185405	62147
0.018556	62147
0.0185709	62149
0.0185864	62149
0.0185989	62159
0.0186144	62159
0.0186293	62161
0.0186445	62162
0.0186588	62166
0.0186723	62173
0.0186878	62173
0.0187024	62176
0.0187175	62177
0.018733	62177
0.0187485	62177
0.018764	62177
0.0187792	62178
0.0187947	62178
0.0188099	62179
0.0188253	62179
0.0188405	62180
0.0188545	62185
0.01887	62185
0.0188855	62185
0.0189001	62188
0.018915	62190
0.0189301	62191
0.0189456	62191
0.0189599	62195
0.0189748	62197
0.0189902	62197
0.0190057	62197
0.0190212	62197
0.0190358	62200
0.0190506	62202
0.0190652	62205
0.0190807	62205
0.0190955	62207
0.0191098	62211
0.019125	62212
0.0191392	62216
0.0191541	62218
0.0191689	62220
0.0191844	62220
0.0191998	62220
0.0192153	62220
0.0192308	62220
0.0192459	62221
0.0192614	62221
0.0192759	62224
0.0192893	62231
0.0193041	62233
0.0193196	62233
0.019335	62233
0.0193502	62234
0.0193653	62235
0.0193805	62236
0.0193959	62236
0.0194104	62239
0.0194253	62241
0.0194407	62241
0.0194553	62244
0.0194701	62246
0.0194846	62249
0.0195001	62249
0.0195155	62249
0.0195309	62249
0.0195464	62249
0.0195618	62249
0.0195748	62257
0.0195899	62258
0.0196051	62259
0.0196202	62260
0.0196353	62261
0.0196508	62261
0.0196662	62261
0.0196816	62261
0.0196971	62261
0.0197116	62264
0.019727	62264
0.0197415	62267
0.0197569	62267
0.0197717	62269
0.0197862	62272
0.0198017	62272
0.0198171	62272
0.0198322	62273
0.0198473	62274
0.0198624	62275
0.0198779	62275
0.0198933	62275
0.0199087	62275
0.0199241	62275
0.0199393	62276
0.0199547	62276
0.0199701	62276
0.0199855	62276
0.02	62279
0.0200148	62281
0.0200302	62281
0.0200456	62281
0.020061	62281
0.0200765	62281
0.0200906	62285
0.020106	62285
0.0201215	62285
0.0201366	62286
0.020152	62286
0.0201674	62286
0.0201822	62288
0.0201976	62288
0.020213	62288
0.0202265	62294
0.0202416	62295
0.020257	62295
0.0202724	62295
0.0202875	62296
0.0203029	62296
0.0203173	62299
0.0203321	62301
0.0203475	62301
0.0203629	62301
0.020378	62302
0.0203928	62304
0.0204082	62304
0.0204232	62305
0.0204383	62306
0.0204531	62308
0.0204682	62309
0.0204829	62311
0.020498	62312
0.0205134	62312
0.0205281	62314
0.0205435	62314
0.0205576	62318
0.0205727	62319
0.0205881	62319
0.0206035	62319
0.0206186	62320
0.0206339	62320
0.020649	62321
0.0206644	62321
0.0206795	62322
0.0206932	62327
0.0207086	62327
0.020724	62327
0.0207387	62329
0.0207541	62329
0.0207695	62329
0.0207836	62333
0.020799	62333
0.0208124	62339
0.0208274	62340
0.0208428	62340
0.0208582	62340
0.0208736	62340
0.020888	62343
0.0209034	62343
0.0209187	62343
0.0209338	62344
0.0209492	62344
0.0209639	62346
0.0209789	62347
0.020994	62348
0.0210093	62348
0.021024	62350
0.0210394	62350
0.0210548	62350
0.0210692	62353
0.0210845	62353
0.0210996	62354
0.0211146	62355
0.02113	62355
0.0211443	62358
0.0211597	62358
0.0211751	62358
0.0211904	62358
0.0212051	62360
0.0212205	62360
0.0212355	62361
0.0212505	62362
0.0212656	62363
0.0212799	62366
0.021295	62367
0.021309	62371
0.0213243	62371
0.0213397	62371
0.021355	62371
0.0213704	62371
0.0213854	62372
0.0213998	62375
0.0214145	62377
0.0214298	62377
0.0214448	62378
0.0214592	62381
0.0214738	62383
0.0214878	62387
0.0215028	62388
0.0215179	62389
0.0215332	62389
0.0215482	62390
0.0215636	62390
0.0215782	62392
0.0215936	62392
0.0216089	62392
0.0216242	62392
0.0216393	62393
0.0216536	62396
0.0216689	62396
0.0216843	62396
0.0216993	62397
0.0217129	62402
0.0217282	62402
0.0217436	62402
0.0217582	62404
0.0217725	62407
0.0217879	62407
0.0218032	62407
0.0218185	62407
0.0218339	62407
0.0218492	62407
0.0218645	62407
0.0218798	62407
0.0218948	62408
0.0219102	62408
0.0219255	62408
0.0219405	62409
0.0219558	62409
0.0219711	62409
0.0219861	62410
0.0220011	62411
0.0220161	62412
0.0220311	62413
0.0220457	62415
0.0220593	62420
0.0220746	62420
0.0220899	62420
0.0221052	62420
0.0221202	62421
0.0221345	62424
0.0221491	62426
0.0221644	62426
0.0221798	62426
0.0221951	62426
0.0222104	62426
0.0222254	62427
0.0222389	62432
0.0222539	62433
0.0222692	62433
0.0222845	62433
0.0222995	62434
0.0223148	62434
0.0223287	62438
0.022344	62438
0.0223593	62438
0.0223746	62438
0.0223899	62438
0.0224052	62438
0.0224205	62438
0.0224344	62442
0.0224494	62443
0.0224643	62444
0.0224796	62444
0.022495	62444
0.0225095	62446
0.0225248	62446
0.0225401	62446
0.0225551	62447
0.0225658	62460
0.0225804	62462
0.0225953	62463
0.0226103	62464
0.0226245	62467
0.0226398	62467
0.0226547	62468
0.02267	62468
0.0226853	62468
0.0226992	62472
0.0227127	62477
0.022728	62477
0.0227433	62477
0.0227586	62477
0.0227717	62483
0.0227866	62484
0.0228019	62484
0.0228168	62485
0.0228321	62485
0.0228474	62485
0.0228623	62486
0.0228762	62490
0.0228915	62490
0.0229064	62491
0.0229217	62491
0.0229369	62491
0.0229515	62493
0.022966	62495
0.0229799	62499
0.0229948	62500
0.0230097	62501
0.023025	62501
0.0230399	62502
0.0230544	62504
0.0230686	62507
0.0230839	62507
0.0230992	62507
0.0231141	62508
0.023129	62509
0.0231442	62509
0.0231591	62510
0.023174	62511
0.0231893	62511
0.0232046	62511
0.0232198	62511
0.023234	62514
0.0232485	62516
0.0232638	62516
0.0232791	62516
0.0232943	62516
0.0233089	62518
0.0233241	62518
0.023339	62519
0.0233539	62520
0.0233688	62521
0.023384	62521
0.0233982	62524
0.0234135	62524
0.0234287	62524
0.0234432	62526
0.0234574	62529
0.0234726	62529
0.0234875	62530
0.0235028	62530
0.0235173	62532
0.0235322	62533
0.023547	62534
0.0235619	62535
0.0235768	62536
0.023592	62536
0.0236051	62542
0.0236203	62542
0.0236345	62545
0.023649	62547
0.0236627	62551
0.023678	62551
0.0236932	62551
0.0237084	62551
0.0237229	62553
0.0237382	62553
0.0237534	62553
0.0237686	62553
0.0237839	62553
0.0237987	62554
0.023814	62554
0.0238292	62554
0.0238441	62555
0.0238582	62558
0.0238731	62559
0.0238883	62559
0.0239035	62559
0.0239176	62562
0.0239329	62562
0.0239481	62562
0.0239629	62563
0.0239778	62564
0.0239919	62567
0.0240071	62567
0.0240216	62569
0.0240353	62573
0.0240494	62576
0.0240643	62577
0.0240795	62577
0.0240947	62577
0.0241099	62577
0.0241244	62579
0.0241392	62580
0.0241544	62580
0.0241697	62580
0.0241849	62580
0.0241997	62581
0.0242142	62583
0.0242279	62587
0.0242431	62587
0.0242583	62587
0.0242735	62587
0.0242883	62588
0.0243036	62588
0.024318	62590
0.0243325	62592
0.0243477	62592
0.0243625	62593
0.0243773	62594
0.0243925	62594
0.0244077	62594
0.0244226	62595
0.0244378	62595
0.0244522	62597
0.024467	62598
0.0244807	62602
0.0244959	62602
0.0245107	62603
0.0245259	62603
0.0245404	62605
0.0245556	62605
0.0245704	62606
0.0245829	62613
0.0245977	62614
0.0246121	62616
0.0246266	62618
0.0246417	62618
0.0246562	62620
0.0246714	62620
0.0246866	62620
0.0247017	62620
0.0247158	62623
0.024731	62623
0.024745	62626
0.0247602	62626
0.0247754	62626
0.0247906	62626
0.0248054	62627
0.0248205	62627
0.0248353	62628
0.0248505	62628
0.0248653	62629
0.0248793	62632
0.0248945	62632
0.0249078	62637
0.0249218	62640
0.0249366	62641
0.024951	62643
0.0249658	62644
0.0249805	62645
0.0249957	62645
0.0250101	62647
0.0250241	62650
0.0250393	62650
0.0250545	62650
0.0250685	62653
0.0250836	62653
0.0250988	62653
0.0251132	62655
0.0251284	62655
0.0251435	62655
0.0251587	62655
0.0251739	62655
0.0251883	62657
0.0252026	62659
0.0252178	62659
0.0252322	62661
0.0252469	62662
0.0252621	62662
0.0252769	62663
0.0252916	62664
0.0253068	62664
0.025322	62664
0.0253371	62664
0.0253515	62666
0.0253667	62666
0.0253818	62666
0.025397	62666
0.0254121	62666
0.0254269	62667
0.0254413	62669
0.0254564	62669
0.0254712	62670
0.0254859	62671
0.0255011	62671
0.0255162	62671
0.0255314	62671
0.0255461	62672
0.0255613	62672
0.0255764	62672
0.0255912	62673
0.0256059	62674
0.0256207	62675
0.0256358	62675
0.025651	62675
0.0256661	62675
0.0256805	62677
0.0256956	62677
0.0257108	62677
0.0257255	62678
0.0257399	62680
0.0257546	62681
0.0257698	62681
0.0257841	62683
0.0257992	62683
0.0258144	62683
0.0258295	62683
0.0258434	62686
0.0258586	62686
0.0258737	62686
0.0258889	62686
0.025904	62686
0.0259191	62686
0.0259331	62689
0.0259474	62691
0.0259621	62692
0.0259773	62692
0.0259924	62692
0.0260075	62692
0.0260227	62692
0.0260378	62692
0.0260517	62695
0.0260668	62695
0.026082	62695
0.0260967	62696
0.0261118	62696
0.0261265	62697
0.0261417	62697
0.026156	62699
0.0261699	62702
0.026185	62702
0.0261989	62705
0.0262128	62708
0.0262275	62709
0.0262426	62709
0.0262578	62709
0.0262729	62709
0.026288	62709
0.0263031	62709
0.026317	62712
0.0263321	62712
0.0263468	62713
0.026362	62713
0.0263771	62713
0.0263922	62713
0.0264073	62713
0.0264224	62713
0.0264375	62713
0.0264526	62713
0.0264678	62713
0.0264825	62714
0.0264976	62714
0.0265127	62714
0.026527	62716
0.0265421	62716
0.0265572	62716
0.0265723	62716
0.0265862	62719
0.0266009	62720
0.026616	62720
0.0266311	62720
0.0266462	62720
0.0266613	62720
0.0266751	62723
0.0266886	62727
0.0267037	62727
0.0267188	62727
0.0267335	62728
0.0267478	62730
0.0267624	62731
0.0267771	62732
0.0267918	62733
0.0268065	62734
0.0268216	62734
0.0268367	62734
0.0268514	62735
0.026866	62736
0.0268799	62739
0.026895	62739
0.0269101	62739
0.0269247	62740
0.0269398	62740
0.0269541	62742
0.0269688	62743
0.0269834	62744
0.0269985	62744
0.0270136	62744
0.0270287	62744
0.0270438	62744
0.0270589	62744
0.0270731	62746
0.0270882	62746
0.0271033	62746
0.0271184	62746
0.0271335	62746
0.0271481	62747
0.0271632	62747
0.0271783	62747
0.027193	62748
0.027208	62748
0.0272231	62748
0.0272369	62751
0.027252	62751
0.0272671	62751
0.0272822	62751
0.0272972	62751
0.0273119	62752
0.0273266	62753
0.0273408	62755
0.027355	62757
0.0273701	62757
0.027383	62762
0.027396	62767
0.0274102	62769
0.0274253	62769
0.0274403	62769
0.027455	62770
0.0274701	62770
0.0274851	62770
0.0274998	62771
0.0275144	62772
0.0275295	62772
0.0275445	62772
0.0275592	62773
0.0275725	62777
0.0275876	62777
0.0276022	62778
0.0276173	62778
0.0276319	62779
0.0276448	62784
0.0276599	62784
0.0276741	62786
0.0276892	62786
0.0277042	62786
0.0277188	62787
0.0277335	62788
0.0277481	62789
0.0277632	62789
0.0277782	62789
0.0277933	62789
0.0278083	62789
0.0278234	62789
0.0278384	62789
0.0278535	62789
0.0278685	62789
0.0278836	62789
0.0278982	62790
0.0279128	62791
0.027927	62793
0.0279407	62796
0.0279558	62796
0.02797	62798
0.027985	62798
0.0280001	62798
0.0280151	62798
0.0280302	62798
0.0280452	62798
0.0280602	62798
0.0280753	62798
0.0280903	62798
0.0281054	62798
0.0281204	62798
0.0281346	62800
0.0281487	62802
0.0281633	62803
0.0281775	62805
0.0281926	62805
0.0282076	62805
0.0282222	62806
0.0282372	62806
0.0282523	62806
0.0282669	62807
0.0282815	62808
0.0282965	62808
0.0283115	62808
0.0283266	62808
0.0283416	62808
0.0283562	62809
0.0283712	62809
0.0283862	62809
0.0284008	62810
0.0284159	62810
0.0284296	62813
0.0284446	62813
0.0284592	62814
0.0284733	62816
0.0284879	62817
0.0285029	62817
0.0285171	62819
0.0285317	62820
0.0285467	62820
0.0285617	62820
0.0285758	62822
0.02859	62824
0.0286046	62825
0.0286191	62826
0.0286337	62827
0.0286487	62827
0.0286637	62827
0.0286783	62828
0.0286933	62828
0.0287079	62829
0.0287225	62830
0.0287375	62830
0.0287521	62831
0.0287666	62832
0.0287808	62834
0.0287953	62835
0.0288103	62835
0.0288253	62835
0.0288404	62835
0.0288545	62837
0.028869	62838
0.028884	62838
0.0288986	62839
0.0289136	62839
0.0289282	62840
0.0289423	62842
0.0289573	62842
0.0289723	62842
0.0289869	62843
0.0290019	62843
0.0290164	62844
0.0290314	62844
0.0290464	62844
0.0290614	62844
0.029076	62845
0.029091	62845
0.0291055	62846
0.0291201	62847
0.0291346	62848
0.0291492	62849
0.0291628	62852
0.0291774	62853
0.0291919	62854
0.0292069	62854
0.0292219	62854
0.0292369	62854
0.0292519	62854
0.029266	62856
0.0292809	62856
0.0292959	62856
0.0293109	62856
0.029325	62858
0.02934	62858
0.029355	62858
0.0293686	62861
0.0293827	62863
0.0293972	62864
0.0294122	62864
0.0294258	62867
0.0294395	62870
0.0294535	62872
0.0294685	62872
0.0294835	62872
0.0294985	62872
0.0295125	62874
0.0295253	62879
0.0295398	62880
0.0295543	62881
0.0295688	62882
0.0295838	62882
0.0295979	62884
0.0296128	62884
0.0296273	62885
0.0296423	62885
0.0296568	62886
0.0296718	62886
0.0296868	62886
0.0297008	62888
0.0297149	62890
0.0297299	62890
0.0297444	62891
0.0297593	62891
0.0297738	62892
0.0297883	62893
0.0298033	62893
0.0298178	62894
0.0298319	62896
0.0298464	62897
0.0298609	62898
0.0298758	62898
0.0298908	62898
0.0299039	62902
0.029918	62904
0.0299329	62904
0.029946	62908
0.029961	62908
0.029975	62910
0.0299895	62911
0.030004	62912
0.030019	62912
0.0300339	62912
0.0300475	62915
0.0300624	62915
0.0300774	62915
0.0300923	62915
0.0301073	62915
0.0301195	62921
0.030133	62924
0.030148	62924
0.0301629	62924
0.0301779	62924
0.0301923	62925
0.0302068	62926
0.0302218	62926
0.0302367	62926
0.0302517	62926
0.0302666	62926
0.0302815	62926
0.030296	62927
0.03031	62929
0.0303245	62930
0.0303395	62930
0.0303544	62930
0.0303693	62930
0.0303843	62930
0.0303983	62932
0.0304113	62936
0.0304263	62936
0.0304398	62939
0.0304547	62939
0.0304692	62940
0.0304841	62940
0.0304948	62949
0.0305098	62949
0.0305247	62949
0.0305396	62949
0.0305546	62949
0.030569	62950
0.0305825	62953
0.0305975	62953
0.0306124	62953
0.0306273	62953
0.0306408	62956
0.0306558	62956
0.0306702	62957
0.0306851	62957
0.0307001	62957
0.030715	62957
0.0307299	62957
0.0307448	62957
0.0307593	62958
0.0307733	62960
[truncated: 1,349 more rows]
